# Supplementary material for: Rapid gene-based SNP and haplotype marker development in non-model eukaryotes using 3'UTR sequencing
Source: BMC Genomics. 2012 Jan 12;13:18. doi: 10.1186/1471-2164-13-18 (PMC3293726; doi:10.1186/1471-2164-13-18)
Supplement: Additional file 1 — Adaptor sequences for 3'UTR sequencing. Sequences of adaptors used in the 3'UTR sequencing of cDNA. AMID-B is an oligo-dT primer with a biotinylated 5'end. Adaptors AMID-1A to AMID12-B represent complementary oligonucleotide pairs with embedded barcode sequences. Column A is the primer name and B is the sequence. [file 1471-2164-13-18-S1.XLS]

## Sheet: Sheet1
Primer Name	Sequence
AMID-B	BtnTg-GCCTTGCCAGCCCGCTCAGTTTTTTTTTTTTV
AMID-1A	GCCTCCCTCGCGCCATCAGACGAGTGCGT
AMID-1B	GCACGCACTCGTCTGATGGCGCGAGGGAGGC
AMID-2A	GCCTCCCTCGCGCCATCAGACGCTCGACA
AMID-2B	GCTGTCGAGCGTCTGATGGCGCGAGGGAGGC
AMID-3A	GCCTCCCTCGCGCCATCAGAGACGCACTC
AMID-3B	GCGAGTGCGTCTCTGATGGCGCGAGGGAGGC
AMID-4A	GCCTCCCTCGCGCCATCAGAGCACTGTAG
AMID-4B	GCCTACAGTGCTCTGATGGCGCGAGGGAGGC
AMID-5A	GCCTCCCTCGCGCCATCAGATCAGACACG
AMID-5B	GCCGTGTCTGATCTGATGGCGCGAGGGAGGC
AMID-6A	GCCTCCCTCGCGCCATCAGATATCGCGAG
AMID-6B	GCCTCGCGATATCTGATGGCGCGAGGGAGGC
AMID-7A	GCCTCCCTCGCGCCATCAGCGTGTCTCTA
AMID-7B	GCTAGAGACACGCTGATGGCGCGAGGGAGGC
AMID-8A	GCCTCCCTCGCGCCATCAGCTCGCGTGTC
AMID-8B	GCGACACGCGAGCTGATGGCGCGAGGGAGGC
AMID-9A	GCCTCCCTCGCGCCATCAGTAGTATCAGC
AMID-9B	GCGCTGATACTACTGATGGCGCGAGGGAGGC
AMID-10A	GCCTCCCTCGCGCCATCAGTCTCTATGCG
AMID-10B	GCCGCATAGAGACTGATGGCGCGAGGGAGGC
AMID-11A	GCCTCCCTCGCGCCATCAGTGATACGTCT
AMID-11B	GCAGACGTATCACTGATGGCGCGAGGGAGGC
AMID-12A	GCCTCCCTCGCGCCATCAGTACTGAGCTA
AMID-12B	GCTAGCTCAGTACTGATGGCGCGAGGGAGGC
