# Supplementary material for: Rapid gene-based SNP and haplotype marker development in non-model eukaryotes using 3'UTR sequencing
Source: BMC Genomics. 2012 Jan 12;13:18. doi: 10.1186/1471-2164-13-18 (PMC3293726; doi:10.1186/1471-2164-13-18)
Supplement: Additional file 3 — Primers and HRM analysis. The table represents contig number (column B), predicted amplicon length (column C), number of SNPs (column D), forward and reverse primers for each set (column E and F) used for HRM analysis. Included in the table is the Cultivar number of curve profiles (column G), number of Cowiche × Selah curve types (column H) and the Seedling number of curve profiles (column I). [file 1471-2164-13-18-S3.XLS]

## Sheet: sheet 1
Primer set	NGen contig number	predicted amplicon length	Number of SNPs	F primer	R primer	Cultivar number of curve profiles	C x S curve types	Seedling number of curve profiles
1	Contig174	67	2	ATGGACCCCATGAATCTCAG	TCAAATGGATCATGGAACGA	1	1	1
2	Contig174	34	0	TGGAGCTTTCGAGTTTCCTT	GGTACTTGCCCATCAACCAT	2	2	2
3	Contig1140	68	1	TGCAGCATTAACAGCTTTCG	TTCCTTCTCAGAGCCCTCAA	1	1	N/A
4	Contig130	218	2	TTATCAAGACGCTGCCTGGT	GAAGGAAACCCCCAAAATGT	1	1	1
5	Contig1500	34	1	ATCATGAGTGCCTTCCCTTC	AAACGTAAATAATCGGAGTTGC	3	2	3
6	Contig444	76	1	CCCTACGACTTTGGTTGCTG	GTGATTACAATCCTGCTCCTTT	1	1	N/A
7	Contig767	44	1	GAACAAGCTGAGGGTGAAGG	CAATGATCTCTAGCTGAGGACCTA	1	1	N/A
8	Contig598	175	3	TAGGTGGAAGCCTGAAGCAT	AGGAGTTGCAACCCATCTCA	3	2	3
9	Contig1221	52	1	CCCcTTTCGTGTTATGCAGT	CTTGTCCACAGGAGATCGAA	1	1	1
10	Contig274	62	1	AACGGGCGTAAGTTCTTGGT	TTTGCCACATCACTCACACA	2	2	2
11	Contig386	76	2	TGGAAGTGGAAGAGGCTTTG	TGATGTAGCAAACCAGCAAGA	Failed		Failed
12	Unidentified	N/A	N/A	CAAGGAGTCTGACATGTGTGC	tAAGGGGATATTCCCGTCCT	2	1	1
13	Contig456	65	2	TGTTTTAAAGGTTCTTTGGATGC	AAAAAGTCCTAAAGCAAAGTGC	Failed		Failed
14	Contig286	78	1	ACTTTGTGCGACCAGAGTTG	CCTTAATATTTCGCCAAACG	1	1	N/A
15	Contig381	75	1	ACTCATGGGGACAGAGTTGG	AGCAACAGTGGAAACCAAGG	1	1	1
16	Contig943	80	1	GGCTATTGTATGTGTCCTATGTTTT	CTGCCAAGTGTCAACATCAT	2	2	2
17	Contig9036	62	0	GCATCAACCAGGAAAGATCC	TGATCCAATGAAGGACTGAGG	1	1	3
18	Contig1041	65	1	TGGTGAGCTCGCTAAGCAC	AGCTGAACCCACCACACTTC	2	?	2
19	Contig508	30	2	AGCTGCAATCTTAGGGTGATG	TGGCACACATTTGGACATCT	1	1	1
20	Contig658	70	1	ATTGCAGGAGTTCGACGAGT	AAACATTGGCAGGGCAAG	2	2	2
21	Contig200	59	1	TGCATGCCAAACTGCTTTAG	AACACATCTCATCAATTTGTTCC	1	1	N/A
22	Contig2369	80	3	TGCAGAGGCTCATCTCATTG	TCTGCGCCGATATGATGC	1	1	1
23	Contig709	77	1	CGATCAGCTTGGGTTTTGAA	TCAAATTGCTTCAACAAGAGTCA	1	1	N/A
24	Contig1524	76	3	TGGCTGATACAAAGGCCTCA	GCTCTTCAGCAGCCTTCTTC	1	1	2
25	Contig815	42	1	TGGCAACTTTGTCAAGGCTA	CAGGGGTCAGAAAACCGTAA	3	2	2
26	Contig610	57	1	TGACACCAAGGGTTCCAACT	TTTAAGATACTGCTCCGATGG	1	1	1
27	Contig282	55	7	CAATGGCCCACACGATATTA	GAGGACCCCAGTAGCAAGC	1	1	1
28	Contig387	45	1	GGCTATCAAGGCCAACTTCA	TGATACCACCTCCCCACTTC	1	1	1
29	Unidentified	N/A	N/A	TTGCTCTCTGCTCTGAACCA	ATTGGAGCAAAGCACCTCAG	1	1	1
30	Contig539	63	1	CGATGACTCCAGTGAAGACG	AGGCAGTGGAAAAGCCATTA	2	2	2
31	Contig220	68	1	CAAACCCACTCATTTGACCA	TCGCTTCCTTGTTGTTTCTG	1	1	1
32	Contig896	74	1	TTTTTGGTTTGCCATGGATT	TTCCAGATACAAGGGTTTTGAG	2	2	2
33	Contig307	57	2	AACCACCGCTATCGCATAAG	GGTGGACATCAGCAATCCTT	2	2	2
34	Contig256	73	3	GGCTTCTGCTGTGTGTCATT	ACACTGGCCCTGCATTAAAA	2	2	2
35	Contig2326	71	0	CAAAACGGTTTGGAGCTTGT	TGGCGCATGATTTGATTTTA	1	1	1
36	Contig1389	72	1	AATTAGAACTGGTGACCTTCGAT	TTGCATCCAGGACTGAAAAG	2	1	1
37	Contig693	50	0	AACCAAAAGTGATGCCAAGC	ACACACATCACCATCGCACT	1	1	2
38	Contig907	71	5	TCGTGTCCAAATTAATACCAACC	TTTTTAGGGAGTACAATTATAGCACA	3	2	2
39	Contig345	77	1	TGCCGCATAAAGGGAATAAG	ACCACGCTACTGTCCGTTTC	2	2	1
40	Contig818	56	1	TGGGGTTGAGCAAACTCTTT	CACGTCTTTATTGAAAAAGGAGA	1	1	1
41	Contig6	72	1	AGCGGACAAAGTGAAGGAGA	GACCTGCACTGGTTGGATTC	1	1	1
42	Contig358	31	1	CAGAACACGAGTTGGGTGAA	AAGGGAAGGCAAGCAAAAAT	2	2	3
43	Contig117	80	1	TGCTTTCTTTCTTCTAGATGTATTGG	AGCCATTGCACCAAAGTTTA	1	1	1
44	Contig282	43	6	GGGTCCACCACAGTAGCTTG	GCAATAGTGCAACGCTTGG	1	1	2
45	Contig13	71	1	AGGGGCTGAGAGGGTCATTA	AGGCAAGTGTTTGGAGAAGC	1	1	1
46	Contig549	72	1	ACTTGAGGGAAAAGGGCAAG	ATCCACCCCACCACAATAAA	1	1	1
47	Contig496	62	2	TGTGGTGTTCTTGCCTGATT	TTTAGATGAATCACACACAAATTTAGA	1	1	1
48	Unidentified	N/A	N/A	TCATGCAGAACGTTGATTGA	AAGCTCATTTGACTGTCGCTAA	1	1	1
49	Contig2036	193	3	CAATGGAGAATGGGGTTCTG	CACTCACAGACAGCCACACA	1	1	1
50	Contig274	39	1	GATGGGGTGGATAAGGGTTT	TACACGTCACGCAAGACGAC	2	2	2
51	Contig217	69	2	GACCGTCTCAGGATCAATGG	GCATGAGCAGAAACCATCCT	1	1	1
52	Contig2045	77	0	TGCGTTGTAAGGCAGACAAT	CGCTGTGAAGGCTAGCTAAAA	1	1	1
53	Contig49	49	1	ATGTCAAGGCTGGCAAAGAG	GGTGGCCCTTAAGGTAGGTC	1	1	1
54	Contig2818	76	2	TGGGGCCTTTGTAAAACTTG	TTCATTGATTGAAGCAGAAGAAAC	1	1	1
55	Contig1299	75	3	AGCTCATATGATAATACCGTTGC	CCATTGAGCTACATAATTGTTCAAA	1	1	1
56	Contig2731	45	1	TCCTCTGTTAATGTAGGCATGG	TTGCCAGTTTGCTGAGTGAG	1	1	1
57	Contig245	75	2	GCCGTTAAAGATGTCGCACT	CGTCTCCAAGATCACCGATA	1	1	1
58	Contig428	64	1	CCTCCTGGTTACACCTGCTC	GACGATTCCCTCCCTAGCTC	1	1	1
59	Contig743	74	1	CCCATGCGGAGTTTACATTA	AAAGCTCACTAGGTACAAGCAAG	3	2	1
60	Contig215	69	1	GCAGGACTTTGTCGTTTCGT	AAATAATGTAAAACTTATGTCGTACCC	1	1	2
61	Contig1010	67	0	AAATGCTTTGGTTGCTGTTTG	CACACACATACAGTTCGGAAA	1	1	1
62	Contig823	68	1	AACCATCCCTTTGTGGATCA	TAAAAGCATCAACTAAGCAGTGA	1	1	1
63	Contig483	149	4	GAGCCTTTCATATGGTGTTGC	CCCAACAATTCAACAAGAACG	2	2	1
64	Contig689	43	2	AAAGGGGAAGTATGGCAAGC	CCACTCCATGATCACTTCCA	2	2	2
65	Contig1643	187	2	GCGTTGATCTTGAGGTGGTT	GGTCAACAGCAGAGTGCAGA	1	1	1
66	Contig282	81	10	ATGGCCCACACGATATTAAA	GCAATAGTGCAACGCTTGG	1	1	1
67	Contig1614	41	1	ATCTGCAGCAGGAGATTGCT	ACAGAGAGGGCTCAGTCCAA	1	1	2
68	Contig1124	65	2	CATTTGGTTCCTTTTGAGATACG	AAGATGAGGTCTCAATTATGGAAAA	1	1	1
69	Contig775	46	0	CCAATCCCTACCGTTGTTGT	ATTTCATGCACGGCCAAT	1	1	1
70	Unidentified	N/A	N/A	AGaCAAGCCTACGCTCTGGA	TCATTACTCCGATCCCGAAG	1	1	1
71	Unidentified	N/A	N/A	TCCTATTCTGTTGGCCTTCG	AAATCCAAGAATTTCACCTCTGA	1	1	1
72	Contig841	53	1	AAAAACCCAAGTGAGGAAATTG	TATAGGGTGCGGGCTACAAA	1	1	1
73	Contig769	57	1	CACCACCTCCACCACCTACT	GAACGCAAACACGTCTGAAA	Failed		1
74	Contig754	137	3	TGGGGCAAGTTTATCACACA	ACGGTATGCACAGGGAGCTA	2	2	1
75	Contig754	128	3	TAGCTCCCTGTGCATACCG	TTGAAGCAAAATAAATGTTTGTAGA	1	1	1
76	Contig1650	48	0	GTGCCAGGAGGAATTTGAGA	TCACCTTCCTCATCAGCCTTA	Complex	?	3
77	Contig582	43	4	CACGAGGATTGGTGATTGAA	TCCTTTCTTTTTCATTTCTGTTTTG	Failed		Failed
78	Contig662	43	1	GCTGTCTCCCCCTTGAATTT	AGAAACTAAGCCAACCAGCAG	1	1	1
79	Contig307	134	5	AGCGCAGAGCCCAAGTAATA	AAAGCAAAAGGCAAAGTGGA	Failed		1
80	Contig375	60	0	TGAGTTGGGAATGTGATGTTG	TCAGTCTAAAATCCAAATCAAACA	2	1	1
81	Contig1348	69	0	CAGGAAAGAAGACTGTGGGAGT	AAGGCCGTACGTCAACAAGT	1	1	1
82	Contig2049	195	1	CCAAGCCTACCAACCTCAGA	CACCCCAGAAATGTCAACCT	1	1	1
83	Contig78	63	2	TTCTTCTGGCCATATCAAAGG	CCCCTAGATGATAATTCCAGATCTTA	1	1	1
84	Contig684	80	1	GCAAAAAGAGTTGCCGACTAA	TCTCTGTTGGATCGTTTGGA	2	1	1
85	Contig285	76	2	CAGTTCATGACCCCCAAGAA	TTGAAGAAGCTCCACTCTTTCAC	1	1	1
86	Contig285	39	1	AGGCTTTTGTGGCCTTTCTT	TTTTTCtCATAACATGTGTCTCATC	1	1	1
87	Contig76	160	11	GCCCAGCAATTCTAGACCAA	CCAGTCCATCTCCTGTGGTT	1	1	1
88	Contig845	74	1	CCTCCTCCTTTGGACTACTGTC	GGCTAAAAGCCATACGACCA	1	1	1
89	Contig948	75	1	TTCTCGAGCGATCAAATTCC	TCAGATGCAATGAGCGACAC	Failed		1
90	Contig948	74	1	TCGCTCATTGCATCTGAAAA	CAACACTTGGATTTTTCTTTTGATT	1	1	1
91	Contig319	128	1	GAAAGCTCCGTTGTTGTTCC	CTCAGGTCCATTTTCTTCATCC	2	2	2
92	Contig636	72	2	TGAACCAGAACGAGGATCAG	TCAAACACAGCAAAGTGGTACT	2	2	2
93	Contig312	49	0	CAGAGGTCGTGTTGGAGTCA	TGAACGTGGATGGTCTCAAA	1	1	1
94	Contig1203	69	1	TCTAAGAAAGTTAGCAGATGTCGAA	TGAAAGAGTAATGGGGCACCT	1	1	1
95	Contig973	238	4	GCGAAGGGATTTTCCAACTT	GGAGGCCTAGTCAAGGAAGG	3	1	3
96	Contig299	63	1	GGCTGAAGATGGCATCAACT	GGCAGTGAATTGCTCACTCA	2	2	2
97	Contig68	66	0	GGGAAAACCCCACACCTATAA	CACCGATATTGTCCCCAACT	1	1	1
98	Contig694	54	0	CTCTGCAATGCTCGGAAAGT	GCAATGGGCAAGTCCTTCTA	1	1	1
99	Contig616	75	1	CTACCCGAACCCGCAGATAG	GCACCTAATGCCCCAAGTAA	1	1	1
100	Contig1734	64	1	TTTTGGTCATTGAGAGTACAGAGG	CAAGCCGATAACTCAAAACCA	3	2	2
101	Contig2786	66	1	CGAAAATTAAATGAAGCCAAGAA	CGGTAGTTTCAAAATTCAAGTTCA	3	2	2
102	Contig1905	39	1	GAACCTTGTTTTCGGTTCCA	TGAAGAATGGGGCAAATCTC	1	1	1
103	Contig1491	74	1	CCCAGTGCAGTCAAGTTGATA	TGGGACTGCAATAGCAGAAG	2	1	1
104	Contig151	68	2	CACAGATTACAGAAACTGCTTGAAA	CAACAGCATGCTTTATGAGTACAA	2	2	1
105	Contig3170	67	1	TTTGGGTGTGATTATGGGTTA	TTTATAATAGCATCCCTAAATTGGTC	2	2	2
106	Contig1644	75	2	TTCGGTAGTACGCCTGGTTC	AGCTAGCGTTCCTTCTGAGC	1	1	1
107	Contig880	38	1	CTATTGGTGCTGCTGCAGGT	CCTGCACTTCTTGTTTCTTTCC	Failed		1
108	Contig880	70	1	GTTTCTGGCGGATATGTGCT	AAAGCTGCAGAATACCTTCCA	1	1	Failed
109	Contig1039	58	3	GGACGAGATTGAAAGAGTTGC	CAAAACTTTCCCCTTGTTGC	1	1	1
110	Contig2774	77	3	CCTGTCGGAGAAGCAAGAGT	CAATCAAAACAACCATTCTCTCA	1	1	3
111	Contig1484	59	2	CCCAACGTGTGTTTTCACTG	TGCCACATAAGATCCCCAAT	Failed		Failed
112	Contig226	132	0	GGAAACAACCATGGCTGAGA	GCAATGCTTTTATTGCAATCTT	1	1	1
113	Contig708	52	0	CCGAAGACATGGAAAGAGATG	CGCTACAAGATCAACAATTCCA	1	1	1
114	Contig1803	138	1	AAGCATCGCCAGTGACAGTT	AGTGGTAGGCACACCATTCC	2	2	2
115	Contig2623	69	1	TGCAAACAAGGCATAGATGG	GCAAAGCACCAAGGATCAAT	1	1	1
116	Contig692	61	2	CAAACTGAGCCACCTTCTCG	AAATTCTCAAGTAGACAGCACTGG	1	1	1
117	Contig1113	78	1	AGGGTTCGATTCAGTGGTCT	CCAAAATCAAACTGCAAAAACA	1	1	1
118	Contig456	162	20	aAACaAGaAGAGGGGAAGAAGG	TGACCAAGTACACACCCTTGA	1	1	1
119	Contig456	72	3	CTGGGATTTGCATCGTTTGT	TCCTAAAGCAAAGTGCAATTAGATAG	2	1	1
120	Contig1176	199	14	TGTCTTCATGGAAAGCCACA	CTTCGCTTGACCCCAGATTA	1	1	2
121	Contig7702	34	1	GATCAGAATGGGGATGCAGT	TTAAGGAGATGGAGGCCAAC	1	1	1
122	Contig3202	60	0	GGGTGAAGAATTTATGGGCTTT	ACCCAGCAAAAGATGAAAGG	3	2	2
123	Contig3245	259	6	AAGTGTTGGCAGGGAGATTG	AAGCCATAGAATCTCAAAGGTCA	1	1	1
124	Contig1787	54	2	TGTTCCTATTTGGGCTGTCC	CTTATTGCTGCATTCGACCA	3	1	3
125	Contig1164	40	1	CCCACGTGGCAAGATCTAAT	CACATGATGAAAAGCTTTGAAGA	1	1	1
126	Contig2064	71	0	CCATGGCAGATACCGATTTT	GAAAAATGAGAGGGCTGGTG	1	1	1
127	Contig3073	228	2	GGGAAGAAGTACTTGTGGGAAA	ACAACTGCCACACGATCAAA	2	2	2
128	Contig2533	70	1	TTTCGTCATTCTGGTTCGTG	TGCTACTCTTTAAAGTGCCAATCTT	1	1	1
129	Contig1657	79	1	TTTTGTCATTCTGGTTTATGGTG	AAGCGAATCATTCAGGTATGC	1	1	2
130	Contig471	60	1	AATTTGATGGCCAAAAGTGA	TCGGAACATCAACGAACTCA	1	1	1
131	Contig1184	69	2	TGGTTGGTTTCAAGTTTAGGAG	GCATATAATAGTTTTTCTCTTCCCTGT	2	1	1
132	Contig2929	79	1	GGGGTTTCGTTTGTGATGTT	CTCTGCAGCTGATCCAACCT	1	1	1
133	Contig799	68	0	GAGGGCATTTGTTCACTGGT	CTTCTCCAACGCAGCAAGAT	3	1	3
134	Unidentified	N/A	N/A	GAGGCTGTCCCAGACTTGAA	TGAGGCTTCATGCCTGACTT	1	1	2
135	Contig622	73	0	CTCCTTTAACTGCAGCCTCTT	TCAGCTATTATGCTATTTCAACTATGT	3	2	2
136	Contig1458	161	3	CTGTGCAGGCATATTGGTTG	AGCATGCATGAACAAAACTCA	1	1	1
137	Contig444	60	1	CGGAACAATTCCAGTTGATG	GCTCTGGGCCATTAAGTCTG	3	1	3
138	Contig1735	61	0	GGCGGTCTAGCTAGTTGGAGT	TTCAAGAATAACAGGTTCAAAATCA	1	1	1
139	Contig2755	279	5	TGCTTTGGTGAATGTGAGTG	GCAGCAAAATGTCCTAACCA	2	1	1
140	Contig2680	66	1	GAAAAGCTTTCTGGGTTTGC	CACCACCACCAACAACAAAG	1	1	1
141	Contig854	68	1	ATGGGCAACAACGCCAGTA	ACATAATAGACAAGAGACTACCATGTG	1	1	1
142	Contig396	71	1	TGATCAAGAGGCCAAACAGA	TCACACAAAAACCCCAAGAA	1	1	1
143	Contig2817	51	1	TTTGGGGTTTGAGGATGTGT	TGATTGATGTTGCCAAAAGG	3	2	2
144	Contig514	79	1	CCAATTTGGTCAGCTTCTTAGC	CGTAGATTCCAAATGCCAAA	1	1	1
145	Contig523	46	1	GTGGGAGGTGTTTTCGTCAG	CCAAAACTGCACACTGTAACC	3	2	2
146	Contig1569	65	1	GATCCCTCTCGACTGAGCTG	CCAAAACGACATACCCTTCAA	2	2	3
147	Contig1454	205	2	CATCGGGCTGCAGTAGATAA	GCTAGGAAAGCCTATCCGTCT	1	1	1
148	Contig906	42	1	TGATGCCTTTGTTTTTGCTG	TTTTTCCtTTCTTTTTCTACAAGAGC	1	1	1
149	Contig520	70	1	AATGTGACCAATCACCTCCA	ACATAATCTAGTTTAAAATTCCTCAGC	2	2	2
150	Contig389	209	2	AGGGTGGGGCAGAAGTTAAG	CAAGGTCTAAGGAGCGCAAA	2	1	2
151	Contig231	73	0	TGGTTTTGaATGTCATTTTATGC	TGCTGCTCGTACATGTAAATTG	2	2	2
152	Contig1490	77	1	GCAGATTAGTAAAATGTTGAGTGGAA	CAGCCCCATTATTCTCCTTTC	1	1	1
153	Unidentified	N/A	N/A	ATTTTGGTGACAAGGGTGGA	ACTGCTGGGCAAACAAAACT	1	1	1
154	Contig857	80	1	GGGCAATGAGTTTCGATGTA	CCTTTTCGCCATGCATAAAT	1	1	1
155	Contig1196	56	1	GCCAGACTGTCTTTCGGTCT	ACCCCTATTGGCAGGACCTA	1	1	1
156	Contig1796	274	1	GAGGAGGTTCTTAAAGGGGTTA	CGTGTAATTTTGACTAAAAGAATCG	Failed		Failed
157	Contig1796	71	2	TTACACGTTTTGTCATGTTGC	AAATTATCTCTGTCACAAGAACCA	Failed		Failed
158	Contig2446	74	2	GCATTAGGGTGACTTGAGGAG	TTCAAAACTCAGGAGATACAATACA	1	1	1
159	Contig780	40	0	TCTTCTTCGAAACTCAAAATTTCC	CTTTCCTCGGCCTGACATT	2	2	2
160	Contig780	76	0	AATGTCAGGCCGAGGAAAG	TTGGTGATGCCCTGGATATT	1	1	1
161	Contig456	77	5	GAATTCATCACCGTCACCAA	CCAGGGAAGAGAAACTAACCTC	2	2	2
162	Contig504	75	1	GCAATGAAGAGCAAGAATGC	AAGTAAAGTCCCTTGCGATCA	Failed		Failed
163	Contig787	72	0	CGCATAGAGTGGATGGGTTC	CAAATTACACGAGGGTATGGTTC	1	1	1
164	Contig204	54	1	CGGGCTGAGGTTTTATTGTT	CACTAACTAAAAGGGGGAAGAGG	1	1	2
165	Contig2330	70	1	AATGTAACAGACAATAAATGAAATTGA	TGCCATTATTCAAAACGCAGT	1	1	1
166	Contig1699	221	11	TGACCAGAATCGGTTCATCA	TCCGAAAGATTCCACAAAGAA	1	1	1
167	Contig377	200	1	ATGCTCAAGGCTGGTAATGC	CAGCAGCTTGCCCTCTAAGT	1	1	1
168	Contig199	220	13	CCTTGTCCAAGGGTACGTAGG	CTCGGCCTTCAGATAATTCG	1	1	1
169	Contig1548	170	2	CATGGACCCTGAAACAGCTT	CCATACTGAATCCACAACTCCA	Failed		2
170	Contig1105	70	0	CAAGCCTTTTGCTCCTTTTG	TTTTCGGATGGTGAAAGAACT	1	1	3
171	Contig2426	72	0	CCTTGATTGAGCTTGATGTGG	CAGAAAAACTTATGTTTAGGGTTCTTG	1	1	1
172	Contig766	201	8	GCGCGAAGAAGCTAATGAAC	GGAGGCATGGCTGGTACATA	1	1	1
173	Contig8026	77	1	TCTTCCAACAACCCTAAAGGA	TGAAGCAACATCAGCAAAGC	1	1	1
174	Contig139	73	0	ATGTGGCAAAAGCTCGTAGG	AAATAATACAAGTTGACATCAAACAAC	Complex	1	3
175	Unidentified	N/A	N/A	GGTGAAACAGGCTTGAAGGA	TGGTTGCTGGAACCTTCTCT	2		1
176	Contig2061	56	1	ACAACCGTGGATTTCTTTGG	GCCACAAGGATTTGATCCAG	1	1	1
177	Contig2061	39	2	TCCTTGTGGCAAGTTGTGTT	TCTCATGATCTTATTTATGGGTTTC	Failed		Failed
178	Contig2433	71	1	GAAGGTGGCCAAGTTTCTCA	CAAGCCACTCCAAGAGAGGA	1	1	1
179	Contig449	72	0	CcTGATATTGCGCATCTCTTC	CCCCGTTTCTCTGCATTGTA	1	1	1
180	Contig1	78	1	TTTCAAGAAAAGAAAAGGCTTG	AAGCAACAGCATTCAGCAGAT	2	1	1
181	Contig2218	66	1	CGACTAACATCGCCTTGGTT	CGTCGCCTTTTCCTCTCCTA	2	2	2
182	Contig1411	53	1	AGCCTCGTTGAAAGCAGCTA	TTACTTGGGTTCTGCCATTG	2	2	2
183	Contig1122	62	1	TTGGGTTTCTAAAAGGATTGTGA	TTTCAATAGAGGGAGCCAATC	Failed		Failed
184	Contig3890	56	0	CAAACCCATCAAGTTaAAAACGA	GGCATTGTAAATAGCAGCAGGT	1	1	1
185	Contig3890	74	1	CTGGGTTTCTACCTGCTGCT	GAAAGCATACAATACCACTCCACA	2	1	2
186	Contig5792	66	1	GTGGGTTGGCTCAAAAGAAG	CCATTGTTTTTCCCATCACC	1	1	1
187	Contig4076	63	1	TTAGAGGTATATTATTTGAGCTGCAC	TTTTGGAGCATGAGAAAATTGA	Complex	1	1
188	Contig4208	77	3	AAGATCATGGACGACAGGTTTA	GCCTTCTTTCACACGAAACAT	1	1	1
189	Contig1633	44	1	CGTGTTGCCGCAGATATGTA	TTCTTTCAATAAAGATACTGAAATCCT	3	1	3
190	Contig1633	223	2	TTGACATGTCGGAAAATCCA	TTTTTCCCAAATAAGCAGGAGA	1	1	1
191	Unidentified	N/A	N/A	TGTGGATTCCTTATCCACTGC	AGAGTCCCTGTCTGCCAATG	1	1	1
192	Contig1487	80	1	GCAAACTTTGACCCAACAGC	AGAAACCAGGAAGCAAGCAA	1	1	1
193	Unidentified	N/A	N/A	TGTGGATTCCTTATCCACTGC	AGAGTCCCTGTCTGCCAATG	1	1	1
194	Contig270	48	1	GTTATGTGATCGGCCACAAC	TTTTGAAGTGACTACTAATTCGAGGA	2	2	2
195	Unidentified	N/A	N/A	TGGCACAGTAGAGAGCGATG	AAGCCAGATTATTGTGATTCCA	1	1	1
196	Contig1467	48	1	CCGTTTTTATTCCGTGTTCG	GGTCCTGGTCCATATCCGTA	3	2	2
197	Contig1000	47	1	ATGGGAAAGGCATTTGTTGT	ACCCCACCCACTCCTAAGAC	1	1	1
198	Contig1108	53	0	TTTTGTTGGAGTTGGCATCA	AATGAAAAATTACTTTTAACGCAAA	2	2	2
199	Contig1551	72	0	GCTCCACCAAATGAGGACAT	TACATCAATTTGCCCCAAGC	1	1	1
200	Contig1800	62	1	CGGTAGACGGCCTGTAACTT	TTGTACAACCTTTGAATCCGTA	Failed		Failed
201	Contig2886	43	1	TTTTTGCGTTTTCTGCTTCC	TCTACTATGTGAAGGAATCCCAAG	1	1	1
202	Contig415	71	1	GAGCATCCTCGTCGCTTACT	TTAGCTCCATGGTTGGGTTC	2	2	1
203	Contig1966	73	0	GAGGGAGGGAATTGGGATAG	GGCAGATTTGGGATTTTTCC	1	1	2
204	Unidentified	N/A	N/A	GATTCTTGCACCAGGTGTCC	TTTTCAATTATTTTCTTCTTGTTTGAC	1	1	1
205	Contig504	72	2	GGTGCCTTGATGGTCAAAAT	TGCATTCATAGACACTCCCTTC	1	1	1
206	Contig2885	57	1	TCATCTCAGCAAGTTAATTCAAGC	TCCCCAtTTTTAAGGGTCTC	1	1	1
207	Contig1469	45	0	CCTCCCCCTTCAGTGAAAAT	AAGAAAGACAGAAAATTGACACCA	1	1	1
208	Contig1469	78	1	CCATGGGAGTTCTGGTTAGTG	TCAACTTGTTTGAATGCTGAAT	1	1	1
209	Contig1509	73	1	GCCTAGACACTTTCTGCTGCT	CGTAAGTGCATGTAATTAACTCTGG	3	2	2
210	Contig1794	65	1	CAGGTGTGAAACCGATAGGC	CAAATAAATAATTGCTTGATGTCTTGA	1	1	1
211	Contig914	72	1	TTAACTTATTTCCCAAAAACCCTA	CATTGTAACATTGACCCAGTTTG	1	1	1
212	Contig2107	60	1	ATTTGGTCATGCCTGATTCG	ATCAAGCAACGTGCACAAAC	1	1	1
213	Unidentified	N/A	N/A	TTTTACGGAGCTTCGCCTTA	CACGCCCGCTCTTAGTTTT	1	1	3
214	Contig2219	77	1	GAAGAAGCACCTGCTCAAGG	CTGGATCGGCCCATTAGAC	1	1	1
215	Contig1160	66	0	GGGTTGAAATTCAGCGTACTT	ACCACGAACCTCGCTCATAA	2	2	1
216	Contig2436	57	0	TAATCATGGCGGATGAAATG	CTTTTCCTGCTCATCATCGTT	1	1	2
217	Contig1544	69	1	TCCTTGAGAGCAACCATTTG	AGTACCCGCAGTTCAGATCC	2	1	1
218	Unidentified	N/A	N/A	GCAcCCCCAAACTTAAATGA	CCCCTTATCATTTACATGTTCTCAA	2	1	3
219	Contig3158	53	1	CATGTCTTCGGTAATCTTGCTC	AATCTCTCAGCCATGCATCA	1	1	1
220	Unidentified	N/A	N/A	GTGATCGGGTTGCCTAAAAA	TTTTTACAAGAGAAAACATGATCG	Complex	1	1
221	Contig3412	58	2	CAAGGCTTATGCATCTTATGTTGA	AAGCCGCTGTTCCAGAATTA	1	1	1
222	Contig3412	70	1	TGCCTTGTGTTTTTGCATTG	CTTGCTTCCGCCTTATTGTT	1	1	1
223	Unidentified	N/A	N/A	TAAGCAAGCAAAGCAGAGCA	CAGAGAGAGAGAGAGAGTCGGAAA	1	1	1
