# Supplementary material for: Rapid gene-based SNP and haplotype marker development in non-model eukaryotes using 3'UTR sequencing
Source: BMC Genomics. 2012 Jan 12;13:18. doi: 10.1186/1471-2164-13-18 (PMC3293726; doi:10.1186/1471-2164-13-18)
Supplement: Additional file 4 — Contig sequences. A fasta file containing the 34,620 contigs from NGen v3.0. [file 1471-2164-13-18-S4.FAS]

>Contig_1
GGCAAAATCCATTTATATTTTCTAGAGAGAGAGAGAGAGgAGGGAGAGTAACAATGGCAGGAATTGTTCACAAGATTGG
AGACGCCCTCCACATAGGAGGAGGAGGAGGTAACGAGCACAAGAAAGACGAGGAGTACAAGAAGGAAGGTGAGCACCAC
AAGGACAAGAAAGACGAACACCACAAGGACAAGAAAGACGACCACAAGAAAGACGGCGATCACAAAGACAAAGACAAAG
ACGACAAGAAGAAGAAGAAGAAGAAGGACAAGAAGAAGGATGGCCATGACAGCAGCAGCAGCGACAGCGACTAATCTAT
AATATTCTGGTGTTTGGGGCGTCATGAGATGAGAACACGCTCAACTCCTATTTCCTTTCCGTTTACGGCCCAACATTAT
ATTTTGCATTTCAAGAAAAGAAAAGGCTTGTTCCGCAGCCCAACCCCGAAAAAAGAGAAGAAACAAAGAAGTCGTTTTT
AATGTTTATCTGCTGAATGCTGTTGCTTAGTAGTAGCTATATATGTAAAATGTTTCTACGCAGGCACTGAATATAAATG
TGAAACCTCTGACCGACTTTCATATGAATAAGGATAAATGCTTAATATTATCTCTGTCTTAGTATTCAAGTGGTTTGTT
GTTTATATCTTATGCTTGKTTTGTCTCAATTAACAGCATCCCCCCATCGAAATGCACCTAAATTAATGGCTTAATTGCT
ACAGTGCATCTTGAAATATTTGTC
>Contig_2
AAAAGTAAAAGAAAAACTAAAAGGTKRCKGCARTgGCTGSAAWWRtGMcTACCCTGACTTGARTtACTCAGAGACCACT
TCTACTSAGACCATCATTGCTGGGGTTGCACCWGYGAAGATGTACTATGAGGGTTCTGAGATGAGCTATGGAGCAGAGA
ATGRCTGCAAGTGTGGMTCAARCTGCAGCTGCAGCTCWTGYRGCTGCMACAAATGATCAAAGCAAGACGAGGTCAAGAA
TTTGCTGTGATGGTGGTTTCTATAAATAAGAAAAGACTGTAAAAGTTGAATTTGCAAGTTGGGTTTTAGTGCTTATTGT
AAAatAaTAAGATTGCCATaTTGATCTGCAAATCCATGATCTCCTAGCTAGCTAGCTAGGGTTTGTGATTTGCTTTGTG
GGTTGTGGCTACATCTGTATGTTACATCTTTCtTAAKTATATATGTGTTTctTGKTCTGGGTTCTTCTgSTtctggAWW
WAAANAAAAAAAAAAAAAAAAAAAAAC
>Contig_3
CCCGGCAAGTGTGGAGTTAATGTTCCTTACAAGATCAGCCCCTCCACCAACTGCGCCACCGTGAAGTGAGCTTGATATG
GGAGATGTATTTTCGGCCGCAGATAATATTAGAGAGAGAATAAAAATGTGGCTATGTGATCCACAAGGGATTCCTCATG
AGGGAATCGTTCAGTTATTCTATGTAATCTTTTTCTTTGTATAACTAATAATATTTATGTTTTAAGTAATGTTGTTTTT
TGTTTTGTTTTTGCTCTTCTTTTTTCCTAAAATTATTCAAATCCCTCTTCCTCAATCCTAATAATCAAAGAAAATATTT
ATAAAAACAAAACAAAGCTAGCTTGGTT
>Contig_4
AAAAAAAACTAAAAAAWWACCTTTATTTCGATGAATGTTGTAATAGCAGAATGTTTTGGCGAGACGTTGTCAGAATTCA
TGTGTGTATTTGCTACTCTAGCTATAATGTTTAGCTGTAAACGAAGTTGCTATGTTGTTACAATCGTTTTGACGCATGA
GCCAAGTTTATATTTATCATGTTTGCTTCAATTGTCTRMAACAAAAAAAAAAACAAAAAAAAAAAAACAAAAAAAAAAA
ACCGT
>Contig_5
TCTCCATTCATCTCTATAAATCAGACCAAGTTGCAGAGCTTGGAGATAWAGCAAAGCAATTACATTCAAGCCTCTTAAA
CAAAAAACCATCTTGTCTTAGTTCATTTTTGCGTCAAGAAGCAATATGTCGAGCAAGTGTTCCAACTGTGACTGCTCTG
ACAGCAGCCAGTGCACGAAGAAGGGATACAGCTTCGACTTGGTCATAGTTGAGACTGAGAACCGCTCCATGGACACTGT
GATCATGGATGCCCCAGCAGCTGAGAACGGTGGAAACTGCAAGTGCGGCCCAAGCTGCGCCTGTGTGGACTGCAAATGT
TGAAATTAAGCCCACACTTAATACGTGATTAATAAATTATTCTGTCGTTTTAATTATGGGATTGTGAAGTCCTTAAATA
AAGTAATTATGGGAAATAACATTGTGGCTTTGTGTTTCGCTTGTTAATGTATTTTGAGTCTGTTGAGTGACATGTAGTC
TCTGCTGTCACTCATCATGTCTGTCCTCTGTTTCTTTGATTGCGTCGTGTAATGTAATTGCAATGGCCATCGTTTGTGG
CCTTTGTGATGTTTAATGAAATATTATTAGTATACTCTTGTCATCTTGTTTTTGGTTTTTTAACAAATTAATTGTTGAC
ACCATAACTG
>Contig_6
ACGGGAGAGGAGGGGTGTAGCGGACAAAGTGAAGGAGAAGCTGCCATGTGGASCTAAGGATGACCAGTACTCTCATGAC
ACCCACCCAACGAATCCAACCAGTGCAGGTCACGGTGGGGTCGGGCACACAGGAGGAGAGCCCCAGCTCCATGAGAAGA
AGGGGTTRATGGAGAAAATCAAAGACAAGCTTCCTGGTCACAACAACTAGTAGATGGAATGGATAATATTTTGAATTTC
GTATCAGATAATTATCTGCTGTGTATAATAAATCGGTGCTTGTTGTTGGTCTGTGACCACCGAGCATTGTACAATGTCG
TATTTTGTAATATGTAATATTTGGATGTCGTTTGTGTTTAAGTATAAATGTGCTCGTCTGAGTACAGTGTTTTGCTTTT
GTAACTATTTAATGTCTGCTGTTTTCAAGTATAAATTTCGCTCACTATGACCTCAATGCACATATATTATKTMYTTTTT
T
>Contig_7
ACCAACCTTCACCACCTAAGCACCCCTACCACTACAAGTCTCCCCCACCACCATCACCTTCACCACCTAAGCACCCATA
CCACTACAAGTCTCCACCACCACCATCTCCGCCCAAGAAACCTTACCACTACAAGTCTCCCCCACCACCCACACCAGTT
TACTCACCACCCCCACCACCTAAGAAACCATACAAGCCACCAACTCCTCCAGTTCACACCGCACCACCACACCCTTACA
TCTACTCATCACCCCCACCTCCTCACCACTACTAGATAATGAGAGCTAGACTGCATCCAGCTGGTAAGGTGAAGACCAG
GTCAAAATAAAGAAGGGGCTGTCGAAGTCGAAGCGCCTTATCCTACAAAAAAGATGAAGATCGAGTCTCCGCAGTTGAT
GTAACGTTTTTATTTATGCAGATGATGTATTTTTATTAGACAGTTGTAGTGCACTTGTTTTGTTTTATATATTTCTCAA
AAGAGATGCCATGTGTATTGTCGTTTATTTCAACCTTCTTTCAAACGGAGAGGTGATCATCATAATAATAAAATAAATA
CGTTTCCCAAATTTTCCTTATAATTTTCTC
>Contig_8
GTTGATCCTGCCAGTAGTCATATGCTTGTCTCAAAGATTAAGCCATGCATGTGTAAGTATGAACTAATTCAGACTGTGA
AACTGCGAATGGCTCATTAAATCAGTTATAGTTTGTTTGATGGTATCTACTACTCGGATAACCGTAGTAATTCTAGAGC
TAATACGTGCAACAAACCCCGACTTCTGGAAGGGATGCATTTATTAGATAAAaGGCTGACGCGGGCTCTGCCCGTTGCT
CTGATGATTCATGATAACTCGACGGATCGCACAGCCATCGTGCTGGCGACGCATCATTCAAATATCTGCCCTATCAACT
TTCGATGGTAGGATAGTGGCCTACCATGGTGGTGACGGGTGACGGAGAATTAGGGTTCGATTCCGGAGAGGGAGCCTGA
GAAACGGCTACCACATCCAAGGAAGGCAGCAGGCGCGCAAATTACCCAATCCTGACACGGGGAGGTAGTGaCAATAAAT
AACAATACCGGGCTCATAGAGTCTGGTAATTGGAATGAGTACAATCTAAATCCCTTAACGAGGATCCATTGGAGGGCAA
GTCTGGTGCCAGCAGCCGCGGTAATTCCAGCTCCAATAGCGTATATTTAAGTTGTTGCAGTTAAAAAGCTCGTAGTTGG
ACCTTGGGTTGGGTCGACCGGTCCGCCTCTGGTGTGCACCGGTCGGCTCGTCCCTTCTACCGGCGATACGCTCCTGGCC
TTAATTGGCCGGGTCGTGCCTCCGGTGCTGTTACTTTGAAGAAATTAGAGTGCTCAAAGCAAGCCTACGCTCTGGATAC
ATTAGCATGGGATAACATCATAGGATTTCGGTCCTATTCTGTTGGCCTTCGGGATCGGAGTAATGATTAACAGGGACAG
TCGGGGGCATTCGTATTTCATAGTCAGAGGTGAAATTCTTGGATTTATGAAAGACGAACAACTGCGAAAGCATTTGCCA
AGGATGTTTTCATTAATCCAAAAAAAAAAAACCTGtAGCGGGCTRRSGAAC
>Contig_9
GGGGAGGCCTGTTTCTTTGATTGCGTCGTGTAATGTAATTGCAATGGCCATCGTTTGTGGCCTTTGTGATGTTTAATGA
AATATTATTAGTaTAAAAAAAAAAAAAAAAAAAMAAAAAAAAAAAAAAAAAAAAAAAAAAAANAAAAAAAAAAATAAAA
AAAT
>Contig_10
TTAGGAACTTGGGTGCTACTATAAAAGCTCACACCCTCCTCCATAAGCAAAGAaCATCAAAGCTTATTTATAATTCACT
TGCTTGCTTATTTATTTCATCATCATCAATAGAAACATATATACATAACTATACAGATAAGTATGGCAGAGGAGTACAA
CAAAAGCCATGATCGTGAGTATGAAGGGAAGGCTGGTGATTACGAGGAGGGATCAGGCGCGCGCGCAGCTGAAGGTGGT
GAGATCAAGGATCGGGGCTTGTTTGATTTCCTGGGGAAGAAAGAGGAGGAGAAGCCTCAGGAGGAGGTGATCGTCACTG
AGTTTGAGAAGGTCAAAGTGTCTGATCACGAGGCACCTCGTCCTCATCATCATGAACCAGAGTCATACAAAGTAGAACA
AGAGGAGGAGAAGGAGAAGAAGCACGGCAGTCTTTTGGAGAAGCTTCACCGATCCGACAGCAGCTCTAGCTCTTCGAGC
GATGAAGAGGGAGGTGAAGGAGAWGAGAAAAAGAAGAAGAAGAAAGAAAAGAAGGGACTGAAGGATAAGATCTCTGGTC
ATCATGATCAGAAGGTGGAGGACACAGCCGTCCCAGTGGAGAAGATCTACGAGGAGCCAACTCATGAAGAAAAGAAAGA
GGAAGAGAAGAAGGGTTTCCTTGAGAAAATAAAGGAAAAGCTACCAGGGCAGCAGAAGAAGACGGAAGAGATTCCAGCT
TCGTATGATGATCAGCAGAGTCATGATCAGCATGCTGAGCCCGCAGTAGTAGGTGGCGAGCCCAAGGAGAAGAAGGGTA
TCTTGGAGAAGATCAAGGAAAAGATTCCTGGTTACCACCCTAAGACRGAGGAAGAGAAGGAGGCCATCAAGGAGAAGGA
GAAGGAAAAGGAAACGTCTTCCTATTAAATTAATTAAGAAAAACCACTTATACAAACCTGTGTTTATGTGATTGTGTGT
GGCTTTTTCTGATGAGTGGTTTATTTGCTTTTCTTCTTTTGAGTTTGAGAGATATCTACTTATTGTTTTGATGTTTGTT
TAGGACTTCCAAGTCCACACTACTGTAGCTACCATTTCCATTTGCTTCTTTAATTTCTATGTGATATTTAAACATTGTT
CATTAATAAATAATTGCTTCTTCCTTTGTCCTC
>Contig_11
MCGGTGACCAAGCCACTTCCACCACCTTATCCTAAGACACCAACTCTACCTCCTGTTGTGAAACCACCCACACCTAGTT
ACCCTAAATACCCTCCTCCAATCAAGGCTCCTCTACCCCCACAAAAGCCAGAAGGGAAGAAACCTCTACCTCCAACTCC
ATATAAGAAGAAGCCTCCCCCATACTACAATCCACCCCACAAACCATGAACTCCACCTGTCCATCTCAACTAGTGAGTT
AGAATAAATGAGAGAGAGCCAGTTGCTAGCTAGAAATAAGAGTTCTGGACACCAACTCATTTTGCAGCAGCTTCTAGTG
TGACTCCATTATAAGTACTAGTAATTTGCAGGAATTTTCATGTCATGTGGTTATGTATCAGCAAGTTGTTTCTTCACTT
GTGGCTGATTGAGCATGTTGTCTCTTGCTTTATATATGTATGCAATATCAATTTCCAACTGCAGTAATACTATTACTTG
TGTTTTATGATATTGTAAAATTGGTTGGTTGATATTGTATATGTTTTTAAATCACAAAACCCTCCATGATAAACAAAGC
TTTCACAAC
>Contig_12
AACCTAACAAAAAACCTAACWAACAAAaTTTTAAGAAAGGAGGCTTCTGAGATGGGTGTTGTTGCTGAGAATGGATGCA
AGTGTGGAGACAACTGCACCTGCAACCCCTGCAAGTGTGGAAAGTGAAAGAAAAATGACAGCGTTTGAAGCAGAGGATG
ATGGACTTGTAATATTGTAGCAAATAATCTATGCGTGTGTGGTTTTTATGATCCGAAATACCAAGTTTGTGTGTTTTAG
GAACCGAGTTAGGAACTGGGTTTTAGAATAAAGTGGTCATGGCCCGTCTCTTTGCAGATCCTTCTAGGCTAGGATCTGA
TAAGGGTGATCCCAGGCATGCCTGCTTGTGTCTGTTTTCATTGTACAATTGTAGTAATCTATATATGTATGTGGGCTTG
TGAGGTGTTTGTTGACTTGGTGGATCATATTTTATGTAATTGTGAGAGGAAAGAGAGAGAGTATTAGATGTTTTGAATG
ATAACTAGCTCCTTTCTTTTACTTTWAAAAAAAAAAAAAAARAC
>Contig_13
GGASKMTCCACTGCCAATTGGGTTTGCTGTGTTCATTGTTCACTTGGCCACAATCCCAATCACTGGCACTGGCATCAAC
CCTGCTAGGAGTCTTGGAGCTGCTGTCATCTACAACAAAGACAAGGCTTGGGATGAYCAATGGATTTTTTGGGTTGGAC
CCTTCATTGGTGCAGCCATTGCAGCCTTCTACCACCAATTCATCTTGAGAGCAGGAGCTGTCAAAGCCCTTGGATCATT
CAGGAGCAACCCCCATGTTTGAATATTTTCAGAGACKCCATGAATTGAAGTTGCTTCCTTTGTCATGGTTAGGGTGGGA
AACAATGGAAGAAGGCATCATGGGATTTGAAAAAGAATAAGTTACAATGGCTAGTATTTATTATTTGTGCTTTTATAAC
GGCTAGTATTTATTATATGTGCTTTTAGCTTATGCTTGTGTATGAAGGTTTCTTTTTCTCCTCTCTCTCAATTTCCTTT
AGAAAGAGGGGCTGAGAGGGTCATTAAGTTGTAGATACAGTCAGGTTGAAAAGGRGGAGCTTTTTGTACCCCTTACTGC
TTCTCCAAACACTTGCCTTTGAATTTACTTCAATGTCATTTTCATTTCCATCTCTCCTCCTTTCTTCTTTGTACCCATC
ATGCTTTCAAGAAAAGTTCATACTATTTGGTCACTTM
>Contig_14
GGGTGCAAAATTAAWAGRWGMCGGAGCTGCTACAATTGCTTTAGCGGGAGCTGCTATCGGTATTGGAAACGTGTTCAGT
TCTTTGATCCATTCCGTGGCCCGAAATCCATCATTGGCTAAACAATTATTTGGTTATGCCATTTTGGGCTTTGCTCTAA
CCGAAGCTATTGCATTGTTTGCCCTAATGATGGCCTTTTTGATCTTATTCGTATTCTGATCGAAAGAAGAAGGTTGAAG
TTTCATTCTTCAAGCACCTCTTTCACATAAGAAAGTGGAGGCGGGCTTGGGTMCAATCTAAAAAAACGATTCCAC
>Contig_15
AACTAACCTAAAGAACTAAAGAACTAAGaCTAGGGTTTGTGATTTGCTTTGTaGGCTACCTTTGTATGTTACATCTTTC
TTAAGTATATGTGTTTaGTTGTTCTGGGTTMAAAAAAAAAAAAAAAAC
>Contig_16
AACAAATAAtCGTTaGAaCACATTTAGGCTTaCAGGAGCAACCGCCTTTCGACAAGAAGCAGTTTGTCACATGGGTGAA
GAGGTACATCAAACTGTTGACACCCAAGCTGGAGGGGGAGAAACAAGAGGAATTCAAGAAGAACATTGAGGGAGCAACC
AAGTTTCTGCTTTCGAAGCTCAGTGACCTCCAATTCTTTGTTGGGGAGAGCATGCATGATGATGGTGGTTTGGTGTTTG
CCTACTACAAGGAGGGTGCCACTGACCCAACATTTATCTACTTTGCTCATGGTTTGAGGGAGGTCAAGTGCTAAGTATT
GGCACAGCTGGCTTCAAGCAGAATGCTTGTTGTAATCCTAGTCTATATTGTTGCTCTTTTTTTTTCTTCTCTAAATTGG
GGAATCAGGAGTCTATTTTTGCTTGTTTTCTTTAGAATGTTTTGCATTTGGTGACTTCAGGCTTTATGCCTCCTTCTAT
GTCGGTTTTTAATGGTATTTTCGAATTTCGACTTGGATTTCTAATTTATTTGGTTCTATGTTTTGATTGAGAAATAAGA
ATAATATTGTATTCTAGATTTTAGCAGCTCCAAATCTTCATTCA
>Contig_17
CGGAGGAGGTTATGCTGCTGGAGGAGCAAGTGGAGGAGGATATGGTAGTGGGGGAGGAGCTGGTGGTGGAGCTAGTGGT
GGCTATGCGGGTGGTGCTGGTGGAGGAGGAGGTTCTGGTGGTGGCAGCGGCTATGGAGGAGCACATGGAGGTGCATACG
GAGGAGGTGGTGGGGCCGGTGAAGGCGGTGGCCATGGGGGTTATGTTCCTTGAGATTCCCCTTACTACTTGTTTGTCAC
TAAAAGCTTTACCTCTTCTTACCTATATTAAATTATTAATAGTATTAAAAAGGGAAAAAAAAaTAAGATAAATGTGGGT
ATAAGAGGATTATTATAATTTTGAGTATATGAAGAATCCCAATTGTATGCTCCCAAAGATTGTATCTATTGATGATTAA
TATGGATTCTTGTTCTTCATGATATATTTATAAATGTTACGTACCAAAGAGAATTCTGAG
>Contig_18
TAAAAGGACTTTTAAGGAAGAAGACGTTGGTCATGGATGACCGGCATGCGTATCTCATAAACTAGTGTGCTACCCTACA
CCACCAGTTACATAAATAAAATGCCTGTCTTTTATAAATGCTGAAGTTCCTTGGCTCTTAGTAGGATGCCATTGTTAAG
TTTCACTTATTAAATAAACAAGTTAAAGTTATGTTATATTTGCTGTTATTGCTGTTCTTGTT
>Contig_19
AACAAATAAATAAGTAACCCAAAGCCCCMAGTCGTACAACCCCCACCGTTTGTCCCCAAACCCCCAGTTGTACAACCTC
CACCATATGTCCCCAAACCACCACCATCACCACCTGTTGTACCACCAAGCCCACCAACACCAACACCTACCCCAGTTGT
ACCACCAAGCCCACCAACACCAACACCTACCCCAGTTGTACCAGTTAAGCCTCCTCCACCCACTGAGACACCATGCCCT
CCTCCACCACCACCAGTGCCAACCCCATCACCACCACCAAAGGACACGTGTCCCATCGACACTATCAAGTTGGGAGGTT
GTGTGGATGTGTTGGGTGGCCTCATTCACATTGGAATTGGCAGCAGTGCCAAGGATGCATGCTGTCCAGTGCTTCAAGG
GCTGGTGGACTTGGATGCTGCCATTTGCCTTTGCACCACCATCAAGCTTAAGCTTCTCAACATCAACATCATCCTCCCC
ATCGCTCTTCAGGTTCTGATTGACTGTGGGAAAACTCCACCCTCTGGATTCCAGTGCCCTGCATAGTTGAAGTTGATCA
TCATCACAGCACAGTCCTAAATTTCCCAATTCACTGTGGTTTAATTAATTAGCATAATATGTGTCAGCTAATAATTAAT
AGCATGTGAAAGCTTGGAAGTAAAAACTACTTCTTGAGGGATCAATTTCTGTCGTAATTTGTTGTTTTGTTTTTGTTTA
TCTGATAGTGTATCAGATCGATATACGTACTGTGGTAATATTAATTATTAAGTCATGTTAATTTTGATGAAATTAATGT
GAATGTTTTGCTCTATTTTGGTGCTGAGTTTTTGAGCTTAAAGAAGAACTTAATAATTTACATCGATCTGCTCC
>Contig_20
TCTTTGAAAAAGATCTGCATTTGGGGAAGAAAATGACCTTACACTTCCCCAAAACCACAAACAACGCTAACCTTTTGCC
GCGTCTAGTTGCAAGGGCCCAACCCTTTTCAAGCAGCAAGTTACCCGAGATTCTAAACCGCTTTTCGCTGAAACCCGAA
TCAGCAGAAGCAGAGATAGTGAAGCAAACAATCGAAGAATGCGAGGAACCAAGCATCGAAGGGGAAGAAAAGTACTGCG
CGACGTCATTAGAATCTTTAGTCGATTTCAGTGTTTCGAAGCTCGGGAAATATGCTGAGGTGTTCTCAACAAAAGTGGA
CGTAGAAAACAAGCAGGAATATAGGATTGCGAGGAGAGTGGAGAAAGTTGGAGAGAGGTCGGTGGTCTGCCATAAGCAG
AAGTATGTGTATGCTGTGTTTTACTGCCATGAAATCCGTTCAACAAGGGCTTACAAGGTTTCTTTGGTGGGAGCTGATG
GAACAAAAGCAGAAGCGGTTGCTGTTTGCCACACCGATACAAGAAAATGGAACATTAAGCTTTTGGCTTTCCAGCTTCT
CAAAATTAAGCCAGGAACTGTCCCTGTCTGCCATTTCTTGCCTAGTGGGAACCTTCTTTGGGTTCCAAACTAGAAAAGA
TTAGAACCTCATCTTGTGAAAACGATCATGTTTGTGGCAGAAACAAATGTGAGGGAATATATATATGTGTGTATGTATG
TGTATTTCTGTGTACTTAACCTAAGTTAACGGTTGTCATGTGTTGTTGGGCGATTAGAAATTTCAGAAATTTCGTTGGC
TCACAAACATGTGAATAAATGGTCCATGTCTGCCTGTCTACAATAGTGTTAGCTATATGGAGTTTRATAGTCCATGTGT
GTTTAAGCAGAAGAAAACATGGTGTCAATCACATTTCATCTCTCTCTCTCTC
>Contig_21
AAGAACCGGCCATCTCCAGTCGCTCAGTTTCAGCTAGCTGGAGAAGAGGAGGGYGGTTTATGTAATACTAMTGTATGAT
GCATGCATATGACAATAAAATGARGAGCACCACTTTATTATGWTATGTTGCCCTTGTATTCGTTTTAGTCTTGTTGTTT
TTACTTTCACTTTTG
>Contig_22
TGTTAGAATAAGTTGTTAAAGAAAATAAAGTTTTAAGTAAGTATGAGGGGTTTGTTTTCTCTTCTTGTTGTAGTTGCTC
GCTGTATTCTAGCTTCTACTGTTGTACAGCTATGCTTTTTATCTTTTAATAAAGTTGTATTAATTAAGGTTTCAATGCT
TTGTCGTTGACTCATTATGCAATTATATAACATACGAGTAATTTTTCGGCGTGMCAGTCRGATTC
>Contig_23
AAGGAACSRAGGCGGCCATGGCCCTCCTCCTCCTCAGCCAGGACCCCCTTCGCGTCCCCCTGGCCCTCCTGAACCACAC
AAACCACATCCACATGATCCCCATCATGATCATGGCCACCACCACCACCACCCATGAATCTTCATCTAATATGCATGCA
TGCTAGCTATATATATAGCTTGTTAAGTAGGTGTTGTAAGAATATTAATTATATATGGAATTTCTAGGTTTAACTAGCT
TGCTCTCATCTCATCTCATGATCATGCATTGTAATGACATTATCGGCTCTAGCCAGCTAAGAAATCACTATCACTGTGT
GTTTATGTACCAAAAAAaGGATGCTGATTATGCATCTAAAATAATAATGAGATGACTGATCTTGTGGGTTTTCCTTTCA
AAAAAAAAAAAAAAAAAACTAAAACGTAGGACGGGGCCGGTCGGTCGAACGGAACGC
>Contig_24
AAATAAAGAAACTAACAAAGAAGTGCCCTGATGCAATCCCTGACCCCAAAGCGGTTCAATATGTGAGAAATGACCGTGG
TACCCCCATGATATTTGACAACAACTACTACAGAAACATTTTGGACAACAAGGGTTTGATGATGGTGGATCACCAACTA
GCCACAGACAAGAGGACAAAACCCTATGTCAAGAAAATGGCCAAGAGCCAAGACTACTTCTTTAAGGAGTTTTCAAGAG
CCTTCACCATTCTCTCTGAGAACAACCCTCTTACAGGAACAAAGGGAGAGATCAGGCAGCAGTGCAATGTTGCCAACAA
GATCCACAACTAGATCAAACCTTTACTTTGTCAAACAAAAAAGTCTTGATCCACTCTTTTTCAACCGAGAAAGAAATAA
AGTGTGAGAGAGACAAGCTGCATAATAAGATGGGTTTTCTAGATGCTGTTCTGTTTTTATGGCAGTGTCCAGTGCTCTG
GTCAAAAGGCATGTGAGCCTTTGATCATGCACTAGTTGTTGATGTAGGTTTTGTTTTGTTTTTTTTTCCTTCTTTGGCG
TTGGATGAGATGGGCATGGGGATGATGGGATGTGTGTATGTATGTATGGATGGTTTGAACTTTGAACATGTATGATGCA
TGGATTTCAATGATGATGGTTATTGATGATTCATGCTTATAAATCAAGCATCTTTCATGATATCAAAAAAAAANAAAAA
AAAANAAAAAAAAAAAAAAG
>Contig_25
CATCGGCCTGTGGGCTCCCCATTCGGCCCGTCTTGAAACACGGACCAAGGAGTCTGACATGTGTGCGAGTCAACGGGCG
ATTAAACCCGTAAGGCGTAAGGAAGCTGACTGGCGGGATCCCCTTGAGGGTTGCACCGCCGACCGACCTTGATCTTCTG
AGAAGGGTTCGAGTGAGAGCATGCCTGTCGGGACCCGAAAGATGGTGAACTATGCCTGAGCGGGGCGAAGCCAGAGGAA
ACTCTGGTGGAGGCCCGCAGCGATACTGACGTGCAAATCGTTCGTCTGACTTGGGTATAGGGGCGAAAGACTAATCGAA
CCGTCTAGTAGCTGGTTCCCTCCGAAGTTTCCCTCAGGATAGCTGGAGCCCGTGAACGAGTTCTATCGGGTAAAGCCAA
TGATTAGAGGCATCGGGGGCGCAACGCCCTCGACCTATTCTCAAACTTTtAAATAGGTAGGACGGCGCGGCTGCTTTGT
TGAGCCGCGCCATGGAATCGAGAGCTCCAAGTGGGCCATTTTTGGTAAGCAGAACTGGCGAGCGGGcRTGRaCGAAGGA
CG
>Contig_26
AAAATAAAAGAAAAAATAAAAGGAAAACCARGACCARAACCTCGACGGCCGTAACATCACCGTCAACGAGGCTCAGTCT
CGTGGAAGCGGCGGTGGTGGTGGCGGTAACGGAGGAGGTTACAGCCGTGGAGGCGGCGGCGGGGGATATGGCGGCGGCG
GCGGCTACGGAGGTGGCGGCCGACGTGAAGGTGGCGGCGGTGGCTACAGCCGTGGAGGCGGCGGTGGAGGATATGGCAG
TGGAGGCGGTGGATATGGCGGTGGTGGCCGTCGTGAAGGTGGTTATGGAGGTGGTGAGGGCGGTGGCGCTCGCTATTCC
AGGGGCAGCGGTGGCTCTGAAGGCGGCAGCTGGAGGAGTTAAATTTTAGGTTTAGGGTTTGGGAATTTAGTGTTGCTTC
TTTGATGTTTTAGGGTTTAGGTGGTTTCTGAATCTGGTTCTCTAAATCTCTCTAGTTTTGTGGTGGTGTGTTCTCTGCG
CTCGATAATTTTGATCGATGACTATGTTACTTTTCCTGTATTTTTGTTCCCAAAGAAAAAAAATGGTGTTTGAGAAATG
AAGTATAGTTCTTCGTTCGCWTATCTCCCGTGTTCTTTCATTTTAAATTTTCCTCTACAAATGCTAGCAAATTTCAATC
GACGTTTATTGTTAATATTTCAGATCTGTAAAATCAGTAAATTCCATCATGTTAAAAGCGC
>Contig_27
GCACTTCTAAAGTATATCTTCGAAACAAGCTGCTTCCCAAGAGAACACGAGCAATTGAAGCAACTCAGGGAAGCCACTA
TCGAGAAATACCAATTTTGGAGTGTCATGAATGTGCCTGTAGATGAAGGCCTGCTTCTCTCGATGCTTCTAAAGCTCAT
GAATGCAAACAAGACACTGGAACTTGGTGTATTTACTGGTTACTCTCTTCTTACCACTGCTCTTGCACTACCTCATGAC
GGCAAAATAACGGCAATCGATCCAGATAAAGAAGCCTATGAGTTTGGATTGCCATACTTTCAGAAGGCTGGGGTGGACC
ATAAGATTAATTTCTGTCACTCGGATGCCCTCACTGCCCTAAATGATCTCATTGCCAATGGGAAGGAAGAAGGGAGCTT
TGATTTTGCATTTGTGGACGCGAACAAGGACGCATACATCAAATATCACGAGCTGCTGCTAAAGCTTGTGAAGGTTGGA
GGAATAATAGCTTATGACAACACATTGTGGTTTGGGACAGTGGCAGAAGCTGAGGAGAATGTGGATGAATTTGCAAGGG
AAGACAGAAAGCATTTGCTGCCAATCAACAGCTTTCTTGCCGCCGACGATCGCATCGAGTTAGCTCTTGTTTCCATCGG
AGATGGACTCACCCTCTGCAGGCGTCTCTATTAGGATAATAGTGTTAACTACCATGAAACAAACTCGAATCATGTTGTT
GTTGTTGTTGTTGTTGTTGTTGTTTATCTAATAAATAAACAGTTTGATTTACCCATCTGTGGTAATTAAAATGGTGAAC
ATCATCTTATCTTCAAAACTAGGTTTTGCTTATTTATGATGTGTTGGTGTGGAGGAGATCTATGTGGTTGCCTTGCCTT
TTGGGATTTGATGAGCTAAGTGTTCATAGTANGTTTCCTCCTCATGGCNCGTTTGG
>Contig_28
AACTACCAATADAHCAcAATACTGCCAATGGGTTCCCACCACAGTGGTGGTGGATTCCCCCTTCCCCCCATGGCACCCA
GGATCGAACCCCAGTGGGGTTTCTTTCCTCCAATGTACCCAAAAAAAAArKCATTKTCTTATAMWWWKWGGTTTACATA
GCTTTAATAAAATAaAATAAAAaGGGTTTAWAAGT
>Contig_29
CTAAAATTTTAWWTAATGTAATTGTGAGAGGAAAGAGAGAGAGTATTAGATGTTTTGAATGATAACTAGCTCCTTTCTT
TTACTTTAATTTGTGGGATTAATTATGGTTTTGGTGATAATGGTGACATCTTTGTGCATTATTTAAGGATTTGCAAAAA
CAACACGGCAGGTCTACAAGATATTATACTTAATCTGGAAGAGATTTCAATGT
>Contig_30
AGTTAATTGCATTGGGTGAAGTTGTTGGAACTGAGAGCAGAGGGCTTTCGGCTGATACCATCGCCTCATTGCCTTCAGT
AAGCTACAAGACAGGAAGTGGTCAGAATGGAAGCAATGAGTCGTGTGTCATTTGTCGGTTGGATTATGAGGCTGGTGAG
AACTTGACAATACTATCTTGCAAACATTCCTATCATTCTGAGTGCATAAATAATTGGTTGACAATAAACAAGGTCTGCC
CTGTTTGCAGTGCTGAAGTCTCCACCTCTGGAAACAGCTAGCAGAATCTGTGGACCATCTTTTCTTGCAAATCAAAGGA
CTTATTTGTACAAGTTGTTGCACTTGTATGGTCATTCATATTGCGTCTCTTTCACTTGCGAAAACTGTACTATCCGACC
ATTTAAATTAGATTTACAATGCTTGTATTATATGACCTTTCTGGTTATTCAATTGAGAAATATGCCAATGGGTTCCCAC
CACAGTGGTGGTGGATTCCCCcTTCCCCCCATGGCACCCAGGATCGAACCCCAGTGGGGTTTCTTTCCTCCAATGTAAC
CAAAAAAAaGTTGTCCACCTTTCTTCTGCTTT
>Contig_31
TAGTGCGGAATGAAGGGGTCGTATCTTCGCCAATGGGTTCCCACCACAGTGGTGGTGGATTCCCCCTTCCCCCCRTGGC
ACCCAGGATCGAACCCCAGTGGGGTTTCTTTCCTCCAATGTAACCAAAAAAAAATAATACCCAAATTTTATTTTATTAT
TTATT
>Contig_32
GTTCCCACCACAGTGGTGGTGGATTCCCCCTTCCCCCCATGGCACCCAGGATCGAACCCCAGTGGGGTTTCTTTCCTCC
AATGTAACCAAAAAAACGCGAAAAATGTTTCCTAATATTTT
>Contig_33
CAAAAaCCAGCTCCCCCTTGTTTATAGCCATTGTTGAGCAGGCCCTTTTCCAGAAGGTTTTTGTTCCcTTTTATCTGGC
TAAATGATCyCCCcGATGACTCTGCGTTGATACCACTGCTTACTCTGCGTTGATACCACTGCTTACTCTGCGTTGATAC
CACTGCTTACTCTGCGTTGATACCACTGCTTACTCTGCGTTGATACCACTGCTTACTCTGCKYTGttgATACCACTGCT
TACTCTGCGTTGGTTATTTTACCTTTACTTTTGTTTCTTTTT
>Contig_34
CTCTCTCTCTCTCGCTCACTGTTACTTACAAACACAACACAGCAATCTGTATTGGGTTCTTCTTTTCCTTTGAGGAAAC
ACAAATTAAGGTCCAGAGGAAACAGTTTAACGTTTACAATTTTAGGATATAATCTGGAGATGGAAGACAAAATTGAACA
TAGAGGGGAAGAAAGGGTTGAAAAGGAAGAATCCCATGTAGCGATCAAGACCAAGGATGCACAACCAGGTGACTTAAAG
AAGGAGAAGGCTGAGGTGGAACTTGAATTAAAGACCAAGTCAGTGGTAAAAGAGAAGCCAAAACATAAAAAGGATGAGG
AGAAACATATTGATAAAGACGAGGAGAAATCAAAGAAGAAGGAGAAAGACATAACCAAGAAGGAAAAGAAGAAAGAAAA
CAACAGTGGCAAAGAGAAGGACAAGGAAGAGAAAGAGAGCAACGGGGATAAAAAGAAGGATAAGGAAGAGAAGAAGAAG
AAAAAGGAGAAGAACAAAGATATTATAGGCTTAGAAGATAAAGAAGATGATAGAGAGGGGGAAGAAAGAGATAAAAAGA
AGAAAAATAAAAAAGAGAAGAAGGAAAAGGGTAAAGATTTAGACAAAGGGGAAGAAGAGATTGAAGGCAAGGATGATTA
TAAACACAAAGAGAAAGATATGGATGAAAAAGAGTTGAAGAAGGAAAAGAAGGATAAGGTCAAGGTGAAAGAAGATGAA
GAGAAAAGGAAGGACACAGATAAAAAAGAGGAGGATGCGGATAATGTGGATGAGGAAAATGAAGGGAATAAGAAGAAGA
AGAAAGAGAAGGATGGGAAGGGACATGAGAATGATGATGATGAAACAGAGAAGAAAAATGATGAGGAAAAGGTCGATGA
CATTAAAAAAGAAGGGAAGAAGAAGAAAGATGTGGAGGACAAAAAGAAGAAACACAAGGGTGATGATGATGAGAAGGAG
AAGAAAAAGGATGAGGAAAAAGACGATGACAACAAACAAAAAGGGAAGAAGCAGAAAGATGAGGAGGAGAAAAAAAaGA
AACACAAGGGTGATGATGATGAGAAGGGGAAGAAAAAGGATGAGGAAAAAGACAATGACAGCAAAAAAGAAGGGAAGAA
GAAGAAAGACAAAGATGATAAAAAGAAGAAACACAAGGGTGATGATGATGGCAACAAGAAGAAGAAGGACAAGAAAAAA
GAAGAGAAAATAGACAAGAAGGAGAGTAAGGAGAAACACAATAATGTAGAGGATGAGGAAAAGACCAAGGTTGAAGTTA
CTTCTAGGGAGATTGAAATAGAGGAACATGTCAAGGAATCAGAGGGTGAAATGGAGGAACAGAGCCAGAAAGATGAAGT
AAAGGAGGGTAAAGAGAAGAAAGCCAAAGATGAAAAGGAGAAGGGCGMSAGAAAGATGAAGTAAAGGAGGGT
>Contig_35
AAAATAAwCAMAAATCAAATTCGAGTTATAAAAACTACATCTGAATTTCAAGTGCTTTCCTCCAATTTCCAAGAAAaCA
AAGCAAKAAGAAAATGGCTAGCAACTCTGAGAAGGTGAGCTTCCACGCTGGTGAGGCCAAGGGCCAAACTCAGGAGAAG
GCGAGTGGGGTGATGGATATGGCAAACAATGCAGCCAAATCTACCAAGGAAACATTGGAAGCGGCAGGCCAGAATGTGC
AGGCCGCGGCTGTAGGAGCTGTTGATGCAGTCAAGAATGCCACTGGCATGAACAAGAAATGAAGCTAGCTGCTCATCAT
GATCTCAATATGAGCATTTGCAGTGTTTTTTTtCCTTTTTTGGGAGCTTTTTAGTAGTTGCTTTTGATTTCTGTCTTCT
AAACAAGGGAGCTCGAAGTCTTCTGGTGTTCTCATCACCTGGGTGTGTACTTTCGTTCGCACTTTGTTTTTGTTTTTTT
TGCTTTTGTTCATGTTTATCTCCTTTGAACAAGGAAAGTGGGCTCTGCCTATTGTAGTTCTCACCTAATTGAATCATAA
GCTTTTTTTAATCCCATCTATATGTTCAAGATTGGTCTTTTAGTTT
>Contig_36
CCACCACAAGTAGGTGGGTGGATTCCCCCTTCCCCCCATGGCACCCAGGATCGAACCCCAGTGGGGTTTCTTTCCTCCA
ATGTAaCCAAAAAAAAGAAGAATAAGAAGCATATGTATTTtCCCTTTTTT
>Contig_37
AAAGTACGGTATATCATATGATATGTTTATTTGATAGAACCTATTTGTTGAGTGGCTGCTTTAGTAGTCGCATGTCAAC
AAACTAATATGTAGCTGTTTGTGGTGGGTTTAGACGACACCTTACTCTTTTCAAGTGTTGTATATGACCCTTGTCATTT
TACTTTGGAGCAGTATAAAGGAGCTTGCTTTATGMCCTTTCTTGTTGCTGATTTCTTtGGATTGTTTTGTATTCGCCGA
TATGGATTTTTGATCTATCTAATGGGCTGTTTCTCATGAGTGGTTCAATGAACCATTTGAGTGTGGTTTTtAAGC
>Contig_38
GTGGTGGTGGATTCCCCCTTCCCCCCATGGCACCCAGGATCGAACCCCAGTGGGGTTTCTTTCCTCCAATGTAACCAAA
AAAAAAGCATTGTCTTATAAAAAGAGGTTTACATAGCTTTAA
>Contig_39
GCCGGCTATGGAGGCGGTTCTGGGGGTGGTGAAGGTGGTGGTCACGGTGGCTATGCGCCTTGAAAACACCTTTCCCACT
GTTTCAGTCTATGGGACACTTCTTTTTACCAAAAATATTATGAAAAATAAATTTGACTGCGGTATGAAGATGGGTTATA
TTATAAATACAACGAATGTAAAAAAAGCCAAAGGCATGCTATCCGAGTCTGTATCAATTGAAACAGATCGAATGCTATA
ATTGCATCAGTTCATAAATGGACATGCAATAATATTGATCTTCCATATTAATATGGATATGAAAATTGCTTAAAAGACC
TCAGCATTGCTCAAATTTTATATGCTCATCACCCTTTTTTTWTATGTTGTTTGTTCCATTTAATAGAAA
>Contig_40
TAAACTAAAATTAAACGTAAATtACtGAAmAAGAAaGAAaGGTTGAAGTTTCATTCTTCAAGCACCTCTTTCACATAAG
AAAGTGGAGGCGGGCTTGGGTACAATCT
>Contig_41
CAGGTGGGTTCGTATCAACCACATGATCTACGATTACTGCACGGATAAATCCCGGTACCCGGTAGCCCCACCGGAGTGT
CTCGCGGGGTTCTAAATCGGAGCCAATTATACCAAACAATCCATGTTGGTGGTACGTACATTTATGTGTTAGGGAATAT
GGAAAAATCYTGTGTGTGCGTATGYGTATGTGGATGAAGTCTAAGTCTTTTAGAAGCGAGCAAATGTCAATTTCTACTT
TGTGGTTGTATGTGTCTGTACACAGCTCGCATTATTGTACCAAATAAAGCTCCTGCGTTATTGTGAAAAGGATATGTCT
TTTAAATCTATTATCAGTTTTCAAATGTGAATAAAAAATCTGTGCTTATTTTCAACTGTTAAAGGaCGAAATTTGGTCC
ATTCTGACACGAGCCAAGAAAGAAATTGTGGAAACAAACAGAGGTTGGTTTGATTTAGTACTACTACTGTACCAGACTG
AGCTGAAC
>Contig_42
CTCGGGAAAAGGATTGGCTCTGAGGGCTGGGCACSSCGGGCGTCGAACAGCCGCCTCAGAACTGGTACGGACAAGGGGA
ATCCGACTGTTTAATTAAAACAAAGCATTGCGATGGTCCCTGCGGATGCTAACGCAATGTGATTTCTGCCCAGTGCTCT
GAATGTCAAAGTGAAGAAATTCAACCAAGCGCGGGTAAACGGCGGGAGTAACTATGACTCTCTTAAGGTAGCCAAATGC
CTCGTCATCTAATTAGTGACGCGCATGAATGGATTAACGAGATTCCCACTGTCCCTGTCTACTATCCAGCGAAACCACA
GCCAAGGGAACGGGCTTGGCAGAATCAGCGGGGAAAGAAGACCCTGTTGAGCTTGACTCTAGTCCGACTTTGTGAAATG
ACTTGAGAGGTGTAGTATAAGTGGGAGCTTCGGCGAAATTGAAATACCACTACTTTTAACGTTATTTTACTTATTCCGT
GAAACGGAGGCGGGGCATTGCCCCCYTTTTTGGACCCAAGG
>Contig_43
GCAAGTCGAAGGCATTTTCCGACTTCAACAACGGCAGTGGCCCGGGCGGCGTTGATATCGAAGCTGGTAGTATTGATGT
CATGAAGAACACGGGCGACTCGGAAGCATTTACCAACTACGGCAACCAGGGCAGCCAAAAGAAGTAGCCCCAAGCAAAT
GAGGTACAGATCAACTGATGATATGTATTGTACTAAAGTATCTACACTAAAATAAGAGCTTATGCAATATCTGAGGCTC
CTTCTTTGGCTAGGCCTCCTTATCATGTATGTGTTATYAATAWTATTCTAATAAATGAATGSAGCTTATYAWATaTCTA
CGTTTWACTTCTTAGATTTTTATTTTTTATTTTGGTCGATATTTAACTTCTTATATTATAGCAATGGAGAATACACTGT
TaGT
>Contig_44
AAGAAAACGGTAGACGACGCGGGCGGCGTCGTCATCTTCAAATATGTCAAAACGACTaCTCGGCAACGGATATCTCGGC
TCTCGCATCGATGAAGAACGTAGCGAAATGCGATACTTGGTGTGAATTGCAGAATCCCGTGAACCATCGAGTCTTTGAA
CGCAAGTTGCGCCCGAAGCCATTAGGCCGAGGGCACGCCTGCCTGGGCGTCACACGTCGTTGCMCCCCCACTACTCCCT
CGGGATTGCGGGGGGCGGATGATGGCCTCCCGTACGCTCCGTCGCGCGGTTGGCATAAATACCAAGTCCTCGGCGGCGC
ACGCCACGACAATCGGTGGTTGCGAAACCTCGGTTGCCCGTCGTGTGCRGTCGTCGCGCATYGAGGGCTCGAAAAAAAT
GCTTGGCTCCGGCTTGGCTTTCAACGCGACCCCAGGTCAGGCGGGGTTACCCGCTGAATTTAAGCATATCAATAAGCGG
RGGAAAAGAAACTTACAAGGATTCCCCTAGTAACGGCGAGCGAACCGGGAATAGCCCAGCTTGAGAATCGGGCGCCCAT
GGCGTCCGAATTGTAGTCTGGAGAAGCGTCCTCAGCGGCGGACCGGGCCCAAGTCCACTGGAAGGTGGCGCCGGAGAGG
GTGAGAGCCCCGTTGTGCCCGGACCCTGTCGCACCACGAGGCGCTGTCGGCGAGTCGGGTTGTTTGGGAATGCAGCCCC
AATCGGGCGGTAAATTCTGTCCAAGGCTAAATACGGGCGAGAGACCGATAGCAAACAAGTACCGCGAGGGAAAGATGAA
AAGGACTTTGAAAAGAGAGTCAAAGAGTGCTTGAAATTGTCGGGAGGGAAGCGGGCTGGCAAGGCR
>Contig_45
AACTACAACCCTACTAGCAGGCGTCTCTATTAGGATAATAGTGTTAACTACCATGAAACAAACTCGAATCATGTTGTTG
TTGTTGTTGTTGTTTATCTAATAAATAAACAGTTTGATTTACCCATCTGTGGTAATTAAAATGGTG
>Contig_46
CCCACCACAGTGGTGGTGGATTCCCCCTTCCCCCCATGGCACCCAGGATCGAACCCCAGTGGGGTTTCTTTCCTCCAAT
GTAACCTAAATTTAAACTCTCATGTAACGGGATATCACTTTT
>Contig_47
GTAATGCAACTATGAATCTCATGGAGAGTTCGATCCTGGCTCAGGATGAACGCTGGCGGCATGCTTAACACATGCAAGT
CGGACGGGAAGTGGTGTTTCCAGTGGCGGACGGGTGAGTAACGCGTAAGAACCTGCCCTTGGGAGGGGAACAACAGCTG
GAAACGGCTGCTAATACCCCGTAGGCTGAGGAGC
>Contig_48
CCGGGCGGAAGACATTGTCAGGTGGGGAGTTTGGCTGGGGCGGCACATCTGTTAAAAGATAACGCAGGTGTCCTAAGAT
GAGCTCAACGAGAACAGAAATCTCGTGTGGAACAAAAGGGTAAAAGCTCGTTTGATTCTGATTTCCAGTACGAATACGA
ACCGTGAAAGCGTGGCCTATCGATCCTTTAGACCTTCGGAATTTGAAGCTAGAGGTGT
>Contig_49
ATCAAGAAGATCACTTTCGGCGAAGGCAGCCAATACGGCTACGTGAAGCACAAGATTGACTCCATTGACAAAGAAAACT
ATTCATACAGCTACACCTTGATCGAAGGAGATGCTTTGGGAGACACCCTTGAGAAGATCTCGTACGAGACCAAGTTGGT
GGCATCCCCCAGCGGAGGATCCATCATCAAGAGCACCAGCCACTACCACACCAAGGGAAATGTTGAGATCAAGGAAGAG
CATGTCAAGGCTGGCAAAGAGAAGGCCTCCAATCTCTTCAAGCTCATTGAGACCTACCTTAAGGGCCACCCCGATGCCT
ACAACTAAATTGATCAGATGTCTCCGTGATGCTTGGGTCTTGCCTTTACTATATGATCAGTCGAAGAAGATTTGTGTGG
CTTTTCTTGTTGCTTTCTAGTCAGTCCAAAGTAGCCATAGGGTTGTTGGGCACTTGGGCTTGAAAATAAGTGTTTATGG
GTTGTGATCTTCTGGTTGCTTTTGATGTTTTTGCTTGGATCAAGTTGCAGACTGAGCAGAGTGTATTTATCTTCTATAT
ATGAATATAATGAAACTTCCTTGTAATGAAATGTTTCACTTGCAAACAATTAGTGCAGTGAGTAAATTTCCTAAAACCT
ATGTTCTAGATATAATAATACTAGATTGTACCATATAAAATTTGCAGCATAATCAATAAaTTGCACATGATC
>Contig_50
AATAATTTCCtCTTTtCTCAATCACGATTTTAAATTACTAGTTTAAATTATCtAAAATTCTAGGTTTTTTtATTTTTtA
TTTTTTTTTTTTTTTTTTTTTTTTTTTTTNTTTTTTTTTTTTTTTWTCATAATAAAGTGGTGCTCTTCATTTTATGTAA
TACTAATGTATGATGCATGCATATGACAATAAAATGAAGAGCACCACTTTATTATTACATAAACCACCCTCCTCTTCTC
CAG
>Contig_51
AAAAAATAAGAACCTAAGTAACTTTTAAATAAAAATaaGaCTGAAGTTCCTTGGCTCTTAGTAGGATGCCATTGTTAAG
TTTCACTTATTAAATAAACAAGTTAAAGTTATGTTAAAAAAAAAAAAAAGAAAAAAG
>Contig_52
ACTACtCMACCAGAGAGAAAGTACAGTGTCTGGATTGGAGGGTCCATCCTTGCATCCCTCAGTACCTTCCAGCAGATGT
GGATTTCCAAGGGTGAGTACGATGAGTCTGGTCCATCCATTGTCCACAGGAAGTGCTTCTGAGTTCTACAAATGTTTTG
ATGGTGAGTTATTTTTCAATTTAGTTGGATTTTCGTGTCATGTCATGTGAAGTCAGTTTGGTTGGCAACGATATGCGTT
GAGGTGGGGTCAGTGAAGGACGGAGTAGATTCTGATGTTGATGTATCATAGCTTTTCATCCATATGAGAGGCTTTGCTT
GCAATGGCTATGGTGTTCTGTATATGTGGTGGGCAGAAAATCAGTCGAAATCCATCCTCGCCTTGCCTAATCTTTGGTT
CAACCATCTCTTTCAGTAGGATGTTTGTAGCAGGAGAGTGATTGGGATGCTTCTTTTTTtCTTTTTtCTTTTTCCTTTT
tATTTCCCCTTTGTTCTATATTTGACGGTCTTTTTTCCTGAGAACATTGATATTAATAGTTTTATTGTATCTGAAATTT
TATGGTAGTGTCAGTTTGTGGTCATAAACTGCTATGGAAATTATATTTAAATACTGGCTTGAAAGCTTGAGAGGAATCT
TTGCTCATCTGTGCTTTGAATTGGTT
>Contig_53
GCCGGTATCGGAACCAGCGGCTGAAGATCCTAAAGAAGAGGTAGTGGTTAAGGAAGAAGAGAAGCCTAAAGCTGTTGAG
GAAGAGAAGCCAGCTGCTGATGCTGCCGAGGAGAAAGTTGTCAAGGAAGAGCCAGTGGAGTAGGCTGAGTAAAAAGCTT
ATATATGACAGTTCAATGTGTCCCAGTGAATTTAAGTTGTATTAATTAGTGGGTATGTGGGGGTTGCTTGCATGTGAAG
TGATCGATGTCTTTATAATTTAGTGGTCTAAGAACTTAAATAAGGAGTGATAAGGGAAAACAAGGTGTATGGAACGAGA
AATTATTGATTGGTACGGATACACCATGTCAGCGATGTAGTTTCCACTCAAATGTACCCATGCTAGCTTGCCATATATA
TGGTAGACATGCATGTTAGATCTTAGATTTTCATATATGCATTGGGGTTTGGTTGAGTTTCCAAGTTAAAAGCTAATTA
GAACCTGAAGAATTCTATTGTGGTGCATGTATGTATGTTTGATAGAAGATCATCATGGGGATCAATGTGTTGCATTTGA
GTAATAAGATCTTTACTTGGTTGATGATAATTGTGTCACGTCCAATTTCTACTCGAACAATTTTTTTGT
>Contig_54
GTGGTGGTGGATTCCCCCTTCCCCCTATGGCACCCAGGATCGAACCCCAGTGGGGTTTCTTTCCTCCAATGTAACCAAA
AAAAAAATGTTTTAAAAAAAAAAAAAATAGTTTT
>Contig_55
AAAAGGCTTACGGTGGATACCTAGGCACCCAGAGACGAGGAAGGGCGTAGTAAGCGACGAAATGCTTCGGGGAGTTGAA
AATAAGCGTAGATCCGGAGATTCCCGAATAGGTTAACCTTTCGAACTGCTGCTTAATCCATGGGCAGGCAAGAGACAAC
CTGGCGAACTGAAACATCTTAGTAGCCAGAGGAAAAGAAAGCAAAAGCGATTCCCGTAGTAGCGGCGAGCGAAATGGGA
GCAGCCTAAACCGTGAAAACGGGGTTGTGGGAAAGC
>Contig_56
AAATAACAAAAGGAGgAGATCAAAGGGTCTCAATATGGGGTGCAGCTTGAGAGTGCTGTGAGGGATAGATTGGCAGCCG
ATGACAAGTATGAAGAAGAGGAGGAGGAAGCCTTGGAGAAAATTGTTGAGTTCTTCCAATCAAAGTACTTCAAGAAAGA
TTCCACCATCACATTTCATTTTCCAGCAACTTCTGCCACTGCTGAGATTTCTTTTCACACTGAAGGGAAGGAAGAGTCA
AAAATCAAGGTGGAGAATGCAAATGTGGTTGAGAACATCAAGAAATGGTATTTGGGTGGGACTAGAGGGGTGTCTCCTT
CAACCATATCATCCTTGGCTAACACACTCTCAGCTGAGTTGACTAAGTGAGAGCTTTTTGTTGTATGGTTTTGGGCTCT
TTTTTATGGGTTGCTGCTGTTTGCAATTGCAAGGGCTCATTTTGAAGTTTGTTAATTTATGGGAAAACCTGGTGTTTCT
TGTGCTCTGTTCTGTTTAATAAAATGAATGATATATATAGACTTCTGTCCATCCAACTTCCAAGTTTTTTATGCTTATG
GAAAATAATATTCCTACTTTCCCTTtTCTTTCT
>Contig_57
ATTAGCCCACTTTTCTGTCGGGTATATATTTACTTATGCGGCTTTCTTGATTGCCTCTACATCGGGTAAATTTGGTTAA
TTCTTTATTTTATGTGGTGTATCGGCAATAATATCATACCGTTTCTTTCGATGGAGAAGGGATCTACCTTCTTATATTT
TTACATCTAGGATCTGACTTGTATCATTGATACTAATAGGAATAAAACCCTTATGGCAAGAAAAAGTTTGATTCAGCGG
GAGAAGAAGAGACAAAAATTGGAAAAAAAaTATCATTTGATTCGTCGATCCTTC
>Contig_58
TAAAAGAAGAACTGTGTTTGAGYAMWAGTAmTTaGTAmTgTGCTATATATATATATATATATATATATATATATATAtA
TATATATATATATAsTATATATWTTATTTATTTCTTAATTAT
>Contig_59
GCCAACTGTTGATGTTTCAGTTGTTGACCTGACTGTCAGGATTGAGAAGAAGGCAACCTATGAGCAGATCAAAGCTGCC
ATCAAGGAGGAGTCTGAGGGCAAGCTTAAGGGCATCTTGGGTTACACTGAAGATGATGTTGTCTCCACTGACTTCATTG
GCGACAGCAGGTCAAGCATTTTTGATGCCAAGGCTGGAATTGCATTGAACGATAACTTTGTCAAGCTTGTGTCGTGGTA
CGATAACGAGTGGGGTTACAGTTCTCGTGTGGTTGACTTGATCGTGCACGTAGCATCCACTCTCTAAATCCTGGATGGA
TGAGATCAAAGGCTTTGATTTCTATGTTTTCGGTTGAGTCTAGGGTGTTTTTAGGTGTTATGGTTTGGAGCTCTGAATA
AGAAGTCTTTATCTTGTGCTCTCTGTGAGTTGAATCTGTCCAGGTTGTCTATTTTTGATGTTCGACATTTCAGTTTATC
ATGAAGACCCCCCCcATTTTGCTAATTTAAATTAAACATGACATTGTACTTTAGTTTTACAAGTTTGATAATATAAGCA
AACGCTATGGGGTTGCCATTTGGCTGTGTTCCAAGTTGCTTCCGTTTCTTC
>Contig_60
GCCGGTAAGCAGTTGGAGGATGGAAGGACTCTGGCTGACTATAACATTCAGAAGGAGTCTACCCTTCACCTTGTCCTCC
GTCTCCGTGGTGGTTTCTAAGAAGTGGAAGTCTCGGTTGTCACCCTGCTTGTTATGAATGTTTCGGTGGTTCCTATAAA
ACTATGTTTAATTGTTTTTGTTTTTTCAAGTTTCGTGGTACTGTTTCTGCCTCTTGGTGAGGCATTTCAACTAGTTTGG
TTTCCTGATACTCTATGTTTAATAAATAAATTTGTTCTTGGGTAATAATTTGGTCTGTGCTTGTTGTTTGTTCGAGTTA
AATCTGTTGTTTGCATGATCTATTTGCGGATGGTAAAGCTATTTGGGCAGCATAATGTGTCCTGGTTATCGTTTGCAGC
GGTTGAATTATTTGTTTGTATGCATACTATTGGAATTATTTGTTTCAAG
>Contig_61
GGAAAAGAAAAGTAAAAACAAAAATAAAGGAAACAAAGGAAAATTAAGTTACACAAGATTGGAGACGCCCTCCACATaG
GAGGAGGAGGAGGTAACGAGCACAAGAAAaGAsCGAGGAGTCAAAAAAAAAAaCTAAaCGTAGACGGGGCCGGGTCGGT
CGGAACGGAACGGC
>Contig_62
TAATCATGTTGAGTGAGATCCTTCCATTCCCCGGCCATCTCCAGTGGCTCAGTTCAGCTAGCTGGAGAAGATAAGGGCG
GTTCATGTCATACTAGTAGTACTGTATGATGCATGTAATATATAACAATAAAATGAAGAGAACCACTTTATTATgGATA
TGATTATGTTTATTWTATACTACCGATTGATATGTTTCTCATTGC
>Contig_63
AAAAAGGAAAAAaTAAAAGGTTTAAAAGAAAaaCTTTaaGAACATGTATGATGCATGGATTTCAATGATGATGGTTATT
GATGATTCATGCTTATAAAT
>Contig_64
CAAACGAACCGATACGAAGTTGAAGAGTAAGAGTGCTGGAGCAAGCAAGAAGCCAGCGAAGAAAGCTGGAAAGGATCCA
AACAAGCCTAAGAGGCCTGCTAGTGCTTTCTTCGTTTTCATGGAGGACTTCAGAGAGAAGTACAAGAAAGAGCATCCAA
ACAACAAATCGGTTGCCGCTGTCGGTAAAGCTGGAGGTGATAAATGGAAGTCGTTGTCAGAAGCTGAAAAGGCTCCCTA
TGTAGCCAAGGCAGAGAAGAGGAAGGTTGAATACAACAAGAACATTCAGGCCTACAACAAGAGATTAGCTGAGGGCACA
AATGGAGCTGATGAGGAAGAGTCTGACAAGTCCAAGTCTGAAGTGAATGATGATGATGAAGACGAGGACGAGAGCGGAG
AGGAGGAAGATGATGATGAGTAGATTGAAGGGGTAACAGGAAGTGTGGAGGAGAAGAAGCAATATTGTGTAGGATTGCT
TAGAAGATGTTGATTGACCTACATTTCTGATTTTCGCTGCTCTTTGTCTCTCATGGATAAATAGCTCTCTACCTTGTTT
TAGGATTTAGATTAGGAAAAACAAAAAGACCCTAAAAGGGATTAAGTTTCAGGGATTCTTCTACCTGACTGATTCCCAT
ATCGTTCTGTACTTAATGATCCTTCTTATGTTCAATTATTTGCAGTTTGCTTTTTATCATATGGTGCCTTCCATTGAGT
TTGCTTTCTGCATTTGAATGGTTCCCTTGGTTGGTTCAAATATTGCTTGG
>Contig_65
AAAAAGTTTAAAAAAAATGGCAGAGAAGTTTTCATATTTATACCTTTTCTTGTTGGAGTTGTTTGGATGGGTGTTTACC
CCAAAGTGTTCCTGGATTGCATGCATACATCCGTAAGTAACTTAGTGCAACATGGCAAATTTCATTGAGAGGAATCAGC
AAAGAAAAGAAAAACGGGTCAACATATTATTAAGATTTGATCGTTGCATTACTGTATAGG
>Contig_66
AAAAAAKAAAAWAAATAAAAAgTAAaaGWARAAACCTCTGACCGACTTTCATATGAATAAGGATAAATGCTTAATATTA
TCTCTGTCTTAGTATTC
>Contig_67
AAACAAAAAGAAACCTAAACTTAAAAAACAAAAAAAaaCCAaaTaCTTGTCTTAGTTCATTTTTGCGTCAAGAAGCAAT
ATGTCGAGCAAGTGTTCCAACTGTGACTGCTCTGACAGCAGCCAGTGCACGWAgARKGSWTA
>Contig_68
CTTTAGGGAAAACCCCACACCTATAATAAAGGTCTATTGGGCTTGACCAATCTATTGGACTTAGGTGGCTAAGTTGGGG
ACAATATCGGTGCTAGTTGGTGGGTACTATGCGGAGGTTCGTTACCGACATGCATAAGTGCTAATGGGATAATCCTACA
TACCAACATACGTAAGTATTCGTTAAAG
>Contig_69
AGAAACTACTGTATCATGATGTGATATATRTWKATATATATATATATATATATATATATATATATATATATATATAgTA
GAGAGAGAGAGAGAGAGAGAGAGAGAGAGAGAGAGAGAGAGAGAGAGAGAAGGAAGATAGTGTTTGTAGTTTCGTTACA
ATCACACTGTATTGAGAGT
>Contig_70
AGACCAATACTACCAGTCGACTACAGTTtCAGCTAGCTGGTAGAAGAGGAGGGCGGTTTATGTAATACTAATGTATGAT
GCATGCATATGACAATAAAAtAAAGTGGTGCTCTTCATTTTtATTGTCATATGCATGTCTATTCTATTACTAGTTAGTT
TATTTACTT
>Contig_71
AAGGAACAVGGCAAATATGAGAAGAAGGTGTATGTCTTGCCAAAGCACCTTGATGAGAAGGTCGCTGCTCTTCATCTTG
GCAAGCTTGGAGCTAAGCTCACCAAGCTCAGCAAGGAACAGGCCGACTACATCAGCGTGCCAGTTGAGGGACCATACAA
GCCAGCTCACTACAGGTACTGAGAGGACGAGAAGATTGTCGAGGACAAGTGACATGRGAAAAAAAAAATATTTGGACGG
GTTGTTTTTAATTTGTTTATTTTACATTTTGATGAAATGTGTTAGAATCGTAGGTTAAATTTTGTAGGAGTTTGTGGTG
TGATGGGGAAAAGGGTGGGAGGAAGGAAATGGATGATTAGGTCTCAGTTGAAGACCTGGGGTTTGAATAAGGATGGAAT
GGGGCTGTGTTTGGATAACGTCTTTTGCCGCATCCGTTGTGCTGCATCTGATTATCATTTTACTACCAAAAAAGAGATC
CAAAAAATGAACAATTTACCTTCCATTTGATTTTTGGTTAAATTTGTCTTCAGCTATCATATTCGAGTCCAAATGGAAG
TTCATAACAATGGTTAAATTTTAGAAGTTCAAATGAGATC
>Contig_72
AAATTAAGTAGTAGTTTTTTTTTACTCCTGGGTTTTAAACCAAATCTTAGACGAGTAGTACTGCTAATTAAGTATAATC
AAGCAGACTAGTACTGTTATCTTTCTTCAATATATAGTTTAAATGTATACATATATGATATAACTATATAAATTGTTGT
TCTTCTGTTTTGTATAAATAAGTTACTTTTGATGTCTC
>Contig_73
ACCGGGACTACSGGRCTAGAAGCGACGCATGCGCCCGCCGCCCGTTTGCCGACCCTCAGTAGGGGCCCTAGGCCCCCAA
AGGCACGTGTCGTTGGTGAAGCCCTCGCGGCGGACGAGCTGCGAGGRCCGCCTTAAATTACAATTTCTACCGAGCGGCG
GGTAGAATCCTTTGCAGACGACTTAAATACGCGACGGGGTATTGTAAGTGGCAGAGTGGCCTTGCTGCCACGATCCACT
GAGATTCAGCCCTGCGTCGCTTCGATTCGTCccWMGAAWGT
>Contig_74
CCCAAATTTCTCTTCTTTCTTTTTTATTTCGGGTTTCTTTATTTTTTCAGGGGCCCAGAACGCTAAAGGGTAGGGGAGA
AGCAAGCCGAACCTCTGATCGACCTGGACACATAAAAAATTCTCGGCGTCGAGAGATATTTGAGATTCCGTAAGTAACT
TAGTGCAACATGGCAAATTTCATTGAGAGGAATCAGCAARG
>Contig_75
GGCAAATGTAGGTTGTGGGGCCGGCTGCAAGTGCGGCAGCGGCTGTGGAGGGTGCGGGATGTACCCAGATATTTCCATG
GAACAGAGCACCACAACTGAGACCCTTATAATGGGGGTTGCACCTCAAACCTCTCATTTTGAGGCTTCTGAGATGGGTG
TTGTTGCTGAGAATGGATGCAAGTGTGGAGACAACTGCACCTGC
>Contig_76
ACCCGGGaCTTATTTCGAAGAACATYGAGAAGAGTCTGAACGAGGCCTTCCAACCTTTGGGCATCTCGGATTGGAACTC
MCTATTCTGGATTGCACACCCAGGTGGCCCAGCAATTCTAGACCAAGTRGAGTCCAAATTGGCCCTGAAGCCTGAGAAA
TTAGAGGCTACAAGACACATACTATCWGAGTACGGAAACATGTCGAGTGCYTGTGTGCTRTTTATTTTGGATGAGGTWA
GGAAGAGGGCYRCCRAGAAAGGACTAAAAACYACWGGAGATGGACTGGATTGGGGTGTGCTGTTTGGGTTTGGACCAGG
ACTCACTGTTGAGACCGTGGTGCTTCACAGCGTGGGCTTGAATGCTTGAAGCCATCATCAACAACATCAGTGTTGTTGA
ATTTTATGCATCTGTTTCGTTCGTATATTATGGATTGTTTCTACTTTTCGTGTTAGTTTTTGTGTTTTTGGAATTTTTT
TTTTTAAAGTTGGAAACGAGTGTGGGCAATGGGCATCATGGGGTACACTTCATTGCAATGGTTGTGTTTATTTTCATGC
TGCTTAACTTACTACATCGGTGAAGACAAAAGGGGACCATGTAACGACTTATATATTGATGAATAATATATATGTTTCA
AGCATTTCATGCGWTaCTAATGTTTTATATTGTCGCAACTTGAACTCTTTTG
>Contig_77
AAACTAAACGGAAACAAACTAAGTAGAATAGAGATCATTGGGGCAGAACCCAACTGAGGCAGAGCTCCAGGACATGATT
AATGAAGTGGATGCTGATGGTAATGGAACCATTGACTTTCCTGAGTTCTTAAACCTGATGGCTAGGAAGATGAAAGACA
CTGACTCTGAGGAGGAGCTGAAAGAGGCTTTCAGAGTTTTTGATAAGGATCAGAATGGCTTCATTTCTGCTGCTGAGCT
GCGCCATGTGATGACAAATCTGGGGGAGAAGCTCACTGACGAGGAAGTGGATGAGATGATTCGTGAGGCTGATGTTGAT
GGTGATGGCCAGATAAATTACGAGGAGTTTGTCAAGGTGATGATGGCTAAGTGAGAGTTTCAAGAAACCTAACTCACAT
GATTTTATGAACCAAAACAAAAAAAAGAAAAAAaGAAGAGGAAGGGGGgAGAAGAAGCAGAAATTAATATGGGATTCCT
AGCTTCCAGTTTTATGTTTATGGTTTTTGTAATCAAGTCTTAAAAAAAGTAGTAGACTTGGGGAGGTGGTGTTGTTTTT
GCTACCCTCTTTTATGTCTTGCGACAATGGTTTGGCAGTTAAGTTTTTTTCTTTGCCTTTTCCTCTTCCTTCTTCCATT
TTCTGGTCTATTGTGAACCGTAACTTTCTGAGAGGATTCAATGTTCTATGTTGGATGGATGACGCATTTTATTTGTAGG
CTACCTCATATTTTACAATGAATCTGCGTGTCAATTTTTGAGCAAACCCGTATGAAGGATGGTTCTCTATGTCATGATT
TGTCAAAGGTTGAGCTTGATATATATGATTTGTCATAGGTTGTATAATTTTGCC
>Contig_78
TAACAAAAMTTTATACATATCAAATTTCAAAACTGATAAGCATAAGCATGGCTCTGCACGGTTTTATTGGGACTCAAAT
AGAACTCAAGTCACCTGCTGATAAGTTCTACAAAATCTTCAAGGGCCAAGCCCACCTCATCCCAAATGTTTCTTCTGGC
CATATCAAAGGCRTTCAGGTGCATGAAGGAGATTGGGAAACGCACGGCTCTGTTAAGATCTGGAATTATCATCTAGGGG
AYGAAGTTGGGACAYTCAAGGAAAARGTCGAGTACGACGACGAGAACAAGGCGGCAACTCTGAYTGGATTGGACGGAGA
AATGTTCAAGTATTACAAGAGCWTTAAGGGCATCTATCAGTTCGCTCAAAAGGGTAATGTTAGCGTTGCCAACCTGACG
ATTCACTATGAGAAACGGAATGCGGATGTTGAAGCTCCAGATAGATTTGTTGGTCTCATGGTTACCCTCGTCAGGGATC
TTGATGCTCACTTTGCCAAGGCATAATCGAATATCAAAAGCATAYATATATATATGTATGTTAATGYKAGCTTTGTCTG
GTTAATAKTATAAGTAATGCTTTGTTTTATGTAAGTTTTTCTTTGTGGYAAGTGCATGAAGGGATTTCATATGTGATAT
ATTGTGATGTATTGGCTATGTGGGTTATCACATATATAAAATAAAATGCGTGGTGTGCTaTaTATACATCTCCAGTTCT
TGCTCATC
>Contig_79
AACCCGGGCATTGAGAAGGAAGGACGCTTTCAGAGGCGAAAGGCCATGGGGAGATACCGTCTGTGATCCATGGATCTCC
GATCGGGAAACCGTATCCAAGCTCCGCGGCTAGTCTGCGCTCTTTGGACTTTTAAAACTTAGCGAACTGAAACATCTGA
GTAGCTAAAGGAAGGGAAATCAACCGAGACCCCGTTAGTAGCGGCGAGCGAAAGCGGATTGGGGGTTTGAAGAAMAACA
AACACGAAGCTTCGTTCTT
>Contig_80
GTGCGGCGGTGGTGAAGGGCTTCGAGAAGAGCTCCAGCTTCGAGGTTCTTGGTGGTGGGGCCAACTCTGTAGCCCATGG
CTACACCAAGGGATCAGGGCTTGGTGCTGAGATCGTTGGCACCTTTGTTCTTGTCTACACAGTTTTCTCTGCCACTGAT
GCCAAGCGCAGCGCCAGAGATTCCCATGTTCCGATTTTGGCACCTTTGCCTATTGGGTTCGCTGTGTTCTTGGTGCACT
TGGCTACCATCCCCATCACTGGAACTGGTATCAACCCAGCTAGGAGTCTTGGTGCTGCCATCATCTACAACAAGAAGCA
TGCATGGGATGACCATTGGATTTTCTGGGTTGGACCATTCATTGGGGCAGCACTTGCAGCTTTGTACCACGTGGTTGTG
ATCAGAGCCATCCCCTTCAAGACCAAGTCTTAAATTTGTGTGTTAATGGTTTATGATGATCGTCAACATGATGCGTACG
TGTACTTATCAAGCTCTCTCAAGAAGCCGATCGATCGAGTTTGTTTATTTACTTTTCTGTGTATGGTTGTTAAAGTGTA
TTTGGTGGTATTTTGTACGTATTTCAGCCAGTGTTAATGAGCAGCAAAGCCTGTGTTTGATTTGATCTGCTTCAACAAT
CAACGGCCCTGGTTTCCTTTCTTTTTTTtAGGCAAAGGCCCCCATCAGATGTGAGTGCTCATTGTATGTAATTTGGCAG
TGAAATGTGTCCTTTTCAATTCAGAAATAACACCGACCATTCCTACTCTCATCT
>Contig_81
AGAAGAATAGAAGCTATGGAGCAGAGAATGGCTGCAAGTGTGGATCAAACTGCAGCTGCAGCTCATGTGGCTGCCACAA
ATGATCAAAGCTAAGACAAGGCCAAGAAAAAAAGCTGCCATGATCTCTATAAATAAGAAAAGGAGTGTTAAAGTTGAAT
TTCCAAGTTGGGTTTTAGTGCTTTTTGTAAAATAAGATTGCCATTTGATCTGCAAATCCATGATCTCCTAGCTAGCTAa
GCTAGGG
>Contig_82
TATAAATTATGGGGTTTGGTCATTCATTTTTGCTTCAWAGKTAaaGTGCTGTTGATTTGGGAAATAATAATATGGGGGA
GTTCAAGCACTTGGTGATTGTTAAGTTCAAGGAAGATGTGGTTGTGGATGAGATTCTGAAAGGGCTGGAGAATTTGGTT
GCTGAGATTGATGCTGTTAAGTCCTTCGAATGGGGACAGGATCTGGAAAGCCAAGAGCTGCTTAGGCAGGGATTTACCC
ATGTCTTCGTGATGACATTCGACAAGAAGGAAGATTATGCTGTGTTTCAGAGCCACCCTAAACATCTAGAATTTTCAGC
AGTATTTTCAACAGTTATAGAAAAGCTTGTGCTGCTTGATTTTCCACCTACTCTTGTCAAGACACCACCCAAGGCAGCA
CCACCAGAAGCACCACCAGAGGCATCGCCAGCATGATCTAGATGTGCTTCAAAATTGCAAATCTATGGACTCCATCAAA
ACAGAATATGATGTATGCTGTTGCTTGTGTGTTTTTTCCTTAATTAATGTTTGCTTACTGTTTAATTATGGGATAAGTC
AATGAGTTTGAATGTAATTTTCAACTTGTGTGGAAATATATTATGGTCATTTTGCCTCTCATGAAGACATGAAGACATG
AAGACCTGAAGACATGTAGCTTAATTTCTGGGATTTGGTTTCTATCCACTTCACTAATATAAATATGGCAAATGGTGTT
AGGCATATGTACTTTTTGACTTCCAGTCGTGGATGGTTCAAGCAATAGAACAACTACTTGCTATGATCAAAATTCAAAG
GCCCCATGTTAACAATTTTGTCTGCC
>Contig_83
CGGACCTAATGCACTTGACCAGTAAAATTTTCGGATGTTTATTACTTTTAGCTTCTGTCTCTATTTCTGGGTTATTTTG
CTTCTTCTTTTTCGTTTTTCGGGTTTTTTtGTGTGTGGTGGTTTTGGGTCTTTGGGTCTGGGCTGTTGCGAAGCTTGTC
CGTTTTTGTTAAGTGCATGATTAGTTAAGGTAGTTAAGCTTGTTAATTATTGTAATAATGATATATATATATATATATA
TATaTTtATTGTATACTGGTTCTGTATACAAACAGCTGTWRYAGAGAGAGAGAGAGAG
>Contig_84
TGWGCGTATTATTGCAATAGGGTTGTACTGGGAATTTCTCCTTCCTCTCAGATTCGACCCAAGCCTTTTGCCCTAGATC
GCAGCCATGTCTTCCAAGCAAGGTGGAAAGGCAAAGCCTTTGAAGCARCCCAAGTCCGAGAAGAAAGACTACGACGAGT
CTGATTTGGCTAACCTTCAGAAGAAAAAAGATGAGGAAAAGGCACTGAAGGAGCTTAGAGCCAAGGCACAACAGAAGGG
ATCCTTTGGAGGTGCTGGGCTCAAGAAAAGTGGGAAGAAATGAGAGGGTTATYAGAACCCCCTAGTTGGGGTGCAATAT
ATCTTTTCTTGGGCTGTAATTATAAACACTATTGTGAGGACATCTTTCAATTTATGTGATGGTCTAGTTTCTAATGTGC
TGCTAGACGCTTGAGTGACTTTCAGTGTGTAACAGTATGACTATGTCTAAATAAKTTAGTTGAGTTTGCYTATCTTGAG
CTTTCCTGCGTTTTCTTTCTTGAGCTTTCTTTGCAGCATTATCTTTGTTTGCTCTGAATTTGTTGTCTCATGTGTCAGG
CGAGAGAGGTGAGTTTTTTTATATTTTATAAATAAATAAAAATTATTGTAGTCCTCTCG
>Contig_85
GTTCCATGTGAACGGCACTTKCACRCCCGGTCGTACTCATAACCGCATCAGGTCTCCAAGGTGAACAGCCTCTGGTCGA
TGGAACAATGTAGGCAAGGGAAGTCGGCAAAATGGATCCGTAACCTCGGGRAAAGGAYTGGCTSTGAGGGCTGGRGCYA
GTTTTGGTC
>Contig_86
CAAAATTGAWAAAAAAAAAATAAAATAAATTTGGTCGAGTGAATAAATGGGTAGAGCCCTAATTACGGTTCCAATTATa
GGGAAATAAAAaGTAACGAGCTTCTGTTCTTAATTTTTGAATGATTACCCGATCTAATTAGACGTTAAAAATATATTAG
TACTTAATGCGGGAAARGACTTTTCCCATGAGTGGATTATAAATTTCTTATGAGTCCTAATTATTAGCTATTMCCCATT
ATGGGGTAGAGATAAATGTGTAGAAGAAGGCAGTATATTGATAAAGATTTTTTTTTtCAAAATCAAAAGAGCGATTGGA
TTGAAAAAATAAAGGACTTCTAACCATCTTCTTACCCTAGAGTTAACATAAATCAATTAGATGTAAAAAGAGAGGCTAG
GGAGTCTGTTGATGAGTCTTTACTTGTTTCCGAGGTATCCATTCTTTTCTTACTATAATACCTTGTTTTGACTGTATCG
TACTGTGTATCATTTGATAACCCAATAAATCACCTATTTCTTTTCTGGTTCAAATAGAATTAAAAATGGAAGAATTTCA
AGGATATTTAGAACTAGATAGATATCAGCAACATGACTTCCTATACCCACTTATCTTTCGGGAGTATATTTATGCACTT
GCTCATGATCATGGTTTAAATGGATCGATTTTGTTGGATAATGTAGGTTATGATAATAAATTTAGTTTACTAATTATAA
AACGTTTAATTAGTCGAATGTATAAACAGAATCATTTTATTATTTCCGCTAATGATTCTAMCC
>Contig_87
ATTCGATTTGTTGTGGATTGGATGATGGAAAAACCAGCAAGCCAATCTCCTTGATTCTCAAGTCGAGGGCGCAGTGAAC
TGTAATTGTGAAAAGGTTGGAAGATCTGGCCAAAGAAGGTGATAGCCCTGTAGATTCGTTCCCATGGTTCGATCCTTCC
CAGTAAAACGCGGCGTGTTCGAATTCTGATCGCTTTTACGCGAGAAAGGGGGACCACCCTCTAAGCCTAAGTATTCCTC
AATGACCGATAGCGTACAAGTACCGTGAGGGAAAGGTGAAAAGAACCCTATTTAGGGAGTGCAATAGAGAACCTGAGAT
CCGATGCGAACAATCAGTCGAAGGAGCGGAGCTTAGAGCCTTTACTTTATATTAGTAAAGCGCGCTCACTCTAACGGCG
TACCTTTTGCATGATGGGTCAGCGAGAAAATGGGAACAGCGGCTTAAGCCATTAGGTGTAGGCGCTTTCCAGAGGTGGA
ATCTTCTAGTT
>Contig_88
GTAAAAAATAGTCTATAAGCAGTGGTATCAACGCAGAGTCATCGGGAAGCAGTGGTATCAACGCAGAGTAAAAGaAAAA
ATTCAAAAAAAACaTGTCACTACCTCGGCCTCTACTCTGCGTTGATACCACTGCTTwACTCTGCGTTGATACCACTGCT
TACTCTA
>Contig_89
ACAATACTAGTTTAAAAGATAAAAAAcGAWAACRMAGGTGTCCTAAGATGAGCTCAACGAGAACAGAAATCTCGTGTGG
AACAAAAAGGGTTGAAGCGATGTTTCTCC
>Contig_90
CTGGCGAGTCCGTTCACCAGCCCCCGATGACTCTGCGTTGATACCACTGCTTCAaGgTGGTATCAACGCAGAGTCATCG
GGGATCAAGATCAAAAGTATTTCACAACAAATTATTTCGAAAACTCAAATTTCCAATTtCcARRtARWRACATGTCACT
ACCTCGGCCTCTACTCTGCGTTGATACCACTGCTTAAGCAGTGGTATCAACGCAGAGTCATCGGGGGTCCAATATCTTT
TGCTCGTAACAATTCTTAGCATCTAAATCCATCCCCTCTATTTT
>Contig_91
AATGTTGTCTCTTGCTTTATATATGTATGCAATAGACAACATGCTCAATCAGCCACAAGTGAAGAAACAACTTGTggCT
GtATTRCTATTAACCTACTTATTTTGTTTTACTTTTTATTTTTTGTTTTTTAAAATTTTTTTTCCTTTTTTTGTTTTTT
TCTTTTTTTTAAATTTTTTTTTTACTTTTTTTTTAGTTTTTTTTACTTTTTTT
>Contig_92
AGGCGAAGCCAGAGGAAACTCTGGTGGAGAAGCATTGCGATGGTCCCTGCGGATGCTAACGCAATGTGATTTCTGCCCA
GTGCTCTGAATGTCCGAAGCTATGAGAATAGGCTTGCT
>Contig_93
TCCGGGAGGGAGGGGCCATGTAAATACCTGGAAATGGTGACTGTTGTTGATAAGTGTTGATGTTTTGTATGAGGGGTTT
GTTTTCTCTTCTTGTTGTAGTTGCTCGCTGTATTCTAGCTTCTACTGTTGTACAGCTA
>Contig_94
GGGTTGTGGCTACATCTGTATGTTACATCTTTCTTAATTATATATGTGTTTCTTGGTCTGCTTTCTTCTGGATTTGATT
TTGAGGCATATTTATCATATTGCATGCTTGGGGTTGGAAATG
>Contig_95
GAAAACACAAGAAACGGATTTGGAGAGAGGAAATTTCCAACAGAGCGGAAAACACAAAAAAATACAACCTCCTTCTTCT
CCCCCCATGTGAGGTAGAAGAAGAGGCCCAAAMGAAAAAAAAAC
>Contig_96
ACCACAGTGGTGGTGGATTCCCCCTTCCCCCCGTGGCACCCAGGATCGAACCCCAGTGGGGTTTCTTTCCTCCAATGTA
aCCAAAAAAAAAGAATATTATAGGTTCTAATATTCTTACATAAAAAAGAATATTATAGGTTCTAATATTCTTACAATAA
AAAATAATTT
>Contig_97
CACTGGAGCATCCATGAACCCGGCCGTTTCATTCGGGCCGGCTTTGGTGAGCTGGAGCTGGCATAACCACTGGGTGTAC
TGGGTCGGGCCTTTGATCGGCGGTGGGCTTGCTGGGCTTATTTACGAGTTCGTCTTCATCGGCAACTCTAGCCACGAGC
CCCTCCCGACCGCTGATTACTAATTAATTAAGCCTTAATTAAGCCCTAATTAAGATTCAATCAAAATATTTGCATGCAT
GATGGATCTTCACTTGTTTTTATGAGGGTTTTGTACCGTTGAATTCTTGTGCTTTATGTTATCAAGAAAGATCATGATC
GTTCATCATGAGTTCGTTGCCMCCGTTTGTATTTGTTTCGACG
>Contig_98
AAAGAACTCTTTTGCATAGCATTTGTAGACATGAAGTCCCTTTGTGCTATCTTAGCTCTTTTCTCTCTTCTTTTGTTTG
CCAAAACTATAGATTCAAGAAGAGATGTCGGGAAATACTGGAAAAATGTCATGAAAGAGCAACCTATGCCACAGGCAAT
TGAAGGCCTCCTTGTTGATATTTCTGATTCAACACCAAAAGAGAAAGCCGACTGCCATGAAAAAGTGAAAAAACCTTTT
GTTGAGGTTGAGGAATTTGAACCCAGACCCAGTCTCACATCCTACAATGATGATGAAACTAAAGCAGAGCTCTCTTCCA
AACACAATGCTGGTCCTAAAGCTAAGCAGTCATTTGCAGCAAAAGAAGATAAGCAGCCATTTGAGGAAGATTTTGAGCC
AAGGCCAAATCTTTCGGTTTACAATGACTAAGAGGTTGAATTGGTGCAATTCTGGTGGTGTTATTGTAAAATATAATAA
GCTTGCCAGGCTTGTACTTAGCTTCTAAGCTTCTATGTaCTAAAAAAatAAGYCATTGGCTYTGAGAGAAARTSTCTGT
TTTATGTCTGTTTtaTGtTGTACGTAGYTAAGTCATRAATGTAATTTTCAATTCTAAGTTAATAAAAGGAATGCTTTGG
CCACCATGAATGTGGTTTTGGCAATAGCCTCTaCTTTtGTTGTCAYGTWTTTGTAGCGTTAAACTTTAAGAATAATAAA
TRGGAAACTRCAAAGAAATTTWTTTWTTTATAGTC
>Contig_99
GTGGTAGCCGCTATTGGTTCTTAATCTCCAGCTTCATGTGAGAGCCATATGCTTTTGGTGGAAATCTAAGCTTTTCTAT
AATCAACTAAGTGTGAGGGTGAAAAATGATCTTCAAGTTGTGCATAATTTAATGAATCTGACACTTATTTGCTGTGGTT
ATGAAGACCTGAAGAACAAGTTTGTTTTTCTTGCCTAGTCTTGTACTTTTAATATATATTGCAAGTAAACAAAaTAAAA
TTTATAGTATTGCGGAAAAATAAATTATTATTATTCCATTTTTTTTTTCTT
>Contig_100
GGAGGAGGCTTTGGAGGTGGCAAAGGAGGTGGAGGTGGTGTTGGTGGAGGCTCTGGGGGAGGTGTTGGTGGTGGAGGTG
GTGCTGGTGGAGGTGCTGGTGGAGGCTTTGGGGGTGGGAAAGGTGGTGGTGTTGGAGGAGGAGTTGGTGGGGGAGGTGG
TGCAGGTGGTGGTGCTGGCGGAGGTTTTGGGGGTGGGAAAGGTGGTGGTGTTGGAGGCGGTGCTGGTGGTGGCTTTGGT
GGCGGTGCTGGCGGTGGTGGAGGAATTGGTGGTGGATTTTAAATCCCAAATTCAGCTATAGCCCAAGTTAGCCTGCAAA
AGTCGTGTGTTATATGCTATCGTGCATGAAAATGTATTGCCCTTAAACTACAGAGAATAAATGAAGAGCTGTAACGTGC
TTCACTTTTAGCTTTTATTTACATCTTCCATGCAAGCATTTTGTGATTC
>Contig_101
ACCGTAGAAATTAGATTGGACCTGCTATGTACTTTGGACTCATGGGTGATGGTCAGCCAATCGGGCGTTACGACGATAT
GTGGGCTGGCTGGTGCATGAAGGTCATATGTGACCACTTGGGGCTGGGAGTGAAGACAGGATTGCCCTACATCTGGCAT
AGCAAAGCAAGCAATCCATTTGTGAACCTTAAGAAGGAATACAAAGGAATATACTGGCAAGAAGAGTTGATCCCATTCT
TCCAATCTGCTACCCTTCCAAAGGATTGCACCACCGTTCAGAACTGCTACATTGAGCTCTCCAAGCAAGTGAAGGCAAA
GCTTGGCAAGGTTGATGACTACTTCCTCAAGCTTGCAGATGCCATGGTCACATGGGTTGAAGCATGGGACGAGTTGAAC
CCATCTGGAGAAAAAGCTGTTGAGCAGAACGGAGTTGTTGTTGCGAAATAGATTGATCTTTGGTTGCCATTATCATTAA
TCTTTCGATAGTCGGTGTCAGTGATAGGCCTTGTTTGTAATCTGATCTTCCCTTTTATCCGAGCTTTTGGTTTTGGAGC
TAGGAGTTATTTATTTGGCAGGTCGGAGAAGATATTTTCTTATTAATTTATATATCAGCAGTACTATGAGCKTAGAACA
ATAATGATGACGGTTATGTATTTCTATATGCATTCAAAGTGTTAGCTATTTATTCGATTCAACAATGGCTCAGTTACAG
TTTTGTTTGTTAWAGTGTTTGCTTTMCTTCTTCTCTTCGATCTAGTGTTTTTGTTTCTTTCTTTTGCCGACTTTCAGAG
CATCTTTTGTCTGGCA
>Contig_102
AAGGTAACGAACTAGAWGaGGCTAGGACCTGTGAGTCTCAGAGTAATCGGTTCAAGGGAACTTGCGTGAGTACAACCAA
CTGTGCATCTGTTTGCCAAACTGAGGGCTTCCCTGGTGGCCATTGTCGTGGCTTTCGCCGCAGATGCTTTTGCACTAAA
CATTGTTAATTAGCGATAATCGTGATACTCCTGCATGCACATTTCTATGTGGGCCTGGGAGGAGACGATTATGAATGAT
CACTTACATCAGTGGCCGTACGTGCAACTAAAATAAATTAAAATATAATGACTCAATTTAACAGTTGGGTTATTATTAT
TATATCCTTGTCCTTGTTTGTTAATTAAGTACCACCCTCGTGAGTTGCCTTGCCTTGTTTTATCAACGATGTCTTTGTA
ATGCGTTTGTAATAATGCAATATTATTGATTTCCTCAACCAAACATGTTGTCATTTTGCAGGGKTTATCA
>Contig_103
AAATAAGTAAGAAATAaCCAaaCAAaGGGATTCCTCATGAGGGAATCGTTaCAGTTATTCTATGTAATCTTTTTtCTTT
GTATAACTAATAATATTTTAtGTTTTTaaAGT
>Contig_104
AGTAGTAGGGAAAGTAAACTACAAAGCTGGAGGCTCATTCACAGTCACCAGAGACAACTCTGGTGAGGTTCTTGGCAGG
GGTACAAAGATTACTCTTCACCTCAAGGAGGACCAGCTTGAGTACCTTGAAGAGCGCCGCCTCAAGGATTTGGTTAAGA
AGCATTCTGAGTTCATCAGCTACCCAATCTCACTCTGGATTGAGAAGACCACTGAGAAGGAGATTTCTGATGACGAAGA
TGAGGAAGAAAAGAAGGATGAGGAAGGAAAGGTTGAGGATGTTGATGAAGAGAAAGAAARGGAAG
>Contig_105
GTAAAAAAACTAAACTTAACTTAAGAAAGGGAAATAACAAATTTACTAGTCGTAATTTGTTGTTTTGTTTTTGTTTATC
TGATAGTGTATCAGATCGATATACGTACTGTGGTAATATTAATTTATTTAAAGGTTCCAATGGTTAAATTTTTTTGG
>Contig_106
AAAAAACAAAAAAAGAAAAAAATAAAAAACGAAAAAATAAAAAATAAAACGTaAACTAGTAGGTAATATTAATTATTAA
GTCATGTTAATTTTGATGAAATTAATGTGAATGTTTTGCTC
>Contig_107
CAAGCCAGTGGTGGTTGaCTGACTGCGGCCAGCTCTCCTAGACGACTCCGTTTACTCGGTGCTCTGGCGATGATGGAAA
CGTCGTCGTTTATCTCTCTGTTATTATGAGTCGGTCTGTCTTTACTTTTTCGAATTTCGGTTTTTAGTAGGCTGGGGTC
TGATTAGGGTTTGTTTTATGGACCTTATTATTATCTCTATGGTCGTCTTCCTTTTTTTTTTTTTTTGKTgTGGGaTGTC
TAATTGCTCTGCTGTTTCTGATCTGAGACTTGTTTTGTGATAAACTGAGCTATTATCCTTAAATAAAATAGGTTTTATT
CTCCAAAAAAAAAAAAAAAAAAAAAAAAAAAG
>Contig_108
ACGACAAAGAAATAGGTTAACATAGTCATCAAGGCCAGGaCCTTAGCAAGGTTGTTGAAGTCTCCACTTCAAAAACTGG
CAAGCATGGTCATGCAAAGTGCCACTTTGTTGCAATTGATATTTTTAATGGAAAGAAACTTGAAGATATTGTTCCTTCA
TCCCACAACTGTGATGTTCCTCACGTCAACCGTACCGACTACCAGCTGATTGATATCTCTGAAGATGGTTTTGTGAGTC
TTTTAACTGAAAATGGAAACACCAAGGATGATCTGAGGCTTCCCACCGATGAAAGTCTGCTTAGCCAGATTAAAGATGG
GTTTGCTGATGGAAAGGATCTTGTGGTGACTGTCATGTCTGCAATGGGAGAGGAGCAGATCTGTGCCCTCAAGGATATT
GGTCCTAAGAACTAAGTATGATGCTGTAGCAGTAGCTGTAGCTGATGGCAAGACTTTCTTCGTTTTTATTTTTTCTTGT
GGAACTGTTGCTAACAGGGAGGTTTATCAACCATATTTCTGTGCAATGAACTGTTATTTTAAATGGTATTTTAGCTTGC
CAAGCTTGTAAAAGTGATGACGCAAATTTAAAGCTGCTGATCCCGTGCAAAGGGAGCTTGCTGCATATCTATTAAACTA
TTTTGGCGTTTTCCAGCAAAAGAAAAATATTTCTGTTTGATCTTTCAATTAATGCTCATTTTGTG
>Contig_109
CAAGGGAAGCCAGCTTAAAACAAACGAGAAAGCCATGTCCAwTCCAGTGCAAGGTGTGTATGCAAGCATTTATGTGCAC
CACATCAGAGGTGAAGTGCAGGGAACATGCTGAAGCAAAGCATCCCAAGTCTGATGTGTACGCTTGTTTCCCTCATCTC
AAGAAATGAACAAAATGTGAGAAGAAGTTGTAGGGACAAACTGTGAACGTTATGGCCCTCTATATTAAGCTTTCTAGAA
TGAATTTACCAACAGTTCTTCTGGATTGATAGCTATTTAATACTGGTTGTGAAGTGTTTGTGTGTGTTAATGTGAGTGA
GGGAGAGAGCAAGAGAAAGACATGTATCTCCTTGTTGAACTGAATCTTGGTCTTAAATGATCATGAATGTTGGTGCTAT
TGCTCTTTGTAAGACTTTACATCAATTCATGTTAGCATAATAGCATGTGCTTTATTTGTTGGCATACCCAACTGCCTAC
TCTGGTCAATTGCCACACTTCAAAATGTGGGATTGATGTTTACTTAGCTTTTGTGGCCCCAAG
>Contig_110
AATTTAAcTtAAGTTAAGAACTTTAACTAAaGTaaCAaGTCCAAAGTAGCCATAGGGTTGTTGGGCACTTGGGCTTGAA
AATAAGTGTTTATGGGTTGTGATCTTCTGGTTGCTTTTGA
>Contig_111
AAAACCTTTAAAACGAAAAACTAAGACTGCTTAATCCATGGGCAGGCAAGAGACAACCTGGCGAACTGAAACATCTTAG
TAGCCAGaGGAAAAGACCAAAAAAAAAAAACTAAAACGTAGACGGGGCCGGGTAACGGTCGGAACGGAACGGC
>Contig_112
AAAATAACAAAATTAACGAAAGTTAAATAAAAAAaCTAAACAAATACTAwGAATTTCAAGTGCTTTCCTCCAATTTCCA
AGAAAACAAAGCAAGAAGAAAATGGCTAGCAACTCTGAGAAGGWGARGGGCGAGTGGGGG
>Contig_113
AAAACAAAAAAACCAAAATAAACTtAAaGTAAaCTTAAAGTTAACAAaTTTTTAGACGTACAAGAAGCAATATGTCGAG
CAAGTGTTCCAACTGTGACTGCTCTGACAGCAGCCAG
>Contig_114
AATTTAACTAACCTAACTTAAGAATATTTTTGTATTTTTGAGGCCCTGCCTCTTTGTCATTTTCAAAGGCACCAAACTG
ATTGGTGTACATCATGATAAATGAAGAAATCTCATTMCAAAGTTGTGTGGTGTCCATGTTTCCAAGCCTATTCCTCATT
TTTA
>Contig_115
GTGAAACGTAAGTTACTTAAATTAACGGGTAAAAGACCAATGATTAGAGGCATCGGGGGCGCAACGCCCTCGACCTATT
CTCAAACTTTAAAAAAACTAAAGAGCGGGGCGTGGCGAAGGACG
>Contig_116
AACTTCTTGGACAGGATCTGTTCTATAGTAaTCGTACCTCTGTATCCTTGATTTCTAAGGAGACAGGAATCCCAACCTG
GTGGATGAATCATGACCGTGTGATCAGAGCGTGATTAACAATCTGGTGGTMCTTGTGATCATCATGACCGTAGAGGATC
GTTCTCAGTCAGTCTTCTCTGTCTGGGGTGGTCACACGGTTGTCTGACAGGTTTgYCCCTTTTAAA
>Contig_117
GGATGAGGTTAGGAAGAGGGCCGCCGAGAAAGGACTAAAAACCACTGGAGATGGTCTGGATTGGGGTGTGCTATTCGGC
TTTGGCCCTGGGCTCACTGTGGAAACCGTCGTGCTTCACAGTGTGGGTTTGAATGCTTGAAGCCTTGAACATCATCACT
GTTGATTCATTTCAGATGCTTTCTTTCTTCTAGATGTATTGGTTCTACTTYTTCTTCGGTTTTTTGGACTTATTTTCTT
CCAGATGCATCATGGTGTAAACTTTGGTGCAATGGCTTTGTTTACTACGTTCATGAAGACAAGGGGAACCATGTATTGA
TGAATAATTAATATATATATTCCATGATTTTCCCTCGATATATTTTTATATCTTCG
>Contig_118
AACCAACTTTATTATGATAAAaGTGGTGCTCCTCaTTTtATTGTCATATGCATGCATCATACAGTAGTATTAMATAAAG
TGGTGCTCCTCATTTTATTtGTTTCTTTATTTTTATTTTGTTTCTTTATTTTGTTTTTCTTTTT
>Contig_119
AAAAAAACGGAAAAAAATAAAAAATAAAAACTAAACGGACTACGTACGACATCGATGAAGAACGTAGCGAAATGCGATA
CTTGGTGTGAATTGCAGAATCCCGTGAACCATCGAGCTTTGAACGCAAGTTTGGcCCCCGAAAGCCCATTTTAAGGGCC
CAGGGGGG
>Contig_120
AAAAATAAAAAGGGTAAAAAGTTTAAAAAACCCCAAAAAAAGTAAAAaGTTAAAACCTAAAGGAAaTTaGaCATGCATA
CATCCGTAAGTAACTTAGTGCAACATGGCAAATTTCATTGAGAGGAATCAGC
>Contig_121
AATTCAAAAAAAAaCATGTCACTACCTCGGCCTCTAATTCAAAAAAAAaCATGTCACTACCTCGGCCTCTAAGCAGTGG
TATCAACGCAGAGTAAATTmAAAAAAAACATGTCACTACCTCGGCCTCTAAGCAGTGGTATCAACGCAGaGTCATCGGG
AAAAGAAAAAATTCWTCGGGACNTTAACATCGTGNTAATCATGAACAAAG
>Contig_122
ACTTTTTCTTCGGTTTTTTGGACTTATTTTCTTCCAGATGCATCATGGGTAAACTTTGGTGCAATGGCTTTGTTTACTA
CGTTCATGAATAATTGATATTCCATGATTTTCCCTCGATATATTTTTATAATCTTCGAATGGCTTGCTACTCTTC
>Contig_123
CCGGGTTCCTCTGTAGAGCTTTCCCTGAAATCAGCTTTCCATTTTCACGTTGTCGCTGTTTTCCCCTGTAATTTCTGTG
GCATGTAGGCATAAGGAGGTTGTAGTTTATCCTGCCCCTGTTTCGGGAAGATAATAAGACACTTTAGTTATAATGTACG
CTTTTGTTAATTTGTTTGATCTTTATCCATCAGCCCATGGTTTTCAACTTGCCTTGGTTTTGGTGRGACTAGTAGTTTA
TAATTCAGAGCTATTTATGCCGCCCC
>Contig_124
AAGATACGATAACTTCTTTTCTCCGCAGCCTTCTTTGCAGAACTAGGGTTTTGAGAGCGAACTTCGTTTCATCGTCACC
ATGAGAGCCAAGTGGAAGAAGAAGCGCATGAGGAGGTTGAAGAGGAAGCGCCGAAAGATGAGACAGAGATCCAAGTAGT
TTTGCCGCCATCCTCCATCAATCGACGTTGTCTCTCACCCGATCCCCATGTTTTGTTTTCTAATCAAGTAATCAGTACC
GATTAGTCAGCTTGTAGTCGTTCTGTACTTTTGTGATTTTCTCAGTTTGAACAAGTTTTGCTTAATTTCAGTCAGCTTT
CAAACCATATTATGAGCTTTAAAATAACTSATTTTCTATCTGAGCATTGGTATCGTGATTTTAAATTTTGATGGTGATG
ATGGATATCTA
>Contig_125
CTCCATACTTTCAGATGATAAAGGAGGCACTGTTGGCTCTGAACGAGAAGAGCGGGTCGAGTCCGTACGCCATAGCCAA
GTACATGGAGGAGAAGCACAAGGCGGTGCTTCCTTCCAACTTCAAGAAGACCCTGGCTCTGCAACTGAAGAACTCTGCC
GCGAGAGGCAAGCTGATCAAGATCAGGGCCTCGTACAAGCTCTCCGAGGCAGGCAAGAAGGACCAAACCACAGGCAAAA
CCAAGGCTTCAACAAAACCCAAAACGGAGAAAAATACCAAAACGACCGCTCCTGCTCCGAAGGCGACTAAGAAGCCTGC
GAAGAAGAACAAGAAGTCCACGGCTTCTAAGCCTAAGCAGCCCAAGTCCATCAAGAGCCCAGCTGCTAAGAAACCCAAG
AAGGCTGTTGCTTGAAGTGAAACATGTGAAAAAGTTGTATAGAAGTTGAGAGCGATGATGAATTAGTAATAATTAAGTT
GAAAGAAGTTGGGTTGTGTGTGTTGATGTTAGGAGTTAGCAGGTGCTAAGTTTTTGTTGTGAATATGTAATCTTATGTT
GGAATGGAATGGAATGGAACTGACTTTGTGCTA
>Contig_126
TCTCGAGGCACATCACGACCTACAGGMAACCCGGCGAGACCTGGTAGGGCAACCCGATTGGGAGTCAGAAGATCCATAG
TACCTGCAGCCCCACGGACTTCATATTCATCATTTTATAAGGCGGGGGGGAAGGGATCTCTTTTCTGCaAACGG
>Contig_127
AAAGAAAATAAAATTAAAATAAACTAAAGAACTAAGTAAGTAATAATAAATCGGTGCTTGTTGTTGGTCTGTGACCACC
GAGCATTGTACAATGTCGATTTTGTAATATGTAATATTTTGGATGCGTTTTGNGTTTTGT
>Contig_128
GGCTGAGAAAGAATCTGCTTCTGGTCGGTATATATGCTGCGCTGTCAATACCAGTGTTCCTGAGCTTGCAAAGTTCCTC
AACGAAAGATACCCTGAGTACAAAGTCCCCACTGAGTTTGGAGATTTTCCCTCAAAGGCCAAGTTGATCCTCTCTTCGG
AGAAGCTTATCAAGGAGGGGTTCGACTTTAAGTACGACATTGAACAAATATATGACCAAGCTGTGGACTACTTCAAGGC
TAAGGGGCTGCTGCAGAACTAGAACTAAGTCTCGGTAGTTTAATTATGATCCTGTTACATGGATCACATGTGTGATTGG
CGTTTATCTAGCTATGTTCTGGCTTGGCCATATGTACTCTTATAAAATTCAATCATAATTTGTTGAGTTTGGCAATGGT
GTATCTTGAGTGCAGTTTCTGAAGCATGATAAGTTGTCATTTCCTGGTAATAAAATATAACAGAACAAAGTAACAGCGA
CATGTTGCTACCTTCTGAT
>Contig_129
CAGATACCCATCCTGATAGATCCAAGTCCAAGGAAAAATGTCTTCCTAATGGCGGTGGCTATGGTGGCGGACATGGGGG
CGGCTACGGAAAYGGGGGTGGCTACGGAAACGGGGGAGGCTATGGCTGCGGAAACGGGGGAGGCTATGACGGCGGAAAC
GGGGGAGGCTATGGTGGCGGCTATGGAGGTGGATATGGTGGAAATCCCAACCGCAGAGCTTTCAACTTTAAAGGGAATG
AGATTAGCAACAACGAGGGCCCAGTTAATGGATTTAACAACTTTGGCAACAGGCGTGGCGGCGGCCCCTACAGTGGCGA
TTCTGAATTCGGCTTTGARAACAATAAAMTGAACGGGAACAAGGGCCMCRCTRRGGSATTTAACGACTTTGGCAACGAG
TACTGAATAGGAACARGCTCTAAGMATGCATGTAATGGAATAAGAGCTGATCAAATATCTGAGGCTTGWAACTATGCCT
CTTTTTTATGTGTAAAATGTTAACTTATATAATAAATWAAGAGWGCTGCTATTTYCMCCTCTTTGTCTTATTTCCTC
>Contig_130
AGGTTTTTACAGCCGCAGAGCGAGAAATCATTTCGAGGGCTAAAAGCGAAGAATCTCAGAAGCTTCAAAAATGGTGGTG
CCGAAGAAGACGAAGAAGACCCATGAGAGCATCAACACCAGGCTCGCTCTGGTGATGAAGAGTGGCAAGTACACTCTGG
GGTACAAGACAGTCATCGACTCTCTTCGTAACTCCAAAGGGAAGTTGATTATAATTTCTAACAACTGCCCTCCTCTGCG
AAAGTCTGAAATCGAATACTACGCTATGCTTGCCAAGGTTGGAGTTCACCACTACAATGGAAACAATGTTGATCTGGGT
ACAGCATGTGGAAAGTATTTCCGAGTTTCATGCCTTAGCATCATTGATGCAGGTGATTCGGATATTATCAAGACGCTGC
CTGGTGGTCAGTGAGCGACTGTAGTTTATCCCCTCTAAATCGAAAGTAGTATTGTTTTTCTAAGATTTTCCTCTCTTTT
CACCACCAATGAAGTACTCTTTTATATTCTATATGACGATGCTGTCTTTGTTATCTTTGTAGTGACATGATGCATGGTG
TTTTGAGAATCATTTAAAGTTAATTTTTGTTGTACTAGAGAATTCACATTTTGGGGGTTTCCTTCGGTTTTTTCGTATT
ATTATTCATCGTCTMCAAAACTTTACTGAAATGGATGCAGATTGCTCAATCATCTCCTCCATTAAATTGTCATCG
>Contig_131
AAAGAAGATGATAGAGAGGGGGAAGAAAGAGATAAAAAGAAGaaRGATAAGGAAGAGAAGAAGAAGAAAAAGGAGAAGA
ACAAAGATATTATAGGCTTAGAAGATAAAGAAGATGATAGAGAGGGGGAAGAAAG
>Contig_132
CCCGGCGCCGCCTACAACCGCCTGCTGCTCGGCGCTGTCGCATGCCGACATGGGCTGCCTTTGCTCCTACAAGAACTCC
AACCTCTTGCCTTCTCTAGGGATTGACCCTAACCTTGCCCTCCAGCTTCCTGCCAAGTGCAGGCTTCCTCATCCTGCCA
ATTGCTAGACAGTGTGGTTTAATAAACAACGTGATAACGTGATTAAGATGTGATTAATCATGTAATCACATTGGATAAT
GATGTTTGCTATATAATTAAGCGTTTTGAGTTGAATAACTGTGTTTCACTGTCGTTGTACGTAGCTTATGGTTTCTTGC
AATTTGCTACGATGTTGTTGGATATATGGAATATGTAATACAATAGCACTATAATATAAACCTTGGTTTTCaCTATATA
AGTAGTTGCCTGGAATTTCTCTCTTATAAAGGAGTGCAAGTCTTTTTTT
>Contig_133
TAAGTAAACCCAAATAAGAACTAAAGACTTAGACCATATATATGGTAGAcATaGaCATGTTAGAaaTaaCTTAGATTTT
CATATATGCATTGGGGTTTGGTTGAGTTTCCAAG
>Contig_134
CCCCATGGCACCCAGGATCGAACCCCcAGTGGGGgTTTCTTTCCTCCAAATGTAACCAAAAAAAAAGATATAATATAGA
TGAACGATAAGATTAATGTCACAATCATGCTAAAGTTTTTT
>Contig_135
ATTATGTTCAGAATATAATCAATTAGAAATTTTAAAATTTATTTTAATATTTTGATTGCGCTGTGCAATTCAATCTTTT
TATTTATTGGGATTCTGATTGTATCTACACATTCTAATTATTGGGGTTGCTAACTCAACGGTAGAGTACTCGGCTTTTA
AGTGCGGCTAGCATCTTTTACACACTTGTATGAAGCAACGGATTCGTCCACATCATCGGTAGAGTTTGTAAGACCACGA
CTGATCCTGAAAGGAATGAATGGAAAAAGCAGCATGTCGTATCAATGGATAATTCTGAGAATATTTCATTCTTACCAAA
TACGTACAAAACGTTATTTTAATTGTTTGAATTCTTGGCGTGTAACAAAATTGTT
>Contig_136
AAAAAATAAAAAAAGAAAAAAACAAAAAAATAAAAAAACAAAAAaTAAAACCGTAAAAaaGTAAAaaCTTAaGTGCAAC
ATGGCAAATTTCATTGAGAGGAATCAGC
>Contig_137
GCAGACACCAGCTAGTGGCTACCGGGGGTCGCATGTAAATAGTGTCGTTTTTTCATTTCTGCGTTTGTCACGTGCCTTG
GTGGTGGTTCGGACTGGACTGGATTGTTTTGTGATTAGGTTGTGTCGTTTTAATTTTTGTAAGTAATGTAAGGCCTTGT
TTGGCTTTCTGTGAGAGAGAGAGAGAGAAAGAGCTCACTGTCTTTAAGCATTATTAATTATGCATGTATAATGTGTGTG
TAGTGTTGTTTAAGTCAGGCACGGTGGATGACTCCTTGTTTAGTMAAGATCTAACCGTGAGCTGCTTTCCAATTTTATC
ATCAAATAAATAAAAATATCCTTCTGTTAATTTACTAATGATCCATTTAAA
>Contig_138
AATTAAGTTAAAAGTAAAGGTAAGTTAtAGTAAAGAAATAaTTAAaTTAaTAaTAaTaGGAATTTCTAGGTTTAACTAG
CTTGCTCTCaATCTCATCTCATGATCATGCATTGTAA
>Contig_139
CGGTTAGYRGTTGTATGTGCCGATTGTCTCTTGTTTCTATACAAGATATTATGCAGTCGTTCTTGTAGTTCACATTCAT
ATCAGTGTCCTGTCTTAGTGTGTATGCTTGTGTTTGTGGACTTGGATTGTCATGTTAGATGAGTCATGTGGCAAAAGCT
CGTAGGGTATGTTTGGTACATGGTATTAGACTCTGGATATGAGTAAATAGTCAATGTCAGTTGTTTGATGTCAACTTGT
ATTATTTAATTACTGGACTATATTAAACGGATTAAGTTTTTAATACTCTC
>Contig_140
CATTGAAGGTCAGGTTGGACACTAAAGTGAGAGTGAAGGTGCTTGGGCTGAAGACTCCAAGAATTGGAATTAGGGTTAA
CTGTGAGGGGATTAGGGTTACTTCTCTTCCAACTGCTAAAGCTCCTGCCACTGCTTCTACTTCTAACGCTAAGTGTAAG
GTTGACGTTAGAGTCAAGATCTGGAAATGGACCGTGTGAGGGGAAATTGAATTTGCAAAATTAAAGAAAGAAAAGGAAA
AGAAAAAAaGGTGTGTGATATATATATATATATATATATATATATATATATATATATATCTAGATAAACTAGGACAACG
TGTTCTAGACCCGTAGCTCGGTAGCTACATCTTCTGCTAGCATCAACAACTTAGAGCTGATCATCAACCCAGCACGTTG
TTCTAGACCCAACACTGAACACCCCCACAAACCAG
>Contig_141
CCCCTCTTTCTGTCGCGTTGTCTCCTCTTCGCACCAGGACGACACAGCAACACATATCAAACCAAAACCCGTTTCCAAT
TGTACAACGCACGCAAACTCCACAACCCAAGAMC
>Contig_142
ACAACAATTTAAGAATGGAAGACAGCTCCTCATCAAATCCCAACCTGGTGAAGTTGTTAAGCCAGATCAATTCAAGGCT
ATAAATGATGAGGGTATGCCAATGTACCAGAGACCATTCATGAAAGGTAAATTGTATATTCATTTCACAGTGGAGTTCC
CCGACTCACTAAACCCAGAACAGTGCAAGGGCCTGGAGGCTGTGCTACCTCCCAGGTCTTCCGCACAGCTTACCGACAT
GGAGCTGGATGAGTGCGAGGAGACTACGCTGCATGATGTGAACATAGAGGAGGAAATGCGTCGGAAGCAAGCACAGGCG
CAAGAGGCTTATGATGAGGATGACGATATGCCTGGTGGTGCCCAGAGAGTTCAATGCGCGCAGCAATGATTAGATAGGC
TTATGAGATTATTTGAGAAATAAAAAAGTTCTCAACATTGTGGTCTGTTGTAGTTTATTAGTGTTTATTTCTGGTTTGG
TTTGTGAATCCGTGACTTTCGGGgATTTGGAAGTTGAGCAATAGCTATTAAGGACATGCTTATTCTATGTCATGTGGAT
GGTGACTTATATATACATAATTATAATTGTTGTTTGTTCCTWT
>Contig_143
AACTTTAAATTTTTAAGGGCTTTTTGTTATGTATTTCTGATGGACAAATTGTTCAGAGTCTGGGGTTTCCTGCTGAGCA
CTATAATTTTGAACGATCTCCTTTTGAGTTTCTGGATATAAAAGTATGTTCCCCATTTAATCTTAATTTGAATGGTTTG
CAATGGTTTTTG
>Contig_144
AAAAGAAAACAAAAAGGAAACTACTTTAGaCCAAGAAaGAGATGCGAATTCTCATGGTGGGTCTCGATGCCGCTGGTAA
GACCACCATCTTGTATAAGCTCAAGCTCGGAGAAATTGTCACCACCATCCCTACCATTGGATTTAATGTGGAGACAGTA
GAATATAAGAACATCAGCTTCACTGTGTGGGATGTCGGGGGTCAAGACAAAATCCGTCCATTGTGGAGGCACTACTTCC
AGAACACACAAGGTCTTATATTTGTGGTTGATAGCAATGATAGGGATCGAGTTGTAGAGGCAAGGGATGAATTGCACAG
GATGTTGAATGAGGATGAACTGAGGGATGCTGTTCTGCTTGTATTTGCCAACAAACAAGATCTTCCTAATGCAATGAAT
GCCGCAGAAATAACTGATAAGCTTGGTCTTCATTCTCTCCGCCAACGTCACTGGTACATCCAGAGCACTTGTGCAACCT
CTGGAGAGGGTCTGTACGAGGGGTTAGACTGGCTTTCCAACAACATTGCTAGCAAGGCATGAGAGTCGAGGTCAAGGAG
TTTGGTTGCTTGACTTGGAGATTCTGGGGAGGATAGTTTTCCTTTATTTCGATGAATGTTGTAATAGCAGAATGTTTTG
GCGAGACGTTGTCAGAATTCATGTGTGTATTTGCTACTCTAGCTA
>Contig_145
ATCTGAAACTAAAGAAAAATAAGACTGTTGCTTASTARTARcTATATATGTAAAATGTTTCTACGCAGGCACTGAATAT
AAATGTGAAAaCCTCTGACCGACTTTTCATATGATAAGGTAAATGCTTATAA
>Contig_146
CCGGAAAGTGAGTGAGAGAGTGTGAAGACATGTTGTGATGTGACCTCAATTGAGTGTTGGATTGGCATTTGTTGATGTT
GTAGATTGTGTGTGAAGTCTAGTGCAGAAAAATGTGAATTATTATATATGTAATGCTGATGTTGAATGGAAGTAAATTT
CTTATTTTTTTCTCACCAAAAAAAAAAAAC
>Contig_147
AAGCAGTGGTATCAACGCAGAGTAAAAGAAAAAATTCAAAAAAAACATGTCACTACCTCGGCCTCTAAGCAGTGGTATC
AACGCAGAGTCMTCGGGGATGATAGGCTACTCTTTCTTTTAGCGAGGG
>Contig_148
CGGAGGTGGCCGCTGACTCCGTGCCAACACCACCGTCCCCAGTCAAGGAAGCCGTCGCGGTGTGAATATGATGATGATG
GCAAATTGGTAATTCCATAAATAGTTTATAATTAAAAAAAaTGTTGCCTTTGGATGATGGGCACCTTGTGACTGTGTTG
TGGATTCGTGATAAAATAAGCTTATATCGGACGCTGTGGTATGTATTTATCATTTTACGACTAAAATATTGGCTCTTGC
TCGTTCTCTATATATTATCTGAATATGATACATTTGGGCSGTTGTTGTACTCTATTATATATTTCTGTAATTGTTTTTA
CCTTAATGCTGATGAATGGGTTCAATTTAGCATACACATAaTGCATATATATGTAaCATACATTGAGTTTATACCCTTA
CTACTT
>Contig_149
AAATTAAGTTTTCTTWATTTTaCTTTaGTTTTaCTTTTaCTGTTGAGTCTTTGTTTYTGTTWWGTYTTTGTTTTTGTTT
TGTTAWGTTAGTTTATKTATTTATTTACGTGGTRTGGTTAGTTAGTTTATTTCTGAGTGTTAAAACACATTttTTTATT
TCAAACATTRCAWACAARGAAACAAAMMAAAACAAAWYT
>Contig_150
AAGAACAAACCAAGCACCAgTcAtCTCTaGCTGAGAAGGCTTACCATGAACAACTCTCAGTGGCTGAAATCACCAACAG
TGCATTTGAGCCCTCGTCTATGATGGCCAAGTGTGACCCTCGCCACGGCAAATACATGGCTTGCTGCCTTATGTACCGT
GGTGATGTTGTGCCCAAGGATGTKAATGCTGCTGTTGCCACCATCAAGACCAAGCGCACCATTCAGTTTGTGGACTGGT
GCCCTACTGGATTCAAGTGCGGTATCAACTACCAGCCACCCACTGTTGTCCCAGGAGGTGACCTTGCCAAGGTTCAGAG
GGCTGTGTGCATGATCTCCAACTCTACCAGCGTTGCTGAGGTGTTCTCCAGAATTGACCACAAGTTTGATCTGATGTAT
GCCAAGCGTGCCTTTGTKCACTGGTATGTGGGYGAGGGTATGGAGGAAGGAGAGTTCTCTGAAGCCCGTGAGGATCTCG
CTGCCCTTGAGAAGGATTATGAAGAAGTCGGTGCCGAGTCTGCCGAGGGTGAGGATGATGAAGGGGAGGATTACTAAGA
AGTCAGATTGAAGTTTGAACTTATCCTTTGTTGTWATGCTTTGTATGTCTTTTTCTGTCATGTGGTGATGCCTATAAGA
CTTGTGTGYTAATGGTTTTCATTCTATATGCAATGTGATGATATATGGTTAGaCTCGTGTGATGTTTTGCTATTCCCAG
TTCTTGTTTAAAAT
>Contig_151
CTGCCATCTAGACACATCAGAATAGGAACCCAAAGCATTTGTCCTTCCAAATCCTCAAAGTTAAGCCCGGAACCATTCC
CATCTGCCATTTCCTTCCCACTGATCAGATTGTCTGGGTTCCGAACCACAAAACTGCATGATCATCACTTAGCACCGTA
CGTATAATAAGCTTGCAACCCTGTATAATTATCTCCCTACTTATTTCTGCCTCTTCAaTGTGGTGTAAGATATATGATG
AGAtGWagtTTTTGGGATTAGTGRTCGGGTTGCCTAAAAAACACAGATTACAGAAACTGCTTGAAATTAACYCGATCAT
GTTTTCTCTTGTAACTATRTAGACTTCAACTTGTACTCATAAAGCATGCTATATTTATGAAGAGATATTAATCTATATA
TATTTTTTTATCAAAAAAAAAAAANAAAAAAAAT
>Contig_152
GAAAAAATTAAAAAAGAAAAAACAAAAAAAAGGGGAAAAAAGAAAAAAGAAAAGAAATTAGAAGGCAAGGATGATTATA
AACACAAAGAGAAAGATATGGATGAAAAAGAGTTRAAgAAGRAGAAAAATAAAAAAGAGAAGAAGGAAAAGGGTAAAGA
TTTAGMCAAAGGACAAGGAAGAGAAAGAGAGCAACGGGGAT
>Contig_153
AAAAGCATGGATACATTGGTGAGTTCGAGTATGTTGACGATCACAGGGCTGGTAAAATTGTGGTCGAACTGAATGGAAG
GCTTAACAAATGTGGGGTTATCAGCCCTCGTTTTGATGTGGGTGTTAAGGAGATTGAAGGCTGGACTGCAAGATTGCTT
CCATCTAGACAGTTTGGATACATAGTGCTGACAACATCTGCTGGCATTATGGATCATGAGGAGGCTAGGAGAAAGAATG
TCGGTGGTAAAGTGCTTGGTTTCTTTTACTAGGCGAGGTTTATTCCAGGAATGAGAATTGAGTTTTCCTTCTAATGAAG
AGCTTTTGGGTGTACTTTTGAACATCATAGGTTACTTCTATGTTTCAATTTGTGTTTGTTTTGAATGCTAATAGAGGTT
TTTACTGGAATGTTATTTGCTAGAATTTATCTTTAAGTGTTTGGTTATCCATAGTGCATCTGGTGGTTGTGGCCTCAGT
CTTAAATTATCTTATGAAATCCAACATTTTTGCGTCCCTCAGAATAATTTTGAATGGCTAGTTTTTTGTCGCAAT
>Contig_154
CCGGACTGGCTCATCAGATTTCCGCAGGGGAAATCTTATATAAATATAATAATAGTTGTAAAAACTTACCWATTGTCAC
TATAGCTATGGTTTGTTGGTCATACTGTTTTATATGTTATAGTTTTTGGTCGTCATTGTTAGGCATCCAGTCCCAGAAT
CGGGTGCTTGACAGGCGGCGGCGATGTTATAGCATACGGAGTCCTTGTACTTCGGTTTACCCCAGGCGGCTAAATATTT
TTGTGATTGGTTCTGCTACTCTGGATTTGTATTAAAAAAACTATGTTGTATTTTCGTAATGATTCTATATCCTTTTGGT
ATTTCACATTTCCTCTCATGTGCTTTATCCTGTTGTGGTATATGAATTTTGATGCCGCATGTTTGTTG
>Contig_155
CGAATATTTGACAGGTCTGATAGTGGTTTACATCCTCATATTACAATTTCCAATTAAAAGCAGTGGTATCAACGCAGAG
TCATCGGGHAAAGmAAAAAAAAACATGTCACTACCTCGGCCTCTAAGCAGTGGTATCAACGCAGAGTCATCGGGGAAAA
CAAACATTCCAAAATGGCATTTCCAAG
>Contig_156
TTTAATTCTATTAAAAAAAGAaCCTTaCTGGGGTTTCAGTTGCAGAACCATCCACAACGACAAATTTTTGCTCTGCTTT
CCTGAAATCCATATACTCAGAGATGGCATCTCAGACTACTGTTCTCAAGGTTGGTATGTCATGCCAAGGTTGTGTTGGT
GCTGTGAAAAGGGTTCTTGGAAAACTTGAAGGTGTAGAATCATATGACATTGATTTCGACGCACAGAAAGTGACGGTGA
AAAGCAATTTACCATCCGAGACAGTCCTGCAAACCGTTTCCAAAACTGGCAAGAAGACTGCCTATTGGGAAGCAGAAGC
ACCAGCAGAGCCCGAAGTGAAGCCTGCAGAAGCACTAGCAGAGCCCGAAGCAAAGCCTGCAGAAGCTGTGGCTGCTGCT
TAGTCTTTCCCTGTTTAATGTGGTAGTAATCATTGAATATGTCCAAGAGTAATGAACTTGGTATGGTGTCCTGTAAACT
ATCAAGTGCTCTTTCAGCTTTTGCTTGTTTGTAAGCGACAATGTTTCTCTCTGAACTAGTTGTGTGACTTTCTGTATAA
ATAAATTGAGGAGTGACATTGTGTTGTGTCGTGCCTTCTTTCAGATCCT
>Contig_157
CGGGTCTTTATATTTCATATATTTCGTTCCGGAAACAGCTACCCAAAAGAAAAATTMAAAAAAAACATGTCACTACCTC
GGCCTCTACTCTGCGTTGATACCACTGCTTAGAGGCCGAGGTAGTGACAGTTTTTTTCTTTACT
>Contig_158
AGTAACAAACCAAGTCACCATTCAGGAGCTTTTCTTGATTAGAGGTGGCCTTGGCTTATAAGTGGATGTTGCTATTAAT
TAGCTTGTCATTATCAATATTTTTGTTCTGTTTACTGTCTGAAGAACCATGCCCAATTTCATGGTATTGGTGAGTTATA
TTGGAGACTGTATAGTAATTTTACTTGTTTTAGACTTGCAATTTCATGGTTTGGTTTTTGCCCGC
>Contig_159
AACTTTGCAAGAGGGAAAGCACCAAGCAATTCCACAACTCCAAGATCAAGTTCCCATTGGTGTTCAGGAAAGTGAGGCC
ACCTTCCAGGAAGTTGAAGACTACATACAAGGCATCAAGGCCCAACTTGTTTGTGTAACTTGGTCATTTGATCAACAAG
CTTAAAGGAGGGGTTAGAGTTGGATCTGTTTCTGAATCTTGCTTTTTTTTGGATATTTATTTTATTCGACTATCTTAGA
ACAACAAACAGTTGGAGTACCTATTGGGGTTCTGACGATCCCTTTTTTGTTTTACTTCAAAAATCGCTATCAATTATGG
ATGTTGCTCTTTTTCTGCACTCAACGTTGAATGGTACCCTCAATTTTATGTTTCTTTTTCTCGAGTATTGTTTGGTGCT
GAATG
>Contig_160
AAGAACTAAGAAGAAACGGTAGGAAAACTAaGaCAAGTGCGGCCCAAGCTGCGCCTGTGTGGACTGCAAATGTTGAAAw
TTAAGCCCACACTTAATACGTGATTAAtAAATtATTCTGTCGTTTTATTTAAGGACTTCACAATTCCCTATT
>Contig_161
GCTTTGCCTACAAAGAAACAGAGTGAAATATATATATATATATATATATATATATATATATATATAGAGAGAGAGAGAG
ARAGAGAG
>Contig_162
GCCGGTGGTCCAGATGTCGGTGGTGGCATGGATGAAGATGTTCCTCCTGCTGGTGGCAGCGGTGCTGGTCCCAAGATCG
AGGAAGTTGATTAAGTTGTTTTTGTGGCTGTGTTTTGAAGAAAATGGTGGGGGTTGTCAGCTGGTTAAGTTCTTATTAT
TTTTTTAAAAGTATTTCGGTCTGTTAGTTAAGGTTTGAACTCCGTAAACGTCTGTTAAATCTCCAAGATCCGTGTACGG
TCATCTTGGTCATTTTGTTGATAATGTTGTGTTTCAATTTTACCAATTAAGCCTATTTTCCTTATAATTAARATCTCTT
GGGTTTTTTGATTGGATCAATTCAATAATTTAGACATCGTCATTATTTCACCCG
>Contig_163
GGAGAAGATCATCCTTAAGCCGCTCCCGGAAACTGTGTCAGAGACTGAGCCGCCAATCTTCCCACCAAGAACTTTTGCT
GAGCATATTCAGCACAAGTTGTTCAGGAAGAGTCAAGAGGCTCTGCTCAACAAGTGAAGCTGCTTATATTAGTTATCAT
ATTGTTGTGAAATTATGATATTTATGAAGCCAATTTATGGCCTAGTTTGGATGATATATCTTGGTTGTCATGATGTCTG
CTCTTCTAGCTACTGTCTACCTGCTTTGTTGAATAATATTTATTTTATTTCCCTTGTTCCTGTGATTAATGGCTATTTC
TAGTCCATATCTCATTATATGGGTGGTCTCATTTTTCTTATTTCTAGGCCAGATCTCATCTTCAAGTTTGGTATATATA
AGTGCTTCA
>Contig_164
TGGGTACGCACCACCGCCGCAGGCTGGGTACGGTTACCCGCCTCAGTCAGGCTATGGGTACCCGCCGCAGCAAGGTGTG
AAGCCGCAGAAGCCTAAGAGGGGAGGAGGTAACATGGCGCTTGGCATGGGAGCTGGACTGTTGGGTGGTTTGCTGATTG
GAGATATGATTGGAGATGTTGGTGAGATGGCTGCCTATGATTCTGGGTATGATGCTGGGTTTGGTGGTGATGACTTTGG
MGGTGGCTTTGATTTCTAGTAATTTTTGGTGTTTGGGGTTTGTTTAATTTGTTGGTTTCGGCTTTTATGTAGTTTTAGT
TTAATGATGAGTACATACAGATGTTAACGGAGGTTTGAGGGTTATGTCTAAATAATCAATGAATTTTATGCCTTCTTGG
TTGTACATGTTTTCACTGCCCTTCCCATGGTGGGTGGATGCTTTTAGATTAGACTTCATATGCTTTGC
>Contig_165
GACTAGACTGGTGTTTTTGCCCTGCATGAGAAGCACGAGTCAAAGAAAGACCCAGAGCATGCTCACAGRCACAAGATAG
AGGAGGAGATTGCTGCAGCAGCTGCAGTTGGGTCTGGTGGGTTTGCCTTCCATGAGCATCATGAGAAGAAAGAGACAAA
GGAAGAAGAGGAAGAGTCTCATGGAAAGAAGCACCACCATCTCTTCTAAATCTACAAATAAATACTATATTTTATATTT
ATATATTGTGATTTTACTTATCTGTTATGAGTGAGGTTTGATCTCAACAATGTTATAATTGTTGAGTGCTTATGTGTGC
TTGTTATATGAGTGCTATGTATCTATCTATTTCTCATTGTTGATAATAAATAATATCGTTTACTTGGTGTTAATTAATT
TCTAA
>Contig_166
AGCAACTCTATATAAAAAACCAAACACTCTACACTCTCTAGTTCCTGTCAAACAACACAAAGCAGTTGAATTTTTtATT
CAAAGTTCCTCTACATTTTTCCTCAGAAGAAGAAGAAAAAAAAAACTCCATTAGAATGGGCACAGCAACTTTCGTTGAC
ATCATTATAGCCATCCTCTTGCCTCCTCTTGGTGTCTTCCTCAAGTTTGGCTGCGAAGCGGAATTTTGGATCTGTTTGA
TTTTGACTCTCTTTGGTTATCTCCCTGGTATCATCTATGCCATCTATATCCTCACCAAGTGATCCTTCAACAATTTCTG
TGGTAGGGATGTGAAGGGCAGCTCTGTGTGTGTgTTTtGTTTCTGTATGAAGGGCTTGTATTTTCAATTGTTCATGTAT
AGAACTAATTAATTATCTGGTGTATGTACCAAAGGGATTGTTCATTTGTTTTTTTTCTGTTTTTTtAATGGGATTTTAA
TAAGAAATATCAGAGGCCTCATATTTGACTCACATTCCATTTGCTTTGCAGAATGAATGAACTCTCTACCCTATTTTTC
TC
>Contig_167
TATAAAATACTTTAACCCCCATTATTATATTTTATTAAAATTATTTTTATTAATAAATTTTTATATTAATTTTCCCCCA
CCCCGCGTACTCTGCGTTGATACCACTGCTTTKTCTGCGTTGATACCACTG
>Contig_168
AGACGTTTACCAGAGCCATGCGGTGCTCGCACTGCAGGAGGMAGaCTaGAaGGaCTTAaCCTTGTGGGTCTGTTTGAGG
ACACCAACCTTTGTGCCATCCATGCCAAGCGKGTTACCATCATGCCGAAGGATATCCAGCTGGCTAGGAGGATCAGGGG
TGAACGTGCTTAAGTGACCTGCCTCTGCAATGAAGATGGGGGGTTGGTTGTGTGGggTGGCTGCAGATGGATGGGGTTG
ATATGTAAAATGCTTAATTGGGAAAGAAAGGAGGTGTTTTGTTTGGTACTGTTATTATTAAGTCAGATCAGATAGATAG
GCGGTAGGTTTGGTACAAGTTTGTAGTGAATATCCTTATAGGCAAACACTCTTATGAATTGATGTGCTTTTGGGTGTTT
TGTTTCTTAGATTGAGGAACCTTCAATTTGTTGGTCCACACTTAATTGTGTTTTTGTTATTTTGGTTGTCTGCAGCCTC
ACTAATGTGGTATGAACAATATTTCATCTAATTTAGTCTTAAGTTTGTATTTGTTATGTGGATCTGGATGATTTGATGA
TACGTTAAAATTGTTAAGATGCTGTTCAAGAATTTGATATATTTTCTG
>Contig_169
CGGCGGCCAGTGTTGCAGTCTCAACCTTTGGACAATCAGAGAATGGATTCCACTATAAAGCATGCTGTGGTGGTGAAAG
TTATGGGTCGGACTGGGTCTCGAGGGCAGGTGACTCAAGTGCGAGTCAAGTTTCTGGATGACCAGAATCGGTTCATTAT
GAGGAATGTCAAGGGGCCAGTGAGGGAGGGGGATATCCTGACCTTGCTCGAGTCTGAGAGGGAAGCAAGAAGGTTGCGT
TGATTGGAGATGGGTCTTCTTTGGTGAAGCTCCTACCTCTCCCTGTTTGATGTTTTGGTTACTCGCATAAGACTGTTGT
TTGTGTTGGTGCAGTGCAGGGCAGTTGTGTTGCCAATTTATGCACTCATTTTGTCTGTTTATTTATCATGACTCTGAGT
GTGTGTGTGTGTTATTAGCTGATGGAATTTCTAGTATATGTCTGGTTAATAGTTGAACATGGTGGATGTGTCTGTTTAG
TTTGGATCCTGCAACTTTATATGGATTACTATTTTATTTCACATGAATTTTATTTCACATGAATTTTATTTC
>Contig_170
ACTGGAGGCAGCAGCATGGGGAGATTCAGAAGGAGGTCGGCATCGGATGCATACGAGAAGGCAAGCCAGGTTGGTGGAG
GAGGAGCAAGGAGCAGCCCCCGTTCTCCTTTCGACGTGTGACMATAGGACGACATGTAGTGATATAATTAAGCCCTTTC
TTTGCTGAGTTTGGGTGTTGCTGGGTGGTGSTGTGCTGTTTGTTGTTTTSAAGCTATATATATATGTATTGTATGTGCT
ATATATATATATATATATATGTAGAGAGAAAGAGAGAGGGAGGGAGAGAGAGTAGTTTTGTATGTAAGATGTGAGAAAT
GYGGATGGAGTTGCTAATCTAATCTGCTATATGTATMWTGTATGTGTACATAGTGTTTGTTCTCTTGCAAGTTTGCTTT
GGCATCTGAATGAATAAAAAAGTATTTATTTTTCTTGGCAGCWTGGCTGTTGTATTATTGT
>Contig_171
CGGAACCATTCCCATCTGCCATTTCCTTTCCACTGATGGTATTGCCTGGGTTCCGAACCACAAATCTGCATGATCATCA
CTTAGCACTGTACGTATAATAAGCTTGGTCGGGTTGCACCCCTGTATAATTATCTCCCTACTTATTTCTGCCTCTTCAT
CATGTGGTGTAAGATATATGATGAGGAGGCAGAAATAAGTAGGGAGATAATTATACA
>Contig_172
CGGAGGAGCATTCATAGACGCTGCTGTGAACTGATTTCATGTAATCCAACTTTCCATTCGGAATTAAGATTTTAAATTT
TGGGCAAACTTCTGTTGGAGTTTATGTTTGATGTTTTTATCAAGGTTTTTGGTTATCAATATGTTATCAGAATGCTGTT
GCTTTGCATGAATTGGCTTGTTATGTTATGAGTCTCTTTTAATGTTCTTATCTGGTCCTGATATATATCTCCATTAAAT
TCTAATGCTTCTAATGCTTCGTAGACCTGTTG
>Contig_173
GGTGTTGTGAAGGGCTTCCAAAAGAACCAATATGAGCTTTTGGGAGGTGGAGCCAATGTTGTTAACCATGGCTACACCA
AGGGTGATGGCCTTGGGGCTGAGATTGTTGGCACTTTTGTCCTTGTTTACACTGTCTTCTCTGCCACTaGATGCCAAGA
GGAATGCCAGAGACTCTCATGTCCCTATTTTGGCTCCTCTTCCCATTGGGTTTGCAGTTTTCTTGGTTCACTTGGCCAC
CATCCCCATCACTGGAACTGGCATCAACCCTGCCAGGAGTCTTGGAGCTGCCATTGTCTTCAACAAGGACCAGGCTTGG
GATGACCATTGGATCTTCTGGGTGGGGCCATTCATTGGTGCTGCTCTTGCTGCTATCTACCACCAGATAGTCATCAGGG
CCATTCCTTTCAAGTCCAGGGGCTAATTTTCTTCCCACTCTAGTGGTCGCCCATCTCTGCACCCTCTGTGTCTTCTTCT
CCTCCTTTTTCTTGGTGCTGGTCTTGAGAAAAATGTGTGTAAATTAAGCATGCAGTACTAGTACTTATGATGTATTCAA
AGTTTTTGTGACATGTTTTGAATGGAGAATTCTTTTGTGGGTTAGTTTATATGCTGATGTGCCTTGTGCATTCTACGTT
CTTCTGATGATTTGATTTTAAGTTTGAGCATACCTTGATCAAGCAAGTGTCTTCGG
>Contig_174
ACTTGGTTCTGATaGTCTTCATTGCTGCCAACACACAGCAGACGCGCAACGATTTCATAAGCAACCCTMRAGCATTTGG
GTTTTCTACATCAAAGATTGCATGCTGYGGACAGGGACCGTACAATGGGTTAGGATTGTGCACGGTGGCCTCAAACTTG
TGCCCAAACAGAGACCAATACGCTTTCTGGGATGCGTTTCACCCATCAGAAAAGGCAAACAAACTGATCGTTCAGAACA
TTTTGACAGGGTCTACCAAGTACATGGACCCCATGAATCTCAGCACMATCTTAGCTTTGGATTCCAGGACCTAAACGAC
ATCTKAATTTGTCGTTCCATGATCCATTTGAATTGGAACTATATAATTTATGAGTGCTTCAATATCATTGATCCTAGAT
CTATATATGTAAAATGCTACCAAATGTTTGTGTGTGYTGGAATTTCAAGTAATTAAAACTGATGGAGCTTTCGAGTTTC
CTTGTTTCTAGTTTGTAATGGTTGATGGGCAAGTACCAATGAGCCTTTAGTCATTAGTTTTTAAACTTGTGTGATCTTG
GTGTTATTTCTAGCTATTTTAACATCCTTTTGCMTCC
>Contig_175
AGTGTATGTGGGAGCAGAGTATGGTTTAGAAAGGGTCCGTGGCACCAGAGACTGGAAGAATGCCATGATCGGGGGTGCT
GTGACAGGGGCTCTAGTATCTGCAGCCACCAATAAGGGCAGGGATAAAGTTGTGGTGGATGCAATTACAGGAGGTGCCA
TTGCAACTGCTGTGGAGTTCATCAACTATCTCACCTGAACATGGAAGTATTAAATATTCTACCCGATCTCTCTGCAGAT
CCTGAAGAACTATGTAGTAGGTTTCTTGTGTCATTTTTCCCATGAAGTTGTTGCATTGTAAAACGAATGTTCGAGTGTT
CTTCAACTAAACTACTGAAGGTTGATACAATGGATTATGAATCCCATCTTCAAATATTATCATTCTTGAGCAATATGTT
AGATGCT
>Contig_176
TGGATGCAGAATCGGCTAAGGCTGAATGAGACAGAGGATCAGATCTTGAATTATGTCAATGAGCTCTGTGAACGACTTC
CCAGTCCCAGTGGAGAATCAGTAGTTCAGTGTGACGCTCTATCCTCCTTACCCAGTGTATCATTTACCATTGGTGGTAA
AGTATTTGACCTTGCCCCAGAGCAGTACGTTCTCAAAGTCGGGGAGGGAGTTGCAGCTCAATGCATCAGTGGGTTTATC
GCTTTAGATGTCGCTCCTCCTCGAGGACCACTCTGGATTTTGGGGGATATTTTCATGGGTCGGTATCACACCGTGTTCG
ACTATGGGAACTCAACAGTTGGATTTGCAGAAGCAGCTTAGTTCTATATTTATTTTCTGTTTCCCCTGCTTATGTAAAT
AATCTCTGCAGGCATCGGAAAAAGGGTTGTGACAATAGAACTTGTTTATGTGATGGACTACGGACATAATGAACCTTTA
CATTCTTGTATCTGTGAATAAATCAAGGCAAGATTGTTTGTATCTGCACAAGAAAACTTGGTTTCYAATATATATGGGC
TTGAAGTAGMCATATATTTGCCATACTAAATTCTCTTGGCC
>Contig_177
AAATAAAGTAAGTTAWACCTAAGAtCTrCAaTTTTTGTATCGGCGCCGCTTCCTTCACCATGGTGAACGTTCCAAAGAC
AAAGAAGACTTACTGCAAGAGCAAGGAGTGCAAGAAGCACACCTTGCACAAGGTTACACAATACAAGACAGGCAAGGCT
AGTATTGCTGCTCAGGGGAAGCGTCGTTACGATCGCAAGCAGTCTGGTTATGGTGGTCAGACCAAACCAGTCTTCCACA
AGAAGGCAAAGACCACGAAGAAGATTGTCCTGAGGCTCCAATGCCAGGGTTGCAAGCATGTGTCCCAGCACCCAATCAA
GAGGTGCAAGCACTTTGAAATTGGTGGAGACAAGAAGGGGAAGGGAACATCTCTGTTTTAATTGCCTTATTTTGCTTGT
ACTTTTGTGCTGCACTTCTATTTTGTTGGAGCTTTTAAGCAAGTATGGAAGATTTGTTCAAGTTTTTGTTAGTTTATGT
TAGACATCAAAGTGTTTGTGACACTTTTTCCGTTATCAGTTGAGAATTGAGAATTGAGATTAGAGTTCCCAATACAGCG
TTCACCGTTCTCACAAATTTATATGTTTCAATTTGCATCTTTCGC
>Contig_178
TACTAGAATTTTAGTACTTACTAGTTTTTACCAAGTTAATTTTGGATTGAAAATGGTTTAGGATCTGTGTGGATGAGAC
TTTTTATGGATTTATGCATTAATGCTTAGTTAAACAATTAGATTTGTTATTACTAAAATGTTAAATTTGGCATTTCTTG
CTTTACTATGTTACTTGAGATTTTATATCCTCATTGCTCATCTGTGTT
>Contig_179
AAAGAAAACGAAAAATTAAAACTAAAGAATCGGCGTTTGAAACAATAAAcTGAACGGGAACAAGAACCACGCTRRGGGA
TTTAACGACTTTGGCAACGAGYAMTGAATAGGAACAAGCTCTAASCATGCAAGCATGCATGTAATGGgAACAAGAAATC
AGATaaTTGTCTAAAATAAGACCTGATYCAATATCTGAGTGGCTAGGCCTCTTTTTTATGTGTAAKGCTAATATMAAAA
AATAAATTAGACAAAAGTTCTGAAAGGTTAAATTAATAGTTTCCTTTGGTATTTTGTTATAACCTGATAGCATCATAAT
CAAAGACGAAAaGAAAAGAAGAAAGCTCAATCACTTCAACAGCTTTTTCT
>Contig_180
AACCGTGCCCTGCGTGTTACTATTTTTTACCAGGAAGATTTACTCTGATTTTAAAATCGATAAAAAAGTCAAACTAAAA
CAAAACAAAAAAAAAATTCAAAAAAAAaCATGTCACTACCTCGGCCTCTAAGCAGTGGTATCAACGCAGAGTCATCGGG
AACTGTGTAGCAAGCAGCAGTTT
>Contig_181
AAATAAACCTGCCGAGTGCGAGTGGCTTTGCACTGTTCGACACGTGTTATGACCTGTCGTCGCGGTCCAGGGTTCAGGT
CCCAACAGTGTCGTTCCTGTTTGCTGATGGGAAGTCGCTGAGTCTGCCCGCGAAGAACTACTTGATTCCCGTGGACTCG
GCGGGAACGTTTTGCTTTGCCTTTGCTCCGACGTCGTCGTCCCCGTCCATCATCGGGAACGTTCAGCAGCAGGGGACAC
GTGTGAGCTATGATTTGGCAAACAACCGCGTGGGTTTCTCGCCAAATAAATGTTAAATTTGTTAAGTAAAAAAAAGGGA
TTAGATGTAAGTTTAGGTTGGAGTTGGGTTAGGAGGTAATAGGTTGGGATTGTGAGTGAAATATTATGTACAAGGAGCT
GGGGCTACCTATTTATCCCTCATAAATTATAATAGGGTGAAAAATGAAGATAAAGAACAAGGTTGGAGGCCAAGGCTTT
TATACCTGAGTTCCATTTCTATCCCGTATATTAAAAGTATTTATTACAGGTGCGGTGGTGGTTGTTGAATTGTACACAA
GACAGGATGAGCTGATTTTGAATTTAAAATATCAAAGTATTTGGGTGGGAGGTCGATAAGAGTGGGGCCCATGCCCATC
ATCTACTGTATAAATTCTGAGCTGAATTATATGGTTGAATTGAATTGCTAGTGTTGTCGTCTGTCAGCATGTATTGAAT
TTGTTGGTGGCAAATTAGTCCAAGTTGAGGGCTGAACACTCTCT
>Contig_182
AAAAGAAACKAARCKMRCAAACCGAGGAGTTGTaGCAAGCACTACACAAAAGACTTTGGAATTGAGTGTCGTATTGGAA
GGTTCCATAACATTTATGGTCCTTTTGGAACCTGGAAAGGTGGGAGGGAGAAGGCTCCTGCTGCTTTTTGCAGAAAGAC
TCTCACTTCCACTGATAAGTTTGAGATGTGGGGAGATGGACTTCAGACTCGATCCTTCACCTTCATTGATGAATGTGTA
GAAGGTGTACTTCGGTTGACAAAGTCAGACTTCCGTGAGCCAGTGAATATTGGAAGTGACGAGATGGTCAGCATGAATG
AGATGGCGGAGATAGTTCTTAGCTTTGAGGACAAGAAACTGCCTATCCAGCACATTCCTGGGCCAGAGGGTGTTCGTGG
TCGTAACTCAGACAACACACTGATTAAAGAGAAACTTGGCTGGGCTCCCACCATGAGGTTGAAGGATGGGCTGAGAATT
ACATACTTCTGGATAAAGGAACAGATTGAGAAAGAAAAGGCACAAGGTACTGACCTGTCGATTTATGGGTCATCTAAGG
TGGTGGGAACCCAAGCCCCAGTTCAACTTGGTTCGCTTCGTGCTGCTGATGGCAAAGAATGAAGTGTTTGAAGACAGAG
AGGTCTGGTAAAGCCAGTATTTAGTAGATCTGGTTATGGTATTGTGGCGCATAGTAATGTATCTATGTGCATGGACAAT
AAGCAGGGAAGCTTTAATTCCCCCTTGTATATCTAGCCTGTTAGAGTAATTTGCTGCCTCAGAATATTCCCTTTAAGTT
ATATTTTGTTTCCCCATCTGAAGCATTGCTCAGTATTATGTCTTATTTCCTTTACAAGATTGAATTTTGGTTCAATGCC
ATGACCTTGTTGAGATTGGTCGCTTTTAGACGTGGTATCTGCAATCTGCATGTCTGAATTATGATGGCAAAGGGGTTGC
CTGAATATTATTGGACAACTCAAATGTTTATGYTGTTTTGTGTTTG
>Contig_183
CGGTTGCTCTGCTAGCTGTGTTGTAGGCTCGTCGTGTTTTCGTTTTATACATTGATGAGTTGTGTAGTTGAACAACTTC
GTATTAATGTTTGCAATTTCTGTTTTTGTGTTTTAACTTCGATTTTTCTCCAAATTTTTGATCTTATGAGATTTGTTGT
GCTC
>Contig_184
TCCGGAGATTGCCCATATGTACAAGACTGACAAGAACAAGTACGAGACCACCGCAAGGAGCTGGACTCAGAAGTATGCT
ATGGGTTAGTGTGAGCTGCTAGGACTGTGAGAGGAGGGCTTTCTGTCCCTGTGGCATTGATCTGGTGATCAGATGTATG
AATGGTGTGATCTGTTCCTCACATAAGTGGACCAATAGGGAGAGTATTCTGCCCTCGGAACGCAATTGCTTTGAATTGT
TAATTTGTTATGCAATATTTATATATAAGACATTGAAaCCCATCTTATCTCTCTMTCT
>Contig_185
AACAAAAAGAACTTAAGGTAAGAAAAGGTArGWgCTGCCGAGAGTCTTCATGTCAAGGATTACAAGTACTGAAGAAATT
TACAGTTCTTGCTTCTCTTGTTTTGTTTTTGGAAAACTATTTTGCGGTATGTGTATGACTCTGTCATTCTCGGGCATAT
AGTGTTAGGGATTTTTCAAATTTCTGTTCTTGCTCTCGGTTTTTAGGATGTTGGTAGAATAAGAAGCTTGAGGACGATT
GGCATATGTTGAGTTTGATAAATGTTTTTCTCTTTCCTCTTCAAAAGAACCGTTTATGTTTTTTATATTTCCTGAATGA
AGATCAGGATTCTATTTTCAAAATCCAATTTCTAGCTATTTGACATA
>Contig_186
CGTGAATGGAGTTTGTCCGAGTGAGCTGCAAAAGAAAGGGCCCGATGGGAGCGTGGTTGCCTGCTTGAGCGCATGTGTT
GCATTCGGTGACCCACAGTACTGTTGCACTCCGCCTAACGAAACTAAAGAGAAATGCCCACCGACAAATTACTCTCAGA
TATTCCATAACGCATGCCCCGACGCTTACAGCTACGCTTATGATGACAACAAGGGTTTATTTACGTGCTTTGGTGGACC
TAACTACGCCATTACTTTCTGCCCATGATGAGCATACATAAATATGAACTATAGAAAGGACAAGATCTCTAATAAAGAT
AGGACTCTCGACATGTAATGTGTCGATAATTAGTCCTGCTCTATATTAAACGTTTGATCTTTAATAAAGGTAAGACTCT
CGACATGTAATTGGTAACGTGTCAATTATTATAGTCTGGCTATGTATCAAGCATTTGATCTTCAATAAAGAGAATTGTC
CACTTGTAATTGATAATGTGTCGATATCGATATTATTATCATCAATAATAAAAATATTGATATGTTAACGWTATACTTT
TGCCAACTTCAATAAAATATCTATGTGAATATTGT
>Contig_187
TAACAAAATAACTCAATCTCTCAGTTGGCGAATTAGGGTTTTAGGCTGTTTGCTTGATTGTTGATTGTATCTAAGATGA
TTGAGGTGGTGCTGAACGATCGTCTCGGGAAGAAGGTGAAGGTGAAGTGCAACGAGGATGACACCATAGGCGACCTCAA
GAAGCTCGTGGCTGCTCAGACGGGTACCCGATCCGACAAGATTCGGATCCAGAAGTGGTACAACGTCTACAAGGACCAC
ATCACCCTCAAGGACTATGAAATCCATGACGGCATGGGCCTCGAGCTCTATTACAACTAAAGGTGTTACGTTCATATAA
CAATGAACTGGCGGTGGGATTAGTCTCTGTAAGAAGTGGTTGCGTGTATTGCAAAGCCCTAGGATGGTGCAGATTATGT
AATCCAAAAACTCTTTTGAAGCGTTTGGACAACTTATATATATCTGAGTGTTAATTGCAAAACATTTGTGTGATTGTGT
TGGATGAATTGAATTTCCGTGGCAATCGTAAAAATGATCTTCTGCTGCTGTGATATGCAGAATCAATATATACATATAT
AATATATCTTTGTTTGTGGCATTATATACTTTATTTAAATCAGGTTGTGAGTTTTTT
>Contig_188
AGTTGAAaTTTTtGCAACATGAGTACCCCGAAAGCAACTGAAGAGAAAAAaGGAGCAAGGTGGAGTGGAAATCAAGGTG
GTGGACACGGTTGATTATCGATCACCGGCAGGGGAAGACAAAAAACCCACGAAGGAGGAGGTGGAGGTGATTCATGAGA
CTAAAGATGGGGCCAATTCAGGGACTGGAGGCGGCGGAGTCCTTGCTGGTGCAGCAGCTGCAGTTTCAAATGCCTTTCA
ATCCGCCAAGGATGCCGTTTCTGGCAGTGCCAAAGATCAGAAGACCACTAAATGACTGAGACCATCTGATCATATCATT
ACATTAATGTAACATGTGCTTCTTGTATTGGAATTTGGATGGAGAATAAAGACTGTTTTGATTTGAATGTTTCCAMCAT
GC
>Contig_189
ACGTGCTCTGCTTGTGAGATGACGGTTGTATGGATGCAAAACCAACTCAAGCAGAATCAGACACAGGAACGAATTCTTG
ACTATGTGAATCAGCTCTGTGAGCGGCTGCCTAGCCCAATGGGTGAATCTGCAGTTGATTGTAGTGGTTTGTCTTCCAT
GCCTAGTGTTTCCTTTACTATTGGTGGAAGAACATTTGATCTCACCCCTGAGCAGTATGTGCTCAAAGTAGGTGAGGGA
GATGTTGCACAATGCATTAGTGGATTTACTGCTTTAGATGTCCCACCACCCCGCGGACCTCTCTGGATCCTGGGGGATG
TATTCATGGGTCACTACCATACCGTGTTCGACTATGGCAACGAGAGAATTGGGTTTGCAGAAGCTGCATAGATAATAGA
TATTAGCTTCTAATGTTCCGTTCGTGCTTGTTTTTTtATGTTGCCGAGTTTCAAACTATCCTATCTAGTACTGAAAGTA
AGCTCCTGTGAATTATGTTTGTATGTACATATCAGGGCCTGCCCTTTATCCAATGTATTTTCAACATTGCACTTTAATT
AAGAAAATGGATCCTTTCCGACAGTGTGTCTCAGCCTGCTATGAATTCAAATT
>Contig_190
AACTAACAAAAGAACTAAGAACAWGYTGCAGCTgCWWGcAGCTGCARCAAATGATCAAAGCAAGACGAGGTCAAGAATT
TGCTGTGATGGTGGTTTCTA
>Contig_191
AACGGCCTCCAAACCAGCCCCTAAGAAGGCTGAGCCAAAGCCTAGGGAGCCTAAGAAGAAGACAACGGGAAGCAAGCCT
GCAGCCAAGAATTAGATGAAAACCAGCGGCGCAAGGTGTGAAGTAAATGAAGATGCTAAATCACCGCCGTCCTCCCTAT
GTTTTATAATAACATAACCAGAACACTTGGTTGTGATATATGTACATGTCTCTCGTTTTAGGCTTGGCGTGATGAATAA
AAAGATACCTATATTTTTAARGGGG
>Contig_192
CGGATTTCGGGAATTACTTATACCGCATTACTGGTCATAGTATATTGTGAAGAAGACTATTTGATTTTACTTAACTCTT
CTTTATTTCTTTGTTTTTTCAATCCAAATTCAAACGGTATGATATAGAACGAATCAATAGTTTTTATATTTGAATAGAA
TCAAAACAAAAGATAAATAAGCGGAGAATATAAACCAAAGTATAAATGAGAGGAACAAAGAATTTTAGGGGGgATTGTT
CGTTTACTAGTCCTTGACACAAGAAACGGAATTTTCCACAACCCTTTCTTGTGTCGAATTAATAATGATTCTCGATCCC
ATTCGTAAAAATTTTCTATTTTTAGTTTAAATTTTTTTATAGGTTTATCATAATCTTTTTTAGATTTATTACGTAAATA
GTGGTAGTGGACAAACAAAAATAAATATAGGTAAGTTTATTGAGCAAATAGAACTTCTTCAATTTCC
>Contig_193
GAGAAATTTGGTGGTCTTAGAGATGGATACTACATCCATGGACAATGTGCAATTATCATGTTTGATGTTACTGCTCGAT
TGACATACAAGAATGTTCCGACTTGGCATAGGGATCTTTGCAGGGTCTGTGAGAACATTCCAATTGTTCTTTGTGGAAA
CAAGGTTGATGTGAAGAACAGGCAGGTCAAGGCAAAGCAGGTTACTTTCCACAGGAAAAAGAATTTGCAGTACTATGAG
ATATCAGCAAAGAGCAACTATAACTTTGAGAAGCCTTTCCTATACCTTGCCAGAAAGCTTGCTGGGGATCCTAATTTGC
ATTTTGTTGAGTCACCTGCCTTGGCTCCTCCAGAAGTACACATTGATCTGGCTGCACAACAACAGCACGAAGCCGAGCT
TGCTGCAGCTGCCAGCCAGCCCCTTCCTGATGATGACGATGACACATTCGAGTAGATGTGGGGAATTGTTGTCTTGGTG
AAAGTTTCGTTATTAATATTTGTGGGTCCTTGGACCATTTTTTCTAAGAAAAACTTGTGGTATTGCTGTTTGTAAGTGA
TAATTTTCGTGGTCATGAGGATGTGAATTTGAGGATGCCATGTTTTCATGTATGATTTTATGTTGAATTGGCTCCCTAT
CAGCCCTTTTCCCCATTTCTTGTCCAGTCCATTATATGTGGTGCCGTTAATTCTATTCGCCTGTTAGTATTTTTATATT
CTATCACAATCTCCATGGAGCTGTTCATCTATCCCCAAGATGTGGATCTTTTTAAAATTTTCATCTTTTCGGTTC
>Contig_194
CGRATaCGAaCGGGCTTGACAAAGATAACTTTGAGTACAGCTACAGTTTGGTTGAAGGAGGAGCTCTTTCAGACAAGGT
TGAGAAAATCAGTTATGAGATTAAGTTGGTGGCATCTGCTGATGGAGGTTCCATCATAAAGAGCACCAGCAACTACCAC
GCCACAGGTGATGTTGAGATCAAGGAAGAGGATGTTAAGGCTGGGAAAGAGAAGGCAAGTGGTCTGTTCAAGCTTATTG
AGAACTACCTTGTGGCCAACCCAGATGCCTGCAACTAAAACCTTAAATGAATATATACTGCATGATGTGCTTTCTCTGT
CATTATATTGGTGTGGCTTTCATTTTTCCTTTTCTTTTTCTGGTGTATCAACCCAGAGCTGCTTTGGCTTGCACCTAAG
GCTATGATAAATTGTAATGTGTGTATTTGATTTGATTCTCAATAAATAAAGCAAAAATCAGTTGCTGGTCTTTACAATC
TTGGTCTGCAGTTAGACAAGGATA
>Contig_195
AAAGGTTAACTAACCAAATYARTWGTGAAAGTATCGAAAGAGACGATCGATGCGGTGGATGAAGCAAACAAGTCAGTTG
CTTACAAGGTGATCGACGGAGATCTGCTCAAGTACTACACGAGCTTCAAGTGCATCCTAACCGTGACTCCCAAGGGAGA
CGGGAGCTTGGTGAAATGGTCATCTGTGTTTGAGAAAGCCCATGAACAGATTCCCGATCCAAGTCTCATCAAGGATTTT
GCTGTCAAGAACTTCCAGGAGCTCGATGCCTATGTTCTGGCTAATTAATTAGTTAGAAAGCTTAAGCATTGGAGATTGG
AGTTTTCCTTAATTATGAGTCATAATCTGATGGCCGAATAAATAAGAGGAGTCGAAGTCGTATGTTTGCATGCCAAGCT
GGTTTGATCCATGTCTAGTTTGTAAGCAGTTTGTGCACGTACCGTATGTTTCAAAATAAATGGTTTTTGTTTTGTTTCT
GTGCTTGCGGCAACGCCCTTGTTTTATGCCTTGAGGGCTAACAAAGAGTACGATTTTAAAGTAGCAAAAAAACAAAAAT
AAGTAATTGGACCTAATAATCAATTCCCAAATAGTCAGAGTTCATCATC
>Contig_196
ACAAGGGAATAAAGTTGTCATTTWGGGTGATGGAAACCCCAAAGaCAATTTTCAACAAGGAAGAGGACATTGGGGCCTA
CACCATTAAGGCCGTGGATGACCCAAGAACCTTGAACAAGATCCTCTACATCAGGCCCCCAGCCAACACCATCTCATTC
AATGATCTTGTGTCTCTTTGGGAGAAGAAGATTGGTAAAACCCTTGAGAGGATATATGTTCCAGAGGAGCAACTACTCA
AGAACATTGAAGAGGCTGCTGTGCCAATCAATGTGATTCTGTCGATTGGTCACTCAGTTTTTGTGAAGGGAGACCATAC
TAACTTTGAGGTCGAGCCCTCATTTGGAGTGGAAGCTTCGGCCCTTTACCCTGATGTCAAATACACTACTGTGGACGAG
TACCTTAACCAGTTTGTTTGAGCCTGAAAGCCTCATCTTGTTGGGTTTTCTTTGAGTAAAACTAGCACTGTCTTTGCAA
ATAATTAGCTAGTTGGTGTGCAAAAATAGCATATGGGGGCTACCCCCTTTATGTCATCTCTGTTGTACTGTGCTACCTT
TGGTTAAATGATGGAAATGAACGCCTGTAGATTTTATTTTAATTTCTTTTGCAATTCCTTTTCTGTTTCTTCTC
>Contig_197
GGGTATAAATAAAAGAGCGGAAGACGCAGGCAGAAGAAAAGTGCCCGAGGCCGAGCGCTCCCCTCTTAAGGAAGAGGCG
GCGTGGTATTCCACGGGAGAGGTTTTAATCGTGGCGCACGTTAGTGCGTTGGGCACACATTAACAACCAACTTCTTACT
TTAAGGGTTGCGTTTGGGGCTCCATGGCCGCTCTGCTGCTCTAGTTTTTGCAGCATCAGCGATCTGTTTGCCCTACATT
ATWGCTTCG
>Contig_198
ACGGCTGTTGAAGGCTTTGCATTAATTGGCACTGGATGAATAATTCGTGTGTTTACTTGCTGCTGCAGCTCTACACTCT
AAAACAAATTTCTAATGTTCTAATTTCATACTTTTGAAGGTCCCTTTTTCTATTATTTGTTTTTGGTTTTATCTTCTTA
TTTCATTTTTCTGTAATATGTTGTCCTMATCACCAGTGTCTCTACTCTATAATGAAAGAGAATTTTGTTGAAATTGATG
GCACTCTTATCATATCCACCAGCAGGGCAGTTTKGG
>Contig_199
GAACTACGTGTGGCTTGATCCCTTGTCCAAGGGTACGTAGGCAGCCTGGGGTCTCAYCAGGYGCAGCCGCGAAATATKA
TTGTGTTTAAARGGTTTGATCGATTCTGCGTATGTGATTTTCGATGTGATTGTCGGATTTGAATCTGGTTTAATGGTTT
CCGTGGTATTCATAAAGTTATTTGAGACCATTARTTGTTTGGTTTATGTATTGTTCGACTTAAGAATATTGTTGGTTTG
TTTCGARTTATCTGAAGGCCGAGGGCCGATTTAATGAATCGCATGAGATTAAATTGTGCGTGCTGCCTGTTGGG
>Contig_200
AGACAAAGaCAGTTGGCTGAGGAAACATGGGGCAAACAGAAAGATGCCGAGAAAGCAGCATTCGAGGAGCTGGAGAAGA
AGCTGCAGGAGGAGGAATCAAAAGAAGACCCAGTTGATTCTGATGCTGAGGACGATGATGCTGACGCCGAAGATGGAGA
AGAATCTGATTCCGAATCGAAACCAGACTCAACTGAAGAGAGTGCCGAAACTGAGGCTGAGAAACATGATGAACTGTAG
GGAGGGAGCACCGCAAAGTTCTAGAGATAAGCTTGGGCGTTAAGTGCCCCATGTTTTTTCGTCTtATTTTTTAGCTGTA
GAACCTCTTAGAGGGAACAGATACTGCTAAAAATTGCATGCCAAACTGCTTTAGCTGCTGATGTCTTAATCTTATTTAG
CTGTTTGMGCCATGGGAACAAATTGATGAGATGTGTTTTTCATAATCACATTCATGAGCATAGTTTAAACAAGTTTTTY
TGAATTCCTTTAAAATAAATATTTTCCTTGGTTTATCTTT
>Contig_201
AAAAAATAAAAACTAAAAGAAAAAGAAAaCTTAGTTTTGTGATAAACTGAGCTATTATCCTTAAATAAAATAGGTTTTt
ATTCTCCAATTGTTTATCTTATTTTCTTTATGTTTCCTTTCAATTTTTTATTCTATAATTGCCTAATATT
>Contig_202
GGTTCTTCTGGAGCTGGAAAGAAGGCATTCACTGGAATATGAGCTTCATGTTTTGGGCAGTATTGGTAGTGTTACGTTT
GTGCAAGAAGTACATTTAGATTGAGCTACTGTTGACAGATGAACTGTTTTTTGCCATTTTATTTTGATCCTTAAATATT
GAATCCATGTACGGTGAATTTTAAGGTTTTTCTTCTGTTGAACCATTATCTTGGAGTTTGATATCCATAATGTCATTTC
TATTCACAATGTTGCCATGCTGATGCTTACATTCCTACT
>Contig_203
CATTCAATGCTTAATAAGAGGAAGAGAAGGGTTTAGGTGGATTCCCATGGCACCCAGGATCGAACCCCAGTGGGGTTTC
TTTCCTCCAATaGTAACCAAAAAAAAATGTTTTAGAAACCCCAAAAATAAATACAGACACGACAATGCTTAACGTTATT
AAATACTCTTT
>Contig_204
ACTCAACATCCTCATaCAAGCTCATGGCAGTGGAGTCCCTTGTGTTTGCTCCCTTCTTTGCCACTCATGGTGGCCTACT
TTTCAAGATCTTCTGAGGAGTTGGAGTTGGAAGGAGTGTGTGTTTTCTGCCATGGCCATTGTATCAGGGGAAAATGGCC
TTATAATATCATTTGGTTCTATTTTTGGTCTGGCGGGCTGAGGTTTTATTGTTAACTTTTCCTTTTCTTGTACCAGTAT
CCCTCYTCCCTCTTCCCCCTTTTAGTTAGTGTTTCTGTTAATTTGTCAACTCTGAGAATTTTAATGACGAAAATTAGAT
GTACCAATTGAAACGTTTTTAAGAAAATGGGTTCTAACTTGGACTCTAAATTTCATTTTCCCCCCAATTATGGTGCCTC
CGTTTGAAATCCTAGTTTGGTTGTTACTTC
>Contig_205
TTACAAATAAACTTTAAGGACTAGACAAATAGGTGGGTTGCCATCTCAAGCTTTTGAGTACATCAAATACAATGGCGGT
CTCGACACCGAGGCTGCATATCCTTACGTTGGAACCGACGGGGCGTGCAAATTTTCAGCTGAAAATGTTGGTGTCCAAG
TGCTCGACTCTGTCAATATTACCCTGGGTGATGAACAAGAACTAAAGCATGCAGTTGCGTTTGTGCGTCCAGTCAGCGT
CGCCTTTCAGGTGGTCCAAAGTTTCCGATTTTACAAATCTGGAGTCTACACCAGTGACACTTGTGGCAGGAGTCCCATG
GATGTGAACCATGCTGTTCTTGCAGTTGGGTATGGAGAAGAAGGCGGTGTCCCCTTCTGGCTCATCAAGAACTCTTGGG
GAGAAAGCTGGGGTGACAATGGCTACTTTAAGATGGAGTTTGGGAAGAACATGTGCGGTGTTGCAACATGTGCATCGTA
CCCGATTGTTGCTTGAATCGGAAGAATTGGTGGCCTTGCTGTGGATATGTAATACAAAATTCGTCTTGTTTCAGTCTGG
GATGTTGTACTGATGGAGTAGTAGGTTTCCAGCTTGAAGATGAAGAAGGGTTATTTTTTTATGGTGATTGTAATGTTTC
AGTCTTGCTGCACAAAATAAGATACAAGACTTTACTTATTTACGGCCAGTGTAATGATAAGCAACAAAGACCTCTGTTT
AAATTATCTTGCCACTACACCAAAAGATATCAATCTAGTATTGTTTAATTTAATGCTTGATGCTGTTTATATGTCATGG
AATTTAATCCTTTAGAAAAGTAAATTAGGGTGATGTTCATGTTTCCTCACGATAATACCCATCTAGATTATTGCGAAGT
ATGA
>Contig_206
AGGTTCTGTTGAGCGTATGCTTGCTGTACTGTTGGAACACTACAAAGGGAAATGGCCCTTCTGGCTTAGTCCACGTCAG
GCAAaTTGTTTGCCCTGTGTCGCACACAGCCCTGCCTTATGCTCTACAGGTACGGGATCAGCTCCATCAAGCTGGTTAT
TATGTCGATGTTGACACAAGTGATAAAACAATTCAGAAAAAGGTACGACAAGCTCAGATGGCACAGTACAACTACATTT
TAGTTGTGGGTGCGGAGGAAGTTCAAAATGGACAGGTTAGCGTAAGGGTTAGAGATAAGGGTGATGTGACAGTAATGAG
CATGGAGGGCCTACTACAACACTTCAAGGACCAAGTTGAAGCTTTCCATTAGGATGTCCCTTCATTTTGTTATTTATTT
TtGGGCGTGATGCTCTGAACTTGTTCCACACAAATACCATTTTAACACCGTCTGCGTAGCGACGGGTGATTTGATGATC
TAACACCGATGGATTGTTTATTTTAACTAAAATGTTAAGACTTTCTACCTCCACATTTGATGATCTAACACCGATGGAT
TGTTTATTTAACTAAAATGTTAAGACTTTCTACCTCC
>Contig_207
GTAAAACGGGGAAAAACAAAAAAATTAAAAAACGTAAAtAAAAYKTAAAAATTAAAAcAAAAAtAAAAAGTAAAACAAA
AAGAAAAAGGTAAAaGAAAAAATTAAACTTAAAGGAAATTTAATAGAAAGACGAACAACTGCGAAAGCATTTGCCAAGG
ATGTTTTCATTAATC
>Contig_208
TACCAAGACGGACTGGAAGAGCACCGAACAAACGCACCGCACGTCGCGTGGTGTCCGGTGCGCCCCCGGCGACCCTTGA
AAATCCGGAGGACCGAGTGCCATTCACGCCCGGTCGTACTCATAACCGCATCAGGTCTCCAAGGTGAACAGCCTCTGGT
CGATGGAACAATGTAGGCAAGGGAAGTCGGCAAAATGGATCCGTAACCTCGG
>Contig_209
CCAAGGAATATTTTGGTTGCTTTTGGCGGATTGCTTACTACTAGGTTGGATCGGATGTCAACCTGTGGAGGCACCATTT
aGTTACTATTGGACAAATTTCTTCTTTAGTTTTCTTCTTATTCTTTGCCATAACGCCCATTCTGGGACAGGTTGGAAGA
GGAATTCCTAATTCTTACACGGATGAGACTGATCACACCTGATCAGTGAAAAATTCTGACACCAATCATTTTCGAGTGA
GTATTACACCC
>Contig_210
GTTAAAAACAAAACGTACACGTGCATGTGTATGAAGGAGGGACAGTGATTGAGTGATATTGTACTATTTCCTTTGCTGC
TACCTTTTATTTATTTTGTTAAACAATTAATATTTAGAAGTAATTCTATCTGTGATCGATGATGACAAAAGTCTAGTCT
GCTTCTCATACTATGCTGGGGTTGGGGGCAACAATATATCAGTGTACAATTTTTTTTTtCTTTCTKgAAATTAAGATAT
TAGTGT
>Contig_211
AAAAAAAAAAAGAACAGAAAATCTGGGATCCAAGAAAGACCCTCAATGAATTTTGTTGAATGGGAAGTGGGGTTGTGTA
TAAATTAATGTACTTTGATCTCCATTGTGCAAAAGTGGAAGTTGGAGAGCAACTGCAGAATGAAGCAGCAGAGAGGAGG
GAGGGAGAGAGAGGGAGAGAGGGTTCACGTGGGGGGTTGGGTTGGGTCATGCTCATGGGTGGAAGATGAGGACGACCAA
GGTATTTTCCCTTGCTAAGCCGTGCGGGGGAATATGATTGTGTCGTAATTAAATTCTCAGCTGTAAAAATGAAATCTTG
GAAAAACTTTAGGGGGTAGAATTTCCTGTAATGGAGAAAATAATCATTGTGCCTCACTTTTTTCCTTCCATCCATGCTT
TGCTTTTTTtAAATTTAAAAGTTCGGTGGACAATTTATTTATTTTCCCATGGTAGTGACATCTTTTAAGAAGAGAATAT
TTATTCTTGTATAAGTTAGTTTATAAAAAaTTATTTMSGAAAACCTTTTAAC
>Contig_212
GGAATaCCGAAAAaCGGTTaCTaGTCCTTTGTCTTCCCAGTTTTCGAGGTAGGATCTGTCCGTGATTTTTTTAAACGGC
GGTGGATCTTGAAATCTGGAAAAAGACGGGGGCGAATTAGTAATTTACCTAAAGTTTAGCACTTGCTTGGTGTAGCTAA
TCTTATCAGCTTGTTATGGGAAATATTGTGGGGTTATTAATGAAGAATTATGGGGTATATCGGTAAATTTAAAAGTTAG
GAAGGGGTGGAAAAGGGGAGATGGAAGAAGAAAAGAAGTGGGAAATGGGGGTTTGATTTTGTTATATATTTGGGAATTG
GGATGGTTTGGTTATTTAGTGAGTTTGATGTGATTTGTGGGTTGGGCTGTAAAATGTTGAATGTTTTTCTGCTGTGTTG
GGAATTTGTTCAGTGGGGTTTATGTATAATGTATTGTAAAGAAAGATAAAATTTGGGCAGAAGAAGAATTCTTAATTTT
AAACTTGTGTTTTTCTATTTTTTTGT
>Contig_213
ACCAGACTTTGAGTGAAYTCAATTCCCTAGCAGTATAACAATCATCTCCTTCTCCTTCACCTAYTTTTGAACAAAAATG
TCTTGCAGCTGYGGCTCAAACTGCTCCTGCGGCAGTGACTGCAAATGTGGAAAAAGATACCCTGACCTTGAATACTCAG
AGACCACTTCTACTCAGACCATCATTGCTGGGGTTGCACCAGTGAAGATGTACTA
>Contig_214
CGAACCCCAGTGGGGTTTCTTTCCTCCAATGTAACCAAAAAAAAAaTATATAGCCTAAATTAGTTGTGCACCTAGGGTT
TT
>Contig_215
GGTAAAGGAAAAGTTAAAAAGAAAAATAGGCGGGAGGGTGGCRRGWACKtAaGCTTGATaCAGGAGGTTAGGCTTTGGG
AGGAGTTGAGAGCTGGGTTGCAGGACTTTGTCGTTTCGTGGCTTAACGTCGTCGTTTGATTATGTGTGCATTATTTGGA
TCTAGTTAAGGGTACGACATAAGTTTTACATTATTTAGGTTTTGTGTTATATTAGTTGAGTTGGGTTTTGAGTTTAGAA
TTTGTACATTGGATCAAAACTTGAGATGTTGCTTTGATTAGTGGTTACTGGTACTAATATATGATTAATCAAAATTAGT
TTCATCTTTGC
>Contig_216
AAACCCAAAATTtAAAGAwrCAGAGAAGGCAACTATTGAATTCAAAAaGCACTATGCAGTGTTTGATGCCAAGGTTCTG
AGTAAGATTCCGCAGGGGCTGAAAAACAAGAGGTCTTAGAAAGGCTGAAGTGTTTTGTTGTGCTTTAAAAGCTCTAGGT
TTTGTAGTTGAGCTTCCCATGCTGTTCAAGTGTTTGGGTTTTGTTATTCAAATGACTATTTATGTGGTCTTAGTTTCCA
GAATTAGTTTTGTGTTGTGCTTATACGTAATCACGGGAAGCCTTTAAACAGCACATTAGCCATACGTTTATTTTGACAA
CTTTATGTTTTCCAATGCTGTCTTGTAAATTGGTTGTCGCTTATTTGAACAGTTATGGTGTATGTTATTTCATGCTGCT
TCTCCTTTTGGTTGCGAGCAAGATATTTTGGTCCTCAAGTTATATGAAAGTTTCGCATTGTGTCCCAAACAAGCCTGAA
TTAAATCAGGTGGCTGTGGCGTGCTTTGAWT
>Contig_217
ACGGaCGAAaGTCAGGAaGGAGGCAAGCAGAAGAAGAAGAAGTGGAGCAAAGGAAAGCAAAAGGAGAAGGTCAACAACA
TGGTGCTCTTCGACCAGGGCACGTACGACAAGCTCATCGCTGAGGCCCCCAAGTATAAGCTCATCACACCCTCCATTCT
CTCCGACCGTCTCAGGATCAATGGGTCGCTGGCGAGGAAGGCCATAAGGGAYTTGATGGCCAGAGGGGCGATTAGGATG
GTTTCTGCTCATGCCAGCCAGCAGATCTACACCAGGGCCACCAACACTTAGGTCTTCTTGTTTTCTGTGTTTAAATATT
GTTTTGGTGGTTGTTATGTCTTTTTAGACTATTTTAGTATCCTCTTTTGGATTTACAATGCTATGGAAACCTAGAGATT
TTCTCGGCCTTGTTTTTATTCGATGAAATTACTTTCTGCTTATATATGTTCATCAATCATTGCTTGWTCTATTTGgTGG
AAttGTTTTTACTWAGG
>Contig_218
GAAAACAAAAAGTAAAACTTTTAAAAGGAAAAAGAAAAAGACTTACGACCGATCCGACAGACAGCTCTAGCTCTTCGAG
CGATGAAGAGGGAGGTGAAGGAGATGAGAAAATAAAATCCCAC
>Contig_219
CGGTRAGAGCAAGAAGGCTGTTGAGAACTCTCCATTCCTTGAGAAGCTGAAGAAGAAGGGATATGAGGTCCTCTTCATG
GTTGATGCTATTGATGAGTATGCTGTTGGTCAGCTCAAGGAGTTTGAGGGCAAGAAGCTTGTCTCAGCCACCAAGGAAG
GTCTCAAGCTTGATGAGAGTGAAGACGAGGCAAAGAAGAAGGAAGAGTTGAAGGAGAAGTTTGAGGGACTCTGCAAGGT
TGTGAAGGATGTTTTGGGTGACAGAGTGGAGAAGGTYGTGGTGTCTGACCGTGTGGTCGACTCTCCTTGCTGTTTGGTG
ACAGGTGAGTATGGCTGGACTGCCAACATGGAAAGAATCATGAAGGCTCAGGCCTTGAGGGATAACAGCATGGCTGGGT
ACATGTCTAGCAAGAAGACCATGGAGATCAACCCAGAGAACCCCATCATGGAGGAGCTGAGAAAGAGGGCTGATGCAGA
CAAGAATGACAAGTCAGTGAAGGACCTTGTTCTCCTTCTGTTYGAGACTGCTCTCCTCACATCTGGGTTCAGCCTTGAT
GACCCCAACACCTTCGGCAACAGGATCCACAGAATGTTGAAGCTTGGATTGAGCATTGACGACGATGCTGTTGACGGTG
ATGCTGAGATGCCCCCATTGGAGGACGCTGATGCTGATGCTGAGGGCAGCAAGATGGAGGAAGTTGATTAAGTGGTGTG
TCTGAAAACCCCCCCAAcCCACCATCCAGYAGTAGTTTTTTCTCCATATTAGTGATGTTATATTTTCTTACTTTCTTTA
GTTAATTTTGGATATTTTGGGATGGTTACTGCTGTTTTTGTTATCGGATATTATAATTACCATCTTTTTGTTAATGCAT
TTGGAACTATTGTCTCCTACGGCTGTTTCTGTGGTTTGGCTTCTATTAGTCTTGATGCTTACTTGTGAATCTGGTTACT
TA
>Contig_220
ATTCCTACATTACAACAAACCCACTCATTTGACCAGAAGAAGCTCTTACAAACTGCAATTTTAGAGACACAGACACACA
GAGACAGAAACAACAAGGAAGCGAATAAGGGG
>Contig_221
AAATAAAAGAAAAAGTAAAACTTTAAAAGAAAACTAAGWAGAACTGTGACTGCGACTGCGTGTGTTTTGTTTGTTTGAG
AGCGAGAGAGAGAGCGAGCGTATGTAATGTATTATGTAATGTGAGCTGCTTTGGTATTTACGTATTTTAATATATATTT
ATATATATATATATATATAGCAAGTAACTACTTTGGTGAATTATTTACGAGAGTTGAGTTTATATTATGAATAAGAATA
AAGAAGCGGGTGTGCGTTCGCATCATCATTCTTGCTGCC
>Contig_222
ATACTAGGACTACTTACTTACAACCTTACTTCTTCGAATAACAAAACTACAAGGGTTTTWTGAAGGAAGGGGATGAGCA
AGAAGATGACGGCGAGAGGGTCATGAGACACCTTCTTGAAGCTTCTGATGATGAGCTGGGGATTCCCCAGAGAGAGGAA
CTTAGTGGGTTCGATGATGCAGAAGATGCTGGGTTTAACGGGCTGATGTTGGATGGGTTTTCTTTTGGTGATGGGTTAT
GGGAGCTTGAAGATGAAGCTGCCAACTACTACACCCTGGTGCAATCTGAACTGTTCATGTAGTTCATTGTGAAGGGTGT
GGTGGGAAGGTGCAAAATTGGAAAGAAAAATATATCTTTAGGGGAGTTTGGTTGTATGGGCAAATGTTTAAGAAGTAAA
GAGGGACAAGATAGTAAAAATGGAGAGAATTTTAAATTTTCATTTTGGTCCCTCGTCTTTTGTAAAAATATCATCAAGT
GTCCTCTGCCAACTATTTAGAAGAAGATTAACTTGTAGAAGAAAACAGATTCAAATTCTATGACATTATTTACCATCAA
CTGTCCGTTTTATTTATATTTATTTGTTATAATTACTCAATTTTAAGAGGATGTGATGTG
>Contig_223
GCGGGCAGCGTTCGAGGAGAACGGCGGGCAGCCCGAGACCAACCCGTTTGGAGCGCGGGCGGTGAGGTTGTATCTGAGG
GAGGTGAGGGACAGCCAGGCCAAGGCCAGGGGTATTGCCTATGAGAAGAAGAAGAGGAAGAAAGTAGGGGGATCGCAAC
AGCAACAGCAACAGCARCAGCAGCAGCARCAGCAGCAGCAGGATGAGCTGGGGGAGGAGCAGCAGGGGCAACAtGGTAA
TTTCGGTTCATCAGGTTATGGCTATGGTGTTCTCGGTGGGGGAAGTGATGGGTCATCAAATAGGGTTGTACTTGTTGGA
GCTGCTTCTTCCACTGCTGCTAGGGGCTCTATGATCCCTTTGTCAGCGCTAAACTAAATTAGCTAGTAATTATCCCCTT
AATGATATAAATATCTTAGCTAGCTAGCGAGTTGCATGATATGAAAAGAATGTAAGGGCTTTTGATATTTTGTGTTAAT
TAAACCTTTCTTTAATTTGGCAACCGAAAAAAGACCCTTAATCATCTTTGATTAGCCAAAGGGTTTTGTAGTTTTTGTT
TTTCCTCCTAATTTGTTTGTTTTAATTAACCAAAATTAGATTTTATTACGAACAAAATAGTTTGCAAACAGATTCCAAA
CAAAATTAGATTTTTCCTCCTAATTTGTTTATTTTT
>Contig_224
GAATTACAAATTCAAGCAGCTTCAATGAGCCTACTGACAGCTTCTTCAACCCATTGAATCTGTCATATTTGAACCAGCC
CATCATGGCTTCTGCTGCAGAGATGTTTCATTACTGATCTCCATGGGATCATCTGGATTTTGGATTGATTAAGTTTTAG
GGAGAGCCAGAGAGGTTTCTAGTTCTATTTCAACTTTGGTGTTTTAGTCTAAGTTGTGGAATCTGTTAATTAGATGGTG
TCTAATGAATAATTTATGTGTAATGTAAAAGAAAGAGTTTTGGTTTTGGGTTCAAAATCTGTAAATGGGGCTATGATTT
GTTCAAGTGGAGTTTAATAGCTATTTATGTAGTTGTTTTCCAAAGTAATTTTATAATAATATTGACTAAGTTGTCTTCA
AATTGTCTTT
>Contig_225
ATAATAGACTTACTAGGACAAGACCWCGGAAaTCGTTGGCGGGGGAAGTTTCAGAGGAGTTTTTTGAGAAAGGGCTGAT
TTATCCACCATTTTCCAACATCAGAAAGATTTCTGCCCATATAGCTGCTAACGTAGCTGCTAAGGCATATGAACTTGGC
CTGGCTACACGTCTCCCTCGTCCTGAGAATCTTGTGAAGTATGCTGAGAGTTGCATGTACAGCCCTGTGTATCGAAACT
ACCGTTGAACAGTGTGTTGCTCCACATTTTAGAAGCTTAATATCAAACTTATTTTTAAATGGGTGTTTTCTGAAGATGC
ATGGTGTTTTTAGTACTGTTGTGTTATGTCACTTGGTGACGATGGTGCTTAAAATGAGTTAAGGAGATGCTTGTAAGCC
CTCTGTTTCTAAATTCAAATAAATATGCTAATTGTATTTTCCCCATCTCCACCTCCCACCATGTGATCAGTTCATGTAA
TTGAAATCCATTTACAGCT
>Contig_226
GGAGGAAACAACCATGGCTGAGATATTGGCTGGGAGTAGTTCATGATTGTCATGACCGCGAGGCCCGTTGCACTATATA
TGAAaGTATTATAGCTAGGTACATGTGTTGTGTAAGCTTTATATGTATCTATACATAAGATTGCAATAAAAGCATTGCT
AGTATATTAATATGTTGATGTAGTGCATAGTTTGATGAGTTGCAATATAATCTACTCTCCCCATCATATATTAGACCTC
ATGGTTTTAATTT
>Contig_227
CGGAGATGCTACAAATAGCTCTTAATATAACTCCAGAGTTGCAGGATCTTCTCAGCTCAAGGATTAGAAAGATCTGATC
AATCATTATCTAAGTAGATCCATGCATGTTGATCACTGCAATATTTTATGGCTTAATTCCTCTTTTATGTGATGTATCA
ATTTGTTACTGATTTAAATAAAAGTTTATTTCTCAATAATAAAATAAAGATTGTGTGGATCATTTTTTCTGT
>Contig_228
AAATAAAGAAAATAAAATTTTTAAAGAACTTGCTTAGCCAACTCAGTTTATCTCAAAGCTTGCTCTTGTTATGCTACTG
GATACTTGTACCTTTGCCTTCTACTTCTTCTATGTGCTTATATGTGCAATTTGCTTAATTAGTGTGTTTGTGGGCATTG
GAAAAGTTTGGTCAATTTGTGAGTCATTGATGCCAATGCCCCCTCCAGTGTTTCTTTGTCATATTTTATGTTAAATTAA
TAGATTAAAATAAGGGAAATTTACTATTATACCCAATATAGCAGCCCAAATTATAAAAAATACTCTATATGAAATGGAC
TTT
>Contig_229
ACGGAAGACTACCCTAGACAAGGTACGGRAGaCGTaCTTGCCAAGTATAACCAGCTCTTGCGAATTGAGGAGGAGCTCG
GTGCAGAGGCAGTCTATGCTGGAGCCAAGTTCCGCGTACCCGTTGAGCCCTATTAGAATATCAAGTGCTTCCAAAGCTT
GTGCGGGATGAAATGAAAAATCGAGCTTCTCAAGGAGGGAATAAGTTTTTCCATGTAGAATGGGTTTTAGTTATGGGGA
ACTTGAAACCTTTTTTCCAATAATTTTCAGAGAAGTTTTGTTCTGAGAGCTTGAACACAGTGCACTACATAACTTTTTG
AGTAAGCGTGTTCGTCTGTGTAATGTTTTGAGTTGGTTTTAAATGTTTGCTGCTGCTAGTTTTGGCTTATGGTTTTATC
AACGTGCCATCGGGAATTCTCTCTTTAAGTTTGCCTTTTGAGAGAGCACTTCTTCATCGTCTTCATC
>Contig_230
AAAAAAGGAAAAAAATAAAAAACWAAAaTAAaCAATAGGATTTCGGTCCTATTCTGTTGGCCTTCGGGATCGGAGTAAT
GATTAACAGGGACAGTCGGGGGCATTCGTATTTCATAGTCAGAGGTGAAATTCTTGG
>Contig_231
ATATAAAGCCCGACTTCTCATTTCGCTGCGTCAAAAGAGAACCCTAACAGCCAAGTGACGTCGCTGATAGATCCCTCGT
TCTCTTTCTGAGATGGCCAAGTCGAAGAACCACACCGCTCACAACCAGTCCCGCAAGGCTCACAGGAACGGCATCAAGA
AGCCTCAGAGGCATCGCCACACTTCAACCAAAGGGATGGACCCCAAGTTCCTGAGGAACCAGAGGTACGCCAGGAAGCA
CAACAACACCAAGAACGAATCAGCCACCGAGGAAGAATAGAGTGGGAGCTGACCTCAAATCATGGCTCTGTTTGGGGTT
TTCCCTGATTAGGGTTATTTTGGTTTTGATGTCATTTTTATGCTTAATTTGTCATTAGTAACATAGTAGATGTTACTTT
AGTGGATTTCATTTCAATTTACATGTACGAGCAGCAGTCCTGAAATGCTACTTTTGTTATGGATATAAGTTTTTGACTT
AATTCTATTGCTCTTTATGTTTTCTTTCTTTGATTGGAATGGA
>Contig_232
AGAACAATAGGACAATTTTACGAGGCAGCAAGCTTTGGTGGTTCAAACATTGATCCAACTGCTTGGGAAGACAAGAAAT
GTAAAGGCGAGTCGAGATTTCCTGCTCAGGTAAGGATCCGCGTTAGGAAACTCTGCAAGGCTTTGGAAGAAGATTCCTT
CAGGCCAGTCTTGCACCACTATGATGGCCCCAAGTTTCGTCTTGAGCTGTCAATTCCTGAGACCCTGGATCTATTGGAC
CTATGCGAACAAGCGGGCTCTGCAGCATAAGCTAAATGTTGGCAGCAAGATGCTGATGTAGTAGGTTTTTTGTGGTGCA
TGTCAGCTGTGTGCTTTCAACAGCTTTTCCATGGAGCGCAAGCTTGGGGGTTAAGTCTGGTATTTACTTTATCTTGTGG
AGTTATATAGTGCTTAGCATGAGTGAGCCTGCTGAATAAGTGAGTGTGTCTCTTGTGAAGATACTTGTTTAAGTTGTAC
AACATTTGAGAGCTCGGGTTTTATGATGATGAAAAATGAAGTCGCAAGATGTAAAAGAGAAATGACTGCTCTGTAATGT
AATGTAGGAGTGGTAAAACCTCTGAAGGTCAAGTCCTTGATGCGATGCGTCTCTAATCTATTTGGGTTGTTCCTTGTGT
TGGTTTGGTCAATTTGGAGAGCTTCTCCCATCTTCTT
>Contig_233
AAACTGCTTGAAATTAACTCGATCATGTTTTCTCTTGTAACTATATAGACTTCAACTTGTACTCATAAAGCATGCTGTT
GTGGTTCTACTTAATTTCGCTCTCCCCAATGTTTGAGTGTTGAATTGTTACGTTGGAATAGGCTGCTAATGCATGTAGT
TAGAGAAGCCTTCATTTATATCAAAGTCCTCAAACTATCAAGAATTAATGT
>Contig_234
AAAAAAGTTTAAAAAAAATTAAAAAAATAAAAAAACWWAAATAGACGAGTTGTACGTTAGTTTACGAAGTTTGATAATA
TAAGCAAACGCTATGGGGTTGCCATTTGGCTGTGTTCC
>Contig_235
AGCAGCCACTTTCTTTACACAAACACTGCAGAAAATTTCACCCAGTTGCAGCTAATAAGCAGTGGTATCAACGCAGAGT
CATCGGGAAAaGAAAAAAGCAGTGGTATCAACGCAGGTMAWCGGGGGCAGTGTTGAACTCT
>Contig_236
AATWAGTAaCGAaCAAaTTAaGAAaTAGRCAAAAAATAGGTGGTGTGACTTGTGACAAATAAGAAAAGCAGGATAAGGC
CTGCTGGTGTACGATGTTAATAATTACTATGTGGTAATTTTGGGAAGAAAAATTGGAGCTTTTGGTTTTGATTGT
>Contig_237
GGTGAAGTGTGGTCAAGTGAAAAAGTTGGMAAWGRMAAMAAMAGAAAAAGATGGTTCATTTGAGACTAAGCTCCCATTA
GGCAACTCAAAATCTCCTATGAACTGCCTTGCCAGGATTCTTGGAGGGCCAGACCAGCTCTATGCTTCGAGGAAAGTCA
TGGCTTCTGAGATTGTCAAGACCCAAGAGCCTAACTCCTACACCATTTCAACTCCTCTCGGTTTCACCACATCATGCCC
TTTGAACATAAAAGAGGCAGCTTGCAAAGCCATGAACAAGTTTGGCTCATCGAAGACCGTTAATCTGCCTGTGCCTCCA
GAGTGGGGCTTGGCACCCTCAAGCTATTATGTTCCTTTCATCCCTATCATTGGCATACCTTAAGTATCTTGTGTGTGAA
GCTGGCATGGCATAAGCTCAGCAGTTCTCTATATGTTTTTACTTTGCTTTTGTTTGTCCACTATATAGCTTGTGGGGAG
TGGTTTTATTGTGTGTTTTTTTTCTCCTGGGTTTTAAACCAAATCTTAGACGAGTAGTACTGCTAATTAAGTATAATCA
AGCAGACTAGTACTGTTATCTTT
>Contig_238
AGCTACGGGCACGTCCAGCCGCGGTATGCTGAACAGGTTCAWRARGAAAGCAGTGGTATCAACGCAGAGTACGCGGGGA
TGATTAAAAATGATTATTTATTAATTTTTATTGGGTTGGTAATATTAATTTTAGGGGTTTTAATTGGTGTTGCTTTTTT
AACTTTATTAGAACGTAAAGTATTAGGTTATATTCAAATTCGAAAAGGACCTAATAAATTGGGGATTATAGGAATTTTA
CAGCCTTTTAGTGATGCAATTAAATTATTTACTAAGGAACAAACTTATCCTCTATATTCAAATTATTTTGCTTATTATT
TTTCTCCTATTTTtAGTTTTTTTTATCTTTATTGATTTGAATAGTTATTCCTTATTATTTTAATATGATTAGATTTAAT
TTAGGATTTTTATTTTTTTTTGTTGTACTAGTATGGGGGTATATACATTAATAGTGGCAGGTTGATCTTCTAACTCTAA
TTATGCATTATTAGGGGGGTTACGAGCTGTTGCTCAAACTATTTCTTATGAAGTTAGTTTAGCTTTAATTATGATATCT
GTTATTATTATAATTATAGATTTTAATTTATTAAAGTTTAGAAATTACCAAACAATAATTTGATTTATATTTATTATAT
TGCCTTTATCTTTATGTTGGCTATCTTCAAGTTTAGCTGAAACTAATCGAACACCTTTTGATTTTGCTGAGGGTGAAAG
AGAATTAGTTTCTGGGTTTAATATTGAGTATAGAAGAGGAGGATTTGCTTTAATTTTTTTAGCTGAATATTCAAGAATT
TTATTTATAAGTATATTATTTATTTTAATATACATAGGAGGTTATGATTTAACATTTTTTTTtACTTAAAATTGGTATT
TATTTCATTTTTTTTtATTTGAGTTCGTGGGACATTACCTCGTTATCGATATGATAAATTAATATATTTAGCTTGAAAG
AGATATTTACCTCTTTCTTTAAATTTTTTAATATTATTTATTGGTATAAAAATTTTTTTTATYKAtWTtAAAGDAAAAA
AAANAAAAAAAAAAAAAAAAAACTGTCGGCCGCCTCGGCCT
>Contig_239
GAGCTAAATAGAACTGTATTTATGCAGCAATACCCATATGAAAAATACCACACAAGACTTAGAACAAGTGAAAGGGGTT
ATAACTTATAATAAAAGTCTACATTGATAGCGCATCATAAGGTCTGTGGCCATGTGCTTTTGCTATATATGTAGATGTA
GTCTAAGATAAATCAGCAACACATATCAAACCAAAACCCGTTTCCAATTGTACAACGCACGCAAACTCCACAA
>Contig_240
CAGCCAGTTTTCGGTGAAGCCAGAaGTCTGTGGAAGCTGATATAATCAAGGGGACAATTGAAGAGTGTGAGAGCTCAGG
CATCAGAGGAGAGGAGAAGTATTGTGCTACCTCTTTGGAGTCAATGGTTGACTTCAGCACTTCCAAGCTTGGAGGAAAC
ATTCAAGCAATCTCAACAGAGGCAGAGAAAGGAGCCACATTGCAGAAGTACACAATTACCCCTGGAGTGAAGAAGCTGG
CAGCTGATAAATCAGTTGTGTGCCACAAGCAGAACTATGCTTATGCTGTTTTCTACTGCCATGCAACAAAAACAACAAG
AGCTTATGTGGTGCCTCTGAAAGGTGCTGATGGGTTGGAGGCTAAAGCAGTAGCAGTTTGCCACACAGACACATCAGAG
TGGAACCCAAAGCATTTGGCCTTCCAATTGCTCAAAGTTAAGCCAGGAACCGTTCCCGTCTGCCATTTCCTTCCGAAAG
ATCACATTGTCTGGGTTCCAAAGAAATCTACATGATTTTTTGAACCCAGATATGATCACCTTAGCATAGTTTGAATGCC
AAACAGTTTGAAATTAAACCGATCGAATCCATGCGATTACTTCTCGCCACTATGTATTTCAGCAACCTACATATATACT
CATAAAGCATGCTGTAGTGGACATGTTCTACTTCCAGTTAATAGATAATATGATTTGGCTTTCTGTTGCTACTTGTGTT
CTGCTTATAAGCACTCCATTTTATCCCTGAATCAGAAATTAAATGCTCCATTTTAAATAGAAWAAAATTCAGGCTACTA
CCTC
>Contig_241
AGGACAAAGTACAACAAAATACGGACAACCGGCTCAGTCATGAGTCTTTTTATTTAAGGATATCTTTCTATTCTGTAAT
GTTATTTTGAGTTCTTGCATGAGAATGTAATAATACAAGTGTTTGTGGTTTTAATCTCATGATTCTCTTCTCTTTATCA
GTTCAGTTGCTGCAAAACGTGTTGAGTAAAAAAACTTTTGAGGTAG
>Contig_242
ATTTGCTTACTCTAGCTATTAAAAAAAATAAAAAAAGTTTAAAAAAAAGAAAAAACTAAAAAGTAAAAAAAACGAAAAA
AGTTAAAAAGAAACTAAAtAGTTAaGTTAaaCAAaTaCGTTTWGACGCATGAGCCAAGTTTATATTTATCATGTTTGCT
TCAATTGT
>Contig_243
CGGRAGGCTTGGGAGGTCTTGGTGGAGTAGGAGGTGCTGGTGGCGTTTTAGGAGGTGCTGGTGGTGGCGTTGGTGGTGG
TGTTGGTGGCGGAGTTGGTGGCGGTGTTGGTGGTGGAAGTGGTGTTCTTCCCTACCCTTGAAGATGTAGTTCAAATATG
GGATTGATTGTGTTGTGTGTTTACCTCTTTATGGGATTAATTTGTGAAAGTTTAGCTGTTGAAGTGTTTGGCAGTTAAG
TTAGTTGTGTGAGGTCATGACTCATGAGCTAAGGGTATTTTCTTAAATATTTCGTTTGTGTCTTCCTAATACTAGTTAC
TAGTTAGTCAAACAATATTATATCAAGAAAATGTTTCCTTGTGCCTTTTTAATATTATATCAAGAAAATGTTTGATCTT
TATCTTTACTATTAAACCAGTAAATGTTTCTGTTCTAAC
>Contig_244
TCTTCTTTCAACTTCAATGGAGCCTGGTTGTATAACTATGGGATCGGGATACACTTGATTGAAAGTCCAGCCATGGAAG
ACTATGAATCTCGGCCAATCAATCCCAAGGACAACCACATCTCCTTCCAATGCACTGATGTTGGACTTGTTAAGAGGAG
GCTGCAAGACATGGCGATGAGGTACGTGACAGCCGTGGTGGAGGACGATGGGGTCAAGGTCGACCAGGTGTTCTTCCAT
GACCCAGACGGGTATATGATCGAGCTCTGCAACTGCGAGAACATCCCAATCATTCCCATCTCTGCTTGTGCCTTCAAAC
CCAGAGGTAGTAGTTTCAAGAAGGCATCGATCAATAAGTGTGGATTCATGGAAACTGTGATGATGGAAAGCTTGAGCCT
GGACATGATGAACTTCTCATTTTAAGTTTCAGAAGGAGTGATAAGCCTCACTCCTTTCTGTCAACTGGAAGAAAAATGT
TGCAAATGTATTACAGGGTCTATATAGTGTGGTATTGTGACTTGTGTCTTGGTCAGAAGACAAGTTGTATTGGTTTTCT
ACTGCTTGTAATAAAGAATTTGTGGGGAAGATTAAGTTGTACTGTGTGTATGCATATACTTAATCTCTTGAGGCCAATA
TGTGCCATGTGATTAAGCTCATATTATTGAAGCAAGAAACTCCTTAATATAGTGTGAGTTAATTTGGCGATATGTAGTT
CGATATATATCTTACTGATTTCGCTCTTTCTTCaCTAATTCAAGTTTCAAGTTTAAATGTTT
>Contig_245
TGAAACTTACGCTGAAGGGGAAGAACCCAGTGACTCTGGATCATCTCAGCGTGAGGGGAAACAATATTCGATACTATAT
CCTCCCAGATAGTTTGAATCTTGAGACTTTGCTAGTTGAAGAGACACCTAGGGTCAAGCCCAAGAAGCCAACTGCAGGG
AGACCCGTGGGCCGTGGACGTGGGCGCGGTCGTGGTCGGGGACGTGGGCGTGGCCGTTAAAGATGTCGCACTGGTTATA
ATTTTTGTGGCACCTGGTTATGTAAACACCTTTGTTGTGTGAAGAACTTATCGGTGATCTTGGAGACGTTAAATGAGTT
TCGGTATTGCACTTTTATTCGTTGTCTATCCCCAGTGAAACTCCCAAAATGTTATTAAGAAGTTGGTAATCGATATGCT
TTTGACATCTCATATACAGTTCTCCATTTTCATTTTGGGTGTTGAGGCACCAAAATTAGCGCTCCCTATTCTTGTTGAT
GCTTTTGAAAGTTGTAGTTTT
>Contig_246
AGACTAAAGAAAGCGAATGGACAAGCTTGATACTGTTTTCTGTTGCCCCTTTTGCAACCATGGGAGCAGCGTTGAATGC
CGAATTGACATGAAGAACTTGATTGGAGAGGCTATCTGTAGCATTTGCCAAGAGAATTTCAGCACAACCATCACAGCTT
TGACTGAACCGATTGACGTATACAGCGAATGGATAGACGAATGTGAGCGGGTCAACACTGTTGATGATGATGGTGCTTA
GGAAAGAAGATAGGGGATGTTTCAAGTTCAGTCTTGTTGTTGTAAAGGAAAGAGAGGGCTGGAAAGTTCTGTGCCCTTG
AATCCAATAAAGTATTATCGGGCTTTATTTGTATGGTGGCTGTAACATAGTAGAGTTTTGAACCCATGTATGTACATTT
TTCAATTTGTTTTATAAGTTGGTATATATATAGATATATATGTATTCTAACATACTCTGAATGTCCGAAGCTATGAGAA
TAGGCTTGCTGTATAATTYaCCTATTGGTGGTTCTTTCAACTRKTTTTTATACTCTTCCCATA
>Contig_247
AAGTAAGTTTAAGAAAGGGAAATGCAGAGGCCAGGTACTCCACTCTACAATATCAAGGCATACCTCCCCGTCGTTGAAT
CTTTTGGGTTCTCTGGTCAACTGAGGGCTTCGACTTCAGGTCAGGCCTTCCCACAATGTGTGTTTGATCATTGGGAGAT
GATGTCGTCTGATCCATTGGAAGCTGGATCCCAGGCTGCACAGCTTGTTACAGATATCCGTAAGAGGAAGGGTTTGAAG
GAGCAAATGACCCCACTATCCGAGTTTGAGGACAAACTCTGAGTAATTTCTTTGATTTTATCGAAGAATTGGATGACTG
AGTTACTTTGAGACAGTAGTTCCATTGCACTGCCTATTTTTGGTTTTCAGTTTTTTGTTTTCGTTTAATGTTTGTACCA
ACCCTCCTGTTGTTGTAGTCAGCATCCTGTGCCAGTAGTAACGTTTTGTGCGTGCTCAGAAGATTATGTAATGTTATGT
TCTTACTTTGTTGCTTATGGAATCATTTCTGCCATTGCTGGTACATGCTATTTTTGAATTTACTATACACCCCTTTTCA
TGGTTTGTTTCGTGGATTGGATAGCTTGTTCTTaGC
>Contig_248
AAMKTCTTTGAGTGAATTCAATTCCCARGCATTTTAACAAACCACCTTCTCCTTTTCATTCACCAAATCTTTTAACAAA
AATGTCTTGCGGCAACGGTAATTGCAGCTGTGGCTCAAGCTGCAGTTGCGGCAGTGGCTGCAATTGTGCCTACCCTGAC
TTGAGTTACTCAGAGACCACTTCTACTGAGACCATCATTGCTGGGGTTGCACCTGCGAAGATGTAAG
>Contig_249
TAGGTAAGGTAGGTAGACCTTACTACTAGGGAAGGACCCAACTAAGGTGGACAGGAGTGGGGCCTACATTGTGAGGCAG
GCTGCCAAGAGCATTGTGGCCAGTGGACTTGCCAGGAGGTGCATTGTGCAAGTTTCATATGCCATTGGTGTGCCTGAGC
CTTTGTCTGTTTTTGTTGATTCTTATGGCACTGGGAAGATCCCAGACAAGGAAATTCTCAAGATTGTGAAGGAGAGCTT
TGATTTCAGGCCTGGTATGATTGCCATCAACCTAGATCTCAAGAGGGGTGGCAATGGAAGGTTTTTGAAGACTGCTGCC
TATGGGCATTTTGGCAGGGATGACACTGACTTCACATGGGAGGTGGTCAAGCCACTCAAATGGGACAAGGTCCAAGCTT
GAAGCTCTCTCTCTCTCTCTGAATGAAGAAGGCCCTTCATCAACATTGAATTAATTTGAGCATGTGCTGCTGTTGCTCT
CTATACAGGCAATTTGCCATTTGGGTTTTTGTTTTGTTATTTTTATTTTTATTAATGATTTGTATTTTTTGGGTTCTTT
CAAGGATGTATTAGTTTATTATTATGTTGGTTAATGGAAGTGACAAAACATATGGAAATTTGTGTTCACAGAGGTTGAA
TGTAATGCCATCATCGCTGCTCACTGAGWT
>Contig_250
AGGGTAaCAAaGGGAaGGaCAAGGCTTCCTACCAAGATCCTGTGGATGCGGAGGATGCGTGTGCTCAGGCGCTTGCTTC
GCAAGTACAGGGAATCAAAGAAGATTGACAAGCACATGTACCATGACATGTACATGAAGGTTAAGGGTAATGTTTTCAA
GAATAAAAGAGTCCTTATGGAGAGCATCCACAAGTCAAAGGCTGAGAAGGCGAGAGAGAAGACTCTGTCTGATCAGTTT
GAGGCTAAGCGGGCAAAGAACAAGGCTAGCAGGGAAAGGAAACATGCTAGGAGGGAGGAACGCTTGGCTCAGGGACCTG
GAGAGAGAGCACCGCCAGCTGCTGAGCCAGCTGCTGTTGCCCCATCTCAACCGACACAGGGATCTAAGAAATCCAAGAA
GTGAGTCCAATGAGGAGAACTGATGGATTGATGACTCGTGATGATCCATTTGTCTCAAGTTACTTGGGTAGATTAGTTT
TGACGAGCAAGTTTGTTTCTTTGTTTTGGACTTCAGTACTTTATTTCCTGGTTAAAAGAGATTTCAAAATCCTTGTACT
CTGTATGAAGCTTAGTTTCTTTTGTTATCTATTGATCGGTTTTGGTCTCGATCGACCTGCTTATGTTTTGGGATTTCAT
ATGAAAAGCTCGTATTCTAATTTCCATGGTGTTGT
>Contig_251
AATTTAACTTTTAACTTTTAACTTTTACTTTTGTGGCAAGTTTCCATGTCTCCGTTAAATCCTTGTACCAATTTCGTTC
TATCAAAAACCTCAGCGAAGTTAATGTAGTTTGTACGTGCTAATGGGTAATGGTAGCGTGATTGTACTGTGTGACCTTG
TTATTGCAATAAAAAGTTTACATTGGTGTACTCATTTCTCTGCATTTTG
>Contig_252
GCCGGAGTAGCGAAAGGCGAGAAGGTGGACAAGGCCAAGGTCTGCGAGGCTGCGAGCAACATCCTAGACGCTGCCTCTT
CCTACGGCGGGCTCAATGAGAAAGAAGGCCTCGGCAGCTACGTCAGCAAGGCCGAGGATATGCTCCGCAAGTACGGCAG
CGGCGGAAGCGGCGGAGGAAGCGGTGGTGAAACTGCGGGAAAGGAAAAAAAGCAGCATGATTCGGGCAGCGGTGAGCAT
GAGACCAAGAAGAAACCCAGTAAAAACGATGAGGATGAGGGCGGATCTGGTGGATTTGGGGATTATTTTAAGGTGGCTC
AGGGTTTCTTGAAGGGTTGATTATGAAAAAGTGATGATTAATCACTAATTATGTTATGTGGCCTTAATTCTGTACTTAA
GTTTTGGGCCTTGTTCTGCTGTTTTAGAGGCCCTCTGTTTGTTTTTCCTATTTTTGGTGTAGTTTTTGTTTGTGCTGGC
CTGGCCTAGACTTTTTAGTCTTGGGCCCGCCTTCTTGTGTAATGTGTTCGATGAATAATGTACTGTAGATTAATTTGCC
ATTTCTCTTTTATTTTATTTTTACAAAAGTAATATTT
>Contig_253
TACCAACTCACATGCACWGGATCCCATCAGAACTCCGAAGTTAAGCGAGTTTGGGCGAGAGTAGTACTAGGATGGGTGA
CCTCCTGGGAAGTCCTCGTGTTGCATCCCTTCTTTTTtCCGACCAAAAAAAAAaGGTTAAAGTAACAGAACTGATGTTT
TAAGtATATGCTATGGAGTTGCTTTCCTTGAGATGTT
>Contig_254
CATGAACCGAGTTATATAGGCAGCTAGCCTTCCAATCCAACCACCACCAACAATCTTGGAACCCAATCACAGAAYTCTA
CACCACCCACATTTGAAAATTTTCCATTAAAACATCCAAGAAATCCCAACAAAG
>Contig_255
CCGGGGAATGTCTATTTGTACAAGTGATTTTTATTAAATCAACTTTAACTTGCATATCCTGGAAGGAAAAAAGTTGTAT
GTTCTTTTCATTTCATATGTTGCTTGGTGTGATTGAAATAAAAGTCCTGTCGAAACATAAAAGCTGTGATTGAATAAAG
CAAAAATTaGTTAATTCTGCTTCAGTTTTAAGATTTG
>Contig_256
AAACAAAGGGTTTAACACAAGGTTTTGTTGGGTGGTGAGGATGGAGATAGGGTAGAAGCTGTTGCTGTTTGTCACTTGG
ACACCTCTCAATGGAGCCCTAATCATGCATCTTTCAGTGTGCTTAGGACTAAGCCAGGGGCTTCTGCTGTGTGTCATTT
CTTTCCTGCTGATAATCTTGTGTGGGTTCCAGCATCCACTTCAATGTAGTAATTTTAATGCAGGGCCAGTGTTTGAACA
TAATATAAAAGGTCAAGCTTGTTTGGAACCTTTTGATTTTCCCACTGAAATTCCTGGAACTGAAGTTTTGATGACCAGA
TTGTTGATTCTTGAAGAAAAAAAaTACTATCATAAAAGAAAAAaGAGACAGAATAAAAGWTTATGAATCAACCAAACAG
GTTTACAAGAGGCTGC
>Contig_257
CCGGAGAAGGTCCTGTCGAAAACCTAGCAAAGCATCTCAGTGATCCCTTCGGCAACAACTTGCTTACTGTGATTGGTGG
CTCTGTGGAAAGAGCTCCAACCCTGTAATTTTAAGTTTCCTCTTGCCGCTCCACTCAAAATTCAAGTGCATTGTATATC
ACATTCGGTCCTTTTTAAGGCATTTAACCTTAAACCTTGAATGGAATTGCAGCTGCTTTTCATTTTATATATAGAGACC
TACCATAACATCCT
>Contig_258
ACMAACTTGAATTAGACTCATTTGCTGAGTCACTGCTGATCTAAAAAATTAAGATAAAAAAAATAATAATTAAAGTAGT
GTATGAAAGATTAGTGGGTTGTCGCGCGAAAGCGTTTTGAGATTAGTTTGTTTGAACTTTAGGTTTTCACGTGCTTACC
TTCTAGTTTCTAGCCAACCGTGTAGTCATATTGGACCTTTAATTATGWAWTTTTTTTCAATATTTGTGAATCTGTGTGA
TGGTTACTTGTTAATGTAAATTAATAGAATTTAAGTTGATGATGATGTAAATTTAGCTAGTAATAACAATCAAATCTAA
GTTTTTACCTTTTGGTTAA
>Contig_259
AGTGGTGCAGTCTTGAGGCCACAGAAGCCTTTCATGTCCAAGAAACTCCCATTCCTCCTCTACAATGTTGGCCCATTTG
CCTTTGAGCCCAAATGCCATTAGTTTCTTTACAGCATGTGTGTTTTGTACTGAGTCTTTGTCTAGTTTTCACCACATAA
TCCTAGCATAATCTGTCATTGTTAGGGTTTTCCCCCAACAATGGTTTTAATGGTACTCTTCTTATTTGGCTAAAAATAA
ATAATGGGATTTTTAGAATGGTAATGTTGTGGGTGTACTCTTTTGAATTATTAATAATAGAATTACCTATTTTAACTTG
TAGTAGTGAGAGTTTTATTTATTTAACG
>Contig_260
AACTTTAAGAAAATACAAATAGACCTGTGAGTGCCCAGTTTCTCTTGCAGCAGCAGATAGCGCAAAGAAGTGCAGCAGC
AGTGGAGATCAGAAGTATTGGTGGGATGAGCCTACATTGTCAACTCTCAATCTGCACCAGAACCACCAGCTCGTGTGGG
TTAAGGCTCACCACATGTTCTATGACTACTGCACTGATTCTGCTAGGTTTCCAGTGACACCTCTTGAGTGTGTTCATCA
CCGCCACTAGGGTTCATGGCCTTGGAAGATTGAAGGAGGAGAAAAAAACAACACTTTGTATAAAAAGAAAGGGCAGAAA
AAGGAGGGGGGTGAAAAAGCTATAAACATGTGCTCCAtGTTTTTTTTTtCTTTtGTTCGTTTCTTTTGTTCTCTTTGGT
CTTCAGGTTGTATGATAGGCGTGGTAATTTCAATGTGAAATATGAATTTTCTCTTTTCCTTAAAAAAAAAAAAANAAAA
AAAAAAAANAAAAAAAAAAAAG
>Contig_261
AACTTAAGAACTAACTACGGTAGACCCTTTGTTGTACCCACCATAACGTTCATGTTCTCAGGCATGAACGTGACACTGC
CAGAAGACAACATTGTAATCCACAGCACAGCTGGGAGCATCACATGTCTAGCCATGGCAGCGGCACCAGACAACGTGAA
CTCTGTGCTCAATGTGATTGCCAATATGCAGCAGCAGAACCACAGGGTGCTCATTGATGTGCCCAATTCAAGGCTTGGG
GTGGCCCGTGAGCGCTGCACTTAAATCTTTTGTTTGGTTCCCAAGTCCCACGACCATGTTTGGTAAACTAGGGTTAGCT
TACTACTTGTACTGTTTTGATGTTTTTACTTTGGATTGGGGTTGTGGCTTTGTTTGGGGTATTTTGGCCTATGTGTCAG
AGTTTTAAATTAATTGCTGACTGACTGTGAAGGTCTTCTCCGAAAGTGGTCTGTAGCAAAAGTCCAGATTTGAAATGAT
TTGTAGCTTTGTACCGACATATATCACGAGAAAGGGATCTGTAGCTTTGTGTCCTTTCTCATGTGTGATTGAGATTTGT
TTGATAGGTGGTCGTAGAATGTCACGGGTTATTTTGCAAAAGGCTTGCAAGAACCCTGTATCCAAGGGTTTTGATTTCA
ATAAATTTCAGTAATAATTTTTCTGTTGTTTGAGCTTTG
>Contig_262
AGCAAACCCTGGGCCTGCTCCTGTTCCTGTAGGCCACCCAArTaGCCTCACCAAGTGAACGTGAACSCGTGCTGTATGG
ATTGTTACCATGGGCATCCTGGTGGGCCATGCCAGACTGGCTATGGCGGAGTAGCCCCATACATCCAGTATGATGGTTA
CTATGGAAGGCCTGTGTACGACAGTTATGGCGGTGGCAGGAGCTACAATACTAACTATTGTGTTGCCCGCTCTGACTGT
TTCAGTGAAGAAAATCCCCAAGGCTGCACAGTCATGTGACTGGGAATATGGTGCACTGCGGAATATTGTTGAGGTCAAG
TTCATTTGSGTTGGGAGTTTCAGGGACATAAATTATATATATGTAAATCATCTTCAATCTTGGGTCATTTTATGTTTAA
TTAGCAGCAGTCCAGTGTTAGTGTTGGTGTTGGTGTTGGTGTTGGTTTAGTTTATAGGAGAAAAAAaGTGGTCAATAAA
GTTGGTTGTTGATGGTGGTGGAGGACTAAGTCACAATCAGGTTATTATTCATTGTACCTACATTACATGAAGATGAATG
AAGTTGCTGCTGCTACAATTTTCAATGCAATAATAAACAAGTTTCCATTGCACAACTGCTGCTCTGCTCTGC
>Contig_263
GCCGGCTTCGAACATGGATCCATATGTTGTCACTTCTTTGGTTGCAGAAACCACCCTTCTGTGGAAGCCATAAGCTCTC
TCAGCTACACACCTGTGGTTGTGACAATATCACTGTATCCTTCAATGGGGTTGGAAATGTGTTCTACAAGATCCATTTA
GCAGGATCCTTCTGTGTCTTAGTTACTTACTAGAATTAGCGTTGTCCTTTAATTTTTATTGCGTTTTTTGTTTCCCCTT
GTATTAAAGGGTGCCAAGACGAGGTCATTGCTCCATTGCCTTATGATTATGCCCATTGTCTTCAATAAATGTCTGATAT
GAATGACATATTTGAAAGGGCTGGTTTTAATTGGGTTTTTGGTTTTTGTATAATGTAATTTTAATATAATCWSCCTCCC
CATTTGGTTCTGGTCATGTTTYAATTCACAACAGCTCTGCGTTTTAACTTGAGCGATATGATGCAATTGATAGGCCTTG
TATTTTTAG
>Contig_264
AGTAGTTTTACTTTAGTTTTACTTTTCTGCTTTGTTTTTGTTTTGTTTTGTTAAGTTAGTTTATGTATTTATTTACGTG
GTGTGGTTAGTTAGTTTATTTCTGAGTGTTAAAAACATATTATTTTTATTTCACTCAAACACTGCATTACAAACAAAGA
AAAaAAAaAAGTAAAAATTTtAAATTAAAAAAAAACAAAACAAAAAAC
>Contig_265
GTTAAGAAAAAACATTGATCAATAGTTGAGGTTTACATTTTGTGTCATGGATTAGTGTCTGTTGGGTTCTTTTTTTGTC
GGTGGTGTTTTTCTGGCTGGAGTTGATCTCTGTTGTTAAAGGGCTTCAAATAAAACTTTATTGGGTTTGTGTATGCAAA
TGTGGCTATGTAGAAAAGTTAATCTGCAATTAACTATGATCCAATCTGGCTATATATTAATTAAAAAGTATGCCACTCA
TTGTCCAGAATGAAATGATATTGAGGATATTTTGTATTCAGTTGCTTGGTTGAATGAGTGTGAAATGTTTTGCCTTTGC
TTTT
>Contig_266
CCGGTGAAGAAGAAAGCTCAGGCGAAGAAGGGGAAGAAGTGAGGGTCTAGAGAGAAGTTCATAGCTTTCGTTTTCAGAG
GGGTAGTTTGTGTAAATTGGTTTGATAATGAATAGTTTGTTTGACaCGGAATTTGtAGGTTTTTTTTtAAAATCTTCTG
TTCTTTCTTTTTCCACAACTTCTATGGTTGTTATTTGGTGACTCTCTTTTGTATTATGAAATTAGATAAGACGCTGATT
CCAGTTCTTAACAAACAACTTGCAACATCAAAATTCTTCTAATTGT
>Contig_267
AAAGAAAAGAACTTAAATAAKACAGTATCTGAGGCTCCTTCCTTGGCTAGGCCTCCTTATCATGTATGTGTTATTAATA
TTATCCTAATAAATTAATGGGAGCTTATTATAAAATATCTAAATGATTTAAGAGCACGTAAATCTGAGAAGAGAGAAAT
GACTCTTAGTAACTCTCTATAATTTAATGTTGCATCATTTTAATAGTATTTTAACATATTTAA
>Contig_268
AAAGGGAAACTTTAAACTTAAGAAAGTTTTAAGTTTTTAGATTATCCAAACTGAATGTAAAATACGAAAATGTCAAAAG
AGGTTTGTGATGGAAACTCCTAGCTAAGACTTCTTCCATGTGGGTGCAAATGAGATATTTTTCTTTGGACGCTCTCTTT
TAACAGCGAGAAGCGGGCCCTCCTTTACCCAGTGGAAAAACAAGACATTTCTGATGCCTCTTTTTACTTACCCTAATAT
ATCTATA
>Contig_269
AGGTTTACTACTTTACAGTAGGTGCTTAATATACAAGATATTGTTTTTTTTTGGGTTTTAATTTACTTTAaCCATTGCC
TTTTACTTGTTTTGTTATTTCCCGTCTTGTAAATCTAGATCATATCTCCATTGCGGAGCAGGTTTGCTTTTGTATTTGT
ATGTGAGCTAGAAGCAAGGTGGGAAAATATTGCAATATAGTCAGTTTAAGAATTTACTTTTTCCATTTTTATGTCTGTC
GTTAGTTGTGCTTATAAAATTATATTTTGTTTAGACTTTAGTGGTAAAAAACAAAGGAGATGCCTTGTTATAAACGTTC
CTCTTCTTTTGGCTGAATCCTTTTTTAATATAAACTTAGTATCTTGTTTTTCTTTTCC
>Contig_270
GTACCAAAARARACTAaaGarCTTTCCTACAAAAACGAGAGTGGATGGGCCGTGCTTAGCAAAGGGTCTACCGTGGTGG
TGAGCGGTCATGGCTTCACAATCTTGAAGGTCCTCGACGACTTCGACACATGGAAGAACTTCATAAAGGAAAAGGGATT
CGAACTTGCATTCAAAGCACACCATGAGAAGGTGATTCAGACTGTGAAGCACTGCAGCCGCCTGGATATCCCAACTGTT
GCTGGGAAGGTGCCTGAGACCATGAAATGCCCMGAGTGTCCTCGCACCATGGAGACATATGTGAGCTACAAGTGTTGCC
ACACTGATGGTCCCATTAACGCACATCACTAAAGCTCTTGTTWYTGTTGAGTTTATGAGGGCATCAGATGAGAATAAGT
ATTATGCTTTCTGTTTTTYTTCTTGTTTTGGCTTCTACAATAATCATGGGCATTTCATTACTTTGGTAATGTGATGTCC
ACCAMTGTGAGTATGAGTCTGAGTCTGAGTCTGAGTGTTGTGTGTGTGTCCAGTATTGCGAATGTAATGTTCATCTTTG
TTGTTGGATGTTGTCATGTTATGTGATCGGCCACAACTTTTTCATCATCGCTATCATATGTATTTTCCTCGAATTAGTA
GTCACTTCAAGATTTGTTGTTGCTTCTTATGTGTGCTCTAGGCATGGAGAAATGAATATTTTAGCATCAGAAGCCATTC
GAAATGGTTGTTYCTCTTGAGACTATGATTTATGTGATGCCAATAGGG
>Contig_271
GGAGATAARAAGAAaGAAgAGATCGAAGAAGAGCGTAGAGACCTACAAGATCTATATCTTCAAGGTGCTGAAGCAGGTT
CACCCTGATATYGGGATCTCCAGCAAGGCCATGGGCATCATGAACAGCTTCATCAATGATATCTTCGAGAAGCTCGCTC
AGGAATCTTCCAGGCTTGCAAGGTACAACAAGAAGCCCACGATTACTTCTCGGGAGATCCAGACAGCTGTGAGACTTGT
GCTTCCTGGTGAGCTCGCCAAGCACGCTGTTTCTGAGGGGACCAAGGCTGTTACCAAGTTTACTAGCTCTTGAAGAGTT
GGATTGTTTATGTGTTTTGGGTTTAGGGATGGGGGTGTGAAGAAATTAGGGTTAGGGTTTGTGGGTTTTGATGCTTTTC
ATGTAAGTAAGTACTGATTGTTCTGTCGTAGTCTAAATTTCTAATGGAAGTTCGTTTTTCCCAATTGCCTATMTTTATT
TAAATTTACGAGTATTCGTAATATG
>Contig_272
CTGCAACCGCCATGGCTAATGCAGCGTCGGGATTTGCTGTGGATGATGACTGCAAGCTGAAGTTTCTGGAATTGAAGGC
TAAAAGAACGTACCGCTTCATAGTATTCAAGATTGAGGAGGAGCAAAAGCAGGTGATTGTGGAGAAACTTGGCGAGCCA
GCTGAAAGCTATGAAAACTTTACCGCAAGCCTTCCTGCTGATGAATGCAGATATGCTGTCTATGATTTTGACTTTGTGA
CTGAGGAGAATTGTCAGAAGAGCAGGATTTTCTTCATTGCATGGTCTCCTGATACATCAAGGGTGAGAAGCAAGATGAT
TTATGCAAGCTCCAAGGACAGGTTCAAGAGAGAACTGGATGGTATACAAGTAGAGCTGCAGGCTACTGATCCGACTGAG
ATTGGTCTTGATGTTATCAAAAGTCGTGCCAGCTAAGAAGTCTGGCGTTTATTTATGGCGAATTTTCTCAACCTCTGTT
TTACTTTTAAGTGAAATGTTAATAGTTTGTGGTGCTGTGAACCTGACTGAATTATAATACTTGGTTTGTTGTTCAAGTT
TTACCTTACAGTCTTGCCTTCGTCTAGAACAAATTCTGTGATCTCAGTTTATATAGGAAGATGGCAGAACACATGCAAT
GAGTGTCTGAGTTTCTCCAAATAGTTAGACCTAGATGCTAAGTTATATCATCTCCTGAAGGTAGAAA
>Contig_273
ACAaCCAAGCAGATTCCTGCTGGCATCCACAGTACTTCTTCAAACAACTACATGCGTGCAGATGGCCAGAACACTGGAA
ACTTCATTACGGATCGACCCTCGACTAAGGTCCACTCTGCCCCAGGTGGTGGTTCTTCTCTGGATTACCTCTTTGGTGG
ACCAGGTGGCAACTGAGACATGCCTTCGCATTGTTGAATTTTGTGGAACCTCTATTTTGGATGAGGCAATGCCTTCCAT
CCTTTATATAAACAATTAAGACTTTTATGGATTCTGTGATGTAACATAGGTGTTGTGGTTGTTGGGCTCATTCAATCAA
GAGTGCTCTTTTTTAGATGCATAAACCATCTGATACAGATTTCCTTCCTTGTCATGGACAAAGCAGCATTTCCCTAGTG
CATATTTGGTGTTTTCTCTGTTATTTTCCCAGTGATTAATTTCTGTCTGCCATCTTTACATGGTCATTATTGTTGATTT
GAAATTCAAGTGGTGGTGATAATCGGTAAAAATTT
>Contig_274
TTCCGGGTCGGGTCCTGGTGGATAAAGCGACTGGGGCGAGCTACAACGCGGCTGGGGCCAACGGGCGTAAGTTCTTGGT
GCCCGCCATGTGGGACCCGCAGACCTCTGCATGCAAGCCGCTTGTGTGAGTGATGTGGCAAAGCAATCTGGGCCGCACG
TGATCGTGTAGATACTAATATAATAATATAATATTAAGGTTGATATATATtATGgtgaTGTGATGGTGTACGATGGGGT
GGATAAGGGTTTTTGTACACACTYGAAGGTTGTCGTCTTGCGTGACGTGTAAATTTTATTTTCTCTGTCTTAAgAAAAA
AAaTAGAGGGAAAATGTTTGTGAAAGCAAAAGGAGAAATGAAAGGTGGCATTGGCATTATGAAGTTTGGGTTTGCTTTT
GGGCAATAATTTATAGGATAAAGGAAAGCTTAATGATTTTATGCTAGGCCCTGGGAGACCATTATGACAAGTATGCGAG
AATAAACTTACCYWTATCCGC
>Contig_275
CAGTAGTTATAAAAAAAAAACGAtgCTGTCgATCgTACCCTaGgCACCAACACTGGTGGAGAAGGAAGCAGAGGAGAAG
AATCAAGTGTACCCAAAATTCGTGTTCGAAGACTACATGAAGCTCTATGCTGGCGTCAAGTTCCAGCCCAAGGAGCCAA
GATTTGAAGCCATGAAAGCAGTGGAAACCAATATCAGTTTGGGTCCAATTGCAACAGCTTAAGAGAAACTAAGTTTTAC
TAGGAAACTGGAAAGGGTTGTTTGATTAAAGTAATTATGTGTGTGGCCAAAGTCTTTTATTGTCTCTTTAAAAATTCAG
TTAAATTACTATTGTGGGTATCAGTCTGTGGTTTGTAGAAACTAAATTTATAGTAAATAATACGACTTGAGAATTTGTT
AGTTTGCTATTCCTGTACCAGTTTTGTTAATAAACTGTTACGTTGCCAATTCTCAAATAACTATTAGTAAATAATGGAA
AAGTCTCRTATTCGAATTCCCACATC
>Contig_276
GTGCAAGCTTAGAGCTTCTCGAAGGGAAAACACTCCCTGGAGTCCTCGCCCTTGACGATGCTTGAGCTGAATTTTTTTC
TCAGTTTTCGTGCATTTTGTCGgTTGTTAGATGGGTTGGTTTTTCAACCAGAATGGTTCAAGTATATCAGAGCTGATCA
TGTAGAGGCTATATAGGGTAGAGATTTGAATAAGTGCTCTCTTGAGGTTTAACCATTTTAATGTGCATTGCTTTGTTTG
GATATATTTTTGGAACAAATGTTAATGATCCCAAAGTGCTTTTCTGAGCTCAATATCAGTGACATGGAATGTGATGTTT
TTGGAATGCATGAATGTTGTTGATCCTTATAAAATGACATGGGATGGATATTATCTTGAT
>Contig_277
ACCCGGAAACAATGACATGTCCCGATTGCCACCGTAGTATGGAGACTTTTATCAGTTACAAGTGCTGCCACATTGATGG
TCCTAATGCACACCATTGAGTTCTTGGTCTCTCTCCTTTTAGCACCACTACTATGTAATGGGTACTACTTATTATTGCT
AGAATAAATGGGTAACTCATGCATTTTGATGCATGGTAGTTTCCATGCCTGTAATGTTGAGAACTGGTGGTGTTTCTTT
TGGTCAGAGTCATGGTAGTCTACTCTATGTGATGTTAATGTTTTATTGTTCAATGTTTGAATAATTTCAATGTACTGTT
TTAGAGTGTTTACACACACCCATTGCATATATACCCACTTTTCATTGTACTTTAATGATTCCAATGTATATTTTTTAGG
TAGTCCCTTGAAACGAGATGCTTTAATGATTTCTAATTTGTCC
>Contig_278
AAAGGGACTTCACAGTCTTTCTGAGGTCACGTGCCGAAGAGCTCGTCCCTGGGGGCAGTATGGTCCTaCACAACCATGG
GCAGCATAAAGAGTGACGATCCCCTTTGCATTTGGGAATTTGTAGGAATGAAGGTCAATGACATGGTTTTAGAGGGCTT
GATTGAAGAGGAAAAACTGGACAGATTCAATATGCCATACTATGCACCTACAACCAAGGAGATCGAAGAGGTGATCGAG
GCTGAAGGATCTTTTATTTTGCAAAAGCTTGAAGTTTTCAAAAATGATTGGGACTCTTATGTCAAGCAAGCTAACAGTG
GCCTTGATAAGAAGACAAGGGCTGCAATATTTGCCACTGACATAAGGGCTGTGGGAGAGCCGATTCTGGCGAGCCAATT
CGGAGAAGCACCCATGGACGATTTGTTTCGTAGGTTTGAAGCAGATGTTCTTGATCACATGGAAAGGGAAAACTGCCAG
TTCATTAACCTGGTTATCTCGTTGACAAAGAAGCGTTGAGATGAATATTCAAGAAATGGGGCAACAAGATTTATGTTCC
ATATGCTTTGTTTATGTAACGTTTGTACCTTTCAGGTCTCTTGGACTTCAGTTTATTGTTAAGAATAAAGTTGTTGACA
TTTGGTCATCTTTGTGTTATTCATACTTCAATTTAAAACGCGTTAAAGGAAATGGAAGCGAAGCTTCTTTGGG
>Contig_279
TAAAAAACGAACACGAAGCATATTGTTTTATTAGAGAGAGAGAGAGAGAGCCAAGCACTGAGAGTGGGACTCGAAGACT
TTTTTTTTCTTCTAAGCTCCAAATCAACCAACAAAATTCAAATCTCTGAGATAGTTCTCTGATAAACTTTGGGAGAAAG
AATCTGCTTTAGATTAACTGAGAGTGGCTTGATCATGGGTGAGGAAGACACGGTGACCAATGGCACTGAAACAGTCGCG
AATGGGACTAGCCAGTCAGGGAAAACCAGTGTAGATGTGACTGATAAAAAAGGGGAGGAAAATGTCGGGGTAAAGGAAA
TGGATGTAGATAAGAAAGGTGACGGGAAAGCTGAAGTGGAGAAAATGGATGAAGACCTAGAGGCCAATGGATGCAAAGA
TGAAAAATTGAAAGAAGAAACAAAGGAATCCAAAGTTGAGGAAAAGAAAGAAGAAAATGGTCCAAATGAAGTTAAGATA
GGTGATGAGAATGCTGAAGTTGAAAAAATGGATGAAGACCTAGAGGCTGATGGAAGCAGAGATGAAAAATTGAAAGAAG
AAAAAGAGGAACTTAAAGTTGAGGAAATGGAAGAAGAAACTGGTCCGAATGAAAAAAGGGAGACCGAAGAAAAGACTGA
AGAAAAGAGGGAATTTGAAGTGGAGGAGGACAAGGTAAAGAAGGTAAAGAAGGCAGAAGAGAAGGCAGAAGAGATGGAA
GAAGAAAAAaGAAGAGAAAAAaGAAG
>Contig_280
CACACACACACACTCTCTCTCTCGTATTTAAGCCTCTGCCTGCAGAGCCAGAAAGAAAGAAAAAAAGAAAAtAAAAAAa
GAGAGAGGCTAAAGCAGAGAGAAAGAAGAAGCTGTTTGTTTTCCCACCTTTTAGCTCGTGTGACTCACGAGACTCACAA
AAAGAAGAGCAGAGGCAAAGAAAGAGGGGAAGGGGGTAGGAGGAAGAAGAAGAAGAAGAAGGGTCACAAGAAAGAAAGA
GAAGGCAATAAATAAAAAGGAAGAAATAATGGAGGAGAGCCCCAAGAG
>Contig_281
AAcAATAAAAATTTACAAatAAAKAAAWAAATAAATAAATaAAATRAAATYCAATTTTCATTTAAGTCATGCAAACATT
TATCACAATCTCATCAAATGTGTTCGGAAAGTGAMTMAAATCAAAATMAAAATMaAAATCAAAMTMAAAgCAAGACTTA
ACAAATAAATAGACTTAAAC
>Contig_282
CATACCTTTCGGCCTTTTGGCTAAGATCAAGTGTAGTATCTGTTCTTATCAGTTTAATATCTGATACGTGGGCCAATGG
YCCACACGATATTAAATTAATTTCTTTAGGGGGAGGGYCCACYACAGTAGCTTGCTAYTGGGGYYCTCGMGCGTCGCCC
AAGCGTTGCACTAYTGCATGGGCCTGGCGCACCCCACTAARAAAAAAAAAAAgAAAGAAAWAACGAAAAAAAAAACGTA
GGACGGGCCGGGTACGGTCGGAACGGAAACGG
>Contig_283
AAAAAAAGTTWAAAAAAMAcAAAAAAAGAAAAAAaCTAAAAaGACTAGGgAGgAAGAGGAGGGCGGTTTATGTAATACT
ACTGTATGATGCATGCATATGACAATAAAGTGGTGCTCCTCATTTTATTGTCAT
>Contig_284
GTGAGTACGTACGTWYTTKTTTKTTTTTTATTTTTTTTGTTTTTTTTATTTTTTTTATTTTTTTKaTTTTTTTATTTTT
TTTATTTTTTTTATTTTTTTTATTTTTTTATTTTTTTATTTTTTATTTTTTATTTTTATTTTATTTTATTTATTTATTA
TATATATATATA
>Contig_285
GATGGTACTCCAACCAGCTCTAGAGTGGTTACCAATTTGGTACGATGTGAAGCTTGTGTTTGTGGCATGGTTGGTTCTT
CCACAATTCCAAGGGGCAGCTTTCTTGTATGAGAAATATGTGAGAGAGCAGCTCAAGAGGTATAGAGATGGGAGAGATC
ATCCTCAATCCTCCCACAAGTCCCCTACTGGGAAAGGAAAGAACAAGTTTGTGCAGTTCATGACCCCCAAGAATGGGGA
KCAAGAGGCTTATTGAGAAGGGCAGAGCAAGAAGAGGCATGCTTTTTRGTGTGAAAGAGTGGAGCTTCTTCAACCATTG
TCTTCTTTTTCCCTTTTACTTTAGTTGTTTTTTACTTTGACTTTTAACCTCCTCCAATGTACAAGTTGATGACTTTTGA
GGCTTTTGTGGCCTTTCTTCTTSTTGTCTATAATATAAGATGAGACACATGTTATGAGAAATCAGTGTTCTATCACTTT
CTGTTCAAATGGGGTTCATACTCAAATCAGTGTTCTATCACTTTCTGTT
>Contig_286
TACATTCTTACTCAGCAGGCATTGGTTTCTGTGGATAATGGTGCACCCATCAACCAAGACCTCATCAGCAACTTCATGT
CAGATCCAGTACATGGAGCCATTAAAGTATGCGCTGAACTGAGACCTACAGTTGATATTTCAGTGCCTGCTGATGCAGA
CTTTGTGCGACCAGAGTTGCGTCAATCTAGCAATTAGAACTTGAAGAACCTACTGCCTGTGTTGGCCTACAAAATTYCG
TTTGGCGAAATATTAAGGTGTGATGTAGTTCTACCTAGTTTCTGTGTTTTCATTATCATGTGTACTTTTATCGGATTGC
GAGTTGTGTTTGACGCTGGATGTTGTATTAATGATTTTGCATGGAATAAGTAGTTAAATTATTAATGGTGTTTGCCTTT
CCGAGTCC
>Contig_287
CGGGACCACCTGGTCCTCCACCACCACCTTAGTATCACCTCACATCAGTCTCATCTCTACCAGTACTTTAGTATTTTAG
TAGTATGTGCATGTATGTAAGAAATAAAGTGTGTGCGCGTGATGTTTTATCAGTCTCATCTCCACCATTAGAATGTTCT
GTTAATTCTACTTTTCTGCTTAATTAAGAATCTTCGATTGTGTTTATAAAATTTAAGGAGCGAGAATGTTTTGATCTTG
TGCCACTCAGTCTCTCGTCTTTGTTAGATTACGTTAAAAaTTCATAGATAACAAATGCTGAATAATAGAATGAAAATTT
GATACC
>Contig_288
CAAGTATGCCAAAACTGTGCCAGACAAGTTCACCCTGGGAGAGCTTTGGGACATGACCGAGGGGAACAGAGTTGCATAC
GACTTCTTTGGATGGATTGCGAGTAAGCTGGAATGGGGAGTTCTGTATGTTCTTGCCAGAGATGAGGATGGTCTTCTGT
CTAAAGAAGCTGTTAGGGGCTGCTTCGACGGAAGCTTGTTTGAGTATTGTGCTAAGATTAATGCAGCTGGTATGGCTAA
GATGAGCTAGAACAAAATGCACTACTTGCAGTGGAAGCTATATGCACCGAAATATATGATGTATATGTATGTATGTATA
ATGTGTGTATCTTAGTTTATGTTTGAGATGTTAAGAACTATAATAAATTGAAGGATCTTCAACATGTTCGTTGGATTGA
CTCAGGTCTTTGGTGTGCTTATAAGTGGTCATGAGTGGTCATGAGTTCAAACTCCATGGTATTCATGTATGTGAGTTTC
ACCCCAACCCTATAAAAAAAGGAATGGGCCTTCACAGTTCTCACATAAGGTTG
>Contig_289
TTAGCTCTAGTTTCTGTTTAGATTTGTAGAGATTTTTtCCTCTTCTTCTTCTATAAAGCACGAGTAGATCGTATTGTTG
TTGTTGTGGGGGGTTTAAGGTTGGTGGTGTTTGATTTTTACTGAGAAACAAAGAACAAACGAAAAARGG
>Contig_290
GCGTGCCAAGTCAATGAAGTTTAAGGATGGCTACATGATATCATCTGGTCAGCCCGTCAATGAATATATTGACTCTGCT
GTGCGACATGTTCTTCTTAGACAGGGTGTGCTTGGTATTAAGGTGAAGATCATGCTCGACTGGGATCCTAAGGGCAAGC
AGGGACCAATGACCCCATTGCCTGATTTGGTGACCATCCACTCTCCCAAGGAAGAACAATATCTTCCAGTTCCACCAGT
GGCGGCAGTCAACATAGAGGCTCCTCCAGTTGCAGTAGCTTAAACTGAATTCCGTTGTTGGTGGTTGTTTCCGACAATG
TTTTATGTAGTATTATGTTATGGTAGCAACAGTTTTTTTGTTGAAATCAGGAGAGGAATACTACTATATTGTTGTTTTG
ATTAACTCCTCAGGTTTGCATATTTCAAGGTTTTTTCACTTAAATTTTGTTTTTGTTTTTATGAATGAGGGCTGGTGAC
TTAACTCGCTGTTGCTGCTTTATGTATATTGGTTTTGGTGGGGTTTAATCCCGACCCAGGTGAAAAAAGTTATGGGTGT
GAGCTCTTTTAGTTAGTGGCAGAGGCAAGGCATGTAGTAAATCTTTATATGGATGGATGTTTCTAGTGGTAAGTTTTTA
TATGATTCTCTTAAAATAAAGCAATTTGGTCTTTTATGG
>Contig_291
CAACAACWGGAAGACCAAGAGAGGAGGACCAAAATGCCCCTAATTAAAATGATACCTACTCTAATTTCTGCATTATATT
GATAATATATATAGTTATAGCCAGGTTTTCTTAATATGTAATAACCTTCGAAACCAATGATCAAAAGGTCAAGGTTTGG
GGGTTCAACTTATTTAGCTATGCTATAAATTTTAGTAACTTATATTTGGATAATGCAGTTAATGCAATGAAGGAATAAT
TATAAATGCAAACGTGTGTTAGATC
>Contig_292
ACGGAGTCTSGAAGATTTTCTGGACGAGATTAGCAAGATCACGTCTGTTGCTTAGAACAAGTTTCAATTGACAACCACT
TCGTATGATATTCAATAAGAATCTTGAATATTTGGCGTTACTTAATTTAAAATCCAAGCCTATAACTCAATAAATTGTG
TAGTATGTATGCTACTATAGCTACTTATGTGTGTTATGTTTTGTATTAATGAGAATAATTATCATTTTGAGAACATTCA
GGTTCAGCTCTCTCAACTC
>Contig_293
GCCGGGACTTTCATGGCCAACCATTTCGACAGGCACTACTGTGGTAAGTGCGGCCTCACCTATGTCTATCAGAAGGCTG
GCGGCGACTGAGTCAAACGCACCGTTTTGGGTTCGTTTTTAATATCACTATGTTAGGGTGCTGAACAGTTGGTTAATTT
TAAATAATTCTGCTTTAGGATTTGGAACCGTGTTCTAATGGTTTATGCTTTATGTATTTTGATATGGTACTTAGAATTT
TAATTTCAATTTTGGAGTTCAATGGTTAGCTATTATTATTTWTAATTTTGTT
>Contig_294
GTTTCTCACACACTaGGTGRCCGCGCCTCTCTCAACCGCCAAGATCTAGGGTTTGTTTCGAGCTGAATCGGAGGAAATG
GCTCCTGCTGCGCCCAAGAGCGGGATCTTCGTTGGTCTGAACAAAGGCCACATCGTCACCAAGCGTGAATTGGCTCCTC
GCCCATCTGACCGCAAAGGGAAAACAAGCAAGAGGGTGCATTTCGTGAGGAACCTGATCAGGGAAGTTGCTGGTTTTGC
TCCATATGAGAAGAGGATCACTGAGCTTTTGAAGGTTGGTAAGGACAAGCGTGCTCTTAAGGTGGCCAAGAGGAAGTTG
GGTACCCACAAGAGAGCTAAGAAGAAGAGAGAGGAGATGTCCAACGTCCTCCGCAAGATGAGGTCTGGTGGTGTTACTG
AGAAGAAGAAGTGAGAACTTGAAGTGTTGTGTTAATGGTTGTAGTTCAGTTACTCTAATAGTTTTGGTTATGCGTTTTC
TTATGAGAATTTTACAAACTCTCTAATTTTGAATGTTTTGAGACCATTTTGTGATATCTTCTATGCAGCAGATATTCTT
CAATTTGTGTTATTCAGCTATTTCTCTTTCAGGTTATTTATTTCTTTAGATTTATTTATAATTGTGTTACTATACACTA
>Contig_295
TCCTCTTCACCATCAAACAGCTTGTAGCCTCGGGCAAACCCGAAAACTTTGGAGGGGAGTTTCTAGTACCATCGTACCG
CGGTTCTTCTTTCTTGGACCCAAAGGGAAGAGGAGGCTCCACTGGTTATGACAATGCCATTGCATTGCCAGCAGGAGGC
AGAGGAGATGAGGAGGAGTTGGCCAAGGAGAACATCAAGAATACTGCTTCATCAAAAGGGAAGATCACACTGAGTGTGA
CCAAGACCAAGCCTGAGAGTGGAGAGTTGATTGGAGTGTTTGAGAGCATCCAGCCATCTGATACTGATTTGGGAGCAAA
GACTCCAAAGGATGTCAAAATCCAGGGAGTCTGGTATGCTCAGCTTGATTGAGTAGGCCTCTTATTAAATTTCCTGTAT
GTATTGATGTACTTACTCATTCTGGGTTTCAGATTTTGCTATAAAAGTGAAGGTCTGCCGAACTTTCTTTGTAACCCAA
TTGGACATGCACTCAGATCATTGAGATCATTATCTTTCTTGTATATTATCATGCCCTATTATTATGAAAATCTCTCAGT
TATTCC
>Contig_296
TGCGCTGTTGGGAGTATCGCCAGCATCCTTCTATCGTCCGTGTCACAAGGCCCACACGCCCTGACAAGGCTCGTCGTTT
GGGTTACAAGGCCAAGCAGGGTTATGTTGTTTACCGTGTCCGTGTAAGGCGTGGTGGTCGCAAGAGGCCTGTTCCCAAG
GGTATTGTATATGGGAAGCCCACAAACCAGGGTGTGACACAACTAAAGTTTCAGCGCAGCAAGAGGTCTGTTGCTGAGG
AGCGTGCTGGCCGTAAGTTGGGAGGCCTTAGGGTTCTCAACTCATACTGGATCAATGAGGATTCAACCTACAAGTACTT
TGAGGTAATCCTGGTTGATGTTGCACATAATGCTATCCGTAATGACCCAAGAATCAACTGGCTCTGCAATCCTGTTCAC
AAGCACAGAGAGCTTCGTGGGCTCACTTCTGCTGGGAAGAAGTACAGGGGACTGCGTGGAAAGGGACACTTGTACCACA
AGGCAAGACCTTCCCGCAGGGCTACCTGGAAGAGAAACACCACCCTCTCCCTTCGTCGTTACCGTTGATTTCAATCATT
TTATCTTATGTTTTGTGTTGTTTCTGGGTACTTTCAGGAAGACAATCTTTGTTGTGAGTTTGAAATTTTGGCACTTGAA
AACTTGAATCATGTTCTATTTGAATGGATTACCGTCTATTTTAGTCTCTTGTGCTATTGTTAAGTAATTAGTTTTATAT
ATGTTGCAAGGTTCCAACTATCTTTTATAGTGAATTTTTCTTACGTC
>Contig_297
GTTaCTaCTGTAGCTTTGCATACCACCAGTACCGCGGGAGAACAACTCAACGCTAAGTTCCCCCTGGACGACTTGAGGG
GATACTGTTGCGGAGAAAGCAACTATGAGATGCTGGGTTTGGGTGGTGCTGTCGTCTACCACAGCTTTGTCAAGGATGC
AGGTTGTCAGTCTCCAAGGTCAATTCTGAAAGGTTGCTGGAGCGAGGACGAGAAGGACGAGGAAGTTGAAGAGATAGTT
ATGGACAAGATCTAGTGTTCAATTGTTTGTGTTTAGTAGTAATGAATAAACAAAATGTGACGTGGGGTTATGTTTCTCT
ATATATATAGTAGGGTAATAGTATGTTATGCAGTATTTGTGTTGCTGCATTTTAGTCTCTGCGATTTGGAATAAAGAGG
ATCTCTGGTGAAAGAGATCCTTGATCCTTGACTTCCTGGATGCAGGAAGTCTTGTTGAAGTACTAATTTTATGAGATGA
AAGTTAATCTATATAATTTCGTGTGTTATCCGTCCGTTT
>Contig_298
GAGAAGTCAGTACCAGCCGCTTCAGCCCTTCACAGCCAGCGACCCTCGTACCCACAACAATGACTAAGAGGACAAAGAA
GGCGGGTATTGTTGGGAAATATGGAACCCGTTATGGTGCTAGTCTGCGTAAGCAGATTAAGAAGATGGAAGTCAGTCAA
CACAGCAAGTATTTCTGCGAATTTTGCGGCAAGTATGCTGTGAAAAGAAAGGCTGTTGGAATTTGGGGATGCAAGGACT
GCGGAAAAGTGAAGGCGGGCGGTGCCTATACCTTGAACACTGCTAGTGCTGTGACGGTGAGGAGCACAATCAGAAGGCT
GAGGGAGCAAACTGAGAGTTGAGCTGCGGTTACTCCACTCTACTACGCTCAGAGCATTTGCAAGTATTGATAGACTTTC
AAACAGTTTTGAGAATGTTTCTCCTTTTGTTTGCTTATATTTTGAAGAACTTGTTAGATGGAAGGCCATGTTGACTTGT
AGTATTTGTTTAATCTGAGATTTTTAGCTTCCCTGTTGGAATTTGGGTGTGTTCTCAATGCAATCGAAATAGTTTCTGG
ATTTATGTTTAATACTTGGAATGGTCTTGTGCTCTT
>Contig_299
AGTGTATGGTGCTTGACAATGAAGCCCTCTATGATATCTGCTTCCGCACACTTAAACTCACCACTCCCAGCTTTGGTGA
TTTGAATCATTTGATATCTGCgAACcTATGTCTGGAGTTACATGaCTGCCTaGAGGTTCCCTGGACAGCTCAACTCTGA
CTTGCGCAAACTTGCCGTAAACTTGATCCCCTTCCCGCGTCTTCACTTTTTCATGGTGGGCTTTGCTCCTaCTTACTTC
ACGAGGTTCTCAGCAGTACAGAGCCCTGACTGTTCCAGAGCTCACCCAGCAAATGTGGGATTCCAAGAACATGATGTGT
GCTGCTGATCCACGACATGGACGTTATCTAACAGCATCAGCAATGTTCCGTGGTAAGATGAGCACCAAGGAAGTTGATG
ATCAGATGATGAATGTGCAGAACAAGAACTCTTCCTACTTTGTTGAGTGGATACCCAACAATGTGAAGTCAACAGTTTG
TGACATCCCACCAACTGGGCTGAAGATGGCATCAACTTTCATCGGGAACTCKACATCCATCCAGGAGATGTTCAGGAGG
GTGAGTGAGCAATTCACTGCCATGTTTAGGAGGAAGGCTTTCTTGCATTGGTACACAGGCGAAGGTATGGACGAGATGG
AGTTCACTGAGGCTGAGAGTAACATGAACGATCTGGTTTCTGAGTACCAGCAGTATCAAGATGCAACAGCCGATGAGGA
GGAATACGAGGATGAGCAAGGGGAGTATGAGGAGGAAATGTAATTTCTATCAAGCAGTAGTTTCCTTTGAATATCAACA
TTCCAGTTAGTGTTTTATGTAGTATGTGAATGAATTTCTGGTTGAGTGTTTGTGGGACAAGTTTCAATATCAACTTCCA
GTTGCTGCTTTTTGCTGTAACTTTTGCTTATTTCAACATTATGGATTTGTGGTAGTGATATTTGCTTTCTAGCAACTTT
GGTCTTTACTCATCTCTCATTAGTAGTATACTAGTATTGTTTGGTGTTTTTAC
>Contig_300
ATAATACAGACCACCAAGAAGAGAGCCAGCGGTCCAAAAaTGCCCTGTTACTGGCAAGAGAATCCAAGGGATTCCTCAC
TTGAGACCTGCAGAGTATAAGAGGTCTAGATTATCCAGGAACCGCAGGACTGTGAATCGGGCTTATGGTGGTGTATTGT
CTGGAGGTGCTGTTAGAGAGAGAATCATTCGAGCTTTCTTGGTGGAAGAGCAAAAGATCGTGAAAAAGGTTCTGAAGAT
CCAAAAGGCCAAGGAAAAGCAGGCAGGCAAGAACTAAATGAGGCCAATAGCCTAATGAGGCAGATTGACGGATCATTAG
CCTTTTGAACTATTTAAGACCATGTGCTTGAGCGAGATTTTGACGTTAGATTTTGTTGATTAATGAACTTGGAGCTAGA
TTGGGAATGCTTTTATTGTTATTTTGCTACTTTGGTCACTTTGGAATTTCATATCAATGACAAATCAATTGCCTGTTTC
TTGTTTTGTGTA
>Contig_301
ACCGGGTTATATATTATGTCGTAATATTACTAGTTTCCGTTTTCAATTTGCATGTAGTGTTTGATTTTTGTGAATTGTT
GGATGAGAATATGAGATATGAAGAAGTTTTGTTTGAGAAATTTTTGTTAGTCAATTTGATGTCACTCTTTAAATGGTTG
TGTTGTTGAAAGTTTTATCTGTTTGGCTT
>Contig_302
CGGCATGATCGGCAAAGTCACCGTTAACTAATTATTAATTCAACATGTTTATTTCTTCCCCCCTTCTAAAACTTCCTTT
TTTGGGAGGTATTAGTAGATCGAGCTTTCACAATCAGTATATTCATTCACATGAGATGAGAGAATGTTTGAGGTGTGAT
GAACCATGTGATATTATATATTGCGCGCCTTTCTTTGTTTCAAGTTGT
>Contig_303
TCTGGCTTCAGATCTGATGGCCCTCAACAGAGTTTTAATATGAAATAGCAGGAAATTAAAAAAAAAATACAAGAAACTC
GAAAGTTTTATACAAACACAAAGAGAGCCCATTCTCTCTCTCTCTACACTTGCACACATAAAGAGAAAGCTGAGCTCCA
CCCAAGACCAAGAGAGTGTGTGTTAAAACTCAATCAGAGTAAAACTAGAAACCAAAACTAAACCAATGGGGGAGGAGGA
GAAGAAAATGGAGGAGAAAAAGCCAGAGGAGGTGAAGAAGCCAGAGGCAGAGGAGAAGAAGGAAGAGAAGAAAGAAGAA
GAGAAAAAGCCTGAAGCTGAGGAAAAGAAGGAAGAGAAGAAGGCTGGGGAGGGCAAAGAGGCTGATGCTGCTCCTCCAC
AGCCACCGCCACCTCAAGAAATTGTGCTCAAAGTTTATATGCATTGTGAAGGCTGTGCTCGCAaGGTCAAGAGGTGTCT
CAAAGGCTTTCAAGGGGTGGAAGATGTGAGCACAGATTGCAAGACTCACAAGGTGGTTGTGAAGGGTGAGAAGGCTGAT
CCAATTAAGGTTCTTGAGAGAGTTCAGAGGAAGAGTCACAGACAGGTTGAGCTTCTCTCTCCAATCCCAAAGCCACCAG
CTGAGGAGAAGAAGCCTGAAGAGAAAGAGCAGCCCAAGCCAGAGG
>Contig_304
AATTCAAAAAAACATGTCACTACCTCGGCCTCTTGCGAAGCAGTGGTATCAACGCAGAGTGGTAAGCAGTGGTATCAAC
GCAGAGTACGCGGGGGTTAACAATTTACTATACTTTAAGCTCCAGTTTAGCTTA
>Contig_305
AACAAAAGGAAAATTAAACCAAAATTAAAAATAAAAACTAAAGGAACCGTTTTAAGAATTACTTTaGGAACAACTCGAT
GAATTTAGTAGATCTTTTTAGGAGGCCCTAATGACTATAGATAGAACCTATCCGATTTTTACAGTGCGATGGTTGGCTG
TTCACGGACTAGCTGTACCtACCGTTTTTTTTTTAGGGTCAATATCAGCAATGCAGTTCATCCAACGATAAACCTAATC
CGAATCATAGAGCTATGACACAATCAAACCCGAACGAACAAAGTGTTGAATTGAATCGTACCAGTCTCTACTGGGGGTT
ATTACTCATTTTTGTACTTGCTGTTTTATTTTCCAATTATTTCTTTAATTT
>Contig_306
GCCGGATCTAAATGTTGGCTAGGTAAGCGTCCTGTAGTAAGAGGAGTAGTTATGAACCCTGTAGACCATCCCCATGGGG
GTGGTGAAGGGAGGGCCCCAATTGGTAGAAAAAAAaCCCGCAACCCCTTGGGGTTATCCTGCACTTGGAAGAAGAAGTA
GAAAAAGGAATAAATATAGTGATAATTTGATTCTTCGTCGCCGTAGTAAATAGGCGAGAAAATATAATTTGTTTCTTCG
TCTTTACAAAAAATAAATAAAAACAAAAATAGGAGTAATTAATTGTGACACGTTCaCTAAAAAAAATCCTTTTGTAGCG
AATCATTTATTAAGAAAAATAAATACACTTAACACAAAAGCAG
>Contig_307
GTGGAGGCTAAGAACGGGGTCTGTCCGGTTTGTGCCAAAAGGGTGGGAGCAAACCTTGTGAGCCATATTACCACGCAAC
ATGGGAGTTTGTTAAAGGTTCAGCGCAAGAGGAAATTTCGCAGGGGATCCAATTCAACATTTTCTWTATTAARGAAAGA
GCTKCGAGAAGGAAGTTTACAAGCCCTTCTCGGAGGTTCTTCTTTCCTTGTTTCTTCAAACACGGAAGCTGATCCTTTG
CTGTCTTCCTTTATATATAACCCTCCCACAGTTGATGAGGATGTGAGCGCACAACCCCATCCTTTAGTTGAAACTTCTT
TTGTAAAGGAAAGCACGAAGGAAGAGTTCTCAGAAAGAACCGTGCAACAACCACCGCTATCGCATAAGGACCAAGAAGA
AAAGGGGCGGAAGTGTGAGTTTGTTCAAGGATTGCTGATGTCCACCATCCTTGATGACTTATGAGCTAGAAGGGGGggT
GTAGTGGTGAGAGATGGAATTGAAAAGTTAGGACCAGAGCGCAGAGCCCAAGTAATACAAGGGAAGTCGTGCTATTTAc
TtGYMYCAACGGGTAATAGTTAGATMWGAACAAGYATGTATTCGTATTGTACTCGGAGCTTTATGTGTATAATGGAAAT
ATGAAATAATTTATCCACTTTGCCTTTTGCTTTCT
>Contig_308
TTCATATATATATTCACCCTCTCCGCCGCTCACTTCTTTAGCCTAAACACCTCCATCTCACAAGCTAGGGTTTTCTCTG
CGCTCCAATGGGGAAGGGAACAGGGAGTTTTGGTAAGAGGAGGAACAAGACCCACACCCTCTGCGTGAGGTGTGGACGT
CGCAGCTTCCACTTGCAGAAGAGTCGCTGCTCGGCTTGTGCTTTTCCTGCTGCTCGCAAGAGGAAGTACAACTGGAGTG
TTAAGGCCATCCGAAGGAAGACCACTGGAACTGGAAGGATGAGGTATCTGCGCAATGTTCCTCGCAGATTCAAGAGTGG
CTTCAGAGAAGGTACTGAAGCTGCACCAAGGAAGAAGGGAGCAGCAGCAACTGCTTAAGCCTTCCAATGGGTGATTTTG
AATGTCATTTGGGGTACCCAATTATAGCTTTAGAAAGCGATTTTATGAGTTTGGACAAGTTCTCTATGAGCTTTGTTTT
TGTTTTtGATGGATGTTATAACTTTTATTGTTTTAATTGGGATCTTCATTTCCTTTTAATAGTAGTTGCTTTCAGTTTG
TGACAAGAATGAATGAGCCTCTTGTTGCCTTTTCTAAaTTAATGTTTTAATGATGTCC
>Contig_309
CATCAGACAGCTGTTAACATCTTCATAAACGCTTGGTGGTAGCTCTCCCTTTTCTGTCTGCTTTTCATTTTCTCAGTCA
TTTTCTCTGCAGCCAAACACTAGCTTCTAGGTTTCCCTTCATCATGTACCAAGCTAGTGTTTGGCTGTATTGTGTTGTG
TTGTTGTGTTACTTGTCTACTAGTAGTAGATTGCTCTCCACCAATTAAATTGTGATGAATGGGAGCAACTATTATTGTA
AAATATCCTATTTATGTATGTTTTGTTGCGATTAATCTATTTAGAAGTAGTTTCTGTTAC
>Contig_310
TGAAAGAGCACCACTTTTATTATATTGTAAtACTAAaTGTATGAtGCATGCATATGACAATAgTATTACATAAACCACC
CTCCTCTTCTCCAGCTAGCTGAAACTGAGGAGGGT
>Contig_311
TAATAATGGGGGTTAAAGTATTTTATAAAAAAAAATTATTTAATTTATAGTAAATTAGTATTGTGAAAGAAATTTGAAA
TATTTaAAGCAGTGGTATCAACGCAGAGTACGCGGGATGGCAACTTGATCTAATCTTAATCTTCAAAATAGAGCTTCCC
CATTAATAGAACAAATTAYTTTTTTTCATGATCATACTTTAATTATTTTAATTATAATTACAATTTTAGTTGGATATTT
AATAATTAGTTTATTTTTTAATTCTCACATTAATCGATTTTTATTAGAAGGTCAAATAATTGAATTAATTTGAACAATT
TTACCAGCAATTACTTTAATTTTTATTGCTTTACCATCATTACGTTTATTATACTTATTAGATGAATTAAATAACCCCC
TAATTACATTAAAATCTATTGGTCATCAATGATATTGAAGTTATGAATATTCAGATTTTCACAATATTCAATTTGATTC
ATATATAATCCCCCAAAATGAAATAAATAATAATAGTTTTCGTCTCTTGGATGTAGATAATCGAATTATTATTCCTATA
AATAATCAAATTCGAATCATAGTTACAGCAACAGATGTCATCCATTCCTGAACAATTCCTTCATTAGGGGTAAAAGTAG
ATGCTAATCCGGGTCGACTCAATCAAACTAATTTTTTTATTAATCGTCCTGGAATTTTTTATGGACAATGTTCCGAAAT
TTGTGGAGCAAATCATAGCTTTATACCCATTGTAATTGAAAGTGTTTCAATTAAAAaTTTTATTAATTGAATTAATAAT
TATTCYTGAAAAAAAAAAAAAAAAAAAAACNTGTCGGCCGCCTCGGCCTCTTAGTAATTT
>Contig_312
GTGGAAGAAACAGAGGTCGTGTTGGAGTCATTAAGAACAGGGAGAAGCATAAGGGAAGCTTTGAGACCATCCACGTTCA
GGATGCCACTGGTCAYGAGTTTGCTACTCGGCTTGGTAATGTGTTCACCATTGGCAAGGGTACAAAGCCTTGGGTGTCT
CTTCCCAAGGGCAAAGGTATCAAGCTAACCATCCTTGAAGAGGCAAAGAAGCGACAAGCAGCCGCCCAAACAGCTGCTA
CTGCTTAAACAAAAGGGTGGCAACTATAGATTGTTGTTCCTATAGTTTTAGATGGTACTTAGTTGAATCAGTTAAGCAG
TTTGACTCTTTTCAGCTTATGCTCAGAGGATTCTATTTTCTTTCATTTTGCGGCCCTGCTTTGTGGATTATTTAAGTTG
CAATACTGGCTTGAATGTTGTTATGTTTTGTGCTGGAATGAGATATGTATCGGACCAATTTTAATTGACTTGCTGCTTA
TGTTATTCGGATGTTTTTGGCTTTTWCAATTTTACTTGTTTTTAGCTTTTATTTTCTC
>Contig_313
CGGGAATTAAGACAGTTAAATTTCACTAAAATAGTTTCATTAGCACCCGAAGTATTATAAGGGAAGGCCGTAATATAGT
TATAGTATTTGGTATTTGAATGAAACCGATTAATTAGTAGATTTTTTATATATCACGTATATACCTTTAATAATTCAGA
AATAAAGATAAATAAAAAAaGAAAAaGAGCGGGCTGGCAAGGC
>Contig_314
GTTTACTTTGTAAAAAAAkAAAAAAAATTAAAAAAAGAAAAAAAGTAAAAAAGAAAAAaCTAAAAAmCAAAAAAAGAAA
AaCAAAAAAGwAAAACcTAAAGTAAAATTTAGACAAGGAATTTTCATGTCATGTGGTTATGTATCAGCAAG
>Contig_315
CGGGCAAAGTACGAGACAACTGCTAGGAGCTGGACCCAGAAGTACGCAATGGGTTAGTGTGCTTTGTAGCGAGGGCATG
TAGTACGTCGGCTTGTATTCCTTGTATTTCTTGTTATGTATAAAAGAAGCGTGGTCCGAACTTTTGTAATAGACATTGA
AGAATATATCTACATGTACACCTCGCAAATGATGACAATGTTTTAGGTGGTTTAATGGATACTTATCGTAGCAACTATG
AAATATCAGCTGTTAATGTTCAATTTGCTGTCTACATGTGAAAGTAGAAGTTTGTTGACATTAG
>Contig_316
AAAAAACAAAAAAAGAAAAAAGTAAAAAACTAAAAAGGGGTTTAACCTAaGaCTaGAaGaCAaCTATAATTTTGAACGA
TCTCCTTTTGAGTTTCTGGATATAAAAGTATGTTCCCCATTTAATCTT
>Contig_317
AAATGCCTCGTCATCTAATTAGaTGACGCGCATGAATGGATTAACGAGATTCCCACTGTCCCTGTCTACWATGTAGGCA
AGGGAAGTCGGCAAAATGGATCCGTAACCTCGGG
>Contig_318
AGTGGTATCAACGCAGAGTCATCGGGAAAGCAGTGGTATCAACGCAGAGCAAAAGAAAAAAGCAGTGGTATCAACGCAG
AGTCATCGGGACTCAAATGATTTGTGTAA
>Contig_319
GAAGATTGTGATTTATTAGAGAAGAAACTGAAGGAGATGAGAATATTAGAAAATGTTGATTTGCCTGCCACATTTGCGG
ATCTATTTGTTAAACCCAAAGAAAGCTCCGTTGTTGTTCCCAGTGAAGAACTTGAAGATTCAAAAGAAGAAGAAGATGA
ATCTGTTGATGAAGAAGATGAATCTGTTGATGAAGRAGATGAATCTGTTGATGAAGGAGATGAATCTGTGGATGAAGAA
AATGGACCTGAGAAGAAATGTGATGAGG
>Contig_320
AACAAAAGGTAACTAACAATAGGGACGCCAGAACCGTACTCCTACCATTGTCATaCGTGTGGTCGATTCTGCTTGCTTC
GATTTTCTCTTTGTTATGGGTGAGGGTTGATCCCTTTACCACAAGAGTCACTGGTCCAGATGTTGAGCAGTGTGGAATC
AACTGCTAGACATAAAGACGAAGTCACTTTCGTTAAATTCAAATTCAAATTTATTTTGTTCGCCCAATTAAAGCTGGAG
AGGTGGGAGGAGTTACGTAATTGTCTTATATTTTGTTCTTATCGTTCTTTCGGTCAACTGTTTGTCCATTTGAAGCTTA
CACAGTGTCTGTAGATGATAGGAGGTTAAAAAAGAATATGTTTTTATTTATTGTAATGTAAGAAGGGTGAATTTCATGT
AATACTACTTTGAACATAACTTATTTTTATGTGAGATCTGAGGACTGTCAGTGGAACAGTAATTTATTACAGTTTTAGA
ATTTTGTGGCAAMTTTGTTCTGTACTCTCACTACCTTTTGTTCTGTTCAACAAATTTG
>Contig_321
CACCTCTTTCTAGCTCCCCAGAGGTTCTTGCGGCTCTGTTTTTGGTTTCTGCGATCTACAACAACCAAGATGGTGCTCC
AGAACGATATCGATTTGCTGCATCCACCAGCTGAGCTCGAGAAGAGGAAACACAAGCTCAAGCGTCTTGTGCAGTCTCC
TAACTCTTTTTTCATGGACGTTAAGTGCCAAGGATGCTTYAACATAACCACYGTGTTCAGTCACTCGCAAACAGTTGTG
GTTTGTGGGAACTGCCAGACAGTGTTGTGCCAGCCTACTGGTGGGCGTGCCAGGCTCACCGAGGGTTGCTCTTTCAGGA
GGAAGGGGGACTGATGCTCTCCCCAGAACACTTTTGACTCTTATTAGTTTATCTACAAGAGAGCCTTTGAAGGTTGATT
TCATGGAAGAAAAGAAATGGGTGCTGTTGTTATTGTCAAGTTATCTAGGTTTGGTTTTAAATGTTTAATTTTGTTAGGA
TCGTTCTGAACTTAGTATGACAGTGCTGCGTTTTGATTYTGCTTTAATTGAGTTTGCTGTTTGACATTATCAGATATCA
ATTACATCTTCAAATTAGATATTATTCTTAAAGTGTTTTCCTGCCCTTTCACTTTGTTAT
>Contig_322
AAGAAACGAACTAACAAAGAGGCAGGGCAGGACTCTCTACGGGTTTGGTGGTTAGGATTTTTAGGGTTTCAGATTGGGA
ATTGTAAAGGGGTTAATTGGTGTTGTGGTTGTTGGGTAGTTTAGGAAGCAGTTGCTTGAAGTTGATGTTTTTCTAGGTT
GATTATGRAATGAAAATCTACTTGTTTTCTCAATCCATTTTGTCATCTTTGATGGTTTGAATGAATTGCAGTTGTTAAT
TTTGATC
>Contig_323
GGYGGGTAGTGTATGACCTGGCAAGCTCTCGGGTCGGGTTCGCCCCACGTGGCTGCGCTTGAGTAATTTTGGTAGTGGC
GTAATGAGAAACAGAAAAAGCCCTCCTTTCCTTTCCCAATTTAATTTTTGCTTTATTTTATTTTATTTATAAAATCAAA
GCGGGAAGAGCAAACCTTCCTTCCTTGCATTAGGATCATGATCTGATGATGAATGAAAGAATAGGATTTTGAGATGTTT
GTGTTGTTTTTACTGCTTAATTTACAAGCTTCACGTGTTGTTTCTTGTATTGTATTATCCACTTGAACAATTATTATTT
AACCAAGCTGATTTTGAATCTTCGTAATGGCTGAGATTAAACAAATCATGTTCCTTTTTTCTTCTTTCTAATAAACACA
CCATCTTTG
>Contig_324
AAATAAAGAAACGAACTAGAAAATCCTCTACTCCATCCGATGCAGTCCCGCTGTATTTCAGCTCTGATCAGGGAAGCAA
TTCTTTTGATTGTTCTGACTTTGGCTGGGGAGAACAAGGTTCAAAGACTCCAGAAATATCATCTGTTCTTTCATCTGTT
ATGGAAGAAAGTGATGACTCACTGTTTCTGGAGGATGCTAGCCCAACGAAGAAACTGAAGTCTAACCCAGAGGATCTGG
TGCCTGTTCAGGATAATGCAGGAAAGACACTGACTGATGAGCTCTCAGCATTTGAGATGAAGTACTTTCAGACGCCATA
TCTTGATGGGAGCTGGGATGCTTCAGTGGACGTCTTCCTCAGTGCAGATGCAACTCAGGATGGTGGCAACTCAGTGGAC
CTTTGGAGCTTCGATGACCTGGTTGGGGGAGGTTTCTGAGCGAACTTTTCCCCATCCATTCTATTTTATGTAAATAAAG
CTACATGATGGTTTTCTCTGGGTTTGGAGTGCAAGCTGTTGAACATGCATAAGGCTTGTATGGGGAGTATTTTAAGCCG
TAGCAATGGTCAATGGAGAGCATATAGGTATTAGGTTTACTTTCGCCTCCAAAGACTTAGAATTTGGGTTGCTGAACTT
GATGTTTGTATTCATGACATTGTGTGAGTGAGCTTATGATGGATGATACTGAAACCTGATAATTGTGAACTTCCGTTAA
ATTTATTTAGGTCCTACTTTTTACAAGAGGCCATCAAATTTTGCATATGTTTTWCATTGTTGCTGTTAGGATCTTTTCT
TTGTGG
>Contig_325
CTCGCAAGGTCTCGTTGATCAGAaGaCTaGTaGGCTTACATCGTGGCCCAGAGCTTAGGAGCCATTGCTGGTGTTGGGC
TGGTCAAGGCCATCCAGAAACACAACTACAACTCACTGGGTGGTGGAGCCAACTCGGTGTCTCAAGGCTACAGCAAGGG
CACAGCTTTGGGTGCTGAGATTATTGGCACCTTTGTTCTTGTCTACACAGTTTTCTCAGCCACTGACCCCAAGAGGAGT
GCACGTGACTCCCACGTGCCTGTTTTGGCTCCACTGCCTATTGGGTTTGCTGTGTTCATTGTGCACTTGGCTACAATCC
CCATCACTGGTACTGGAATCAACCCAGCAAGGAGCTTTGGTGCTGCTGTGATTTACAACCACGAAAAAGTCTGGGATGA
CCATTGGATCTTCTGGGTTGGGCCATTTATTGGAGCTCTGGCTGCAGCTGCATACCACCAGTACATTCTCAGAGCAGCA
GCTATCAAGGCTTTGGGATCATTCAGAAGCAACCCAACCAACTGATTCAAAAGAGAAGAGATGAAAAAGGAAGAAAAGA
GAAAGTCTCAAGTTCTGATATTTTGTTCTATTTATTAGTTTGTTGATGATGTGTGTATGAGAAGATCTTGATGTTGATG
ATCATCTTATATCTCTCTTGTTTCTCTACTATCATTTAATTTCTTACTGTTAGCTGTGGATGATGTGCATTGAGTAGTG
ATATGTTTTGCTCCCCTGTTTCTCTCTCT
>Contig_326
AAAAATTAAAAAACTAAAAAAGAAAAACGAAAAAAGAAAAAGAAACAAGTaGGTGCTATTGCCCGACATATACTACAAC
AGTTGCAGAAAATGAACATCGTCGACCTTGACCCAAAGGGTGGGAGGAGAATCACATCAAGCGGTCAACGGGATCTTGA
CCAAGTTGCTGGGCGGATTGTGGTCACCCCATGAACTATGGAGTTCTTAGAACTGCATGGGCACTAGCGTATCTGATAT
TTTAGGTTTCGATTTGAGTTAGTCAAAAGAGATGTGGCAAGAAGATGTTATGAGCGAAACGTGCTTTCTGTTTTGATAA
TTTTAGTTGTTATGACAATCTTTCTTTCTTCCGAAACTTTCATCTATGTGTTATGATATTTTGTCATGTTTTGGCCTGA
GGATTTCAACCTATTTGTCTATTAGTTTCCTTATTTGTATTGCGGTTCCATGTGATGTTTTAATCGCAGACCAATTGAT
AAGAATGAGTGCACTCCGATCTCATTTTGCCC
>Contig_327
TGCCTCAGTGCCTTCACTCGCTACTTCCTCACTAATAAATGAGCAGTGAAAACTTAACCCGCTTTTGGGGCTCACTCGG
GTAGTGAGTCGAGCGAGAAAAGCACTGTTAGGATTAGAATAGATCAAGAGTTCGTTTGGTCGATCCAATGTAACAAAAA
CAAAGAACAACTTGCTGTGAAACTGTTTGATTTGTTTAGCGTCTACTTTTCTCTTTTTGTTTGTAAGTGGTGTGGGGCG
GGGGTTGTGAGCAAGTCTTTAGGTGGTCTTTGATGATTAGATGATAATAWATATATATATATATATATATATATATATA
TAgTAAGTACTTACTAACTACAGAGAGAGAGTA
>Contig_328
AAAAGTTTAAAAATTTAAAAAATTAAAAATAAAAGTAAAATAWCTaGTTGTGTCTGGTTTTTCATAAGTGCTAAATGTT
CATGCTTTGAAAAAGCTGAAGTTTGTGGACTTGAGTTGAAACAAACAGTCAATAAAGTATATATGATGGTAGCTTGTGC
TTATAAGAGCATTTGCCTTWTTTTWACTCTTT
>Contig_329
GGCCCTGCCAATCCTTGGGATCACTTTGGGACGTCTAGTCCAGAACTTTGAGCTCTTGCCTCCTCCAGGACAGTCGAAG
CTTGACACCACAGAGAAAGGTGGGCAGTTCAGCTTGCACATTTTGAAGCACTCTACCATTGTGTTGAAGCCAATAAGGT
CATAGATGAAATTTGTGAGGATGATGATTTTGATTATGTCGTAAGTGGATGGATTAATATGATATAATTAAAATGTGGG
GTTTGTGTGACAATGTAAATTTAGTGACTATTCCAATAAGTACTTTTATTATCTTTCATTTTATGCATTTATTTTTTAA
TTTTCTTATTATCTTTTTCAAGGTTTGAAGAGTTT
>Contig_330
CAATaCCGATCCTGTCTTTTCGACAAAAGATATTGACAGCGCATAGGAGATGGCACGTATATAGAGGAGAGAGCTCAGA
GGCCAAAGATTTACTTTTCACTGCGAAGAAGTCATCGCTTTTCCAGTTCAAGACTGAATTAGATGTGTTCTTGGCTGCT
AATACAAAAGAAGAGCAATATGATTTCAAGGTCAAAGGAAGTTGGGGGGAGAGATCATGCACCATATACACTGGAGATA
ACACCATCATTGCTCAAATGCACAAGAAACATGATGTTAAAAGTGCTTTGTTTGGAAGAGATGCATTTGGAGTTACTGT
GTACCCTCATGTTGATTACGCCTTCATAGTTGCTGTTGTGGTCGTTCTTCACGAGATTAATATGGATAGAAGCGGGGAA
GACTGAAGCTGTGATGTGAATCGAGATGAATAAATTAGTGATTTTCACTTGTAATGTCACTTAACCATTGGAATTTCCA
AGACTACTTSTATYGTGTTTTCTGGAATCTTWYAAATGAATAAATGAATGTTTGTGCCTCTGCTTTTGGAT
>Contig_331
GTAGTGGATTCGGTGGAGGTGCAGGTGGAGGTGGTGGATTTGGTGGCGGTGGCGGTGGAGGTATTGGGCACCACTGAAC
TTCACGTTCTGTGTGTTACACGTGCATGTGTATGAAGGAGGGACAGTGATTGAGTGATATTGTACTATTTCCTTTGCTG
CTACCTTTTATTTA
>Contig_332
TCCGGTTGATTAAATCATCACCGTCAATCATCATCATCACTGATCACATGGGCTTTCTTTCTCTCTTCCTCTTCTTAAA
TTTTTTGTTGAATTAAATTCTGTTTTGTTTTTGTAAGTTATTGTGGTGTGGTCCTTGATGTACTGGATCCAAGCTGTTC
TTGATGTATCATATAGATATWTAAAAAGAAATGTCATATAGAAGAAGAAGATAAATGTTAGGAAAGAGAAACAGAGGGA
AATGGGGAAGCAGAGAGAAGGTGGTGTAGATCTGGAAAACATGGGGGGAGGGAGGAAGGGGAAGTTGTAATAATTTATG
GTGGGGTCTACTAGAAAGGATGTAGATCTCAGCCATTGGATTGGTATAAAGAAATTTGTGATTGTAACAACAAAACAAT
GACATCAAGAATCTTCTTTGCCTTTGCTTCCTTGTTGTATCCATTTTATTTGTTTATTACTTACTATATATTTCTTGCT
TTTGTTT
>Contig_333
GCCGGAATATCTGCGGTGTAGACTCCATGGTCTCAACTGTTGCTGCAGCATCTGTTGAGACCAACCCACAGTAGGCTTC
AACCCCAACTTATAATTGCAGTTGGAATATCTATGTGTAATGTATATACAAGTTCGGAGACATTTATTTGTGCAACTCC
AATTGTTGTTGACACTGTCAGCAGTCAGCCTTGCAAAACATAAAACTAAACATAGCACCACCAATGTATTTTATAATTC
TTGGGGTTTGCCAGAACAGCTTAAATGTCCTTTTTTATGTGTTAATATGCAAGTTCTTCCAACTTTWTATGTGGGTGTa
TTTTTTGCTTAGCCAAATTATAACTATAGTGCAGCCAAATGAAAGATGGATTTATTCAAGGATCAATCCAACCCAGGTA
GTTTTACTCTTCTTTATA
>Contig_334
CCSGGCCATGCCCACTCGTGCTCCATAGTTGCCACTTTGCCTTCCGAGAGTTAATATGGGTAAAACCCAAAGCCCGAAT
GGCAGCCCATCAGAACAACAAACAGATTTAGGGCTATGTTAATGTTGTGTTTTCCTTATTTATGCCTGTCCAGAAAATA
AATAGAAGTTAATGCTGTTTCTGTATCAAATTGTCTTTATCTATTTttCCCTGATTTGGGACTCCTTTTATTGACCTAA
TCAAGAAGCATCAAATTTAGTGACAGAACCTAATCAAGTTTAGTTTTTTCTCTT
>Contig_335
AAGCAGTGGTATCAACGCAGAGTCATCGGGGGTAAACACAGAGACATAGAAAAAGaCAaGTGGTATCAACGCAGAGTAG
AGGCCGAGGTAGTGACATGTTTTTTTTTTWTTTTTaTTTTTTTTTWTTTTTTTTTKTTWTATTTTTTTTACTTTT
>Contig_336
TTAAGATCTGGGATTTGGAAAGCAAGCAAATCGTTGAGGATTTGAAGGTTGATCTCAAAACTGAGGCTGAGAAGACAGA
GGATACCCATGCTGCTACTGCATACAAGAAGAAGGTTATTTACTGTACAAGTTTGAACTGGAGTGCCGATGGGAGCACC
TTGTTTAGTGGCTACTCCGATGGGGTAATCAGAGTTTGGGGCATTGGCCGTTACTAGAAAAGCTTGGGAGTAATATTCT
CCTCGGGACTTATGTTATCGAGAACAGTCCGTTACtTTTTTTTGTTCTTGTAGTTGCTTTAAAGTTTATTTAGGTTTTT
GTTGGAAATGTTGGACATGTTGGATTTTATCATTATGTTGACTATATGGCTTTGAGGCCTCGTTATTTTGAGCTTCGGT
TTTCAAATTAAGATATTATATTGGCTTGTCATCCTCAGTTAAGCATTGAATTTGATAATCAAATTCCATATTCGTTAAC
ATTG
>Contig_337
AAACAACAATTTTATGTAAAAAGRCTATGTGGAAAAGAAGCATGTGGTATAACAAAGGAGAGGGAGGCTAGAGCCAAAT
AGAAAGAGAAGCCCTTCTCTCATCCTGATTGCTCTTTCCTTTTGCTGTAGCAGCTTTTTCTAGGGTCTTTGGAAGCTGG
GTTGGTCTTATAAGGTAGAAACAGTAATGCTAGGAACATGGGAAAGAAAGGGAGTTGGTTTTCTGCCATAAAGAGGGTT
TTTTCACCGCATTCCAAGGAGAAGGTAGTCAATGGTTCAGAGAAGAAAAAC
>Contig_338
GTATAAAACCGATCGAGCCAAGTATGAATCCACTGCACGTAGCTGGACTCAGAAGTATGCAATGGGATGAAGATGTTTT
TCCAGATTTAGAGTTTGTATTTGGGGGGGACAGGTTGGGGGATGGCATATTTTGGGAAGAATAAATCTTTGTTCTTCCC
CTGTTTAGTTATATCACAAAAATGAAAGGTTTGAATGGGATGTAATTCTGGTTTTACCAGGACCTTAATTATTGTTTGG
TGTTGTTCCTTCCAGCTTTCTAGACAGACACTGTTCAATGTAGTTTTTGAAGTGTAATTCCATCAACTGAGGAATCGGT
GTTGTTTTTGTTTCTGCCATTTCTTCTTGTATCTGAAAAGATTAAGAAATATAGAATCCGATGAACTGTTTGGTTTGTT
GTTCCCTCTTCATCAATAAATTGATATTGTAATACAACCATGATTTATTAATTAAATTTGCCGTTTGCTTC
>Contig_339
CGCATGATAGCGGGGTAGATAAGAACGGGGACGGGTTCGTGTGCTTCGAGGACTTTTCTCGTATGATGGAACTGCAGAG
ATGATAAATTATCATGATGATGACGTTGTTCCTGATTTTAGCGAGTCATAAAAAGTCTTTTTGGCTTTGTTTTTTTTtC
TTTTtTCTTTTTAATTTCGGTTGGGATAATGCATGTATGGTTTTTCACGGTATCTTGTTGCATATATCAGAGGATCGGA
CGGCTTGGATTGATTGTTCTCAAACTTTAAAAATTTGTGTTTGCATTCGGAATTATGCTTCTTCAACAATTTGTAGATA
GGTGAATATTATCTACTTATTTTtGTTtAATATTTTTCTGTTTTTTGAGTGTGAGT
>Contig_340
AGGAAATCGACCGCATGGTTAAGGAGGCAGAAGAGTTTAGCCGAAGAAGACAAGAAGGTGAAGGAGAGGATCGATGCCC
GCAACAGCCTAGAGACCTATGTCTACAACATGAAGAACCAGATCAATGACAAAGACAAGCTTGCTGACAAGCTCGAGTC
CGACGAGAAGGAGAAGATTGAGACCGCCACAAAGGAAGCCCTTGAATGGCTGGACGACAACCAGACGGCCGAGAAGGAA
GACTATGATGAGAAGCTCAAGGAGGTCGAAGCCGTATGCAACCCCATCATCACAGCTGTTTACCAGAGGTCAGGTGGTG
CCCCAGGTGGCGGAGCAGCCTCAGAGGAGGACGAGGACTCACATGATGAGCTTTAGAAGAAGTCTTTTTAACTTTTATT
GACCACTGTGAGAAAGTGGAAGCGAGAGGAGAGAAATGAGGTTATTATAGGTTTAGGGGAAGGAGACTGTTTACTGTAA
TTTTTCTTGATGGGGGTTAGAAGGGGAAGTTGAGGGAGACGGATTTTCTTCTCCCTCGCTTGTCTTTTTTTGAAGTGGT
GATACATTTATCAAGTCTTTTTGTTAGTTACGTGTAATTTCTTTGTTTTGATAAAAGGATACAGTTTTTATAARWWWAA
AAAAAAAAACAAAAAAAAAAAAAAAAACAAAAAAAAAAAAAAAAAAACAAAAAAAAAAAAAAAAAAACAAAAAAAAAAA
AAAAAAAAAAACAAAAAAAAAAAAAAAAAAAAAACGAAAAAAAAAAAAAAAAACGT
>Contig_341
CGGTATCTTCAAGGTTGTTGAAGGCTACCTCTTGGCCAACCCCGACGCCTACAACTAAATCCAGACTTTTGTTTGTATT
TATGTTTTTCAAGCTCTGTTATCAGCTGAAGGTGTGGATTTGATGTTGTTGTTTCTGCCTAAAGAGTGAGGTAAAAAAA
AAGGGAAAGAAAAACTGCCCTGGCCTTGGTGTGTTAAATGTTTGTTGTCCCATATATTCCAGGTGGATTGGGATTGTAT
TATTTTCTACAAAATAATGAAAATCATATGTTAWTAAAaCTATAAATTGCAAGTGCACTGGGCTAGGGCTCGTCAATGC
TCGGCCCAAATTTAATGGGCT
>Contig_342
AGATGAGCTCTGCCAAGAAAATTCAAAAAGATTGCTCACAGAAATCAGCCTGCCCAATGGCCTCTTGCCCTTGAAAGAC
ATGGAGGAATGTGGTTATGTGAAGGAGACTGGATTTGTGTGGCTTAAGCAGAAGAAGAGCACAACCCACAAGTTTGAAA
AGATTGGGAAGCTGGTCAGTTATGCCCCTGAAGTCACAGCCTATGTTGAGAAAGGCAAGATCAAGAAGCTCACTGGGGT
CAAGACCAAGGAGCTCTTGGTTTGGGTGACACTCAGTGACATTTACGTTGATGACCCTCCAACTGGGAAAATCACTTTC
AAGACTCCTTCTGGGCTTTTTAGGACTTTCCCTGCGTCAGTTTTTGAGAGTGAGGAAGCTGCTAACAAGGATGTCAAGG
ACAAGAAGGGAGTGAAGGCAGCCAAGGGAGTTGTAGAAGTCTAAGAASAGGGTTTAAAATGTCAAGATGACTGCAAGAG
TTTTCATATAAAGGCTCTGTCTTTCTTTGTTGGTTCTTGCTTTTTGTCATTCTGATTGTGTTCTGTTGCTTTCTAGTCC
TTCTAATAGTGCTACTTTAAAATGAAATAAAATTAGCGTTTTTTTTCCCATCAATTTTGATGGTCCAATTTTGATGGGC
AGAAGACAAATCTTTAAGTC
>Contig_343
CGGACCAGCAAAGGCTCATCTTTGCGGGTAAGCAGCTGGAGGACGGGAGGACTCTTGCAGATTACAACATTCAGAAGGA
GTCCACCCTTCACCTTGTCCTtCGTCTCCGTGGCGGTTTCTGAATTCTGAATGATSCTTGTGGTTCCATCCTTCTCTGA
TCAGTGAACAGTGGCTTTGTTAAGTATTTTTTGTTTTGAATTCTCGTACTTGGCCGATGGATGATGGGTCACACTAAGA
CTATCTAGTTAATAAATAAACTTGCTTTGTATGTATCTGCTCTGTTTTTTATTAGCATTTGAAATTTCTGTTAATACAT
GCATCTATATTGCTCTATAATATTGTGTTTGGAACTTTGGATGGTCGGATTGGAGATGTGGTCTGGTTAAAATCGAAGC
AAAGGATTCGAATCCGCGGTTGAAATCTAGTCTATGTACCCCCAGTTGCTAGTTTGAAATGTCCCTGTTTTTATTTTAG
AAGTACTTTTACTTGTTCCCTTTGAAGTGCATTAACGAGATTGTTTTGGTTTCTAGTTTTATGTCTTAACAGTAGCCTC
TGATCTGTTTCTTCTTCCT
>Contig_344
AGYMGGTGGTGGACCTGGCGGGCCCCCTCGCTTTTGAATATGAGCTGGCTGCTGCTGCCTGTGATCTTCTTCTGCATAA
TGTTGAATTTCAAGTTCAATATATATATATATGATGTAATAACAAGTGAGACATGTTGGCATGTTGCTGCTGTTTTTCC
AACCTGCAACTCAATATTCTCCCTATTTTAGTCCATATTTGTGTTTATTTTGCAATTTCTTTTTCATTTATTTTTTGTT
TTTTGAGCAGAATTAATTAGTATTAATATTATGTATTTTGTAACCTTTGTTTACCAGATGATCCACCATCCATGACAAT
TAAATAAAATCTCTCCCTTTTTTTYCCCWT
>Contig_345
GGGAGTTTCATCCATGTGCCGCATAAAGGGAATAAGGATATAACGACAACTCTGAGGCTGAGCATTACAAAGTTGCTGG
AGGAATTGGATGCGGAAACGGACAGTAGCGTGGTGGTGACTTTGGTGCCTAAAGTTGGGAAAGTCACAGTTGGTGGCTT
CAGCACCGCGCTTATTAATACCACCTAAATGAAATTAAATTAAATCAAGTGATGATGATGATGATTTAATTAAGTATTT
TCGTGCATTAAGTGTATGTTTTAGTAGGTCACTTCTCCACTGCTGAGAGAGACCCACGTAACGTAACCCTCTACTGTTG
CTTATGTGTGGGGGGGTCGATGTTTGTTTTTCTGAATAAAACATATATATGGTCATGAGTGTGTTTTTTTTTATGTATA
ATGAAGAGCAAATACATGCTACCGTACGTGGTGTTGTTTTCATTCCCTGTAGATGTTTACACAAATAGACATTTCTGAT
TGTTGG
>Contig_346
CTATCCTGCATACGGGGGTTATGGCAATGGTATGGTACCAGCTTATCAGCAGGCTTACTACCGATAGATAATGACACTC
TTGTGAAGATGGTAACCACTGATATGATGACTCATCCCCAAATCTCATCCTCTTTTTATAATGGCTTGTTTGTAATCAC
TAACCGTTTAATGGTAGCGATGTCTGTGTGTTAATCATGATATTTTTCTCGTGCTTCTTGCCTTCTCATGGCGGGAAGC
TGTATTTCTAATGTTGATCAAACTCTAGTAGTACTAGGTGATTGTGAAAAGTTGTTAGGATGACTGAAAAACATCAACG
CAAGGTACCACCCTACTGTTATTCAGTTTAGTTGTAGGACTGTTACTCTTCTCTATGCTTCTCTTTACCCYACGTTTAT
TCTTGATTGTGTTCAAATTG
>Contig_347
TAAATAATTAATTGCTGCCAATTGTATTCATTTCATTTGCGTGTATGTATATATATATATATATATATATATATATATA
TATTCTAGAATTAAATCAGGTTGA
>Contig_348
CGTGCTGTCAAGTTGTTCGATCTTTTATCTTAGTTAGTATATGGTTTGTTATTTGTATGGTATTGTATACGTATGTCTT
AATAATTTGTATTTTATGGTTTGATCATAGGCCATTTGCTTAATTATACTCATCCTATATATATGAAGTTTTATTTCAA
AAGTGTTGTTGTTACAAATATACTATAACCCGAGTTTGCTCCTTTTTTTC
>Contig_349
AAGAAAACTTAAGGAACttGRCgcTGATTCTCTTGACACAGTTGAGATTGTGATGGGACTTGAGGAGGAGTTTGGCATC
AGTGTGGAGGAAGAAAGTGCCCAGACCATCGCCACTGTTCAAGATGCAGCAGATCTGATTGAGAAGCTCGTTGAGAAGA
AGAGTACTTAATAGTTTAGAGAGAATCAGAAAAACCTATGGACCTTTTTCTTCCTTTAGTTTTTCTTTGTTTTTGTTTT
TGTTTTGTACGAGCTTTATATTATGGTTTTGGTACTTTAATTATCTTATGGATATTTTAGTGTTCTTAAATGTGATGAT
CTCAAGTGGTGTTTCTATTGTTCTGAATTTGGCTTTTTTATCTGATGAAGAGCGAAAAAATACTGGAAAAATGGTTGTT
GAGTTCTGAAAATTTACTCACTCTACCTTCATTTATGCTATTTGGATTAGTCTTTAAATAC
>Contig_350
AACTAAGACTAACAAAGACGTTCGCACGACAACAACATTTCCCTTCTGTCAAATACATGGAATATGCCGTACAAGTTGA
AACCTACACACTCTCGAAGGCAAACAACCTGGTCCTTAATGTCGATGGTGCTATTGGCACCCTGTTCTTGGATCTTCTT
GCAGGCAGTGGAATGTTCAGCAAGCAAGAGATTGATGAAATTGTTGATATTGGCTATCTGAATGGGCTATTTGTGCTGG
CACGTTCCATCGGTTTGATTGGGCACACTTTTGACCAGAAGAGATTGAAGCAGCCCCTATACCGCCACCCATGGGAGGA
TGTTCTTTACACCAAGTGAAAGGCTCTCGGATAGCAGGTGCAAAGCCGACTTACCTGCTTTCGACAAGCATTGTTGTCT
TCAAGGTCCTTGAGTCTGCAGATTCGCTTGGAATGATTGTTCAGTTGTTAGAATAGTGTTTGTATTGCTAATGCTGGAG
TTGAGTATCTTCATTTGTAAGTTGTATCCAAAGTTCATAAAGGGACAACCTCGAGCAGTTTACTAAACAAAGTTATGTT
TTCCTATAAAATTTCTTGGTTTCACTTTCTGGGTTTTTAGGAGAGAATAGAGTAAAGTGGGTATTCTCTTGGGCATGTT
TTGTCCTCTCCAAGGAAAAAAAAAAaCCAAAAAAAGAAGGTCAATGAATAAATAGAAATTTGTCGCACGC
>Contig_351
AGACAAGGAAGTACRWCAaCAACTaGCTGTCACTGAGTTTGACAGGACGGAGAAAGACATTACTCCCATTGGTGGCTTC
CCTCACTACGGTGTGGTGAAGGATGATTACATTCTGATTAAGGGATGCTGCGTTGGACCCAAGAAGAGGGTTGTTACTC
TTCGCCAGTCCCTGCTCAAGCAGACCTCTCGTCTTGCTCTTGAGGATATTAAACTCAAGTTCATCGATACCTCTTCAAA
ATTCGGGCACGGTCGTTTCCAGACAACACAGGAGAAACAGAAGTACTATGGTCGCCTCAAGGCATAAGTATGAGAGCAA
CTGCCCAAGAGTTTTCAGCTATCAAATTATTAGTCAACTTTTTAGTTTCTATGCCAGTGACATTCTGTTGCGACAGTTT
CGTTTTTTATTGTTATGCATTTTGGTTTGAAGTGCTGAGGATGTTAAACGATATGAATTCAATTTTGTTTTGTTGGAGG
TATTTGGATATTTGAATGGTTATTTCTCCAGGACTACTTTGAATATTTTTTCTGAAACTATTTTAAATTTTCTCCATTC
ACGGTTCCATTTTTGGTAGGATGAGAATCCATGAGAAGAG
>Contig_352
GCCGGTGTATGCGCTCAGAATTGGGTGCTGGACAGGCGGTGGTGACATTGCTGGTTTATGTTTGAGTCAATTCCGCCGT
TTTAAGGAGGATGTTGAGAGTTGAGACTATTTAATTTTCAAGTTTTGTTGCGTCTGTTGAATGGATAATTTTTTCAACC
TTATATATTTGGCTTTGGAGTATTTTTAATTCTTGGTTTGATGGATCCAACTATTGACGAGTCATCTGAGTTTTGGTTA
TTTCTTGAGATAATATTGTATATATCCTTGAGTGGATAACTTGTGGCCTTTATTGAAGCTGGTTCATTATACTCTTGGT
GGTATTTGAATTGGGATGCTCCAAATTGGAGCCTCCAATTGGTTTCT
>Contig_353
AAAAGAAACTAAAGAAAAATAACTAATGGTCGTGGTGCTTTGCCGATCTACTGGAACTACAATTATGGTGCAGCTGGAG
AAGCTTTGAAGGCTGATCTGTTGAACCATCCTGAATACATTGAGCAGAATGCTACTCTTGCTTTCCAGGCTGCAATATG
GAGGTGGATGACCGCTATCAAGAAGTCACAACCCTCAGCGCACGATGCATTTGTTGGCAATTGGAAGCCCACCAAGAAT
GATACTTTGAGCAAGAGGTTTCCTGGATTTGGCGCTACAATGAATATTCTTTATGGCGATCAAGTTTGTGGGCAGGGCG
ACATTGATGCCATGAACAACATTGTTTCCCATTACCAGTACTACCTTGACCTTATGGGTGTCGGACGAGAGGAGGCAGG
GACCCATGAAGTGCTAACTTGTGCCGAGCAGGTTGCATTTAACCCAACCAAGGCTGCTGTTACTGCATCTTCTTGAGCT
CTATTGGGCCTTGGGTTGCCTGCTCTATCAGATCCATCTTCTTCTCTCATCAGCTAAGCAATTTAAAAAGAAAAAAGAA
AAAAaTATCAAAACCCATCCGAGGGCAGGACTATCAATAAAAAGATGTCGAAGGTAGATGTTAATATAATTATTTTAAT
TTTTACGTGTGAAGATGCATATCTGTGGAAGTATATGGTTTGCTGATTGATTTGTTGCCATACTTTGTTAAATTGCTAT
GTGAATTTTGAGATCCACTCGTTTCCAAGGTCGAAATGTGTGGTTGTGTAGTTTGTAATATGTAATATGTAATATATGA
ACCATTTTGTCAGACTTGAATGCGTATGGACTTGTGAATTTGTWTTTATTTTTT
>Contig_354
GCGAAGAAAGCTCCCGCTCGGAAGGGAAGAAAGTGAGAGAATAGGGAGGAAGAGACTAGTTGGTTTTAGGGGTAGTCTT
GTAAATCTCTTCGTGTTTGCAGTTAAGAAAAAAAaTATATATCGGATTTTTATTTTTTTTACTTTCtATTATCGAGTTT
TTCAGCCTGAAAATCGAATTGTTTTTCTTTCTAGGGTTTGTGGACAGTTTGAGATTGTAACAACTTCAGTACATTTGAG
TTGAATTAGTAAGAAGATGAGTTATCGTATTCACCCTGCGCATTTTAGCATTCTGCAACCCCTTAGTA
>Contig_355
AACGGTTGTGAAGGCAGAAAAGCTGGACAAAATCTGATAAATGTCTCGGAATGAGGGTTCATCTTTTTATCTATTGCAC
ACATGCTCTCATTTCTACCCATGTGGCTTCTGCTTATGTTAAGTTGATCTTGTTATGTTAGGTCTCTTGTGTTATAGAT
GTGGTTGGAAGCTGTTGTGGGAGTATTTCAAATGTCAGGAACGATTGTGTGTAATAATCCCAGCCGTTGGTGAGGGCCA
GGAGGCTGTCACTGGGCTTTGCTATGGATGATGTTTTGGATCTTGTTTATTTTGCTTCTTGAGTATTTAATTTAAGCCC
AAGTAGTAGTACGCTCAAGTAACACGCATGTAATGCTTGTAGTTTTTTTTTCTCTCGACCTTACCCTCATTTGGTTGTT
CGGCTTGGATTGAATTGGAGTTGATTACTAGTC
>Contig_356
ACGGATCAACAAGATGCTTGCAGTGCTCGAGACAAACATCTTGTGGGTTAACCCTGATTGTGGTCTCAAGACTCGCAAG
TACGCTGAAGTGAACCCAGCCCTCAGTAACATGGTTGCTGCTGCCAAGCTCCTCCGCACCCAGCTCGCCAGTGCCAAGT
GAATGATTTGAGAAAGGAAGCGTGAATTCTATTGCATTACATGAACTTGAAACGGTTCTGTAATCATGTTTTATTGGTT
CAAATAACCGTGTGTTGAAATATCTAGTAGGCTTTTAATGTGCTCTTGAGAGCATTTTATCTTCTTCTTTTTGTTTGTT
TTTCTCCTCTTGATATTTTTGTATTTTTGAGGCCCTGCCTCTTTGTCATTTTCAAAGGCACCAAACTGATTGG
>Contig_357
ACAACAACAACAACTCTGCTCTATCTATCTATATAAGGGCTTGCAAGCTTAGTAATCTCTTACATCGATAtACAACCTA
AGCTAGCCTAGCTACCTCTCCAGATACATATATTTTAGAAAGATATGGAGCGCTCCATGCGTTTATTTTCAACTGCCTT
CGTCTTCTTTCTGCTTCTAGCAGCTGCTGGGATGATGGGGCCAATGGTCGCTGAGGCTAGGACCTGTGAGTCTCAGAGT
AATCGGTTCAAGGGAACTTGCGTGAGTACAACCAACTGTGCATCTGTTTGCCAAACTGAGGGCTTCCCTGGTGGCCATT
GTCGTGGCTTTCGCCG
>Contig_358
ATACAAATTAAGGTAAATAATAATAGATGAGCCTTTGACTCCAAGGGRCAaGTGaCAACATGATTGTTcGAAAGGCTTG
GCGATTACCTTATCGAGCAGGGTCTGTAATTGCTCCGTGACTATTTTATTTGAAGTTGTGGTGAACTTGGTTTGAAAAC
AAAGTTGTTGCTTGCTGCTCGGGATGTGATGGGTATATGTATGAACCATTTATCTTTGCATTCTGGGACCTCTGGATAT
GGATTGCCTTTGTGAATGATAGTGGTTTAATTTTACGATTATTTTCGCATAAGTTATTTTCTTCCTTTTGCCTGGAAAA
GCGTATGTAATTGGAGTTGTCATCTCTGGAATGCCATGAATGAAACGGGTTATGTACTAAGTAGTTTTGTTCTATCAGA
ACACGAGTTGGGTGAAAGACATKAAACATTTTTGCTTGCCTTCCCTTTMATTGAGAAAGCTTCTGGATTTCCACAATTT
AACTGAATAAC
>Contig_359
CCGGTGGCTCCATAGTGTTATGTAATGCTTTGTTTATCAGTAGCTTGGCCTTGCGTGACTCGAATAAATTCCGAATAAT
CTATACCTAATGATCTTTATCTATTGATGCGTAGCTTTGTAAAAACGAATAATTACGTAATTCTACTGTGTTATATTGT
GAGTTGTKSTKCYTCC
>Contig_360
CATTGATTGCTTCTGGCAATCWTgATTTcAgTTATATATATATATATATATATATATATATAYRTAYATATWTTAAATA
ATACATTCATAAATACAC
>Contig_361
CGCAGGCTGCGACGGAGGCCTCATGGACTATGCCTTTGAGTTCATCATCCAAAACGGTGGCATGGACACCGAAAAAGAC
TACCCTTACAAAGCGTACGACCAACAATGTAACGTTGCTCTGGAGAACAATAAGGTTGTTAGCATCGATGGATACGAAG
ATGTTCCCGCTTACAATGAGAACGYTTTGAAGAAAGCCGTGGCACATCAGCCCGTTAGCGTTGCTATTGAAGCTGGTGG
CATGGCTCTACAACTCTACCAGTCGGGTGTGTTTACTGGTGAATGTGGGACAGCTTTGGACCATGGTGTGGTTGCTGTT
GGGTATGGCACAGAGAATGGAACAGACTATTGGCTTGTGAGGAACTCATGGGGCACCAATTGGGGTGAGAGTGGATATT
TTAAGATGGAGAGAAACGTGGCTACCACATACACTGGCAAGTGTGGGATTGCAATGGAGGCTTCTTACCCAACAAAGAA
GGACCAAAAGTACCCAACAAGCTCTTTCCTTGCTGAAGAAGACATCAAAATGGTCACAAGTGCTTGAAAATGGTGATGG
GGTCTTTGGATAAATTGTGGGGTATGCATGCCCGATGTTTCTTTTTGTGGTGTATGTTGACAAAAAGGATGACGAGGCT
ATTGTTATTTATTAGGGTAAACCATTGTTTGTAAATAGTTTGATTTATGTACTGAAATTGCACTGGAAAACTGATAAGG
GTGCAATCCAAATTCCTATTTCAATGAAAATTTAGGTCCTGGAATTAAACCAGGCACTTTTTATGTGTAAGTTTCTTGT
GTTGTTGTTATTGTTTGCACTTGATTAATCAAAATGTCACATGTAAAGGAATGTAGGTTTGATTTGGAGGCATCATCAA
ACGAAATTCTATAGTAAGGGTGTCATGT
>Contig_362
AAATAAAGTTTAAAAGTAAACAAATTTTAGTAGCTGGTGATTATGGATCTATAGGATTTTCAGCGTCACGTGGGTTTTT
GTGATGCATAGACTACATATATAATGCACTTGGTTTATTACTATGGGTTTTGTATTTGTGGATTTCGATTATTATCATT
ATTATGAGTAAATAATTCATTGATTTTATTTCGTTCATCTTCCTCCTCCTCCTGTGTTTGATG
>Contig_363
GCATATGCAACAAGCCTTTAAACCTCTAGGCATCCCWAGTAGGAGGAGTTGTGTCTCCTGAGGGTTTAACAGATACGAT
ACCCACAAACGTTTTACTRACTCTRYAAAACAARGTRRTTAGAAAACTTAWWAGATTtGTTAGTCCTTAAGCAAATaCA
AAAMCAAAAAcAAACAAAAATACATtACAAAAAATAAAAAACCAAAAAACYMAAAAAAGTAAAAAACCCTAAAAAGWAM
AYTRtAGGCgAAGGGAAGTCGGCAAAATGGATCCGTAACCTCGGGAAAAAAAACGAAAACTAGAGGCGGTCGGTCGGAA
CGGAACGGAC
>Contig_364
TGAGGAATTAAGGTTTAAGAATTACTGTACCTATATTTAAGATTATATGTTGATGAAATATAAATTCTAGTTAGTTTTG
TAAATTATATAAACTTTTTTTAGTGGTACTTCTCTTAACAWTAATATA
>Contig_365
GATGACCCCGCGGATCAGACTGCGGATGATGAGAATGGAGCCGTTGGGGTTGGAAGGATGGGATTCGGGGGATTGGTTC
TCAGCATGTGGGTAGGCTTTTTACTGTTGTAAGGTTTTATTTGAATTTGTTTTCACTGGGCAATAAGTGAGATGAATTT
GAAATTTTATTGTTCTGTGCGTGGGTGTGTTGGGTTTTTATTTTTCTTTTATTGTTTTAAAATTTATGGGGGAATTTGT
AAGGTTGTTATTTTTGTTTGTCGAGTACTTGGTGTAGATTCATATCGATCTATATATACACTTAGGATGTTTTCAGTTW
TTTTTATTTGGGATGTTTTTAATTATTATTTATTGAATTTTTGGACAATGTCTTTATAATGTTTCAGCTACCTATACCT
TTAGCTAA
>Contig_366
AAAAAAACTGTCACTACCTAAGCAGTGGTATCAACGCAGAGKMAWMGGTAAAAGAAAAAGAGGCCGAGGTAGTGACATG
TTTTTTTTTGAaTTACTCTGCGTTGATACCACTGCTTAGWGGAAATAGAGATGTAGTAGTGCTGTGTTTGATTGATAGT
CCCCGATGACTCTGCGTTGA
>Contig_367
GACACACTCCCAAGCCGTATCTCTACGAAAACCGCCCATGTCACAGCTACTGTTGATGAAGTGGTCAGTAGCAGTGAGG
GGACGGTGAAGCCTGTTAAGAAGAGTGTAGAAGAGATCGAACAAGAGATTACAAGGCGTTGGAAGGGGATTGTGGATGG
CAAGAAAAGAGGCGTATGCTAATTAAGCTTGGCTTCCAGTTGTTATGACTTAAGCAAGCATGCTTAATTCATGATATTA
ATTCATTACGTCTGCTTAATGTCTGTAATAAGGACTGAATAGCCATATATTTCTTGTGCATATGTAGTATCATTGACAT
GTTTCTCTCTGCTTATGATCAGCGGATTTTAATTACTTTTTAAGTAAAGATAAATCTTTTCAGTGC
>Contig_368
AAGAAAGGTTCGGCTTGGATTTTCCTGTACTATTACGTAGCGGAAGGGTTTGGAGATGTATGGCCACCATAGCTCCTAT
ACTCAAACTTTTCTTTGCGTTACTTTCTCTGAATCTGAATCTTATTTCTCTTATATATATATATATATATATATATATA
TATATTATGTATTTCTTCTTCTTCTACATGCCATAAGTA
>Contig_369
ACGGGAGGAAGCCTAAGGGTAAGGGTGTCTACCAGTTTGTAGACAAGTATGGTGCTAATGTTGATGGCTACAGTCCCAT
CTACGACAAAAATGACTGGTCACCAAGTGGTGATGTTTATGCTGGGGGTGCTACTGGCTTGGCCATCTGGGCTGTCACC
CTAGTTGGCATTCTTGCAGGGGGTGCTCTTCTTGTCTACAACACAAGTGCTTTGTCACAGTAGAATTATTAATTAATCC
TCTGTTGTTGTAATGTATGTGCTGTTAATTACTATAACCTACTCCAACTATCTGTCCTGATGAACAAGAAGAACATTAA
AGAAATACTCTGTGCAAATCTTAATTGTAATGTTTTGGCATGGATTGTTCAATTTGATACCTGTAATATTGTGCTGGAC
TTCTTCTCTTTCATTTATTTATATGGTTTATTTTTATAGTTGGATTTATGTAAAATNTAAAAGCTGCTTGGTCTGCANG
TTATGG
>Contig_370
AACGAACCGACGAAAGGATGGGGTCTTCATGTACTTTGAAGATAATGCTGGTGTTATTGTCAATCCAAAGGGAGAAATG
AAAGGTTCTGCCATTACTGGTCCAATCGGAAAGGAGTGTGCTGATCTTTGGCCAAGGATTGCAAGTGCTGCTAACGCCA
TCGTCTGAGTGTTACTTTCTCTGAGCTCTATGCATAGGACTGAACTTATATGTGTTATCCTTGTTTTTCATATTAGAAG
CAGGTCGCTCCTGGAATTTGACTAAATTTTTGTTTCTTGTTATTGTGGTGTTGTGCAAACTGCAGCGGATTTTGTTTGG
ATCTAGATATTACTATCATGTTTTATTTTCAGAATTTAGAAATTGCTATGTGCCCCTTGAAGATATCCATGTTGATTCA
CTAAGTTTCAGTTTCCC
>Contig_371
GCAAAGACCTACGTGCTCTCATTCTCCGTGGGAGACGCAAGCAACTCCTGTGAGGGATCCATGATCGTGGAGGCATTTG
CAGGCAGAGACACAGTCAAAGTGCCCTACGAGTCCAAGGGCAAAGGAGGGTTCAAGAGAGCCGTACTCAAATTTGTGGC
TGTTTCTACAAGGACACGTGTCATGTTCCTGAGCACGTATTACACCATGAGGAGCGATGACTTCTCTTCTCTGTGTGGA
CCTGTGCTTGATGATGTGAAGCTGTTGAGCCTCAAAAACCCTAGACAATGAGGACCCAGAAATTAAGTGGTGATGGAAA
TTGGGTTGGAGGGTTTTGAGATTTTATATGAATTAAATGTGAGGGAGTGATGAGGCCATATATGATATACAATGAGGTC
CTTTAATTTGGGTTGTATGAATGAACCAATTTGGTTCATGGTTATGAGTGCTTTTGTTTGTAAGAGAAGCTAGAGGCAG
CGACTAGTGTGAGTTTAATTAGCATAATCCAAAAATAAGGATATTCATAAATATATGCATTTATACTAATGGGAAGATA
GTGTATGATAAAATAGTTTGATTTTTGTTGAATGGTTATGTACTGCATGATCAAAATAAATGAGATGATAATGTTATTA
CTTATTTGCAGCAC
>Contig_372
AGCTGTCAAGTACAAGAGCTCCCTGGATGCCTTCAAGCAGATCCTGAAGAATGAGGGTGCCAAGTCTCTCTTTAAGGGT
GCTGGTGCCAACATCCTCCGTGCCATTGCTGGTGCTGGTGTCCTTTCTGGTTATGATAAGCTACAGCTGGTTGTGTTCG
GGAAGAAGTATGGATCTGGTGGTGCCTAAGAATGTAGTTCCTCCCAAGCCAGATAGCATTATTAGATGGTGATGAAAAT
CTTTTTGAGTTTGAAGAACTTGTTTCGGCAAAATTTTCCTTAAAATAATTCAGTTATAGGGGAGTTAATCCCAAACCGA
TTTTTACAATGGRATTGAGTTTTGTTCCCATAAAACCAGATTATTGAGTGGTGGAAAATGCCACTTRTYTTGGgAGTTT
CATTCATATGATTTGCAGGTTtTATGYGTGTTTTTGTTTTGGCTTTTTTCTACTTTATGAAGCCAAATACATCTTTTTT
CCTTCAATGACGTCAAATTGTTGTGTTCCC
>Contig_373
CTAGTTGTGTTGTAGTCCCGTTTCTGCGATTTGACGTTTTCAACGTCGAACAAATATTGGAAAATTTTTATAGCGGGGT
TGGAGTAGGATTACTGAATTTATGGTATTTGTACTTTGTAATTTTTAGGGTGTGATTGGAATAGGATATTACACCCCCT
TCTGATTCTGAAGCTGGGAACTTCAGAGAGAGATCGTCTCAATAGGCACAATTGGACGAATGTTGAAGAGAAATAAATT
TTGTACGCCACACTATAAAACAGGGGTTTGACGTTTTGAGCATCAAGTTTTTGCCTTCGTTTTCACCGTACTAC
>Contig_374
AAGCCGGCAAATCCAATGTTAAATGAGATTAGAGTGTTAAGTTTGAATAATAAACATGTAACCTACCAAGGGTTATTTG
CTGAGATATCGTCGACTCTTTCAGGCACTAATAGTAATATGTCATATTCTTGTCCTAATTACGCTTATGTAATGGATTA
TGGTCCCTGTCTTATCCTTAAGTTACAACAATCTTTCTCTC
>Contig_375
GCCTCCCCAGAGAAGAAGAGCTAAGCCTGAGACTGCTTTCCTCTCGGGAAATAATTATGGAAGCAGCAGATTTGCTACA
GAAGTTGTCATTAGATTCTCAAACCAAGATCCTGGAAATTCCTGAGCCAACTAAGAAGCCTTCTGTTAATCAATATGGG
TCTATTGATTCTGGAAATGCTGCAAATGGTCAGATCCAATCAGAGCGCTCCGTGACCTGATTTCATGGATCCATCTCTA
TGCTATCTCCCGAATGCTTATCCGTCTGCGTATTACAATGGTGGCTGAATATTTGAGTTGGGAATGTGATGTTGTATTT
TATGTTGTAATATAATCAAAGATTTTTTTGTTTATGTTTGATTTGGATTTTAGACTGACTTTGAAGTTTTTAATTTTAT
TGTCATTTTGGG
>Contig_376
CCGGTGATGTGGGCAAAACGGGCAGGCAAGTACTCATGACATCAGGGAGAAGAAGAAGGGTGCTAAATTAAAGAATGTA
CGCCAGGGAAGTAATGGCAATCTCTCGTCGCATGCATGCATGCGATTGAAGAAGGCCATAATCATATGTGTGTGTACTA
AAATATCTACACTAAAATAAGAACTGATGCAGGCTCCTTCTTTGACCTGGCCTCCTTTTTATGTGTTATTAATATTATT
CTAATAAATTAATGGGAGCTTGACATTAATGAAGAGTCTATAGCTAAATGAAGAGTCTATATATGGCTCTACAACAGCA
ACAGACTTACGTAATTTATTCTGG
>Contig_377
GGCAATGATTGGGCAGGTTAGCTAGGCGGACGGTAGGACTGAAAAGCCAATGCTCAAGGCTGGTAATGCATACCACAAA
TTCAGAGTGAAGAGGAACTGCTGGCCTAAGGTTCGTGGTGTGGCTATGAAYCCAGTTGAGCATCCTCACGGAGGAGGTA
ACCACCAGCATATTGGACATGCAAGTACAGTCAGGCGTGATGCTCCTCCTGGCCAGAAGGTTGGTCTCATTGCTGCAAG
GAGAACAGGAAGACTTAGAGGACAAGCTGCTGCCACTGCCTCCAAGGCTGACAAGGCTTAAGACCAATTTTATATTTAT
ATGTTCTGTTTTTGGACCGCCAAATCTTTTAAGAGTGCTCAACATTACCATTTTCCCTTTTTCTGAATTTGCTATTTTG
GTACTGTTTACTTTGTGTACTAGTTTTTATCCGACACTAGTGGGTTCATTTGGCAGAAATTTTGTTTGGTTATCCTTTA
TGCCCAAGTGTTCAATAATTTCAAGGCTTTATATAATTACAATTTAAAACGCTACTC
>Contig_378
GTTTGAACCTGCTTGGGGTGAAGGGTGCCAACAGAGAGTCACCAGGAGCAAATGCAAGATTGTTGGCTACTGTTGTAGC
TGGTTCTGTTCTGGCTGGAGAGCTTTCTCTCATGTCTGCTATTTCAGCTGGACAGCTTGTTAGGAGCCACATGAAGTAC
AATAGATCAAGCAAAGATGTCTCAGCTGTTGCCTCCGCTTAAGAATTACAAGACCACAACTTTTGAGGCATCAAATAGC
CCCAAGTAGTATGGTCTGAAGAATTCGAAAGAATAACAGTGACAAAAAGGAATTGTCAATTTGGCATGGAGAGGGAGGA
TTGGAAATAATGAACAGAAAACATACAGCAGGGCTTAGGAAAGAGAGATTGTACTATTTGTATTCTTTTCTTTGTTTAC
TTTTTTCTTTAATTTAATTTTCTTGCGTGTAAGAAACTCTATGAAAAATKGTGTAAAATGATTATGAAAGTTTTAGTAG
CACTTTTACTGCC
>Contig_379
CTTGAGTATAATGGCTGGAGAATATGGTTTAAAGGTGGCGGTGGaCGATTGTGGTTTtGGCCACTGTGAGCCTTGGAGG
GATTTtGTGGGGgTTGGAGCCCAACTGCACCATGTCGTTGGAGGAGACMGTGGCTGGGACCCTTCTTCTGACCTCGCTT
CTTGGTCCTCCGACAAAACTTTCAGGGTCGGAGACAACATCTGGTTAGCCTACTCGGCAGCGCATGGGTACATAGCTGA
AGTGAAGAGCAAGGAGGAATTCGAGTCATGCGATGTCAGCAACCCAATCAGGATGTTCACGGACGGTTTGGATAGCATC
TCTATGGACCAGGAGGGACTCCGCTACTTCGCCAGCAGTAACGTGGAAAGCTGCAAGAATGGGCTCAAGTTGCACGTGC
AAGTCATCCCTCAATCTCATCAAAACCCTGAAACGCCCAACCCCAAAATAGCAATAGCAGAACCAAAGAGCTCTCGGTT
GGCTGCAGCTGCTGAGGGGCCCGCAACTCCTTCTGGCTCAACCCGCCTCACCGCTGCAAGTCTCATTTTGTTATCATTT
GGGTTGCTTTGTTATGTAATGGGTATTTAGTAAGTAGTCAGACTTTAAGATTATGCGAGGGGTATTTTGTTGTTCGCGT
GTTGTATTGTATGAGCCACTGAAAAGAAGAGAAAAGATTGCCAGCTTTGCTATGTATTAATTCTAATTTAGTAAGAGGT
GAGGATTGATATGAATTTGGATTTTTCCATGTATTAATTCTACTTTAGCATGAAAATGAAAGTTGAAATTGTTTCTGCT
AAACTATC
>Contig_380
CAGAAGGCAATGGGGACAAATGACGTTAGGGTGGATGTGAAGCTGAACAAGCAGATCTGGAGCAGAGGAATCAGGAGCG
TCCCAAGAAGGATTAGGGTTCGCATTGCTCGCAAGAGGAATGATGATGAAGATGCCAAGGAAGAGCTTTACTCACTTGT
TACCGTTGCAGAGATCCCAGCTGAAGGACTGAGTGGGTTGGGCACCAAGGTCATTGAAGAGGATGATTGATCCATTAAT
GTGTGATCTAAGTAATCTATTCAATAGGCAGAAAGAGTTTTATAAGCTTTTTGGCAAAAACCTTGAGAGACTAAAGACT
TGTTTCAGTAGTTTGGTGTATTTTTGTTTGGCTAAATATTCAGCATCAGTAATGTACTTTTTGGTTTAAGTGATTTGGT
TTTCTGGTTTCTTTT
>Contig_381
ATGCATTCGAGTACACACTCAAGGCTGGTGGACTAGAGCGAGAGAAGGACTATCCTTACACTGGGACTGATGATACCTG
CAAATTTGACAAGAGCAAAGTTGTTGCTGCTGTATCTAACTTCAGCGTTATTTCCACAGACGAAGATCAAATTGCTGCA
AATTTGGTGCACCATGGCCCTCTTGCAGTTGGGATCAATGCCGTGTTCATGCAAACATACGTAAAGGGAGTTTCATGCC
CTTACATCTGTGGAAAGCGTATCGATCATGGAGTGCTTCTGGTGGGGTATGGTTCTTCTGGTTTTGCTCCGATCCGATT
AAAGGAGAAGCCTTACTGGATCTTGAAGAACTCATGGGGACAGAGTTGGGGAGAGGAGGGCTATTACAAGATCTGCAGA
GGTCATAAYTCATGTGGGGTGGATTCCTTGGTTTCCACTGTTGCTTCTCTGCATACATCCAATCCCTAGATAATATATG
GGGGCTTTGTAAATATAGTCTGATCTGATCTCCTAGATAATGTAGATCATGGGGTTAATAAGTTCATGTCGTGTTGCCT
GATGTTGACGTTGTATAATAATTTATGTGTTTATTTAAATGCTACGCTTTGGTGGTTGTAATTTATAAATTTATGTCAT
GAATTTATTTATAATTAATTGTATCCTTTAAACTTTaCTAAATTGGGTTAGCCCAAACCCCCCTGGGTTAACCTGGTTG
AG
>Contig_382
AAAAGTAAAACGGGGAAArCAAAAATTAACGTAATTTCATAGTCAGAGGTGAAATTCTTGGATTTATGAAAGACGAACA
ACTGCGAAAGCATTTGCCAAGGATGTTTTCATTAATC
>Contig_383
TACAACCAAATTTGTATGATAAYGGRAAAKAGcTKTATATATATATATATATATATATATAYATATATATGTAGCAGAT
ACATGCAACATTTGGGTCACAGG
>Contig_384
GCTTATTGGAAGCAAAGGAAAGGCTATTGGAATTGATCATTTTGGGGCAAGTGCACCAGCTGGAAAAATATACAAGGAG
TTTGGCCTTACCGTCGAGGCAGTTATTGCAGCAGCAAAAGAAGTTAGCTAGGCAACTTGTTATTTAGCAAATTTGGTTT
TGGTTGGAGATCAAGGTAAGAGGCCATATTCTTGTGATTTGTTTCACAGCATGGTCTCTTTTGTTTTAATAAAATATTA
TTTTTCGTTTGTTGCTTATAATTCTTCAGTGAAGCAACATAGATCAAAAGAGACGGTAGGGTATGAGAATGCTCTTCTT
GTATTTTGTAACAACTCTTGGACCTGTCTTGAGTTTTGTAATGCTAATGCTCTGTGGTTATCAATGAGTTTCACTTTCT
CCATCATTTTCTTCACTTTGTAACTTAGAAACTATTTGGGATTGTCTATTTTGTAATAAGAAGGGCAGCCTTACACTCG
GAATAAATATTGTAACTGTTATTTTTCAGGTAAATAAAGTTATATCCTTTCTCT
>Contig_385
GATGATGATGAAACAGAGAAGAAAAATGATGAGGAAAAGGTCGATGACATTAAAAAAGAAGAGATTGAAGGCAAGGATG
ATTATAAACA
>Contig_386
AAATTAAAGAAAAGAACAAGTAMAAAGAaaCTTaTCCCTTCAGAAACGATAGACATGATAAGCAATAGTGACATTGAAT
CATTATCTAAATCACGCTTGAGATACCGTTCGCCGTGGGACATTCTGGCAGGAAACTTTCGAAAAGGAAGCGTGACAGT
GGCTGGCGATGCCATGCATCCGATGGGACCTTTCCTTGCCCAGGGTGGCGCTGTTGGCATTGAAGACTCAGTTGTCATT
GCTAGATGTTTGGCTCAGAGGTTGGCTGAAAATTATGATAAAAAATCAAGGGCAAAGCATATAATGATGATGGAAGTGG
AAGAGGCTTTGGATAAGTATGTGAAGGAAAGAAGGATGAGACTSGTGCAGCTGTCAACACAAAGTTTTCTTGCTGGTTT
GCTACATCAAGATTCTTCAGGGTTGGTCAAATTTCTGTGTGTCATCTTGATGGCCGCTCTTTTTCGTGATATGAATCGT
AGCACTCGATTTGATTGTGGACGCCTTTAAAACTCTAGTGTTGCTTTAAGTTGATGCATTTTAACTAGATTCAAATAAT
GCTATCGTTCTGTGATCGGTGTTTTGTTTTTAATTGAAATAAACTTCTTAATGCAATGATATTGCATAGTTGAGGGAWT
AATGACTTTTTTGAAATGCC
>Contig_387
GGGGAAATaCAaCGaCTTGGGAGCGATTCTCCACAAGAAAACAGCGGCTGCACTTTGTTTGACCACTGTTAAGAATGAG
GATAAGTTGGAGTTCAGCAAGATTCTGGAGGCTATCAAGGCCAACTTCAAYGACAAGTACGATGAGTACAGAAAGAAGT
GGGGAGGTGGTATCATGGGCTCGAAATCACAGGCCAGGACCAAGGCGAAGGAGAAGCTCTTAGCAAAGGAAGCCGCACA
GAGGCTGAACTAGAAGTATCTTCCATAGAGAGGAGAGGGTGTTGGTCATTTTCTTCTGTTTTTTCTGGTTCTTTCAAGA
CTAGTCTGTCCCCCTATTATCACTTACAAATCAACTTGAGCTTTTATATCACTCTGGTTAGAGTGTGGATATGGTTTTT
GATAGAACATCTGTAGCATCTACATTTCTCTTCATCTATTTTCATCCAAACCAGTTCTCCTTTT
>Contig_388
ATCTGGAGACGAATTCAGCAATATCTTCGGTGCATTACAGGAAACCCCCACCCAAAACACTGCCTTCATTGTCAAAAAA
CTTCCAGGATGATCATYMtGTTAAKTTAAaTTYGATGTTTGTGGGTAGCGTCGCTGGAAAYCCTCACGAGACTTCACTC
GTCCCATCAGGGTCACYTATGGGTTTAAAAGGCTTGTTGCATACGCTAAATGCAATCGCGTTCCCTGCGAAAGTGGCAT
TTTCTTAAGTTTCCCTTCTGTTGTGATTTGGGTTTCAATAATATTGCATGCAGCTGCTGCTCATGCATTAATTTATGTA
ACCTATAGCTAAGACTATCTGTGGGAATAAAAGTTGTGCTTCTTTCRTTTTACTATTCCGATCCAGATTACTTGATGCA
TTCATGCATTGTAAAGCATTGAGTAGCAATACAAG
>Contig_389
AGAAGCTTGCGTTTAGGAGGGTGGGGCAGAAGTTAAGTTTTCTTGTGAGGGTGCAAGCCTTGGCAGCGAAGCTATCGCC
TGGTAGCACTAGTGTGAAGAGTGGTTCTATAGTTTGGTCTGATGGGAAGCACACTGTGACTAGCCCCTTGGTTGTGACA
ATGCAACAACCTCTCTAGATGTTTGTATGTGTGTGTGTTTAGGGTTTCGGGTTTCGGRTTTTAGGAATTTTGCGCTCCT
TAGACCTTGTTACAAAAGTTCATAACTTATCTCTCTCTMTATATATAAATATGTATGTATAATGAGAATGTGTACTTTC
AAGGTTTTCGACTCCAGAAAACTGGTGGGGTTTGGTTGGTTTGTTGTAAGATTAAGAAGCAAAAACGTTTGTAGAATGA
AAAAAACAAAAAAAAAAAGGACGGTTTTGGTTTTGTAGTCTTTAATGTATATTTGTTGATCTCTAAATCGTTCTGATTA
GTTTATAAGTAAGATTTGTGAAGCATATGATTTTGTTTCCTGCAATATGATTTTGTTGTC
>Contig_390
AAACTTTAAAGAAAAATAAGWGAGCCGTTAAAATTTGGTTTTGTTTTTTAAGGTGTTTCATTTTAGGTTTTGATCTGTT
TACTGGACATGACAATTTTAGAGTTTGTAATGTCACTTAAGTTCGTGGAAGTTAAAGATTTTATGGTTATTAAAGCTTC
TTATTTGATTAATGCGGATGGTTTTGTAATTTGGTTTATCTTATGTCACTTGGTTTCAATTGTAAGGCTAAAGCATTTG
CATTGA
>Contig_391
GCGAAGCCAGCTGAAGGCAAGTCATGGTTAGGCTTGGCTGCTCAACCAACCCAATGATATGAGCGCCAATATATATATA
TGCATCCTTTAGGCTTATATTATAGTTCCAAGTCTGCTATCTTTTCACATTTGGCGGGCTAAGCCAAGAATTTCATGTA
GCTCTATTTTTGTTAAATTGTAAGGCTTGGCTCAACTGAGCGGATGCCATAGAATATGTACTAACTGTTGATTGATCTT
AGCTGCTGTTGTTGTAATTAAGCTTTGAAGAAAAGGAATTCAATTAATGATAATCTTGAATTTATAATTAAGTCATGTA
CACCTCTTGTTTTTCTCT
>Contig_392
ACCAAGTAGCCTGTTGGATTTGTGGTCCAAGTCCAAAACCCATCAGGTCCCTGGTTCGAGACTGGCAGAGAGAGAGAAG
AAGAGAGAGGTTWCAAAAAATTATGAGGTATTCT
>Contig_393
GAACAAAGAATTAGACGAAGTTTAATWATTAaCTaGCTCTCATGAATATCATGCAGACTGCATAAAGGAGTGGCTTCTG
AAGAACAACCTTTGCCCGATGTGTAGGGCACTAGCTGTAATCCCAGAGGACTACCCCTGTTGGGATGGTGATGTGCGGT
TACACCAAGCATTCTTTGTGCATTTGAAGCTTGCAGTTTGAAAAAGGCTTCTGGGTTGATGGCTTTGATTCGAGGCATT
TATAATTATGGTCTTTATAGAAACTTGAAGATAATGGTAATATTATTAACAGCTGCCATACAATAGCCGAATGTGCCAG
TTGAAAAAGTCAGAGACGAGTACGCTACTTAAAAAAGACCTTGAGCCTTTGATCCTAATCAGCCTGTACCCGTTGCACT
TTGGAGTGTTTCTTCGAGTCAAACTCATCAAACTTTATTGAAGTAATTACAGAAAAAAAAATCTTTGTTTAAATAAAAT
AGTTGTCGGTATGTGTGGCAAGTTGTGTTTTGTGCATTGTTTGTGTGCTCTGTTTCTGGGTTTTGTTATTTTTGTTTCT
TTTCGTTTGGATTTTGAGTTGATTTGTAATAAAGAACCATCATTATCTGAAGCGAATTCAGAATCGATCATGCAGCTTG
GCACGCTAGCATCTGATGATCCCAAAAGAATAGCCATGTAATGGATATAATTACCCATTTAACTACAAAAGTTAACRGA
GTTGCATGaGTAC
>Contig_394
GCCGGGGATTCGCACAGAGTCAAGTACTATGAGGATACTGAGTTTTTTATCAAATGGGAGGGCCAGTGGGATATGTTCT
TTGATGAGGAACTTGAGGCTGCACACATGGCTGTTGAGCAGGAATTGGAGAATGGGTCGAAGTGAGAATAATCAATGGC
AGCTTGTGTTGTGGAAAGTTCAGTACTTGCTGGTTGTGTTCAAGTCTTGAAGAATCAGATGATGCTTTATGTGTTATTA
AGTATTTTGGGGATGCTTGTTCAATATGATCTCTGTATGTATTTTGGGGATGCTTGTTCAATATGGTCTCTGTAATGAA
GTTGTGTTTGAATAATAAAGTTGTGTTGTTTTGTTGATGCAGTCACACTTGTGGTGCAATATTAGTATTATTATTACTT
TGGGTTTGATTTGCCTGCT
>Contig_395
AAAAATAAAAWCSAWggATCTATACGCGGACTACATAGTGGAGAGCCTCAGGCGGTAGTTTGTGCAAGCAACGAATCTT
GGTTGCTATCATCTATCATCTGTAATGAAAATAACTTTATTATTGTGTTGTTTATGCATACATTTTGTTTCGCAATGTA
TGCATGTGCTTATATACTACGACTCTAGATGGATTGTCTCCTCTGCTTCATATGACAAGTATTAAAACTCTTATACAGT
AATGAATATCGAAAACGACTGGAAAAAGAATTGTAGTTTGGGTTGATATATTGGTTTTGTGTCATTCTTCATTCACCCT
GGCATGGGTTTGAAACGAAGTGTACTTGTATGCATTGCGGCTGTTCTTTTCATTTTTTTTTAAGtAAAAATGTATTCTT
TACTATA
>Contig_396
TTACTTCTCACAGACTCAAACTGTTTCTAGGAACAAAACCCAAATCAAGAATCTGCAACAGAAGCCCTTTTTGTTTGTT
TGAGAGCAACTTCTCTTGTTCATCTTCAAGCTTGGAAGCAGCTGATCAGAGCAGGAAAGAAGAAAGAAGGGTTTTTGTT
TTGTTTGATTTCAATGGCAAAGGAGATGGGATTGTTGGGTTGTTGGGTTGAGGTTGCTCCTGCCCTTCTGATATCTCCC
AACAAGACTTCAACTTGTCCTGAATTGGAGACAATAGCTGAAGAGTGGGAGCTGGAGGCAGAGGAGTATGATCAAGAGG
CYAAACAGATTGAAATTTTACTGAATTCTTCTGTGCTGATTATGTAGTTTTATTTATCYATTCTTGGGGTTTTTGTGTG
AATTTGTATCGAAACAAATGAACAGAATTTTGTAGTTCAATGACTTCACTCTGATGGAAATATATGCTACCTCTGGAAA
TTGGAAGGAATTAAACTAAATAATTTATTTCTCTTGTTGATGCAATTTTATG
>Contig_397
AGTTGGTCCAGCCTCCAGAAGGTACCTACTTCTAGCTTTCAAGACCGTATAGATATCATGGAACCAATTGCATATGGAA
TATGCAATATATAGTTTGTAACGTCCTTGTTGCTGATCCTATGTTAAGATCATGCATGGGAGTGCCCCAAAAAAGTCTC
TTGTTACCTCTCCGTGGCTTCAACTTTGTTTTGTTTTCTTCTTTTTTCAAACTGTGTTCAAGGGATGCTGTTTGATTAA
TGGGATTTTATGTGTGTCCAATATTTAACATACCCTTTTAAGTGGACTCTTCTACCCTTCTCTGTGTGTATACTTCTTC
TATCCTCTTATTGTTCTAGTTTTTTTTGTTGTTGCC
>Contig_398
TGCTTTCTCAGCAGAGCAATGCAAGAAAAGACTTGGGAGGCTACTGGAAGAGTGTGATGAATGACCAGCCAATTCCAGA
AGCCATCGGAGACCTCTATTTCCATCAAGATCATGAAGATCATTTGCCATCTCTCCCTGGTTCAAGAGAAAAAGACCAT
TTTGTTAGGGACTTTGACATTAGGCCTAATGCTATAATATACCATGGAGCTCATCATCATCATCAGCAGCAGCAGCAGC
CTGCAGAAGACAAGCCCATGCATGATATGGAGCCCAAAGAAGAAACTTCTTATATTGAAACAGTCACCCATGGCTGAAG
AATCAGATATTCAGGAAGATCAGGAATATATTCCATGTGTTTTTTTCTGTTAGAACAAGTTTGAATAGAGGAGCCAGCT
CTTATGTGTGTACTATATTTAGTAGTGTTTTGTGCTTGGGTGTTGGGATTTCTCAGTTTTTAATTATGGTTATGTTTCC
ATGTTGCCAAGGGAGTGATAATTGAATGTTTATATACATTAAGTGTGTGAAACATGCATAATTAATGGTGGAATTACTG
GATTGATTTCTAATGAATATTTTGGATATTTTCAGGT
>Contig_399
GGGGGGAGCTCTCAARCACTTCTCTAGAGaCTaCCCTTaCCCTTMTCTCCCTCAAATTCTCTTAATTTYCCTTTCTAGT
TCTCAATTCTAGCTTTCTTTAATGTTTTCTTAGTTGTAATTTATTTTTCTTtGTAATGTAMATTCTTTtCTTAAGTTTT
CAAGTTGAATTAGTTTCCAAGTTTCAATTATGGTTTTTGTTCTTATTCATTATGCTTATAAGTTAATATGCTAGTTTGA
ATGATTGATCACCATTTAGGCTTGCATGTTAGCTATCTTGGTTTGAATTAAGAGTATACACCATGCTTTAATTCRAATT
GAACTATGAATTAGGTAAGT
>Contig_400
ACAAGACACAGATCCCAGGTCSCAACGAAAAACTAATCAGTGAGAGCCAGAGAATGTCGAGTCAAGGTCAAGCCAACCG
CAGCGTTATTAGAATTAAAGGGACAATTGATATGAGCGGCAACGAAGGCAACTCGACGGGATTTTCCAACTTCAACAAC
AGCTATGATGGGGGCCAAGCSGGCGGCACTGACATCGAAGCCGACAGTATTAACATGAAGGGGAACAAGGGCAACATGG
ACGGATTTACCAACTTCGGCAACAGCGGTGATGGGCGCGTCCAGCGCAGGCAAACCGTGAAAAGAAGGTTCTGATCAAC
TAATGGCAATCTCTCGTTGCATGCATGCATGCAATTGAAGAAGGCCATAAAAATATATGTATATTGTACTAAAATAAGA
GCTGATACAGTATCTGAGGCTCCTTCCTTGGCTAGGCCTCCTTATCATGTATGTGTTATTAATATTATCCTAA
>Contig_401
GGAGGTCTTGGACTTGCTCGACACTGCACAGAGGCAGAACCATGTGACGGTGGTGGCAAAGCTTTACTGGGGTGATGCG
AGAGAGAAACTTTGTGGGGCAGTCGAAGATCTAAAGCTTGACTGCTTGGTCCTTGGAAGCAGGGGCCTTGGTAGCATCC
AAAGGGTGCTGCTGGGAAGTGTGTCCAGCTACGTTATGGCAAATGCAACCAGCGCCGTCACCATTGTCAAGGATCACAG
TGCTTAATTAATTAAGAATATTGTACAATAAACATAGCTTGTGTTGTGTTTCTTTCAGCTTAGACCAGTCAAATTGAGA
CTTGTGATCAATGTGATGATGATATGAAGGCGGTTGAGTATGGTACCGCTACATGTTTATTTTATGTGCAAAGTTCCAA
GGATGTATTCAATAAGTTAATCTATGTCTATCTGTTGATGAAGTGCAATAAGGAATTATTCATGCAAAATCTTTCGCTC
>Contig_402
TACGTATAATACGAGAAGAAAaCAGATGAGAGAGTTCATTCTGTATATTAGATAAATGTGCCTGTTCTTCTGTGGCTGC
AGATGAATAAAGCTATTAATGTAACATTTTGCTTACGGCTGGAGTCATTTTTTAATCAAGTGCCTTTTAC
>Contig_403
AAATTAACCAATAATTTTTAGACTTTACTACTCTCATGTGAATAGTGTCTCTGAAGCASAGAGAGAGAGAGAGAGAGAG
AGAGTTGGWATAtCTATCTGGGAATTTGATTTTGGAAGCAAAGTCAAGCTGAAGATTTGAAGATTGTGTAAATGTTTTC
CCAACCAAGATGGTTGGTGTGGGCGAGAAGAGTAGAATCTCTTTTTtGGGGATTGTTTTGATAAGTAGATAATCCTAGA
TTGGTAAGAAAGGAATTGCCTTTTGTATAGTTGAAGCAGACAGTGGATCATTCCCTATTCTCTCTGTTCATTATGGTGT
TTGTTATCACTATCCCACTTACTGATCTCTATCATTGTAAAAAGCTTATGCTTCTATGCCAAATTATTATGTATGTAAA
AAATTTATAACTTTATCCAGTTTCCTCTGGTCTCTTKCTCTAC
>Contig_404
GTTTGATCCGTGCAAGTTATTTGATTCTCCATATGGTAACCATCCCAATGATCCTGTCAACTTAGGTTTTGGCACTCCC
CTTAACTCAGTCGACTATAGTGATGACTCAATGTTGAAGCAAGATGCATTTTGGATCTGATGAATTTGGGTTTTCATAT
ATTGACTGCTCCAATATCTGAATAAGGCTGTATATTATGTTGTTTGGCGGGGGGTTGGGGGTGAATGAGGATATCCCCA
CACGGTTCTGGACCGACCAGGTGAAGCTTCTATTTTTAAGTTTAGCTGCTTATTATATCTGTCGGACCTTTTAGAAGAA
GTTGGGGGTTCTCTTGCTGCAACCTCATCATCCAAGTATAGGTTGTCTAGTTGTTCTCAGTGCAGTATTTAGTAGGGCC
AATAAAGGACTGGAAAGAAGCCAATCTAATACAAGTACTTTCGTTGAAATGTTAGATACATTTTCTGGTTGCTAAAGTC
ATTGTTGGCATGTAGTTATGTAATGTATACAGAGACATCTATATATGTGGTGGTTTCATGTATCTTAGAAACATTTTGC
TTGTTTCTCAACTGCATTTCAGTTTGTGCTATCAACAATTCATTCTTGCTTTCGCAGTTTATCGGGGGAAAGCTCGAAT
AGTAATAT
>Contig_405
AGAAGGAAGAAAGGAMCGTAGGTAGACCTaCCGaCCGaCGCGAGGTAGATGTGAAGGGAGATGATGACACAAAAGCCCT
TGCCGTAGTTGAGAAGGCTCCAGAAGCAGTGGTGAAAAAGCCTTCTGGAGGATCAATTGATAGAGATATAGCTCTTTCA
CATCTTGAAAAAGAAAAGAGTTTGTCTTTTATCAGGGCATGGGAAGAAAGTGAAAAGGCTAAGGCAGAGAACAAGGCCC
AAAAGAAACTTTCTGATATTACTGCATGGGAAAACAGCAGGAAAGCATCTGTGGAAGCCAAACTGAGAAGCATGGAGGA
AAAATTGGAGAAGAAAAAAGCACAATATGCRGAAAAAaTGAAAAACCAAGTTGCTCTTCTTCACAAACAAGCAGATGAG
AAGAGAGCTTTGGCTATAGCCAATCGCGGGGAAGACTTCCTTAAGGCAGATGAGACCGCTGCTAAATACCGTGCAACTG
GAAGTATTCCAAAGAAGTTCCTTGGCTGCTTTTGAAGTACTGCTTTGAGCCTGGTTTGAAAACAATCAATGTAACTTCT
GGTTTTTTCATGTGTATATCTTTCCTGGTTTGTTCCTTTTTTTTTCTTCTTGGTCGGGTCCTGTTTGGTCTATGTTTTG
TGTGAAAACTGACTAGACAATCAGCAAATGTTCGTCATCGTCCATAGTTGTATAGGAAGTGTATTTGATTTGTGAGGTC
CAAGTTTGTTATTTGTTATATACATTTGAGATCAGATGTTGCTGTCCTTGAGGACTGAAGCTTTTTCTAGTAATGGGAT
AACTCTACACTATTCATCTTTCGTTCCTGCTTC
>Contig_406
TTACAAGAAGGCTTTGACTAGGAAATGCATATTCAGTGTGATGGAGTTGTTGTGTTACTAGGAAATCTTTTGATGTTTG
ATTTGTATTAAATTTTCTGTTTTTATGAACTTCGAGGCAAGTACTACTACTAAGAAGTCAGAATTCTAACTATTAAGAA
GAATACCTGCACGATCATTTGCAGAAGATTCATGCAAGTAATTCAGCTTGAAATCCACCCACTATTAGCACATATAT
>Contig_407
GGTATTAGGAGGGATTGGCACGGGCGTAGGGCCATCAGGAGCTGGCATCAACTCGGACGACAGCGGTGTGATTAGACTT
GTTGATGCTAGTTTGTTTTCTTCTATTCTAACCTTATTCGTTTCAGGCTTGATGCTTTGGTGGGGTTGAGAAAGAAATT
AGAGGGTGTGAGGTGGGGTAGGGGTGGAACAGAGATGATGCTGGATTTCAATATGCAAGTATGATGCATGTGAGTCTGC
TGTTGATTTGTAGGTGTTCATCTTAGGGCCAGCCTTGCCAAGTTTTTGTCTTTTATCTTCACCCTTCTAAGTTCTCTAT
GTGGGAAAAAAAGCAGATGGGCTTTTGATTCCTTTTGGGTGGTATTGCTTAGTGGGAGTGACTATGGAAAAGCATCTGT
CTTTCTGTCTCCAACTTTTCTCWGTTTTTTGTACATTAGATCTAATCTGRGTGTACTGCTAGCTAGCTAGTCTATTAAT
TTGATGAGTATTTGGCACCTATTTTCCTAGTTGGTATTGGAGAACCCTGTTTCAGTATGGTTATTTATTTCTTCTTTTG
CTCCTTGGCCC
>Contig_408
GTTGTAGTGATCAGTCGAAAGTAAATCAAAGCGCCATTTGCTTTGTATTATTTGTGTTAAATCTGAGCTGCTATAAGGA
TGAAACTCTTGTAAACAGTAATTCCAGAGTTTGCTTATTATTGTGATGTTTAAAATAAGATAAAAAAGATTCAAATCAA
TTCTGTCGGAGATTTGGTGTTGTC
>Contig_409
AGGACGGAAGAGWgAAGAGAAGGAACCAGAAGGCAGCTGCCAAGAAGGCTGCAGGTGGTGGTGATGGAGACGAAGAAGA
TGAAGAGTGAAGTGGATGAGACTTCAATTTAGATCGTGTTTCTATTTTATGCGCCATTTATTTTATCGTTAGTTTCGTT
TTCTGACTTTACAGTCTATTGTAGTGGATGGTGCTAAACGTTTCCTGTTCTTGTTTTGTTATGCTTAGAACTCAAATGT
TTTGCTTTTAATACCTTAGTAATGAATTTTGTGGTGGTAACTTGAGAGATTTTTAAGTCGTGTTGGTTTTCAT
>Contig_410
GTTCCGTTGCTACCGCGGGCTTTACGCAATCGATCGGATCATATAGATATCCCTTCAACACAACATAGGTCATTGAAAG
GATCTCGGAGACCCACCAAAGCACGAAAGCCAGGATCTTTCAGAAAATGGATTCCTATTCGAAGAGTGCATAACCACAT
GGATAAGCTCACACTAACCCGTCAATTTGAGATACAATTCGGAATTTTCCTTGGGAGGTATCGGGAAGGAATTGGAATG
TAATAATATCGATTAGATACATTTATACAGATACAGAAAAAAAGGTTCTCTATTGATTCAAACGCTGTACCTACGGGAT
AGGGATAGAGAAAGAGGAAAAAACCAAAGATTTCACATATTACTTTTGATCGAAAAATCAATCTGATTTATTTCGTACC
TTTCGCTCAATGAGAAAATGGGTCAGATTCTACAGGATCAAACCTATGGGACTTAAGGAATGATGGAAGGGAWT
>Contig_411
CACGTGGTGCGTGGCGAATGGTGAGGCTGGGAAGGAGAAGCTGCAGGCGGCTCTAGACTACGCTTGCGGTGAGGGCGGG
GCAAACTGCCATCAGATCCAGCCAGGCTCCGCGTGTTACGATCCTAACACACTGGAGGCCCACGCATCGTACGCTTTCA
ACAGTTACTATCAAAAGAAGGCACGTGGGGTCGGCACGTGTTATTTTGGCGGGGCGGCCTACGTGGTCTCTCAACCACC
CAAGTATGGGAAATGTGAGCTGCCCACTGGATACTGAACCCCACTGAAGAAGAAGGCAGGCAGGCAGGCAGGAGGGTTT
TATTtAGCAATTTTGGGGGCAAAGGGGTTTTtAGCCTAATTGCTGAAGTAGTAGGGTTTATTGGTTTAAAATGAAATTC
TTTGTGGTGGTTTCGTTTTGTATGTATTGTTGGGTAGTTTAGTATGCTACTTTTGTGTTTCAGACTATTTAACTTTGAC
TCTTATGTTCATAACTTTATATACTTAGTTATCAATCTCTGTTTTCTTTTTACTATWTAAAAATAAGTTGTATTTAGAT
AATTTGATGAGTTGGAGTTGTGTGGAGGAGAAGTGGACAATGATTGTTTtGCACGGTGACAAAACAAGGTGATGGAGAC
TCTGAGTCTGAACTGGGCACG
>Contig_412
CCGGCTGCTTCGGCTTCGGTATTCAGGAACATATCGATCTTGGGATCAAGTATGACCCTTCAACTGGTATCTATGGCAT
GGACTTTTTTGTTGTTTTAGAGCGCCCAGGATACCGTGTGGGTCGTCGTCGCAGATGCAAGTCGCGTGTTGGAATTCAG
CACAGGGTTACCAAGGAGGATGCAATGAAGTGGTTCCAGGTCAAATATGAAGGGGTCATTCTTAACAAGTCCCAAAATA
TTGTTAACTAGACAGATCTACTAGTCTTGGATATTTTGTTTTAGTTTTGGCAAGCTGCTACTTTTTACCAATTTCTATG
TATCAGGAGTTAGTATCTCCATTAAAGAGATGTGCCAGTAATTTTGATCTTGAAAACTTGATGATGCCCTCTTGTTTCG
ACTCTTGTTGCTATATGGAGCAGCCATTATTACTGTCAGCAAATTTTAGTTTGCCTTGTGAMCATTTTGTTACTCATCT
GTCATATTATTTGTTGCCAATAT
>Contig_413
ACATCTGTTGCTGCTACACCTGAATCGTCTGCTGGAGGGAACGAGCAAGCACCTGCTTCTCCGCCAGGGGCCGCCGCGG
GTTCTCTTATGCTTGCCAGTTCAGTTGGATCCCTGCTCGTTGGTCTTGTAGTTGCATCATTCCCTTGTTTTTGAGAGCT
GAGAGGGAGATGATATAAGAGAGTTGTGATGTTCATTTTACCATTGGGGAGTTCTCACTTTAGTTGTTTTTGAGGTGTG
ACTGAAGTTAGATTTGACATCTGTTTTGGGGTCACTTGAAGCCTGTATTGATGGTTTGGTTGGACATCTTTTTCCTAAT
TTATTAGTCTATTTCTTCGTATATTTTTGTGCACCATTTTGATTTGAAGTTTGAACTTAAAAGAATTCTTGAGCTGTGA
GCAATGAGCATGTTTCAATTTGTAAACCACGCAACACATTGTGCAATGCATTCGATGGTATATCTGTTTCATTM
>Contig_414
GAATTAGAGGCCGAGGTAGTGACATGTCACTACCTSGGCCTCTACTCTGCGTTGATACCACTGCcTTACTCTGCGTTGA
TACCACTGCTTCGG
>Contig_415
AAACGAAAAATAAAAATAATCGAAaTAATCGAGCATCCTCGTCGCTTACTSCGATAGCCAACAACCTCTGAAGTCTTTG
TCGTCCTCCTCGGCATCTGTGTGAACCCAACCATGGAGCTAACAGCACAGCAGCTGATCCAATACAACGGCACCGACCC
ATCAAAGCCGATATACGTGGCACTGAAAGGTCGCGTCTTTGACGTGACGGACGGCAAGTCGTTTTACGGGCCTGGAGGG
CCGTACGCGATGTTCGCGGGCAAGGATGCCAGCAGAGCTCTGGCGAAGATGACCAAGAACGAAGAAGACATCACTGCCT
CCCTCGACGGCCTCTCAGAGAAGGAGATCGGCGTCCTCACCGACTGGGAGAAGAAGTTCGAAGCTAAGTACCCAGTTGT
TGGCCGTGTTGTTTCTTGAAAGTTCTCTATTTTCAATTAGAATTCTTGAAAAGTCTCAACCTTTTATCGTCTTTATGAC
TTAAATGTATTGCTTCTGGGTATCTGTGACTTTGTATCCATGTATCTGATCTTGGATGTTGTGTATGTTTATCCATGGA
TGAATAAATGACTATGGTTGTGTGarAATTTGGTTTTGTTGATTTGGCTGAATTTTGAGCCTGTATGGTTGAGAAGTTA
TGCAAATTTTTGCAGTTTGATCCAACTGTTCATA
>Contig_416
ACGGAACTAGTAaCAGTAGAAGCTACCTGGAGAATCAAATGGCTGTTGCCCTTGGTGGAAGGGTTGCCGAAGAAGTTAT
CTTTGGTCAGGAAAATGTGACAACAGGGGCATCAAGTGACTTTATGCAAGTTTCAAGGGTGGCAAGGCAGATGGTTGAG
AGATTTGGGTTCAGCAAAAAGATCGGACAAGTTGCAATCGGTGCTGGTGGTGGCAATCCCTTCTTAGGTCAACAGATGT
CGTCCCAAAAAGATTACTCCATGGCAACTGCTGATATTGTGGATGCAGAGGTAAGGGAGTTGGTAGAGAAAGCTTATTC
AAGGGCCACGCAGATCATCACAACCCACCTCGATATCCTCCACAAACTAGCCCAGCTTCTCATAGAGAAGGAAACTGTT
GATGGTGAAGAGTTCATGAGCCTCTTCATTGATGGGAAAGCTGAGCTATATGTTGCATAGTTGGGACACTCGGGCAAAT
TCATGTATTATCAGTCAGCGTAAAAATGTTGTATTATAAAGTTCATATACACAAGTACACATTACGAACCAATTAATTT
TTTAATGAAATTAGGAAGCAAAaTAATGGCACAATAGTTGGACTGT
>Contig_417
AAAGTTAAAAAGTAAACAAAATTAAAGAAAGTTTTAAGGTTAAAGTATGGATGTTACTGCATTTTCTTCGTATGGTTTT
TCAGTTTTTGTGGTACCTAATGACTGCTTAAAGTGCTTTCTCTTTTGCTGTTGAGTTTATTGGATTTTTCACTATGAAA
GCTTTTCCCTTTTGATTAATATATTGGAGCTTTCTATTCAGTAGCCTTAA
>Contig_418
CAGCGGGGAAAGAAGACCCTGTKGRGMGTTTGGCTGGGGCGGCACATCTGTTAAAGAATAACACAGGTGTCCTAAGGTC
AGCTCAATGAGAACAGAAATCTCATGTAGAMAC
>Contig_419
ACAGTTTCTGCTGCCCTTGTTGATCTTGGGGGCTGCATTTGCTCTGCAATACTACGGGAAGAAGAAGTAGTTCAATCAT
CCATCCGTACGGAACTTTAAACTGAGACCGAGACATTCTATCACTCAAGKGGTAATAATGGAATTTAAGTTATTACTTT
GCTTTTTTGAATMTGTTGTACTACCCTTTTTAMATATCTGTATTTCTTGTGTGTGCTTGGAATTTATTGAGTTGCCAAA
GCATTGCTTCATCTTGCAGTGACCTTTGTAAAAGCATTTACCTCTTCACCTTTAATTTAGTTGTTGTTTCCTATACTTT
GATTAAACAAACAGATCTTAGGTATGGTCATTTGGATTAATGGAATAATTTGCCTCATTCTTGTTCT
>Contig_420
AAGGTAAAATTAAAGAAAAmTaCTAATATAGGGTTCGTGGGTGAAGAAATGTTGATCTACTTAGCTTAGCTAGCGACTT
TGTAAATGATTTCTAGACCCTCTAAACTTTTTTCGAATTATGAAATGGTTTAGCCAACTATGGCATGCAAGTATCT
>Contig_421
GATGGWWTMKGCTCATGCCAGCCAGCAGATCTACACCAGGGCCACCAACACCTAGGTCTTCTtGTTTTCTGAGGTTATT
ATGTCGTTTGGGTGATTATTATGTCGTTGTAGACTATTTAGCGTCCTTTTTTATATTTTCATGCCAGTTTTGTTTTTCT
TTTTATGGTTAATGAGACTTTGATTATTCAGGATCATTACGCATTAGCTTGCTAGTAGATTATAAATCTATTCAAATAG
TGAGAAACCGTTGTTCTTCTTTGTGGCTTTTTCCGTGGTTTCGTAAACTTTTTTGTCATTCCAACCTTATAAGTTGAAA
CAATATTTGCTTATACATCTATATAGATTGCATTAACCCTTACGTGTT
>Contig_422
AACAAACAAAMACAAAGATATCCCAACGAAAAATCAATCAGTGAGAGACAATGGCTGGAACCAATGATATTCAWGTTAA
CGGGTTCGATTTGAGCAACAACAGCGGCAACACGTCGGCATTAACCCACTTCGCCAACAGAGGTGACGAGGGCGACAWG
GGCGACAATAAAATTGTGGTTGAGAATGCTAAAGCGCAAGGGAACACGGGAAACTTGAAAGTACTTACCGACTTCGCCC
AACGCGGTAAGGTGGGCGAGTCAGGCAGCCAAGAAATCAAGGAGAACAAGCCACTTCAGGCGGCAGCATGAAATTGAAG
AAGGCCATACCATAATAAAATATCTACACTAAAATAAGAGCTGATGCAGTATCTGAGGCTCCTTCCTTGGTTAGGCCTC
RTTATCATGTGTAATaTtAATATTATTATTCTAATAAAATAATGGTAGCTTATTATTAAATACATCAAAATTCTATACG
TATAACTTTC
>Contig_423
TGAATATAGAGGATAAGTTTGTTCCTTAGTAAATAATTTAATTGCATCACTAAAAGGCTGTAAAAAGCAGTGGTATCAA
CGCAGAGTACGCGGGGATGATTAAAAATGATTATTTATTAATTTTTATTGGGTTGGTAATATTAATTTTAGGGGTTTTG
GATATTGTTAGAAGTG
>Contig_424
AAAAATTTAAAAaCTAAAAaTAAAGTTTTTAAAGTGTATTGAATGCTGTTTGTGGCTGGTGTATGTGAGCTATGCATCT
TCATAGCACAGACTTCTCTATGTTTTAAGTATATGGTTTTATTTTCTATGTTAGTTTGGTTTTATTTGCTGCTGCTTCT
GCAATCTATCTTATATTAATAATGCTTATTGGGTTAAGGTATTCTT
>Contig_425
ATTTACCAATTACACTTTTTCTGTCTTCCCGAACAGCAATCTAGTAAGAGAAAGAGAGGTCGAGAGAGCTCAGGCTTAT
CTGATTTTTGGGGTTAGGGTTTTTCCTCTTTCCGAATCGCCCATTCCAAAACCCTAATTATCGGATCAGGTCTGAGCAT
TCTGGTTAGCAGGCCCTCTTAGGTTAATCAACCAAGTTTCATGTCTGAGCTCGACGTACAGATTCCTACCGCCTTTGAT
CCCTTTGCTGAGGCAAATGCTGAGGACTCAGGTGaCTGGGACAAAAGAGTATGTGCACATTCGTATACAGCAACGGAAC
GGGAGGAAAAGCCTGACAACCGTGCAGGGATTGAAGAAGGAGTTTAGCTACAACAAGATACTCAAAGACCTTAAGAAGG
AATTTTGCTGCAATGGTACAGTTGTTCAGGACCCAGAACTAGGACAGGTCATTCAGCTTCAAGGTGATCAGAGAAAGAA
TGTGTCTTCCTTCCTCGTCCAGGCTGGCATTGTGAAGAAAGACAACATCAAAATTCATGGTTTCTGAGCTGTTGCAGCA
ACTCAAGTCTCTGCAGAATACATCTCCCTGTACGCTCAGGGCAGAACATGTTATCTGGATATTACATCATCTATAAGTT
TGTCTGCTATGTGTATTGTGTTTCTGGTGTGTTCTAATTGCCAAGCAACTGGTGTTATGTGGATTGATCATGGAGTGTA
TAACAACTTGTGGCCGTCTTAATTTCAATCTCTATAAAGAATATATTAAGAATGCTCCTTGTCCAGGTTTCCCTGCAAA
TTATTTTCTGTGAATGGAAAACAATAAACATATAGAGATTTCATGATG
>Contig_426
CGGTATATAAATTCACTGGTTTGAGCAGTAAAATGTCAAATGGAGCTTCACTCTAATTAGTACTTTCATGATGTAAAGT
AGAAGCTACATATATATGTTTTTGCTCTAATTCCCAATTTTACTATGAACTAAATAATATATTTCATATATATCCCTAC
TGAATTTTGCCATTTCTAGTTCTTATATTTTTATCATTTTATTTCTGTT
>Contig_427
GCTTATTTGTGTATCTGGGTTGGTGTTTGTTTAGGAGGAGAAGAAAATGGAGGAGAAAAAGCCAGAGGAGGTGAAGAAG
CCAGAGGCAGAGGAGAAGAAGGAAGAGAAGAAAGAAGAAGAG
>Contig_428
GGGTGCCAAGGATACTTGTCCCATCGACACGCTGAAACTGGGTGCTTGTGTGGATCTTCTTGGTGGGTTGGTGCACATT
GGGCAAGGTGACCCAGTGGTAAATGAATGCTGCCCAGTGCTGCAAGGGCTTGGTGAACTTGAGGCTGCCGTGTGTCTCT
GCACAACTCTCAAAATCAAGCTTCTTAACCTCAACATCTTTGTCCCGATTGCTCTTCAGCTCCTTGTCACTTGTGGCAA
GTCACCTCCTCCTGGTTACACCTGCTCTCTCTAAAAGAAATTAAGTTGCTAGGTTGATGGATATCCAAGGAGAGCTAGG
GAGGGAATCGTCATGAGAGGATGTCGAGCTTCCCCTTGTTCCATGTTTAATCTTTTCTTCTTTAATTGGTATTGAGCTG
ATGCTTTGGCTTTGATCTTATTAATGTACACACCATTTGTTTTAAATTTGTTGCACGTGTGTTTTATCTCAGGAAAGCA
ATCAAACATGCTTTTGAATTAATTTTAAATGTTATATTCTTTTTCTTATTTCATTTTGGTTAATATTAATGGAATGAAA
GCTATAGCTAGCAGATTTGCCCTAAATTAAATTAATTCAATGAAAAAAGGTTGTGAAC
>Contig_429
CGGTTTCTGAATTCTGAATGATGATGCTTGTGGTTCCATCCTTGTCTGAGCAGTGAACAGTGACTATTTTAAATTCTGT
AGTTATATATTTCGTACTCTTTAATTGGCCAATGGATGGTTCACCAGAAACTATTTAGTTAATAAATAAAAATGCTTTA
TATGCATATGCTCTGTTTCTTTTTGA
>Contig_430
CGGTCCCTTCTGATCCAATTTGTTTTTGAAGTTGGCCGTTATTTTTAGCTTTGGAGCCATGTTTATGTTAAAGTTGCTG
AGTTTATGTTTATTTGATTCCCTGAGTAAAAGTGTAACGTGAATTCCGAATCATCTTTTCAAACTGTTACTTTGAATCT
TGTTATTTACTCCCAAATTGACaCCTAAGATAATCGTTAATTGAAGTAATAGTTTACTTTGATG
>Contig_431
GTGGRATTGAAGCATGGGTTAATTTGAAGGAGGAAGACATGGCCAAGTTCCAAGAGGATGAGCAATTGCTGGCATGTAC
TTACAAGTAGTGGTGGTGGCGATGAAGAATGTGGTCACGGCGTGGTGAAACCAGTGGTACGATAAGCAATAGGCAATAT
AGACAATGGCTATGTCAAGAAATTACAAAAACAAGGTGATGAGCACTTGCTAAGCTAAGGAAATAAATTTCCCTGTGTG
TAACTATATGTTTGTGTTACAAAATTTCCCTATCGATCTAACTAATATGTTTGTGTTATGTGTAACAAAATTATAATTT
CAAGTTTTAATCTTTTAGATTTTCTCAATTAAGGCCTACACTTTGAATACTAGTATATACAAAGTTT
>Contig_432
CCTTTCCCCCTTTTTTCTTTTTCCATCTGAGAGAGAGAGAGATCTTAGTTTTCTCTCTGTGTTGTCTAGTAGCAGTACA
TGTTATCAAATCTGCAAATGAAATGAACCATTTCATTCTGTATCC
>Contig_433
GTTAAAGAAAGGGAAGGAAGTGGATCGAGTGATCGGTGCCAAAAAGGATGAGCTTGAGAAGAAGATTCAAAAGTACCAC
TCTCTCTAAAACCCCCATCCTGCTTGTGTCACTCTTTCAGACTTGAGAGTTTGTTTTTCTGTTTTTGTATTTGCAGTTG
CAACTTTGTCGGTCATTTCTATATAAATAGATTAATTGGAAAGCTTTGTTGTATGAACATGAAGCAGCTAGCTGTAGGA
AATCTTTAATAAATAAAAAGCCCCAAAATCACAATTAAATTTCTTGTTGGTCTTTACATTATTACAAATACTAATACTA
TGGAGAGTTGGAGTTGCAAAGGAGAGGCTCAGACTGTGTATGATTGCTGAATTGTGTCTATGTCCAGGCCCTTGTTTCT
CACCACTGATTCCACATGCCCTTTCAGGGTACTTAATTCTCTCAGCCTGGCAATTTCAGCTCGTCTCTTTGCCTCTTCC
GCCATCTGATTCAGTTCTGTGTAATTACTGCGGTCGGCGAATATATTGGCT
>Contig_434
CGGGACTTTCATGGCGAACCACTTCGACAGGCACTACTGCGGCAAGTGTGGGTTGACCTATGTTTACCAGAAGGCTGGC
GGTGATTAGAGATTTAGAGTTTTAAATTTCAAATATATCATTTTGGATTTAAATTTTGCTGCTTTTTTTTATGATGGTA
TTTTCGGTTTCAATTTCATGCTTGAAAAACCTCTGAAATTTTAGGTATTGTCGTTGTTTCAATTGCATATGCCAGATGG
AATGATTATCCTAATATTGTTATGATTCGTGTTCTATTGTTCATTGGCTGATTGATAATTGTGAAATGATGATTGTTTT
GTTTtGAGAAAGTTAAGTCAC
>Contig_435
AAGAAAAAAGAAGAGAAAATAGACAAGAAGGAGAGTAAGGAGAAACACAATAATGTAGAGGATGAGGAAAAAGACAATG
ACAGCAAAAAAGAAGGGAAGAAGAAGAAAGACAAAGATGAT
>Contig_436
CAGATCCAGAGGGATCTTTCTATGAAGAAGTTTGATTGGGACCAaTCCTATTCATCTTCAACCTCAGAGCCCCACTGCT
GTGAAGCAAGTTGGTGTAGTCTGGGATGCTTATGAGGCAACAAAGGGTGCTCATGGGATTTGCATCCTGACCGAATGGG
ACGAATTTAAGAGTCTTGATTACAAGAAAATTTATGATCAGATGCAGAAACCTGCATTTGTGTTTGATGGACGGAACGT
CGTGGATGCGGAGAAGCTGAGGCAAATTGGGTTTATTGTTTATTCAATTGGAAAGCCTCTGGATGAGTGGCTCAAGGAC
ATGCCTGCTGTGGCATAAAGACTTGATTGAGGTGAGAAGCACAGAATCATAATGCATGTGAAGATCCCCTGGCGAGTTC
AGTTAGTACTGAAGTTTGTTACTGAGAGTGGAAGTATGCTTGTCCTTACTTTTATTTTTCCTGTATAATTTCTTATTAT
TCCCCTGTTCTTAGACTTGGGGCTTATGTTGTTTGTGTCTTATTTTATTTTGTAATAGGATCCATAATACAGTGCCTGA
GTTTGTCCTTAGCTTTAGTGGAATATCTTCCAAATTTGTTATTCTCTTATTTTAATGTAACAATAAAAATTGCCCAAAT
TAAAATTCTGTTGATCTTCCTGTATTCATGGGTATCTGATGTGTGCGATGTTCTTCTACTTTAAAGTTTAAACACAACT
AAATTTTTTTTGTTGGGCT
>Contig_437
GGAGGGTTTGCTCCACCGCCACCTATGGGAGGAATGCCACCAATGGGCATGCCACCTTTTGGCATGCCACCAATGGGCA
GTAGCTATTGAGATGAACTATTCTTGTGGAACTCGATCTTGAATTTGGTGTTTTAGTCAGTAGGGCAACCTATTCGATA
GAGCGTTCCATTTAGTGTAATTTTATGAAGGCTTACATGCCGTCATTTCCTTTTWATTTtATTTTTCTAATTTGTTTTT
GATGGGTTGAAAGGGTGCAGCTTAAATAATTGTGTCATAGGTTGTGTGGATATGTCGTCTTGTAATATTCTTTTGTAGC
AGAGGCATTTTTTTCTTTTTGGCTGTTGGTTGAGGGCGAGCTTAGAATTTTCTCCTCTGTATTATTGTTCTCGTTTTTC
AAACTTGCCTGAGTATAATACAAAACACACCACTGATAATTTTGAAGTGCTTTATTTACACTCTTCTTTAATGTATGCC
CCAGTTGWT
>Contig_438
GGAAGGTTGGCCATGTTAGGTCTGGTAGCTTTGGCCTTCACTGAGTATGTGAAGGGAGGAACCCTAGTGTAGGTCTTAA
TCATTGTTGTAGAAGTTTTCCACATGTAATTAGTCTGTACGAATCTTTATAAGAATATCACATTTTTCGTACTCCATGA
TCTT
>Contig_439
CGGGGCAGTGGCGAGGGTAACGGTGAGGGTCATGGTGAAGGCCGTGGCTATGGTGAGGGTTATGGCAGTGGAGGCGGAA
ACTGAGAGAATGCAATATTAATACATGAAGTACGTGCATGGAGCTAAAGTAGTGTATAAATAAGGAAGATGGTGAATTT
GTGTACCAGTCAGATCTGATGTTTAGCCTTGAATCATCATCTTTGTAATCGGTTCATTTCATATATATATATTTAAATG
GTGTTCCAGTTCATAT
>Contig_440
ACTGTTGTTCCAGGCGGTGACCTTGCCAAGGTGCAGAGGGCTGTTTGCATGATCTCCAACTCCACCAGTGTCGCCGAGG
TGTTTTCTCGCATTGATCACAAGTTTGACTTGATGTATGCCAAGCGTGCTTTCGTGCATTGGTATGTGGGTGAGGGCAT
GGAGGAAGGAGAGTTCTCGGAGGCTCGTGAGGATCTTGCTGCTCTGGAGAAGGATTACGAGGAGGTTGGSGCTGAGTCT
GCTGAGGGAGATGATGGCGATGAAGGAGATGACTACTGAGAGTCTTGAGCTTCATGCCTTTATGTGTTTTGGTATTTCT
ATGTTTTTGTATTGAATGCTGTTTGTGGCTGGTGTATGTGAGCTATGCAT
>Contig_441
CCTACAGTGGTGCCCAACTCCGCTAGGGCCCCTGCCCTCTATATATTTAGCCATTTCCTAGGGTGATTTTTACATATAT
ATACCAAGTATCTAGAAGATTAGTATGACTCTTAGTATACTAGGATATTAGTTAGTATACTATAGTAGTTATTGGGTCT
GTTCGTTCAGTCTTGGGCCTCTATGTTATGGTCAAAGTCTGAGGAGGGCTAGCTTATTTTAAAATGGCTCTCCATCATT
TTAATCTCTAAATTTTATCAGCGTGGGGTGTAGGGTACCCTTCTATCTTTGGGACCCTAAACCCTTTCTTGGGTCTTGT
TTTTATTTTTATTTTTACTTCTGCTACAATTGTTAAAGCTGAAGTTGGCAGAGGTGGTGGACTTTGACCACCCGCCATT
AGTGTTTGAAATAGCAAAGCATTTTCTGCTTGTTTTGTAAGGCCATTATTGTAATCAGCTGATGCTTCCTTCCTGCTGA
TTTGTTGTTATATTTTAAAGTTTGTTGAAGAGTAATGTATATTTCCATTTTCTACTTCGTAATGGATTGCTAATTTTTT
ATTTCTTGCTTCTTGAGCTTGTG
>Contig_442
TATATTTATTTAAATATAAACAAACCCAATCCTATTTCTTAATTCTACATCATGTTTGATCCGATCGAAATAGGATTGG
GATTTTCAGGATAAGGAATAAACAAACCATGGATAAATCCAAGCGAATCCTTCTTAAATCCAAGCGATCTTTTCGTAGG
CGTTTGCCTCCGATCCAATCGGGGGATCGAATTGATTATAGAAACATGAGTTTAATTAGTCGATTTATTAGCGAACAAG
GAAAAaTATTATCTAGACGGGTAAATAGGTTGACCTTAAAACAACAACGATTAATTACTATTGCTATAAAACAAGCTCG
TATTTTATCTCTGTTACCTTTTCTTAATAATGAGAAACAATTTGAAAGAAGCGAGTCAACTCGTAAGG
>Contig_443
GGTGCAGTTGCTGTTGCCGCCCCAGGTGCTGGTGCWGCWGCCCCCGCTGCTGCTCCMGCAGCAGAGGAGAAGAAGGAGG
AACCYAAGGAAGAAAGTGATGACGATATGGGATTCAGCTTGTTTGATTAGGAGCTCCTTCYAAACAAGATATAGTCCAC
TTTTCAGTTTGCTGGTTTTTAGTACTTTTGAGACTAGTTAACCTTATCAATGTAGTAGGGCTTTCTTTATTTTTGGCTT
TTTGTTATGTATTTCTGATGGACAAATTGTTCAGAGTCTGGGGTTTCCTGCTGAGCACTATAATTTTGAACGA
>Contig_444
ATAGGGGGACCTAGAAGACTTGGGGAGCTGAAAGCACCTACAGTACTTGGAGCTTTATAGAAATGACATAAGTGGTAAA
ATTCCGAAGGAGTTGGGGAAATTGAAAAGCCTTGTTAGCATGGATATGTATGGCAACAGATTTGAAGGAAAAATCCCCA
AATCTTTYTCCAAATTGAAGTCACTCAGATTTCTGCGACTAAACAACAACAAACTAACAGGATCTATTCCAAGGGAGCT
CGTCAGCCTTTCTAACCTGAAAGTTTTTGATGTTTCCAACAATGATCTATGCGGAACAATTCCAGTTGATGGCCCATTY
GGGACTTTCTCAATGGAAAGTTTTGAAAACAACAGACTTAATGGCCCAGAGCTGAAAGGACTGGTACCCTACGACTTTG
GTTGCTGAAGAAGAAGGCTGGAATTYCTCGATCATCCTTATAAAGATAGTAACCTTGTATTATAAAGGAGCAGGATTGT
AATCACTAATTATATTATGCATCTGGCAATGGCACACTGTTAATGTATGGATATGAAAAGTAAACACTATCATAGCAAA
AATAAAATTATTCTGAGATCGGAACCTTCAATATGATCAGGGCAATTGTTGTATTAAGCCACAGTATTGTGTACTGTGG
ACAGCTTATTTAGAGGACGGGACATCGGTTGTAAGGATAAATGTTCTCTACCACTTCACCATTTCMCCAACTGAACTTC
AAACCC
>Contig_445
GCTTCCGCTWCAAAGACTGCCAACTCTGTTATGGCTTTCCTCGCTGGCGTAGTTATTGCAGTTCTTCCCATTTGGTGAT
TCATTTGGATTTAGATTTCTTTCAAAATTTTCATTTAATCGATTGTTGTTGTTGCCAAATGATATATTAATGTTATTAA
CTCCATTATATTATTAAGGAATTTTTATTTATGTTAATGTTATTAACTCCATTATATTATTAAGGAATTTTTATTTACA
TCAC
>Contig_446
TGATGAAGAGGATTCAAAAGGGTCCAGTCAGGGGTATCTCACTGAAACTGCAGGAAGAAGAGCGTGAGCGTCGCATGGA
CTATGTACCTGAACAATCTGCTATCAGGACTGAAGAAATCAAGGTCGATAAGGAGACCCTTGACATGCTTGCTGCTCTT
GGCATGGCTGATCTTCCTGGGGTATCTGAAGCTGAGCCACAGGTTATGATCCCTAGCCAAGGTTATGGACGGGGTCCAC
AGGGTGGAAGGAGGTTCTGAGGCAATGGAAGCTTTGTGTTGTTTTTGAGAATCTGGAATTTAGTTATCTAAGTTTGCAT
TTGGTAGTAGTGATATGGCAAACATGGATCTTATTTTTGTATTTTAATTGAATGTTCGCTTGACATTGAGTTTGGAAAA
TGGTACTTTTGTTTATTAAATGGAGTTAACATGCTTGCGTTTATGCAAATATTGTTGGTRGAACG
>Contig_447
GGTGTTTCTCTCACTCTTGGCCTTCCTCACTGTGAAAACCTCTCCTTGTCTGGAGCTCATCACCACCAAAaTTTCTCCC
TAACCAAAACATTCAACTTGGGAGAAGAGTGGACATTGGTGAAGCAAATGATCAATTTGGTACCATAAACACTTCAGCT
CCTCACTCTTCTGCAGCATTCGAAAACATCGACATTCAGAACCGAAAGAGGTTCGTAGCACAATTGTTGCCAGACTTTG
TGGCCTGATCATGATGCAAATAATTTAGAAGACATTGAAGTAGCTTGACTAGCTGCAGGGGATGTCATGTCATTATTGC
TGCTTTATAAGATCTTCATCCCAATATTTCTTTCTATGCCCTCTAAATACTTGGGGAACAAGGGAAATCAATGCATATG
GTAGTGTAAAGAAAGAAGATTTTACTTTAGTATAGGTATATACTTCTGCATAGAATCATTTCAGTTCTTAGACAGCTTT
AGGATTTGAGAGCATATGGTTGAGGATTGTATATTAGTTTGTAAGTTTTGGAGATTGGATAGATGGATTGGTGTAAAAC
TTTAGTTTAAGTGGCTATGGGTATACCAATATATATATATATATATATATATTGATATTTAAGTAACTGGGTGTACGCT
AAATAATGCCACACTTCTGGTGTTAG
>Contig_448
ACAAGAAACCTAAGAAGRAGAgATTaGTTAAaGGGAGAGACAGATTGAGTTGGAAGCCTGTAGAAAAGAAATTGAAATG
CTAAAGACCGAGAAAGATCACTTGGAAAAAAGGGTTCATGAGTTACTTGAAAGGTATAGGAATATTGATGTGGAAGATT
ATGATCGTGTGAAGAATGATGTTCGTCAGTTGGAGGAAAAATTGGAGAAGAAGGTTTCTCGTGTAGAAGAAGTCGAGAA
ACTTCTTTCAGAAAAGCAGGAGACTGTATCGCATCTGGAGCAAGATCTTTCTAACTACAGATTAGATCTGACTGAGAAA
GAAAAAAAGATAAATGAAACTTTGCAAGTTGAGGCAAGTCTAAGATCAGATGGCGAGAAGCAAAAGAAGGCGATCCTTC
AGTATAAGAGGAGGTGCGAGACACTCTTAAAGGAAAAAGAGGAACTGAGCAAGGAGAATCAAGCTCTTTCTAGGCAGTT
GGAGGAAGTCAAACAAGGGAAACGATCTTCTGGGGATACTAGCGGAGAACAGGCCATGAAGGAAGAGAAAGC
>Contig_449
AAACCCTAGAAACCCTAGCTCTCGGAGGCGCCTCTGCTGATATTGCGCATCTCTTCTGaagCGACAATGGTGAGAGTTA
GCGTTCTGAATGATGCTCTCAAGAGCATGTACAATGCAGAGAAACGGGGCAAGCGCCAGGTC
>Contig_450
CAAAGTTGCACGTTTTCTATCTAGCGCTCCGCTTAAATTTGCACCCTCTTCACCAGCACATTATAACTAAGCAAGATCG
AGAAAGCTACAGCCCATTCTAAACCAACAAAACAAAGGAAAAAAGGAGAAGAGAGAAAAACCCTAGAAGAAGAAGAAGA
AGG
>Contig_451
GAACACCGTAGCATCCCATGCTGCCTATGCCATGAATCTGTATTATCATACTGTTGGGACAGTTCCACTAAATTGTGAT
TTCTCACAGACAGCAACTCTCACATCCTCAAATCCCAGTTATAATGCTTGCACTTACCCTGGTGGAAATACATGACTAT
ATGATGGTGAAGCAAAGAAAATTAATATATCTAGTGACGGATTTGTTAAGGTTAGAAATCAACGGAATATAGGGAATAA
GGTCTTGGTGTGCCTTTTTTGGTTGTTAATTTATTATATATAGCCCTTTAATTGTAAAGATTCCTAGTTTTTATTGGGA
TATCTGTTAATTGTAAGAACTCTAGTATAATATTTGGGAATGTGAATGTACTGCTTCATGAATGGTGAGGGTTTAAAGA
ATATATAAAAATGCAACATGAATGGTGAGGGTGAATAACTCAgARWMRWAC
>Contig_452
CCGGTAAGAAAGCTGCTAGAGAGGAAAAGCTAGGAAACTGGAAAAGTGTATTTATATAGCTAGGAAAGAGGGCTCCTAA
TAGAATGTTGGTTGCTGGATGGTTTTCGTTTTACTTAAATGTTGTTTCTTATTAGTCCTGAAGGTGGTTTGTGGTGGCT
GGCTGACTTGAAATTACGGATGAATGCCATTACTTTACTGTTTGTGCAAACTTAAAAGTGTAATGCATTGTTCTCTGGT
TTAATGTACTGCTCTCTACACCCTTCCCCC
>Contig_453
AAAAAAACTAAAAAAACAAAAAATTAGTTGGTCCGACACGTTAATTAGGTGTTTTTGTTATTTTGGTTGTCTGCAGCCT
CACTAATGTGGTATGAACAATATTTCATCTAATTTAGTCTTAAGTTTGTATTTGTTATGTGGAAAAAAAAAAAAAAAAA
AMAAAAC
>Contig_454
CAGGAATCTTTGGAGGCAAAAGTGAATGAAACCAAAGCAATGGTGAAGTTCCAACTTAAGAAGGTTCTTTGCATGGGTG
TTGCTGTGGGCAATTTGGCTATGGAGGAGAAGCAGATTTTTCAGAATGTACAACTCAGTGTCAATTTCTTAGTTTCACT
ATTGAAGAAGAATTGGCAGAATGTGAGGTCCTTGAACCTGAAAAGTACCATGGGGAAAGCAATCCGTATCTACTAAGTT
CTTAAGCTCTATCAGAGACTTTTGTAGCGGAGGAAGCATTAGCAGAACTTTAATTAAGACATTTCTTGCAAATGATTTT
ATGTTCCCTTTTGTTTTTGTTGACTTTGATTTCTTTGTTTAAATTATAATGAGTACTGTATTTTTGGTTTGAACGAATG
TTGGAAGATTTTGAAAGAAATTTTCTTCACCCCCC
>Contig_455
CAACACCAAGATCACTTCTTTTCTGGATCCAGATGGCTGGAAAACTGTCCTGGTTGACAATGAGGATTTTCTCAAGGAA
CTGCAGTAAGCAAGAATATAACTGCATGAAGTCAAAGTATCTGTGGATAGTCCATGTCATATGAATAAGATTTTCCACT
TGCTGTATTAGCAACGAGGCATTGCCTGTTTCAGTATGGCTGCGTATGTTACTTtGTTTTtCtATTTTAGTAGGACATG
GTACTTTGTTTGTCTATTTTAATAGGACATGGTACTTCGACTATCTGTTTTAATATGGTTGTCAAAGTTAATCTATGTC
TGTTTTAACGTGGTTGTACTATGTTAATGGTAGTAACCGAGGTTGACATCATTGTGAAAATTTTATGATTGTGTCGGTT
TAGTAAAGTGATTTTGGAGTATTAGCAGAGGCC
>Contig_456
GTCATTATTAACTTTGCYACAAATGTGAAGGCATGGGGTGTAGTTGGTGCAGAAGGTAAATTTGCTGGCTTGACTTTCA
GGCAGTTATGTGAGCCGTTTGCAGAACAAGCATACAATTTCTTCAGAGAAAACCATGGAGCTGTCTCATTCATTTACCT
CAAGAATCCAGGGGCTTACTTCAATTGCCCAGCTGTCGTTTTTGATTTCAACAAAGGGTTACCTCTGACAATAATCAAG
ATAGGGAAAAATGCCAACGCAATATCTGCCTGCAACCAAAGACTGTTCAACAGAaGAGGGGAAGAAGGCCGTCTTCGCC
GCACAGGGCGAAGTAAACTTAAGTTTTGATGCTTAAGTTTCTGTTTGTTGCTTAACTGCCAGAGCAAYTAAAAGATAAT
GGCATAGGTCTTGGATTAYGWWGTTAAMWCTCGAATYCWTCACCGTCACCAATYAAGGGTGTGTACTTRRTCACTAGAG
AAGRAGTGTAAGTCTTCTCCAACCTTAAGAGAGGTTAGTTTCTCTTCCTCAGTTTAAGTACTGGGATTTGCATCGTTTG
TTTTAAAGGTTCTTTGGATGCATCTTATTTTAGAACCTTTCCGCTTTCAAGTGCTATCTAAYTGCACTTTGCTTTAGGA
CTTTTTTATCTTTTTCCTTTT
>Contig_457
GGAGCAATGGCATTTACaTtGTGAAAATGGGCTGTACTGGAGAGCAGAGGAGGAAGACACTGTGGAAGAGCTAAAGAGA
GACATCAAAGCCAAAGAAGAAATGATTGCAGGCCTAAAATCCAGAATAGTTTCTATGGAGCATGAACAATACAAGAAGG
AACGAGAGATTGACATATTAAGGCAAAGCTTAAGAATCATGAGCAGCAAGAAGACACTGCAGGTCACTAAGAATGTTTC
TCGAGATTCACAGCCTGTGAATGTGAAACAGGCTAGAAAATTGTAATATAATTTTATTATCACTACACTGACAGTTTAG
TCATGAGGTGCAATGGAACAAGTTAAAGATTAAAATAATTTGGCCACAACTTCAACTTGTACTTAATTACTTTCAGAGC
TTATAGCTCCAGTGATTTTGCTGAGAACATTCACCTCGTACTTGGGGCGAAAGTTCGAGGCTCTCCTCT
>Contig_458
CCCGGAGTTAGGTTCAAGGTTGTGAAGGTCTCAGGCGTGTCACTTTTGGCYCTCTTCAAGGAGAAGAAGGAGAAGCCAA
GATCTTGAATTTCCTATAAAATGTTTTGTCTGTTGTGCTACTTAAACGTTTTGATTTGCTACTTAAACGTTTTGATTTA
GAGATTTTGTCAGCATTTTATTCCTCCATTGTCCGTTgttCTCTTCTCCTTTCTATAATCAGATGCTTATGTTTTAATG
GAAATTTTGTGGCAAAATATGTTCTTTTTCTCYG
>Contig_459
TAAACTAACAAAGAAACCAAAGAATAGCTGGCGGGAAATGTAGGAGCTCAGGTTGTCAGATGATCATAGCGAAGCTAAT
CTCTCTTATTTATAAAGATGGTTTTAGGTATGGGGCTTTATGTTTTCTGATTTTTGTAAGTATTCCATCTTGTATGGCT
TGTTGTAATCAGTATGTTGTGAGTTGTAGTTACAGTATTACTGTATTGCCTTGTTGTATAAGTATGTTGAACTATGGGT
TGCTAATGATATATGAAAGGGTTTGGTTTGAAACCGTGGGAGTCAGCTATTCTATCGCTT
>Contig_460
CAAGGACCAGATGATTCAGGTGTTGAATCCTCATAAGTGCTGATATGAGATCCAATGGCATATGAATACAACACTAAGG
GTTGGGTTGGGGGGAAATCATGATGTGTTTTGTACTCTTGCTGACCTTCGGGCCATTTTTGAGTTAGGTTTATTGTTTT
GGTTTTTGGGCGGTTTGTAACTTATTGCACTTTTAACTTTTGATGCGTATGTTTTGACCCTGTTGTATTATCTGGTTTT
TGTAAAACCTCTAGTTACTGTAAGAAACATAACCGTTTTTATAAAGTCACAAAATTCCAGACCACCTCCTAAAGGGTGA
GATTCATATAAGTGCTTTATGGAGAACTGCTTCCAAGTATTTTTTCCAGGAAGCACATGGAATTTTTAC
>Contig_461
AAAGTAAAACTAAACGTACTCGGCAATGCTTCTGACAGGGTGGACAACCTCAGTTGGGGAGAGCGGGAAGTTGGTTGAC
GTTGGGTGGCCATCTGTGTGGGTGAGGATTGTGACTAGTTGGGCAACTGCAGGTCTGTTCATCTGGTCTCTTTTGGCTC
CTATTCTGTTCCCCGAAAGGGAATTCTGAACCCTGCCACCACCAAAATAGAGATAAAGGGTTTGCTCATCAGTGTCTCA
AGTATATTTATTGTGTGTATGCATCTTCTATTGTACTTAAAATACTATCCGCTTTGTAAATAGAATGGTATGTGTTGAC
TTTTGGAATAACCAATTGTGCTTGGTAAACTACATGTTAATGAGCAAAACAGTATTATCAGTGATATCCCCAAAAGTTT
CTTTATT
>Contig_462
GACTACGATTTGAGCGATAAGCCTGTGGGGCTGGGGGTGAGGTCCAGAAGGTACTCGCTTTTGGCTGAAGATGGAGTTG
TGAAGGTCTTGAATTTGGAGGAAGGCGGTGCCTTTACTTCCAGTGGAGCTGAGGACATTCTCAAAGTGCTGTGATTTTG
AGTTGTTAGGTCTGTAAGGTTTTTTTTtGCTTTGTTCTCTTTTGGGTCTTGTTTCTGGGTTTATGAGTGTAGGTATGGA
GGAGTTCTGGTTTTGTTTTAATAAAATGGACGGGATGATGCAGTGCAGCCCAACTAGGGTTTTTCTGAATTTCTGGCTA
TAGAAAAATGTTGGGTTTTGTTTCTCAGAGATGGGTTTTTTTTCATGAATTATTTTAG
>Contig_463
AATAGAATTAATAAACAACAAAGAGAAAAGAATAATGGATGAAAAAGAGTWGAAGAAGGAAAAGAAGGATAAGGTCAAG
GTGAAAGAAGATGAAGAGCAAAGAGAAGGACAAGGAAGAGAAAGAGAGCAACGGGGATAAAAAGAAGGATAAGAAAGAG
ATAAAAAGAAGAAAAATAAAAAAGAGAAGAAGGAAAAGGGTAAAGATTTAGACAAAGGGGAAGAAGAGATTGAAGGCAA
GG
>Contig_464
GGCTGCTACGGATGCGGTGAGTCTGGCCATTTCGCAAGGGAGTGCCCTAACAGGTCTTAGATCTGTCATTTGACCTTTA
GTGTCTCTGCCGCTGCTGTTTCTGGGTTCTTTCGTTTAATTAAGTCGGGTTTTTTTTCTAAGAAATGTTGACTCATTTT
CAGTATGAGGATTGTCGGTTTTGTGGGTCATCTGGTTCTTTCATTCCATGGAAACATGAATTGATGGCTTTTGATGTAG
TAATTTTTTTtCTTTCTTATTTTTAAGATTTTAGTAGTGAGGATTTGGTATTTTGGCAGAATATGTGGCTTTATGTTTA
GTGGTTGGACTATGATTCATACACATTAATATACTCTGCACCTCTGTTTATTGTGTTCTT
>Contig_465
AAAAATAAAACTAAAAAGAACCTAAGAATAGTARGTAGAAaGTTTCATATTTtGGAATTGATGCTTGTTTTCATCCAGG
AGATGGCTTCAGAGTCTGCTGCGATATCTTAGCATTTGCCCTTTTATTATGTTATATCCTACTGGGGAAGGCATGGACA
TCTCAGCACTTTGAAGAACTCTGTATTTGTTGTGATTGGGAGAACTTTATGTGTTATAGTCTGTGCTTGTTTGGTGGAC
ATGGTTATGGGTTAATGTTCGTAATGTGTCTACTTGCTGTCTATATGGCATTTCTTTCGTGTAGTACATTTCAGTCGCA
ATTCTCAGATGTGGACACAATGACTGGTATTGTATATTATCGATGTGGTTTCCATGCATAAATCTATTTTCCCTTCCTT
TCTCGCCGATTAGGTTTTCAGGCATAAWTTTAATCAAAGAGTGCCCCTTTTATC
>Contig_466
AATTAGTTGTGCCGGCTGACTCAACTCTCTGCAGTCTGGTTTTGGCTGAAAATCAATTTGGACATGGTATATGAGTCCA
AGCCTGAACATAATCATTGTGGATGTAGAGTATATGTTTCCTTTTTACTCTCTAAATAGTTCTAACAGCTGGGTGAGCT
GTCTTGCACGTTACGTTATGCAAATTTCTTAGTATTATAACTTTTTGCCCAAATTAAGTGTGCTATATCCCACGATTCT
GATCTATTCAATTCGTTTTCTGTCTGTGGATTTGGTTGCTAC
>Contig_467
CGGTTGTATGATTAATTCAATTTACTTTTTTTTATATATATATATATATATATATATATATATATAATTTATATATATT
CTCTCTCCCATCTGTCATCATTCGAAAAAGATAAAATGTAGTCCCGTTGTAATTWG
>Contig_468
CACACATGTTCCTTAACGCATACAAGAATGTaGaCTaGGCAGTTTCTCTTGCCACAGAGTATACCTTCCCACAAGCAGA
GAAGGTCAAGGAGTATTTGAAGGACCCTAGCAAGTTTGCTGCTGCTGTAGCCCCTGTTGCTGCCGACGCTGCACCAGCT
GCTGCCGCCAAGGTGGAAGAGAAAAAGGAGGAGCCTGCTGAGGAATCTGATGAAGATATTGGTTTCAGTTTGTTTGATG
ATTAAGTAGTTAGTATTAATAGTTAAACTTTGAGGATGTTAAGTTTTCGCAGATTTAGATTTTTGCCCTGGAACTATGT
TATGTTTTGGCTTCTGTTGGATACATTTTTTTATTTTCGTATGACTATTTTAAATATTTTAAAGTTTAGTCACCTGATC
TTATCCGTGGAGGTGTTTATCAGCAACGGGTTTTTGCTGGGTTGGCCCATCTCTGAAAACACTACCGTCTTTAATAGTG
CAGCTTTGTTCATGAAACGATTTTTAGGTGAGCTTTTTGTTATGTAATAATATCGTTTTAGGTTGTTTTCTTC
>Contig_469
AATAGACTAATTACTACATCCTCCATGTCAGTTGTACAGTATTACCTTCTCAACCGTTTCCCAGTCCCTTATGCTGCTT
ATTTTGTTCTAGTTGCAACAATTGCTGCATTCACTGGTCAGCATGTAGTGAGAAAGATAATTGCAGTTGTTGGGAGGGC
TTCCATTGTCATCTTCATACTAGCTTTGACCATCTTTGTGAGCGCAATCAGCTTAGGTGGGGTGGGGATAGCAAATATG
GTTGAGAAGATGGAGAATCAAGAGTACATGGGATTTGAAAATTTCTGTCACCAGTCCTAAGTATGTTGTGTAATATCCT
ATTTGTTTGCTGTGGAATTTGTCAACCCACAATAACTATTATCCACACCACAATCTACTTTAAATATTGTTGTATATTT
TTCCAGTAATTTTCTGGCAAAGATTACTTTCTATTTATGTACTGGATTTTCAAATCATTGTTCCACCAGTTCCTAAAAC
GTCGTCGTTTCCAACATTGCATTGTTAATGAGAATGTCCATTAGAATTCCWTTT
>Contig_470
AAAGAAATAAGAAGATgAATGCCCAATTGTAGCCACAATTGGATATGAGTATCTTTAAGGCTGTCTTGTATTCTGGTTT
TATTTTATAGATACTTGAGAGTTATCCTCCGAAAACTGAAATCGAGAGCACCTGTCATATGTTAACTTTGAATTTAAGC
AGCATTTATGGATGTTTTTCTGTTGAAACTGCAAGTTCCATCTTGTTCTGATGCTAATTTGGC
>Contig_471
AAGCTTGAGGACCAGTATCCAGTTGATCCACTTCAGAAACGGGTTCTTCAGCTGGAAAAGGCCAAGGCAGACAAGAAGA
GGGTGGCTGAAGCTGCAAAGCCTCAACCCAAGAGACCTCGCGCTAACGGTGTTGGATATGGGCCCCGTGTCACTAATGT
TGTTGCTGACAAGACTTTCTATCCTAGAGTTGCTGAAAaTAGGTACCCGCAGTACATGTATGACAGACAGTTTGTTTAC
CCTGGACCTGCTGACAACCACTGTCCTTCCCTGCTGGGTTCTGCTACTTACAACATGTCTCCTGCTCATGGCAACTACT
TTGCAACTGGCTACCAGTATCAGCCTGCATATCTTCACTAATTTGATGGCCAAAAGTGACTTACGWTCCTCTCAGTTTA
ACGGTTAGTCTTTAACCCTCTGAGTTCGTTGATGTTCCGATGTATGAATGATATTAGTATCCAAAAAAAGACCCAAAAA
AACAAAAAAAAATTTGTCTTATTAATTTGTTAGTTGGATGTACAAGAAGATATTTGATCCTCTAATATATGTACTTTGT
TTTTCTTTTGTWTATGTTCTTTCTTGATCT
>Contig_472
GGCTCAGGAAACCGAGGGCGTGGATAAGAGGCTCTAGCCATGCCTGCATGGAACTGTGGCTCGTGGCATGAGATTAGTG
ACAAGTTTCACCTTATTCAGCTAAAAATGTATGAAATGATGAATTTGAATAAATAATGAAGTAGATGGTGCTACGAAAA
AAGAAGGTGGTGAGTGTGATTGTCTGTAATATGTTGTACCTTTCTTAGAGTGTTTGTTAATAAAAGAATTGGCCACGAT
ATTAAATTATTTTTGTTGGATGTCTTTACATATTGCTTCCATTTGTATTCTTAATTATTTTTGTTGTACCTATCATGTT
CTTTTCTGA
>Contig_473
GGTCAATGTGCTTGATTCAGATATAGTTTCCACTAGTAGGTTCAAGTAGGTTATTGAGTCTCTGTTTCTGGAATTGTAG
TTGGGGTAGAGTTAGGGTTGTAGGTAGTAGTGTTTGTGAATATAATCATCTTCTACTAGCTTCTTAATAGAAGAGATTG
TGGGAACTTCTTTTGCTtCCTTTTTTATATTTTTGGGCCTTTATTTTTCGAACGTGTTCTTTGTGGGTTTAAATACTTA
ATGACAGTGCTTCAATATTTGAGCATCATATGATTCTTCAGCTATGTACTGTTTTCTGATCTTTCACTCTTTCATTATG
TGTTGAACACTTGGAGAAATGGGGAATTTGTTGCTTTTAAACT
>Contig_474
AAGTTATTCATATACCATATAGRCTGAGGAARGCTTATCGCAAGATCCATGTTAGGCTCGTGAGGGAGCTCGAGAAGAA
GTTCAGTGGGAAGGATGTTATCCTGATTGCCACACGTAGGATATTGAGGCCTCCAAAGAAGGGGTCAGCTGCCCAACGT
CCCCGCACTCGTACTCTAACTGCTGTGCACGAGGCAATGTTGGAGGATGTTGTGGCGCCTGCTGAGATTGTTGGTAAGC
GCACCAGATACCGTCTTGATGGATCCAAGATAATGAAGGTGTTCTTGGAYCCCAAGGAACGAAACAACACYGAATACAA
GCTGGAGAGCTTTTCTGCAGTTTATMGGAAGCTTTCWGGAAARGATGTTGTGTTTGAGTAYCCMATMACTGATGCWTAG
RAAYATTTTGTGCGGTGACACCTTTTAAATATCCTTGCCCCTTCTTTTTTATTATCTGAAGAACTGAATTGAGCAGGCA
GTCAATTTAAAATTTTGATGTTGAGGACGTTTTGTGCGTTTGGAAGGATTTTGTTGCATCTTTATATCATTCAGAGTTG
CATCTGTTCAAAATCGTATTTGGGTGTTATTATTGTGA
>Contig_475
AATTACTAAAGTAAGTTAACAAATAGACAACAACTTGGTCAAGAGGTTCAAGTGGGAGAAGATTCTTCCCGATGAGAAG
ATCGTCGTTGACCCTCTCCCCATGCCCGCCAAGGGCCTCCCCGTCCGCCTTTTTCCTCACAAAAAGTCTGCTTAACTTC
ACTTGAAAGGGCTGGCTGGCTACGTGCATTTCCTTCCTTCATTGTCTATTTAACTATCTAGCTAAGTTGCAGATGTATA
CATAAAACAATCGAACAAGGCTTTGTTTCTTCTTTTTTTGGGATCCTTTTTCTTTTTCTTGGTTATTGTTGTATTTGTT
CTTCATGTCCACTGTACGTGTTTAATCAGGGCTTAAGCTCGTACGTGCCACTTGATGTTTCGATACATGAAAAAATGTA
TAATGGAGAAATTAAGAATTAATAATAAACATATTGTTAACAACGC
>Contig_476
AAATACAATCATCTCTTGCATACTTTCATATATACATTATCGTGCTTGTTGTTAAGCAAAACATGGCATCCTCAAAGGC
TTTTCTTCTTCTTGGTCTTGTCTTTGCTGTTCTCCTCATCTCCTCTGAGGTCTCAGCTGCTCCAACTCAGGAGAGTACA
GTCAACGGTGATGATTTTCTAGATGACCATGGCCACGGACATGGAGGTTATGGCCACGGACATGGAGGGTATGGCCACG
GACATGAAGGGTATGGCCACGGACATGGAGGGAATGGCCACGGACATGGAGGAAATGGCCACGGACATGGAGGGCATGG
CCATGGCCACCACGGCAAAGGGGGGCCTGGTGCTGCTGAGACTGAAATCGAGAATTAGATAACCTGTTAGTTTCTGTGA
CTTACGTTGCAGGTGTGTTGTAAGGGTAGTAGTACGAAATAAAGTTGTTTGGTTGAGTAATCTATATGAACTCTCAATC
ATAGACTCGTCTTAAGCTTGTTCTCGTGTTCTCTGTAATTTACGCAAATGTGTTCTCTTGTTATGTGCTAAAATGTGAT
TTAACTTGCTCAATACATATTATGTCAAAAATGTCGGGTATATATGGCTTGACTCCTTAAAATTGAGGAGGAGCACATC
CTCACAACAAATGAGATTTTGGTACTTGTT
>Contig_477
GGTGGAGGCCACACGTCTCAGATCTACGCAATCCGCCAGAGCATCGCCAAGGCCCTTGTGGCGTTTTACCAGAAGTATG
TCGATGAGCAGAGCAAGAAGGAGATCAAGGACATCCTCGTCAGGTACGATAGGACCCTCCTTGTTGCTGACCCAAGGCG
CTGCGAGCCCAAGAAGTTCGGTGGTCGTGGTGCTCGTGCTAGGTTCCAGAAGTCTTACCGTTGATTTGGGGAAAGCGAA
AGCTGGACAGGTTTTGCTTCGTCGTTTCGGCTTTTGTTTATGGCTTCAAGGTTATGGCTTTTGTTTGAAGGAGTTGGAT
GTTAATTGGTATTTTATAATTTCTCAGAATTTTGATCATGGAAACTCTGTAGTTGTTAAAGTATGTTGGAGTTTGAAAT
GTTATCATATTTTTATGAATTACGACATGTTTCTGTCAATTACTGTGTTGTGGTTGATGTGGGGGATTTGAAATGTTAG
CTTTGGGTATGCTATTGTGTTCTACGTTCATATGATTGATGCTAAATCTCTGGAATTTATGGGTTTT
>Contig_478
GACCCCTACGATGATCTCCTCCAACACAGCACTGACCCTGCCACCTCCAGAACTAAATGAGTGCATATAAGTTGCATAA
TCACTTGGAGGTTTCTGTTGCAGTTGGAATTCAGTGTTGCTGCAAAAGTGTTGTTCGGTTTTATTGCTTTCGTCTAGAC
TGGTCTCTGTTTGAATAAGAGTCCGTGTAACTGTTGTGTTGTGGATGAACTCTTTTTCACTTCATGTGAATTCTATAAT
TTTTAATATATTTTGCACCAATCTAGGAGCAATGTC
>Contig_479
TCCAGTaCaAAGCTGCTGGCAGTGGCTTTGTGAATCCAAATGATTTGAAAAACCAAGTGTTGCCTTTTGTTAAGGGATC
TCCCAAGTATGGAGGTGTCATGCTCTATGATAAGTTCAACGATGACAGGAGTGGCTATAGTTCTCAAATTCGAGGCAGT
GTGTAACTTCAGCCCTGACTATCAGAAGGCTTAAAATAAGTAAAATAAAGCAGTAATGCTCTTTCATCGTTTTTAATTA
TAATAAAAGTTGATGATGTCAAAATCCTGTGCTTATCATCTTATATAAAGTTATTACTATAGCACAATCTTTAGAGTGT
ATGATTTTAAAAAATAATAATAATAATCTTCCATTTGTCTTGTTGCTCTC
>Contig_480
CTTTTTCCYAAAGTaGAGATTCTAGTTAATTTCGTCATCTCGTTAATTTTGGGATTGTAGCTTGACCTTACTGTTAGTC
GCATTTGCAACCCCGAATTCATCTGTCCATGTTCTTGACCTAATGTAAAGGCTTTCTTATGCACATCCAATCCGCTGTT
TGTTGAGAATGTTTCTCCTTTTAGTTGGGGTATTGTTACAAATCAAATTGTCATGCTTTATCTGCGGAATGTATGGTAA
TTTGCTGTTTGCGTTtCTTTTCTGGA
>Contig_481
GTTGTTATTTTTTCATAGTGTAAAATCAGTCTAACAAGTCACAAATAGATTAAATTTCGTATGCGTGTTATTTGAACTA
GATTAAATTTATGAAAAAGATATGATTCAGATTTCATATATATATAWT
>Contig_482
GACCATTTCAAGACAAAGCGTCACAGGAGGCGTGTAAAGCTGCTGATGGAAGCACCACATACCCAGCTGGATGCTGATT
TAGCTGCTGGGATGGGTATGCCCGATAATGGTCCCAAGCTTATGTCTTTCTGAGCTTTCTTATTTTTGCTTTTATATTC
CTTGTAGTTGAAGATACATGATACATGCTGATGTTGTAAGAATGGTCTCTCTCTATAAGAAATAGTTGTTACTTGTTTG
TGAAGTACAAGTGCATGATTTTTCACC
>Contig_483
GGACAGTATTGTGGTACTACTATATCCATATGCAGTTAAATAAAGGTTCATAATCACATATGATATGAGCCTTTCATAT
GGTGTTGCATACCTAGATGCTAGATCTATTTTAGGGATWTCTGGAGAACTATATGGACCACTCRTGTGTTTACCAATAT
TGTTTTGTCCTATTATTTGTAGTATTGCTATGAGAGTGAGAATATTACTACTTTGTTCGTTCTTGTTGAATTGTTGGGA
TATAATTCCTACTAGCTACTATTaGTTATTATGCTCGTTTTATKWATGCTTTGGATTATTATGGTGGGCATGAGAGGGA
TGCTCATTATACTACCA
>Contig_484
GAAAGTCAAGATCTTGAAAGCACCGAAGTTTGATCTTACCAAGCTAATGGAGGTCCATGGTGGTAATGAAGATGTTGGT
CAGAAGGTTGAAAGACCTGCTGAAGAAGCAGTGACTGAGCCCCCACCAGAAATCGTTGGAGCTTAAAAACAGCCTTTGT
TCATTTTCTTCTATTTTAGAGTTGCTCGATTTATGTTTTGTGAACTTGAAGACCGTATTACTTGCTGCTTGTTATGTTC
TAGCTGTGAGGAAAAGAAAGTTGCTTGACCGAAATTTTGTGCTTTAATCCAAATACTAAGTTTTTATTATATTTAATCC
GAGATTATCTTTGAATCCTGCWTTTTACATTC
>Contig_485
AACCAAAACAAAATAACAAAATAACAAATTAGGTAAGGGCGGTTGTTGTCCATGCAGACCCCGATGACCTGGGCCAGGG
TGGACATGAGCTTAGCAAAAGCACTGGAAATGCTGGTGGCAGGGTTGCTTGTGGTATTATTGGTCTCCAAAACTGAACT
TGATCACTAAGCACAAGAGAAGACATGCAGTTTCAGTTGAATGTACTAGTTTCTATAAGCTTTGAGAGGGGACTGAACA
CAAAACTCCTTTGAATAAGAAGATACATCTGTCATATTTGGCTGACGTTGTTTTGTTTGTTGCTATTTACAGAGTGCTT
ATGAGTTTGAGCGTGTTTGTTTCTTTATCTCTCTTCAATATCGCTGGTTCAAATTCAAACTTTAAGGATAAAGAGATTG
TTTTGGAATATGTTTCTTTATAGTCGTCATTTGCTTTCAGAAATCTACTCCACTTGAAAGTGAAGAAGAATTTAAATAT
CCTGATGATGTTCCTTCTTTTTGGGAATATGTACACAACCGCCAAACTCTCACTTGGTTTTTAATTTAGATGGCATTAT
TCAGTTA
>Contig_486
AAGAACTAAGAACTAAAAAGctAAgCCCAGGAGAGGAAAGTTGATGGAAGTAGCTTGTAGAATGCTTGGAGCTTTTGGA
CATGATTCTCACTTCTCTACTTGTCAATGAAGAAAATGCTCTCTCTCTCTCTCTCTCTCTCTCCTACCYATAAC
>Contig_487
CCCTGTTTAGGCTGTCAAAACTTTTCTCWTCTTGTTGAGTAGTWTGTACTTTGGTTAGGCAAACTGGTTAGTGGATTTT
TAGTCGATGTTGAGTTAGTGATAAGTTGTTTAAATTTAAACAGATTGGCTGTTGTAATCTATGCTGTTATAAATAGATT
TCGTACTAGTATTTCCAACTGTGTCGCTAATAGTGTTTTACAACTTCTACTGTCTCCTTACCAAGATT
>Contig_488
CACAAGTCTGCATCCAATCCCTCTCTTCCTACGCCAATTCAATCCAGCAAAGCCCTCGGCAGCTGGCCCAGGCTGCCCT
GTCCGTGAGCCTAACCAGGGCTCAAAAGGCCAAGACATTTGTGACCAAGTTGGCCAAATTTAAGGGGCTGAAGGCTAGG
GAGTATGGAGCTCTCAAGGACTGCTTGGAGGAGATGGGTGATAGCGTGGACAGGCTCAGCAAATCAGTCCAGGAGCTGA
AGAACATGGGCAAATCCAAGGGCCAGGATTTCGTGTGGCACATGAGCAATGTGGAGACTTGGGTTAGTGCTGCTTTGAC
TGACGACAATACCTGCCTTGATGGGTTCTCTGGCAAGGCCTTGGATGGCAAAATCAAGGCCTCAATCAGAGCTCAGGTG
CTTAATGTTGCACAGTGCACTAGCAATGCTCTGGCCTTGTGCAACAGGTTTGCCTCCAAGCACTGATGACAGCTGCAGA
TCCTGAATCTGAGTTTTTGTTTTtGTTTTGTTTATTCTTATGTTAGAACTATTTTGATGTGGTTTGGTTTTGATATGTA
TAGTTCAGTCAGTTTGTGATATAGAAGAGATATAAAATATGCTTTAAGTGTTCTGAATCCTCTGGTTGTATATGTATGT
GTGAAGCTATGAAGGCTGCTTGTTTTGGTATCTGGATTTTGGAACTTTTGAACTGTTTTAGAGCTTAAATTATTCATGA
TGAGATCCTTGATTGAAGGGGCAAAATATCAATTTAAGACTATTTCAAGCG
>Contig_489
GGAAAGGAACAGCGTGAGACTTACAAATAGGGACACATGCAMAAAGAAaCATTGCATGGGTTGCAACCACCTGATACCA
AGATGTTTACAGAACGCACACATTTCACAGAACTCAATCAGATGGCTGAAGAAGCCAAAAGAAGAGCTGAGATTGCAAG
GTTGAGGGAGCTCCACACACTGAAAGGTCACGTAGAATCAGTGGTGAGATTGAAGGGACTTGACATCGACACAATTCAG
CAAGCATACACAGTTTAAGGGAGACATAATTTATTTACTTGCTATACTGTATAAGATGATGATGATGATGATGATTCCT
CCTAGTGTGCTGAGAGTAAAGACGTGTACTCAGCATGTTGTGAGTAACCTTCGGTAGACAGTCATTTTAAATTTGCTAC
TGGTGCTTTCAGTTTTTGGCATGTAAAATGAGTGCTGCAATCAGCTGTTTTCTACTTTTTCCTCCCCCTCTGCCCCCTT
CCCTCTTGCGTCAAGTCTCACATGACCAGGGGACACGTAAACGG
>Contig_490
CGGGACGGATGTTGGGTACCCAGGCGGGCTTTGGTTTGACCCACTTGGATGGGGAAGTGGTTCACCTGAAAAGATCAAG
GAGCTGAGGACAAAGGAGATTAAGAATGGGAGGCTGGCTATGTTGGCTGTGATGGGGGCTTGGTTCCAACACATTTACA
CTGGCACTGGCCCAATTGACAACCTCTTTGCTCACCTTGCTGATCCTGGCCATGCCACCATCTTTGCTGCTTTTACTCC
CAAGTGAGAGGAAAGTGAGGGATTTCTAATTAGGATTTGAGTGTGGGAGAAGGGGCAACATTGGTGATCACATACTCTT
TTATTAATCCGTCTTAGAGAGATGTGTGTTCTTCCAAGGAAAATTTGTAGGACTAAAACTTGTAATGTCACAGTCTCGA
TGTGTTTTACTTTTTCACAGAATGATCTTCTGTGTGTACAAAAATCTCTTCGGACTTTGATTCCATATGTATCAAATCA
GCTGGTGACGCATCCATATTATATTATTGTCATAGAAAaTCTCCAATGAaTTAC
>Contig_491
AACCTAACAAAAGGTAAGAAAGGACTAGACAAAATATTGAAAGCGGAGGAGAATTTACTGTCTCCAGTGCTGATGATAT
CCTCAAGGCTCTTTGAATATTCCCTTCTCCCACCCTTAGCCTGCTCCTCCTTGTATCGAGACTTGAGCCACCCTTTCTA
TATTGCCTCTCGCATTTTTAGGCTATGTGGATCTTGAAATCTTCCGTCAAGTACTTTCTCTAATGAAAATAAAGGAGCT
GTTTTGTGGGTTGGCATAAAGTTTCTTGCTCCTTGAAGGCATTGTTTCTATGTTTACCTGCATATGGGGATATCTGAGG
CAGGATATTCAAATATTGCTTGGGCCTAGAGCTAAATACAAATTAATTTTCTCTTTAACATCAGTATCAATTACCTAAT
ACATATAAAGTGGAACCCAC
>Contig_492
AAAGAAACAAAATAAAAGARCCAtAGCCATGCTTTGATGCTAAATAAAGGGTTTGGGCATGTATTTCCTTTGAGTGGTA
TTCTGTGTTACATGTTTGAGTAATCTAAGCTCTAAACTCAAATCTCAGGATGAGTGTGTGTTTGTGTGCTTGTGGCTTC
TAAATAAATGCCCAGACCTCTGGACTGGAGTGTCTTGTTACATGCGTTTATTTTAACGGATGATGAATATGCCTAGAAA
TGGTGTGTAATAAGAGTTATTATGGTGTGAAAAACATTCTAGATTATGTTAGTACATTGTGTTTGTACATTTTCAGTTT
CTAGAGCCATGTGTGCCAATGTCATGCACAACGAGGAaCCCGAAAATAAAGTCACTTTCAGAATTAAGACT
>Contig_493
AATAGACTTACAATcAtCAAACTGGAGGAGCCGTACAGATTTGATACTATATGCTCTTATTGGAAGGAAGCTGTTATTA
TGATGAAGAGCACTGTGTTCTATGGATCTAGGGTATCAAGCATTAGGTTTTTAGTTTTGTACAAGACCTTTTGTAGTAG
TATTTTGATTAAGTAAATTGATGTGGAACTTGGCATCTGAGTATGGTTTTCCTTTCAATTTCGTAGTCTTGTGTAGCAA
GGCTGTATTTTAATCCAATTAGAATTTGATATATAATTTCTACTCACATAGTGTTTCCATTGTTATCCC
>Contig_494
AAATAAAATAAAAATATAATATTATGACTTTAACAAGTCATTTaAAAAATTATTAATTTATCTATAAATTATATAAATA
TATTTTTTTATAATATCTTTATATAAACTAATAAACTAAAATCTTTAGAATATATATTAATTATTTAATTATTAATTAT
TTAATTTAAATTTATATGTAATTTAATTAAATTTAATTAATATGTAATAAGAGCGTTTCTTATTCAAGTCATTCAAAAT
ATCTTTCTTGACATAGAAATCT
>Contig_495
AAAGTTAAACCTAACCAAAGACCAGAAGCGTTGAATGTGYTACGAAGGTGAACCAGATTGCTGACAAATACTGGGATCT
TTATTCAAGTGAATCTCTTAATCATGACTTGCCTGGTCACTTGCTCCGATATCCAATTGGCATTTCCAGCGAAGGAACC
GTCACCGAGTTGCCAGGATGTGAATTCTTCCCCGACACCAAGGCACGTGTCCTAGGTGGCAAGTCTGACTACCTTCCTC
CGATCCTTACTACTTAAGTGCGtCTTTTTTTCACGTGGTTTTGTCAAAGTAAAAACTTCTTACGTTGTTTTTGTTTTAA
CACTACTATTTGTGATAGTAGATTAATAAGTGTATTTGTGTCACAACCTGCATAGATGTTTTTAATGGCAGGATGTTCA
TAGCAGGTTTAATAATGGATATGTGGTAATGCTGTTGTGTGACTTGTGAGCCATGTTTTATTGTGTGTATCTTATTTGG
TTTTTTTCCTTATCTGGCCCTACATAGTTTATAATGTGCTCAAGCTCTGCGTTAGTTTCTTTTTT
>Contig_496
CGGGAATATTCAATATGAGGGACAGAGCAAAGTGGGATGCATGGAAGGCTGTTGAAGGGAAATCCAAGGAGGAGGCCAT
GGGAGACTATGTTACAAAGGTGAAGCAGTTGCTGGAAGAGGCTGGAGCTTCTACTTGATGTTTTCCTGTGGTGTTCTTG
CCTGATTCAAAATAAACTTTKTAGTGTTTCGCAATGGTACTCAGTTATATCTAAATTTGTGTGTGATTCATCTATGATA
TGCTCTAAKTWGATATGATCTTAGTAAATGGTTCGCTAGATCAATTTGCAGAAATACTACCTTAAAAATTGCC
>Contig_497
ACGGAAATAATAGCGGTTAGGAGTGAGTTTATGGCGGTGGGTAAGCGATGGTGTTGATATTTGATGTTGGCGATGTGAA
CTGAGTTTTGTTAATAATGTGAACTGAGTATCTGTTGATGTTTTGCTTAGACTTTGTTGGAAATGGAAATGGTAGCATC
ATTTGCTTCCTATTATCTTCTCTGCTTGTGCTTGTGTAACCCTATTACCTTTTTGAATATTATAAGAGAAACCTATAAA
AAGACCGTTCGCTC
>Contig_498
AGCAACCCCTTGGTCATAGCCGAGAAGCTCGAGAAGATATGATCAGGACCGTCGGATCCGATTACTCGGACAAATTCAA
ATCAAAGATGAACGGGTGGATTTAATTTAAATCAGTCGAGGAACCGTTGATCTGATCGCGGCCGTTCATTACGCACGTG
TGGGAATTAAGTTGATATAAATATTTCTCTCTTCACTGGCTTTTAATTTGATATTTAGTTTCTGGGAAATAAGTTATTG
TGGGCTTTGCTTTGTAATAGTTGCAAAAAACGAAAAAAATTCTAGTTTGGAGTGAAATTTCGGGTCCAATTCCTTTGTA
GATTCGTCTCTCTTTACTTTTAATGTCTTTATCTTTCTGTTGCATC
>Contig_499
AAAAAAAGAGCGAACGGTGTCCATTAGAGACAGTGTTAATTAGATTACATGATATTACTTGTTTGTATTGTGAGGAGCT
TCTCCAATCACTGATCCATTGGTAATGATATATGTTGATATGAAGCAACTACTCTTCTTTGGG
>Contig_500
GTAAATAAAATCCAACAACAAATTATTCAATTACACTAGGTCTTTGGTGGCGCTCTAAATCGAATWTGAGaTCCCCGCG
TACTCTGCGTTGATACCACTGCTTWCACTCTGCGTTGATACCACTGCTTACTACTCTGTGTTGATACC
>Contig_501
GTAAATTTTTATTTTATTATTTTATTTATTTATTGTGTATTTCAATTCTTGTGTGTTTTGTGRTTTATATTTACTTTAG
TACCTTTCATTTCTTGTTATGACATTGCTTGTKCCTAATTTTTAAACATTGAGGACAATGTTCATTTCTAGGTTTGGGG
GTATTGGAGTTTAGCAAGTAAATTTGGTTTTTCTTAAAATTAAAAAAATAAWAATTGAAAAATTTTAAATTTCTTTCTT
GTTTTGAATCTTGTTTTGTTTAGT
>Contig_502
AGAAACATCAAAACTATTGCAGAATGTTTGGCTGATGAACTTATTAATGCTGCCAAAGGTTCCTCTAACAGTTATGCGA
TCAAGAAGAAGGATGAGATTGAAAGAGTTGCCAAGGCCAACCGTTGAGGGGCTGCAGAAAACTATGGTGGCAACAAGGA
GAATTTTGTCTGCGTTTGTTTGTTTTCTCATTATTTAGTGATTGTTGGATTTACCCTTTGAATATGAGAGATGTCTCTG
ACCTTTTATGTTGATGATCCTCTAGTTTTATGTGGTTGGATGTTGTGGTTGACTCGAATTTTATTTAGATTAATGTTAC
TTTGACATTCATGCGTTTGTTTT
>Contig_503
TCGTGAAATTCGCAAGTACCAaGAAaGAGCACTGAGCTTCTGAtCCGCAAGCTGCCTTTCCAACGCCTGGTTCGTGAAA
TCGCTCAAGACTTCAAGACCGACCTTAGGTTCCAGAGTCATGCTGTGCTTGCGCTTCAGGAAGCTGCAGAGGCCTATTT
GGTGGGTCTGTTCGAGGACACCAACCTATGCGCCATCCATGCCAAGAGGGTGACAATCATGCCCAAGGACATTCAGCTT
GCTAGGCGCATCCGTGGCGAACGTGCTTAAATATGTTTAGTTTGTTTTCATATTAATTTCTTAGGTAATTAGGTGTTTT
AGAGCAGCAGCCATTGTTACTTGTTTCTGTATAGAAGTAAGCATTTATTTTTGAACTTCAGGTTGTTGATACATATATG
ACATTATAATTTTGCCCATCAATATGCTATTCAGTTTTTCTTCATG
>Contig_504
CAAGAAAAAaTaGGTCCTCAAGGACTAGGGTATACTGTTACAAGGCCCGTTACTGATTTAGAAGCTCGGAAGAGGAATG
GCTACAAAGGCTGCCCTCCTAATTTAGATGCTTGGTATTGGAGGGAGAGGCGTCCAAGTTGTATACCATTGGCTGTGGA
GAAAGATGCCAGGAGTGACCTTCCTGAAATTGGCTCAAAGAAATTCATTGTGTACGGTGATATGCCTCTTGGAGAATTT
GTTGATTATATTCGATTTACTATCGGGGTCAGCAGAGAAAAGCCTATATATGTCTTTTTCAAGAACACTGAACCTCCTG
CTGGTGCCTTGATGGTCAAAATCGACAAGGAAAACAAGGATGAAGATGGATATCTTCACATTACCTACAGTKAAGAAGG
GAGTGTCTATGAATGCAAATTGCAATGAAGAGCAAGAATGCTATTAAGTACAACTTAGAAAAAGTGTGAAACTCTCGGA
GCTCTGAGTTAATGATATGATCGCAAGGGACTTTACTTGAGTTTTAGTTTTTGATTATCCAAACTGAATGTAAAATACG
AAAATGTCAAAAGAGGTTTGTGATGGAAACTCCTAGCTAAGACTTCTTCC
>Contig_505
GTCTTTCTGGTGGGTATCCTTAATTCTCTCATCTCTTGAACCTATTCGTTCTAGATCCAAAAATGAAATGACCCCTCCC
TCCGAATTACTTCAGGTTGTGAGACACATTAAAATTCAATATAAGTCCCAAAAATGCAAATAAGAAAG
>Contig_506
GTTGAGGTTCAACCTGATATAGTCGCCCCGGTTGATGGTTCAGGTGAAAAGGAAGGTGAAGAAGAGACTGTGGAGTCTG
CTGCGGTGAAGAAGAAGAAAAAGAAGAAGGACAAGGAAAAGGAGAAAAAGGCAGCAGCTGCAGCAGCGGCTGCAGGGAC
TGCTACTGCTTCTGTGGCCATTGAGGATGAAAAACAAGAAGAAAAAAAATTGAACCAAAAGAATCCAAGAAGAATGAAG
TGAAAGGTAAAGCAGCAGACAAGAAAGTGCCAAAGCATGTTAGGGAGATGCAAGAGGCCCTCGCTAGGAGGAAGGAGCA
GGAAGAGAGGAAGCAAAGGGAAGACGAGGAGAAACGGAGGAAAGAAGAAGAGGAGAGGCTTAGGCTGGAAGAACTTGAA
AGGCAAAAGGAAGAGGCCAGGCGTAAGAAAAAAGAAAGAGAAAAGGAGAAGCTACAAAAGAAGAGACAGGAAGGCAAGC
TTTTAAGTGCAAAGCAAAAAAAAAAAAACCT
>Contig_507
CTCYCCCAATGAAACCCAAAAAAAAAAATGAAATGAAAAAAAAAGAGGAAAAAAAAATATTTTCACTGTAAACAGTTAT
TGATAATGGTAAATACAGTTCCCTTCTCTGCGTTCATTGTAATTTGTTTCAAACACGTTTGTTTTTGGGTAAACAGAGT
TTTGTTTAAATCATATATATGCAGTGTTAGGATCACGAGTCTCTGCATTTATATTATAATGAATGAATGAATGTATAAA
CAGAGGGAGCGTTTGGTTTGCAGGATTTCTTTTGATTCAACGAAAAGAGTCTTCCACCCTCTTGATTTGTTATCAAAAC
TGTAATTAGCACGGCATATTCATTTTTTTAATAATTATTTTTTCTTT
>Contig_508
GAATCAACCCATTTGTATCAAAAGGTGGTATCGTATTAGAAGTTTGCGGGCTGGATTGTGACTAAGGTCCACTTGTACA
GAAGGTTTAGATGGTGTGAGTTCTATAAAGTAGCTGTTTGGGCAAACAAAAAGAGATCRAGTTCAAATGCGCSATGTTG
TTCAATCGAAGGTAAAATTGTTTCGAACAGTCCTATTTATAAGGATAAATCTTGTGGTAAAAGATGAGATGGGAAGAAA
GAGCAATCCTGGGAGGTTGCATGTAGATACAAAGGGACTGGATCTGACACATTGATTGTTTTGCAAAGTGTTCATTAAT
TCTTTAATACATGGATTTTGTGGGTTGGAAGGGGATTTGTATTCAGGTCTGTCTGTAATCCCATGAGAAGATAAAGTTA
GTTTGATTCATAATTTATGTTCCCTTCTCAATAAGGGGGTTGGTTCATATATATTAGTGTCATAAAACCTTGTCCTTTT
GTGCAGTATTTGAGAGGAAATAGCTGCAATCTTAGGGTGATGTATTTTTTGAGATGTCCAAATGTGTGCCAAACAAAGG
CAACTCTTCTTGTATGTGTGCTTATTTAAGAACAACTCAACTTTCAATAAATGTTTGGTTTTCTTTCTTCTCTTTC
>Contig_509
AGTTACTTGACTAGAATGAACAAATTGATTATCCAGGGCATCTCCCTCATTGGATGAAGATATATATGGATCTTTCCGT
CTCTTTAAAATGTTGAAGACTGTTACTACTTGCTTTTTAGGTTACTATGTTTACAAAGATAGTGATGCAAAAGATTAAT
GAGTTGCATGCAATTTATTAATTAATTACAAAAGAAGTTTGAGAAGATCAACAAATGGTTCAGAAATCTACTCACTGAT
TTTGTTTTCTTCTACT
>Contig_510
CCAATGAAGCTGTGGCCCCAACCATCACGTTGCAATTCACAGGCTTGAAGTTGACATTGCCTTTGGAGAACAGCTTGAT
TCACAGCAGCTCAGGGTCAGTGGCTTGCTTGGCAATGGCTGCTGCGCCTAATAATGTGAACTCAGTGCTGAACGTGATA
GCCAACTTGCAGCAGCAGAACCTCAGGATTTTGTTTGATGTTGCCAACTCTGTTGTGGGCATAGCCCGTGAGAATTGTA
ATTAACTAGGTTTTTTTAGGCCTTTTTGGTGTGTCTTGTCGCTTTGTGCTGTGTTTAAATTGTCGCATTGATGCAAAAA
ATAGGTGGTGTGACTTGTGACAAATAAGAAAAGCAGGATAAGGCCTGCTGGTGTACGATGTTAATAATTACTA
>Contig_511
CGGAAACCGTGAGAATTACATCAATGAGCTTATTAGAAGAATGAATTAGATTTGCAGAGTATTTACTCATTCCAGTGGT
TCAAGGTTTTTTGTGTTGTCGGTAGAGGGGATCTGATATTATTCCTCTATTAAGTTGAACACAGTTTTCCGTTAAGGTT
CGAGACTTGTGATGTTGAAAATTTTATTCACTTTTTGGAGACTTAATGCTAGAAAGTTTTGTTGTCTTACATTATCTTC
GTCCC
>Contig_512
AAGCAGTGGTATCAACGCAGAGTCATCGGGAAMGGAAAAAATTCAAAAAAAAAAACATGTCACTRCCTCGGCCTCTGCG
TTGATACCACTGCTTYCCGATGACTCTGCGTTGA
>Contig_513
TGAAGGCCcTGATGCACGGGAAGAGAGACATTACTGATTACAAAATTCTTTGTTAGCGGGATGCGATTTGTGAGGCTGT
ACCCTTACTCTTTGTTTGGATGAAGGAACTAAAAATTACATATTATTGTAAAATGATGGAATTTTGATCTCTGTCATTT
AAATTTC
>Contig_514
CCCGGGTGGGGGgTTATTTTCTAGGTTGCATGTCCAATTTGGTCAGCTTCTTAGCTACATTTATATTTTGGTTTTTAGT
TGATAATGGAGgTAAGGTTTTAAATTAGTGRGGTTTGGCATTTGGAATCTACGCTTATTTTAAGCTTTATATCATATGT
GTTCAAGACGATGGCATGCATGGTGTTAGATTGAAGTAAGTGGAATTGGTGTGAAGAAGAGATGTGATTTCTGTTAGTT
TTGAATAATATTTATTTATGCACTTATAATATTCTTGTTTGTTTTGCT
>Contig_515
AACCCTAGCAAACCTTCCCCCTCCCACAAGCAACACAAGCAAACTTCTCAaCAaGAaCYTGGCAAAGAAAAaCCTAGAT
GCCACAGATGTTGTAGCCCTCTCTGGTGGCCACACCATTGGCCTTAGCCATTGCTCCWCCTTCACTGGCAGGCTCTACC
CAACCCAAaGAACCCTACCATGGACAAAACTTTGCCAATGACCTCAAGaCAAATTTaGCCCTACAAATACGACCAACGC
CACCACCGTGCTCGATATCCGTTCACCAGACACATTCGACAACAAATACTACGTCGATCTCATGAACCGCCAAGGTTTA
TTCACATCGGACCAAGATTTGTACACAGATAAAAGGACAAAGGACATTGTCAAGAGCTTTGCTGTTGACCAGACCTTGT
TCTTTGAGGAGTTTGTGAAATCTATGATCAAGATGGGGCAACTCAGCGTGCTGACTGGCTCCAAAGGCGAAATTCGTGC
AGATTGCTCGGTGAGGAATTCGGACAATAAGAGTTACTTGGCGTCTGTGGTTGAAGAGGATGAGGAGAGCTTGTCTGAG
TTTTAGCCTCAATGTGTTCAATAAGTTGACTTGTTTATGAACTTGTTTCATATGCTTATGTGCTAGAAACCTCTCACGT
TTTAGCGTGTGCTTAGTGCTAAAATGTTTGTAATAACCAGCCCCTTACTTATGTTAAAATTTAGTTTGTTTCGCCAATC
TGGTACACCATGTGTTCATGTTTTGGTCTGTGAGATGAAAACCTATCTAAATATTAAAACATTTTCCAGCCAAAAAATC
ATAAC
>Contig_516
CCTTCCTTGCTCAGAGTTCTCACAGTCGCACACTTGACCAGAACAAAAAATGCCTTTCAAGAGRTACGTYGAGATCGGR
AGGGTGGCTCTCGTYAACTACGGCGAGGACTATGGGAAGCTTGTTGTCATCGTCGACGTCCTTGACCAGAACAGGGCTC
TTGTCGATTCTCCTGATATGGTCAGATCCCAAGTGAATTTCAAGAGACTTTCACTCACTGACATCAAAATTGATATCAA
GAGGGTTCCTAAGAAGAAGGAATTGCTTGCTGCAATGGAAGCTGCTGATGTGAAGAAGAAGTGGGAGAACAGCTCTTGG
GGTAGGAAACTTATTGTTCAGAAGAGGAGAGCATCTCTTAATGACTTTGATCGATTCAAGCTCATGTTGGCTAAGATTA
AGAGGGCTGGCTTGGTCAAGAGTGAGCTTGCAAAACTGAAAAAGGAGACGTCATCTTAAGCAATATCGGATATTAAGTT
TACAATTTTGTTATGGATTATTTTCAAAACTGTACTCTGGATTGTAATCCCTTTGTTTTTATTCAAGTTTAGTTTTTTT
CAGAGCTGTTTTTGTTTTAAAGTATTATTGACAAAGGAGCTCTTTTAATGATCAATTTTCTGTTGTCCTGTGTTTCCTT
CC
>Contig_517
GATACTCGATTAAGACCTCTTTTGCAGGCTCTAAATTGTGAACATTGGTTTGATGCGGTAGCAGTGTCAGCCGAAGTTG
AAGCAGAGAAGCCAAATCCAACAATATTTCTTAAAGCTTGTGAATTATTAGGAGTAAAGCCTGAAGATGCGGTGCATGT
GGGAGATGATCGTAGGAATGATATATGGGGTGCCAGAGATGCAGGCTGTGATGCTTGGCTTTGGGGAAGTGATGTTCAC
TCCTTTAAGGAGGTGGCTCAGAGGGTAGGGGTCCTAGTTTAAAATGATGTCTCATGCAACATGAATGATGCTCTCTCCG
TACAGGTTTCTTTAGCTCCAATGGGGGCGTTATGTATATTTGTGCTTTGTTGTAATCTGTATAAGAGGTGAGGCTAGAA
CGCTAAAGAAAATAATGTAAGACATCTATGTCTTTTCTGTGTGAGTGTGTGTGTGAAAATGGTGTGCAATTTCTATACT
TGTTAGCATATATTAATGTTTCAAAATGGGACCTAATTTAAAGCTAACAAAAATAGAAGACACTGAAGCAATTTCTATG
TC
>Contig_518
CCGGAAAGTATtAGTGGCCTCATTCACGCACGATATCTTTATCAAAGGTTGCCAGATCAATTTCCCTGTGGAGGGCCCT
CACGATGTGGAGATTGGGACTCTTTACCCAGGAGAATCTTTCAGGACCTTGGATGAGTGCTTCAATGACTTTCTTCTCA
AATTGGAGGACAAGCTAGAGCTAGAGAAAAACAAAGTTTCCAACAAAACTAATGCAGTTGTTGAAACCAGGGCTGTCAC
TGCCACGTGTGCTTGATCTACCCACCAGACTCTCTGTCACCCAAGACATATTCATCTACTTTTTTTTGGGGGTTTGGTC
TTATTCCTCCCCCCAAAAATAAAGGACATTACAAATTGTCCAACAATTTGGGGgTGAATATGTTAAATTAGCATGGAGG
TTTACCATGTTGTCTGTCTTCAAAGACACATGCTAATTTGATTGTTTGGTTTCTAGACAAGGAAACTGGATATCGTCTG
AAATATTAAAGTATCCAGTTTGTTATGATTATTTGATAATTCAATGTAATAGTATGTAAAGAGTGATTTATTCCCTCAT
GTATGGATCTTCAAGTTCAACCATGCTTTTTACTACAAGTTACAGAACTTTGTCTGTACTATCATCTTTATTTTTCAAT
TTGTACTACCACTGTTGTTTTCTTCACTAATGATTACCAAAAGTGAAAACATGAAGGAAACAAAACTTaCCTAATCC
>Contig_519
AGGACAGGAAGGAATGCGTGGCTCTTCTATTAGAGAATGGCGCCGCTGTCACTCTCCAGAACATGGATGGAAAGACTCC
GATCGACGTTGCGAAGCTGAACAGCCAAAACGATGTGCTAAAGTTGCTCGAGAAGGATGCCTTCCTGTAATTTCATAAA
AGTCATGGAGGCATATGCTGCAGTTCTGGGATGTTAGGCGTATGTCGGTTTGGGATTTTGGATCCAATCTGTGGCTTGG
ATCAGCAGCAGCGTGAGGAGATGTAATCAGCACCACAACTTTATGCTTTGTCCATCTTATCTTTTGCCCTTTATGGTTC
CTACATTGCTAGAATTTGTTAGTAAACAACATAAACGTTTTGATGGCAGACATGAAATGTGTTGTGTGGCATATGACAA
AGTAGCTTCATTATTAATTTATTACTTTTGCTATTTCATTTGACTTGTGGGTAAATAAAAATTAATAATAATAATGAAA
GGAATATTTTGGT
>Contig_520
TGAGGGCGCTGATGTAATGGTGCGAGCTGCGAAGAGGTCGATGGTGGATGAGCTGGAAGCAATGCTCGATGCGGTTGAC
CCCCAGCCTGCTGGAAAATCACTGTCCATGAGGAGGAGGACCTTTGATATGCCAGATGGGGTCATTCAGAGGGAAATTG
CTGAAGGTGTGGCGCAGGTTGTCCAAATGCTGGAGCGTGAAGAGAACAGTTCTAATACCTTCGAGGCATGCTTGTAAGT
GgCAGGGGAATGTGACCAATCACCTCCATTCGGAGGAGRTGTCTCTTGTTGTAGCTGTTACTAGAGAGATGTAGCCTAG
CTGAGGAATTTTAAACTAGATTATGTTCTCCTACTAGCAAGATGTACCCTTGGTTTCCCTCGTTGTGCTTAAGACTTTT
GTACGATCTTTGAAGTGCTGCGTTTATATATTTGGTTTTCTAAATCTAGCAAATCCTTTGTTGTGAACTACCTTGAATA
ACATGCGTGGCAGAGCTTTAG
>Contig_521
GTGCGTTCTGCATTGAATTGAAGGACATTGGAGAGAAGACCAATGTGGGGGAAGCTGGCTGGAGAGCATGCTTTCCATG
TGGGAAGGGCCTTTTGAATGGTTGAGTGGATCGTGTTGATGAGGTCTCAGAACTAAGCAAAAGTGAATTTGTGAACTTT
GTTGTGTGGTGGTTCTTGCTTGCAAATTGGAAGTGAGCATTGGTTGTTTTGCTTGGAGGTGTAAAAAAAATTGTGAAAT
GATGAAAAAATTGTTGTAGGTGAAGTAGGTAGTGAAACAGAGTAGTGGAAAGAAGAGAGTTAGTAAGAGAAGTTTAGAG
ATTTGAAACACTTTGTACACAATTTACAGAGAGAGCTAGTACATAATTTTCCCCAATTACAGATGCTCTTGTGCCTTTT
GTTGTCTTTTTTCTATTTGTCCGACATCTTTTGCTTGATCAATGAAGGAAGCA
>Contig_522
AGTAGWgAACCAaCTaCGAGGAAGACTCATTCAGGCCAATTCTTCACCACTACGATGGCCCTAAATTCAGGCTTGAACT
CAGTGTACCAGAGGCGCTGTCTCTGTTGGATATATTTGCAGACCAGAACCCTTGAACAAGAACAAAAKTATAGAGGCGT
ACAGATAATACACCATACAAGTTAGTGAGAGGAAAGAGAATAGTGGATAGGGTTGCTTGGCATCATCAAATATATATAT
TATAAATGTTGGTGGGGGAGTTGAGAGAGTTTGAGGAGAATCTGAAGACAGGTGAATATACAATATGTACGATATATAT
AATCATAATGTATAATGGTTTTTCTTGCAAAGGGGCTGAGAATTATATATTCCTTTGTCCTCTTTGTTCTTTCTTTTGG
AATGTGTAAGCAAGTACAGACGATGAGAAGGGAATATTTATTATGAGTTGTATAAGGTTATAAAAATACATGGTGCTGA
ATGCCATAGTAACTCGTGTGATCGAAAATAATTTTGTGTTACTTCATTTGTGTAATGTGTATGGAGACTCGAAAGCGAG
TTTTCAAGAGATCAAACCTGTTTTTTCTTAAGATTTTTATACAGGGTTTACTCCAATGTTATTGCTCTTGGTACCATAT
ATGATATTTCCTTGATTCTAATTAGTTCATTATG
>Contig_523
GGCAAAGATGAGCTCTAAAAAGGAGRGGTAGGCCCTACAATGGAGAACACAGACATCGAGGCAGCTAGTTGGATGTTAT
GGCGGCTGAGATAAAACTCTGACTTTGAGAAATGATAGAGGAGAGCATAAAAGCAATGTCCGACGGTACCTCCCCCCAT
ATATATCCCTCCTCATCCCTATCTATCAGTAGTTATGTTTTTTTATCTTTTTAAATTTGAATAAAGTGGGAGGTGTTTT
CGTCAGCTACACTAGTTTCAGGGATAGCTTAGGGTTACAGTGTGCAGTTTTGGTAATGTAGAGACCCTTGAAGAAGCAG
TTTAATTTACAAGTCCTGAAGTTAATTATCTCTTTGCAATTATGATTTAAGTTTAWTTATCTA
>Contig_524
GAAGAGTGGAGTGACACAGCCAGCTGCTGAGGCCTCTTAAGTCTCTGTGTTCTTCTAATTAGATATGACATTGAGAAAA
TGATTTGGCATATAACATTTGAATTGTATGTTTCATTTGTATGACTTTCTTTCAAAaCACATGATGGATTTTGGGTCTG
TTATAACTCCTCTTGGCATAAAGCTTGATGAAATTTGGTAAAAGTATCCATTGTACTTGGGTTTCTTGAATATGTTCCA
GAGGAACTAGAAGTCCATTTGCCTACCCCATTGATGACTTAAC
>Contig_525
ATCTGCTCATGATCTCTATCCAGTCAAGCCTGATTCAACTTACTGGGACAACAGAAAWKAGAGAAACTGAGCAAACTKT
CTTCACTCTCAAACATATATGTTCATATATCATTTCTACTCCCTCTCTAAATACACACATATATATTTTTTGTTCGGCA
AGATAGCTGAAAGAATAATATAGATGTTTCTACAGCATGGTAATTTTAAATTATGAATCCCTTGGATCAACTTTGATAC
AGCACAGAAGCTAGT
>Contig_526
TGATGAGATTaGTAGAGTTTGCTTGCACTCGCTTTAAGGCTGAGTATCCCATCTTTGATAAGGTGGATGTGAATGGTGA
CAATGCTGCTCCCATTTACAAGTTCTTGAAGTCGAGCAAGGGTGGGCTCTTTGGTGACAGCATTAAGTGGAACTTCTCC
AAATTCCTTGTTGACAAAGAAGGGAATGTTGTTAACCGTTATGCCCCTACAACTACTCCTCTTAGCATTGAGAAGGATG
TAAAGAAACTGTTGGGGGTTGCTTGAACAGCCAGCTCATTATGAATAAATGAGAAGCTGTAATAAGAATAAAGCTGTCT
GTAATAAAAATATGTATCTCTTTGTATTGTTGGACATGTTTTAAGGATACTTTATTGATGTTTCAGTGAAGCAGTTATT
TCAAATACAGAGATAGTACCTGTATGCAAATTTGTGTTCTGAATATAATGGTGTATTTTGGAAGAGAGAAaGAAAGCAT
GTACATTTCAAATGATTTATTGGATATCAACGTTTAAAATCCCTMC
>Contig_527
GATACCTGCCCCAACAACATCATCAAGTGAGAAGGAGAAGGCTCCTACTCCCACAGCGGCTCCTGATCAAAAGGGTTCT
GATAATTATCTGGAGTTTGATTTCTTTTAGCCCTAGTTTATTGATCGTAAATGGTTTCTATTGGATGGAAAGAACTTTT
TCGGACAATTCAGGGACTGTTAGTAGTGAGGTTAAGTTGTTTTCTTGATAGATGACGAGAAATGGTATGTTTGTTGTTG
TTGTTGTTGTTGTTACCTGTTGACAGTTTCAAAATTTTTATTGCATAATCTTTACATGAATTCTCCGTC
>Contig_528
GGCAGAAGAGGAGGAATAGATGCACCAGCAGCCAGCTGATGATGTTACTGATCACTGCAATGCCTGTTGGGAGCCTCTT
CTTTACTATCAATCTTATCCGTTCTCCGAGATTATCGACTCAT
>Contig_529
GCCGGTTGATCGCCCCAATCTTGGCGGAGTTGGCTAAGAAGACCCCAGAAGTGACGTTCCTAAAGGTGGACGTGGATGA
ACTGAAGACTGTTTCCGAGGAGTGGGGTGTGGAGGCGATGCCTACCTTCCTCTTCCTCAAGGAAGGCAAGATAGTGGAC
AAGGTTGTGGGTGCCAAGAAAGAAGAGTTACAGACCAAAGTAGCCAAGCATGCCGCTGCTGCCTCCGCcACCCCTGCCT
CTGCCACCGCTGCTACTGCTACTGCTACTGCCTCTGCTTAACTTCTATCATTCTCTGTGGAGACTATGAAACTCCTACT
GTTTTACTAGTTGTTTATAACTTTTATGGATTTCTAAATTTTCTATGAAGACGTCTGAATTGAATGCTTTATGTATATG
GCTACTTGTTCCCATATGATGCCTCGTGCCAATTATCTATGAATGCTTTTTATTACAGTGCCCTTGTTCTTCGGGATGG
AAATTTCATGAGCCAATTG
>Contig_530
GTAAGAATAAGAAAAAGCAAATTGCACTACTAAGGATCGAATGCCACATTCTCWAAtATTtAATATATATATATATATA
TATATATATATATGTATGTATTGTTGTTATTTGTCTTAGTTCTTTGTTGTGTGTGTGCA
>Contig_531
GTTTGTCGTGTAGATGCGTTAGAAGCAGAGTTGATTGCCACAAAAAAGGCTCTGCATGAAGCTTTAATGAGGCAGGAAG
AACTTCTTGCATATATAGACAGGCAAGAACAGGCCAAGCTTCGGAAAAAAGGGTCTTGCTGGTGAAGAGAGTCTCTGTT
TCAAGAGGACTTGCGTGGTGATATGGTGGCTATCTTCGCTTGTTATGTTTAAAATATATTTTCGATATACCAAGTTTGT
CTTCCAGAGGTGCTGCTGTTTCTGTTTATAAGCTTCCTACGCGTTATAATATTGTAAATAATGAAGAGTATTGTACAAC
ATTCCTCAAGGTCTTCTGCCTGCGCATGCGCAATGACTCTCTAATTTATTTTGATACTGTAGTTATAATATGGAGAAAT
TCACCACGAAATATGTTAGAACCTTTAA
>Contig_532
GCAAAGACAGCAACAAGAACCATGCTCATGAAGCTCTCCGCCGTGCCAAGTTCAAGTTCCCTGGTCGTCAAAAGATCAT
TGAGAGCAGGAAATGGGGCTTTACCAAGTTCAGCCGAGCTGACTATGTCAGGTTGAAGGCAGAGCATCGTATTGTTCCT
GATGGTGTCAATGCCAAGCTTTTGGGATGCCATGGATCTTTGGCTTTGCGCCGTCCTGGAGGAGCATTCATTGATGCTG
CTGTGAACTGATTCATGTTACACAACTTCCATTAGAAATTGTGTTAGCGAAATCCATACTACATTTCTGTTTTGATTTC
TGTTGACTAGATTATGTACGTTTTTGGAAATGTTTCCTGAAAGCTTTTGTTTAAGATTTTAGAATTTTGGGCAAACTTC
TGTTGGAGTTGTGTATTCGATATTTTTATTAAAGTTTTTGGTTATCGTTAATGTTATCAGAATGCTGTTACTTTGCATG
AATTGGCTTATTA
>Contig_533
AATAACAAGAAATACTGATAGTGGATATCTGAATGTGTGGCTCAGAACCAGAAGTCCAGAGTTCATGACAGTGTGGTCT
TCATATTTTAGTTGGATTGGGACTCGAGACAGATCATTAGAGATAATTATTTGTTGTTTTGCATAATCTTCTGTAAATC
CCCTCCCCGTCTTATCCTGGAACAAATTGTAGAGATGGGGGTGCAGTTGCGTTGTTTGCAATATCTGGTGTTCCTAATA
AGCACTTTTGCATATATTCCAATTGTTCTTTTTAGAGGGAAAATGTCTTAAATTCCGAGATCGAACATGTTTCAGTTGT
GAGGATAAACTGAATTTATGTATTGTAATTTGAGATATAATATAGCAGCACTTATTCAAACTCATTACT
>Contig_534
TGTCTCCATTTGTTTCCTACCCCAAAAACAAGGCTCTGATGAACTGAATATATTTTtATATATATATATATATATATAT
ATATATATATATATTATTTTAGTGAGTTAGTTTA
>Contig_535
AAGRAAGATAGAAAGGGAAGGCAAAGCTGAACTTTTGCTATACATAAGATTTGGAGGACAATCAGAGAGCAGAGAGTTG
AGGTGAAAAAGCTATGAAGTTCTTATTCCAGTGCCCCTGCTGCTCTTGTTTCTGCTTCATGAAGCCCAAGAAAGGCAAG
GCAAGGGTGAAGGCAGCAGCAACTGTAGCATCCAAGGAAGAGAAGAAGGCTGAAACCAAGGAAGAGAAGAAGGTTGAAT
CCAAGGAAGAGAAGAAAGAATGACAACAATGCAGCTACCTGCATCAGATAGTGCATGCATAAATGAAAGCATATGTGCT
TTGTTTATGCTTTTCTTTCTTCTTGTTGATTAATATTGGTGGGTGCTATAATTAGTATGTACAACAAATTGTACTTACA
GTTTGATCCAGCAGCTTGGTATGTTAATAAACTACTGGCTTGTGTTGTGTGTTTCAAAATCCTACACATAAATAATCAA
GTGTCATCTGATCTTTAACCTAAGTTTCACATAATGTAAGTGAATTTTCCCATTCTCATATAGATCTTTAAAAAAAaTT
ATGAGAAGTATGGCTTCTGTaGGTT
>Contig_536
ACAAGAAAAGTTTTAAGGGAAACAATTGCTGGTTTTWGaCAaTTTaCTaGAaCCGATGAAGCTCCTTCTACTCTCTTTC
CAATTGCTCTTGCACAGTCTTTCTTACTCTCAAAATGATGCTGGGGTTTCTCGTATTTGTATTTGAAGGACGAGCTTTC
TTGGTTTTTATAAGCTCTCCATGAATGGAAAaGGGAAAGCTACTGTGAGTTTTATTGTTCCTGGGTTTCGTGCATGGTG
GTATTAATGTTAGTATGACTCTGATCTGTAAATATTTATCTTGGAAAGAGATGGTATCTATGGACTGGGGTTTTTCATC
TTGTAGTGCAGGGAGGATTCAGGGGGGAAGAACCACTGTTGCAGTTTGTTTTGTATATACCTATGTATTCGCATTCTTA
ATAAATTATTGTAATTGCTTGACTTCTGTTTTTTAACTACTTGGATTATATGTTGAAGTTTCAWT
>Contig_537
AACCAAAGAACTACCGAAGASCCMAACCTCCGCATCCGCCTCCATATCCCCGTCGTTCATCTCTGCTTTCGCCGCCGCC
TTCGCCGCTATMGTCTTCGGATCTGCGCTCAGGGTTTGAGTCTTCGCTTACTACTGCAACTATGGTTGGGGCTGTGTAT
TGAGCGGTTGGGTTTCTGATTTGGTTTTTTATTAGTAGTGTTTGTCATTTTAGTAGCTGGTGATTATGGATCTATAGGA
TTTTCAGCGTCACGTGGGTTTTTGTGATGCATAGACTACATA
>Contig_538
AAAAAAAAAGAAAaGAAAAaGAAAAACAAAaaGAAaGTCGTTTTtAATGTTTATCTGCTGAATGCTGTTGCTTAGTAGT
AGCTATATATGTAAAATGTTTCTACGCAGGCA
>Contig_539
GGGTTTGGCAACAAGTACATTGGCCGCAAGAAACAGGTAGAAGAGGAGTCCAGTTCTGGAAGCGAAAGCGATGACTCCA
GTGAAGACGGAGAGTGAAGTGTATAATAGATGGTTTGTGGACCATAATTAAATAATGGCTTTTCCACTGCCTcTWATAT
GCACTGAACTACTAAAAATAGCTAGAATAACAGAGGTTTTGTAGGCCTCTTTCTCTTGTTATGCATATATGTGTGTAAT
TTAAAGAGAAATAATATATAGGCAATCTTTGCTWTATATATGATCCACATGCAATTCCACATTAATTAAAGCGACCCCA
AATGCAAGACAGGGTTTccAATWTAATTGATG
>Contig_540
GATCCCACCAGCATTGCCACTTGCACTCGCGGCAACTACGTGGTCACCTTCTGCCCTCACCACCGTTGATCTTGATCTC
GTCTTTCCAATCTGAATTAGCTACTTAATTAATACTGAGTTAATGCTCTGTTAACTTCAGATTTGAGTGGGTTTTATTA
GCGTGTATGATGTACTGTATTTGTATTGTTGTAGTCCTGTGGCTTGCTAGACTGCTAGCTACTTTGCTGTGATTAGATG
AGAAAATGATGGGTATTTTGGTAAAGCCAGTTTTCTCTGATATCTATGAGCCGAAAAGCGTGCCAGTTTTGGCATCCAA
TTGTCTGCAGACTGGTGCTAATGTTCGTCTTTTTTTATGGTCCTTGCCCTCGGCTTTTTATATATATATATA
>Contig_541
TGCTGATGTTGAAGCTGCTGTGTGTCTCTGCACTGCGATCAAAGCCAACATTTTGGGCATCAACCTCAACATTCCAATT
TCTCTGAGCTTGCTTCTTAATGTTTGCGGCAATAAGGTTCCTAAAGATTTCCAATGTGCCTAAAACGACAATTGCCATT
TGTTCGATCATCTTTGTGCTTTATCTTTCTCTTTGTTATATCTTCTGGCGTGAAATTGTTTGTATTGTGTGAGTGTAAG
TGGGAATTTCTCGTTTCCTTTGTTATGGCGGTTTCCACATGGGGTGATTATTATGAATAAGTTTAAGTTAATGATGTTT
CTATTTATGTAATCTTTTGGAAACTAATATAATTTAATTTGCTTAACTTTTCATTTCG
>Contig_542
AAAGTATAGAAAAGTTtGTACAAAGTTAAAAAAAATAAAAAAAAGAAAAAAAaGAAAAAAAaTAAAAAAaCGAAAAAAA
aTAAAAAAaCTAAAAAAaGTAAAAAAGAAAAAAaTTAAAAACTAAAAACTAAAAAATAAAAAAGTTAAAAGAAAACAAA
AATTTTTAAAACCAAAAATTTTAAAaGGTAAAAATTAAAAGAAAAATAAAGAAAACAAAACTTAAGAAATAAG
>Contig_543
GGTAAAGTTGGTATGCGCTACTTCCACAAGCTCCGCAACAAGTTCTACTGCCCCATCGTCAACGTCGACAAGCTCTGGT
CTCTCCTCCCCCAGGAGGCCAAGGACAAGGCCACCAAGGACAGCGCGCCGTTGATCGACGTCACCCAGTACGGCTTCTT
CAAGGTCTTGGGAAAGGGCGCTTTGCCGCAGAACCAGCCCGTTGTGGTCAAGGCCAAGCTCATCTCCAAGACAGCTGAG
AAGAAGATCAAGGAAGCTGGTGGTGCTGTTGTGCTCACAGCTTAGGTTTGGGTTGATTTTGGATTTTTGTCCGTTAGGG
TTTTGGATTCAGTTGCTGTTTTTTTGCTTTTAAATTCTGGTTTAGACTCTTGGGCTACATTTATGTTATATTTTGAAAG
TTTATCTAGCGGATATTTAATTAATGCTTGTTTTCAGATGAATATGGGCGTTGCTTCATATATGCTTTTGATATGATTG
TGGGTT
>Contig_544
GAATTTTTGMATGATTTCTTCAAACCAATCAATACTGAAATGGATCACTTGAGAAACTGTAAGAAATTTAGACATGGTA
GGAGGATAAAACAACTTGAAAAGTTTGAGCAAAAGATGAAGGAAGAGCGACAAAAGAGAATTCGGGAGAGGCAAAAGGA
GTTCTTTGGTGAAATAGAGGTTCACAAGGAAAGACTGGATGATGTGTTT
>Contig_545
CTCACTCTCACATATGTTGTAGTTTGTTTTTCTTTCTTTTCTTTGGGTGCTAACCATTGGTTAAGCATTTTCATATTTA
TTTGTATTTTCTTTAGTAATAAAAAGAAAAAATGTAATTTGTCATCATTCAGTTATGTAATAGCTTTGGTCTGGCAATT
ATTATACAAGTGTTCTTGCTACGAACTTCGTTGGGTTGAATTCGG
>Contig_546
CATATATTATATGGGGTTAGGTAAAATTTCATGTGATTCAGTAAACAGAATATAAATTCCATCATTGCTAGATCGATCC
ATATGATTCGATGAAGAATGAGCAAATAGTGGTATTTTTGTCTTTAAACGGGAAATT
>Contig_547
ATAGACATTGTTTAGTGTAGAAGKWAAAAAAGAAAGAATAATGAAACAAATAATGAGGAGGACATGTCCGTGGCAATAT
GAACAATTTACACGAGGCTTCATTTGTATTGTATTTACTGGAAGTAATATATAAATGTTTATTATATATAATAGCATAA
TATTTTCATG
>Contig_548
GTTCTCCCCTTTAAGCAAAGRATTGAGAAATTGAGAATTCGAATTCTCCAGCTGCTTTACTGAGACACAAAAAGACTCT
CTGTTTCCTCCGTGGGTTCAACCAACGTGAGACAAACAGAAGAAACACACAGAGAAAGAAAATAGAAAATGGGTGAGGC
GGTGCTGAGTAGTGAGGACATGGAAGCGAAAC
>Contig_549
CACCCAAGCCAGTACAACAAACAGTGTGCTGGAAAGGACACTGTGCCCCTCACGGCTTCCTTGTTTGTTGCTTATGTGT
TTCAAAGATATGATTCAATCACTGGGACCGCAACTTCAATCACAGCCCTTGAGAAGGCCAAGTAAGAGAGCAATGTGAG
TGATCACAGTCGTAGAAATGGGGATGTGATGGATGATGAAATAATGTATTTGTCTGTTTTTGTAAATTTGGTGTCGTTC
AGGGGTTTGTAGTAAATTAAAGCGGACAGATACTTGAGGGAAAAGGGCAAGTTGGGTGTGCCTAGAATCATTAAATAAA
AGTGAATWAGAATGTAAAGAAGGGTTTATTGTGGTGGGGTGGATCAAGGGTTGCCCCCACTCCACTTGTACTTATTTGG
CTTTGTTTGGTATGATTTGACAAATTGCM
>Contig_550
CGGTTTAGTTGGCTGTGGCTTGTTGGGTCTTCTTCTGGCCTTTTGGTGATCATGTACTTGTTCATTCGTAATTTCTTAT
GCGGTAAGTAAGATTAGTTCAGATGGTATATGGTTTTAATTAAGGGACATAAAAATTTTCTGGATGTTATAATTAGGGA
TCAACAGTTTCATTTTTTGTACTCCAGGGAATTATAAGGGCACAAATTTAATACCTTTGTTTTCATACTTGCTCTTATC
AATTGTGTAATAATCTTTCGATTTCAATTTTATTGTCAATCTCGTGATCAGTAATTACGTAATTGACTTTGTTCTTTGG
GTTCCTAATTTTTTCTTTTTCTTTTTCCCTAGCTCTTGAATTATGAAATTTAGAATTATGATTGGATTGGT
>Contig_551
ATCAAGGGACATGGGACCCCTTTGATATATATATATATATATATATATATATATATATTTAMAAAGGAAGAAATATCCC
GTAAGCTAAAATCTAGCATCAACCAAGGTGGTTGGTGTAAGTGGTTCG
>Contig_552
CCGGCAAGTGAGGACCCCTAGTGTGAACAATAGAACTTCCAGCTACCTATTTGTGTGTAATTTAAGCTTCAAAATATGC
ATTAATGGCCAATTTAACTGAATCATGAGATATTTTAAAAATCAATTGAAGCTAATTTACAATTTACTGTTACATATCA
TTG
>Contig_553
GATCWAGTTATCTGAATGTTATATCACCTAAGTTTGCTATGTGCACTGTATTTTAGGAGTGTTATAATTTTCAAGAAAT
TGTGTGATGTGTCGTCACTATGGAATGTTTGACAAAATCTGTCTTTAATTGTTCTTATGTTGGTATTGAATTTGAAAAT
ATATTAAAGTTCGTTTCTCC
>Contig_554
ACCGCATTTTGTTATTTCTTTTGTTTGTAGGCGTAAAATTTTCGGATGTTTTTAATTTTTATGAAAAAAACGCTTATGA
TGTTTTAACTATTCGATAAGGAAGTTTTAAAAATGTAGCCTGTTGGGTTTGACTTATGAATGTTACAGATATTKAATTT
TGAGTACTAAGTTTACTGATTATAAGTCGTACGATTGGATCTTG
>Contig_555
TTTCTCTCCCCCTCCCAGGAAAACTCAAAATCCTCCTCTCTCCCTAGAATTTTTTTGGTCGTCTACTTGTTTGTTGCTG
CTGCTGTTTCTCCCCTACAAACCAACCTCAGATCTGAGATCAGGTCATGGAGGTGCTGGCTTTGTAGTTTAATGGTCCA
TTTGGACCAATACCTGCTCCTGGATCGCTTGAGCATGATGCATGTTGGTGGCTTGCTCCCCCAAACCCACGCTCTACAG
ATCCCCTTTGTTGGTTCCCCTGAACCTTCTTGTTCTTCTGGCTGCGGCAGATTAGGTGGCTGCGGCTGTTTGGTGTTTC
TAGGGTTTGAGTATTTTGGGGTTTTTtGGTTGTTTTGGGCCTTTTTGTATATTGGATTGGGGCTTGTATTTTGTTTAAT
TGGGCCTTGTTTTATATTTCTCACTTTTGTATTGGGCCTTTATGTAAAACTCTATGGTAATGACATGTTCATTCCTTTG
CTAAAAAAAAAAaGACTCAAAAGATTACCGCNCCCTAAAAAAAAAACCT
>Contig_556
TATGATAATAAGAACAAAATGGGAGAGGTGGTGGAAGAGCATAAGATGGGTTCGATTTGGAGGCAAAAGAAATCATGAG
GTCCAGTTTTCTTTTGCTTCTTGAGATGAGGAATTTGGGTTCGGTATGTTGTTCTAGATTTCGGTTTCGTATGCTAGCA
GTATTAGTAATGTTAAGGGATTTGAGATTCGCAGCTGTTGCTTATACTGCCCATCATGTATGTTCGTAGAGTGAGAATC
TCAGATGCCTGTTTTTTGTCTTTGAATTTTCCTTTTTATTTGTATTTGTGTAGGAACTCCTTAGTATGAAGCTTTAATG
CTTATTTATTCATATTCATTATCTTTCTGTCTAATCGGATTGCTGTTTTTCGTTTCTTAAG
>Contig_557
CCCAAAAGACCCCAAAGCCAAAGGGGACARAGRGaGaGaGAGAGAGAAAGATTGAAGAGCTAGAGAGAGGAGTGAGAAA
GCTAATTAAAACCACAGAGTGAAGTGAACTGTGAATACCATACTCTACTCTACTCTACTGAGTCTACTCTACTCTTCAT
TATATTTTGGGTGCTAGCTGCAGATTGCACAACAAGTTTAGTCACCAGAGAAATGGGTGAAGAGAAGAAAGAGGAGAAG
AAGGAGGAAGAAAAGAAGAAAGAAGGCAAAGACGGAAAGAAAGCAGAAGAGAAAAARGG
>Contig_558
RGTCTCAGCTAATCAAGCTTATCACCTTGCGCGATTGGTCAATATTTGTAGTATATCATCTTATAAGACGATATTGTGT
GGTTGTTCTTTTTCAAGTATGCAATAAAACTTTCATTTTTGCAAC
>Contig_559
ACAAGAACAAGATGGGTCTCCAAATGAAGCTGAATACCTGCACAAGGAGATGGCAACAAAACCCTTTACTGGTTCCTCT
AGAACACTTTCTGAAACTCAAACAGAGCTCCCACAAAAAGAAACTGAAACCGTGCYCCCACAAAAAGAAACTGAATCAG
AGCTCCCGCAAGACAGAACTAGTGAGGCAGAAAATAGTAATAACCAGACCTGTACCATTCGTGGGATTCAAATTAAGGC
AGAAAAAAGCAAAAGGGTTGGGTTGTCGGACTTCAACAACAAATATGGTGTAGGTGGTGCTGTTGGTCAAACCAAAACT
GACCACATCATTGAGGACATCAACATTGATTCAAAAGAGGGGGAGGATGTTGGGATGCAAAAATTTGGCAACGAGTACA
ACTCGAGKAAAGACGAAGCAAGAAGCTCGAGCGAAGAAGAAGGAACGAGCAAGAAGCCATGGTATAAGYTTTGGTAAAA
ATAAACAAGAGAGAAATTAAGGGAGCTGCGTTGCTGAATAAAGAAAGAGGCTGGAGTTGATTTGCATTTTATAGTCCAT
GTCTTtGTTTCTTTGTAG
>Contig_560
TGATACTCTATGTTTAATAAATAAATTTGTTCTTGGGTAAWAAAAAAAAAAAARAAAAAAAAT
>Contig_561
CCTCAACTCCTCTGCAGCGCCATACTGCTCTTCTTTTCAATCAGAAACAATGGCTGTCCCTTTGCTGAAGAAGCAAATT
GTGAAGAAGCGTACCAAGCACTTCAAGAGGCCCCAAAGTGACAGGAAGATATGCGTCAAGGAAAGCTGGAGAAGGCCCA
AGGGTATTGATTCACGTGTCAGGCGAAAGTTTAAGGGATGTGCCTTGATGCCCAACATTGGCTATGGTTCAGACAAGAA
GACTCGCCACTTTCTCCCTAATAAGTTCAAGAAATTCGTTGTGCACAATGTCAAAGAGGTTGAAATCCTAATGATGCAC
AACAGGACTTACTGTGCTGAGATTGCACACAATATTTCCACCAAGAAGAGAAAGGAGATCGTCGAGCGTGCAGCGCAGT
TGGATGTTGTTGTTACCAACAAACTTGCCAGGCTGCGCAGCCAGGAGGACGAGTGAGCTTTGGAGCTATTATGGTTTAT
TTTGCTTCGTGTGTTTCCTACTATGTTAGTTTTCAGCATTTTGGAAGAAATCTTATGCAGGATTTTGATTTTGTTTTCA
ATTCAGTACTGTTGGATCTAGACTGTGTTACTAATCTAGCGATGTTGAATGACATGAAGTTCTGTCCACTCGTGTTTGG
TTTTACCATATTTCTTTGCCCCTTCC
>Contig_562
GCGAAGAAGCCCAGGATATTGACGATCATGAAGCCCAAACTGGAGATTTCCCAAAATTAGAAGAGACTCCGACTCTGAT
GAGGAGTTTCTTTAGGCAGGCATTAATATTGGAATTAATTCTAGCGTGTATTTCTTTAATTTTTCTTTCTGGGTTTGAA
ATATGTTCATTTTTTGATATCCTTGTACAAACAAGCTGTTGATGTAGTATTGGAAATTTGGAAATTCAATTCATTTTTT
CTCCCAAAGAATTTGTCCTGAAGATTAAATTAAATTCCCATTAATTTGTCGC
>Contig_563
ATATGATCTAATCTGCAACTGGCTTGGTAACTCAAGATGGGTCCATGCCATGGAATGGTCTGGTCAGAAAGAGTTTGTG
TCTTCTCCAGAAGTTCCTTTTGTTGTTGATGATTCAGAAGCAGGAGTTCTTAAGAACCATGGGCCTCTTAGTTTCCTGA
AGGTCCATGATGCGGGTCACATGGTTCCGATGGACCAGCCCAAGGCTGCATTGGAGATGCTGAGGAGGTGGACTCAGGG
CACACTTTCTGAAGCCGCGGCGGAACCAGAAAAAATGTTTGCTCAGATGTGATTTACCTCAGAATGTGACCCAAAATGG
AGTGATCAGTATAGGATATTAGGGTTTCCATGGTTTCTCAACGAGCTTGTAAATATTTCTCCTACACTGTTGAAGCTGT
ATTGAGKGGCTAATAGTTTCTAGACAATGCGTTATCTTTTCATAAAATACTTTGAAATGAATAAAAGACTTGCTTGTGG
WTAAATATTTGTTT
>Contig_564
GCCGGCATACCATTAACAATAATGTAGTGTTTTTTGGATCGAAAATCTTATTTATCGTTAACTCTGTTTTGAGTAGCGA
TGCACGAATTGAGGACCCCAATAGTTTGTTTCATCTGTTAAACC
>Contig_565
CAGCTCACGGCAGAACAGACCCCGCACAGTTGACGGGTTTCGTATTTCAGAACTGCTTGATCAACGGCACGGAAGAGTA
CATGAAGTTGTATCGCAGCAAGCCCCAAGTGCACAAGAACTACTTGGGGAGGCCATGGAAGGAGTATTCGAGGACAGTT
TTTATAAACTGTAACATGGAAGCTCTTGTCACCCCAGAGGGATGGATGCCTTGGAGTGGGGACTTTGCTTTGAAAACCC
TTTTCTATGGGGAATTTGGTAATTCTGGAGCTGGTTCTGATTTGTCCAAGAGAGTGTCATTTAGCAGCAAGATCCCATC
TGAACATGTTAATACATATTCTGTGCAGAATTTTATTCAGGGAAATGAGTGGATTTCAACATGAAAATTTTATAGGTAT
TTTCAAATCCTTTATAGCAATAAATATTAATTAGTAGTGAGTGTACAAGGAGCTCGTATCAAATTATTAAATACTTTTT
TAGTGGAGCTGTGGAGGGAAAGATAGTTGATTTTTTCTTTGTCAGTTCTTGTAACATTTACCCTATAATGTGCCCTCTT
TATAATCATTTACATTTCTGGTTGGCGTG
>Contig_566
AAAAGGTAAAASAAAAGGTACAAaGGTCAGGCGGGGTTACCCGCTGAATTTAAGCATATCAATAAGCGGRGGAAtGAAG
AGACAAAAATTGGAAAAAAAaTATCATTTGATTCGTCGATCCTT
>Contig_567
AAATTTAAACAAAATAAGTTAGCGACAAGTGGAAGATTAAATGAGCCAATAGTGAGGCATATGGGGAGGCCAGAGAGAg
AGAGAGAAGAGAGCTGAGCATAGGCTCTGGTGAGCCATGCCAGCATGAGTTTTGGTTATTCATTGTCCGAAGGAAGAAG
CAAACCAGAAGAGGATGAAAAGGGCAATGGAATTGTGTAATTATGTGATTTTGAACAGCTTCCTTTTCTTATCTTTTTG
TTTCTGTTGACAAATCGTGTAATTATGCAAGGAATTCTGATTTTGAATTGGTTTGTAAATCGACGGATCTACTTAAAAA
GCATAATACAGTGAACCTTGTCCTCCTTACCATTGTACC
>Contig_568
TAACTTCTCAGTCTTTTACTATGAAATCCTTAACTCACCAGACCGTGCTTGCAATCTGGCAAAACAGGCTTTCGATGAG
GCTATTTCCGAGCTTGACACATTGGGTGAGGAATCATACAAGGACAGTACTTTGATCATGCAACTTCTCCGAGACAATC
TGACACTCTGGACTTCCGATATCACGGATGATGCTGGGGATGAAATCAAGGAAGCATCAAAGCGTGAATCAGCCGAAGC
TCAGCAGTAACAAGGCTCTGTTTCATAGGATTTGTATTGTGTACCTTTATCTTGGGACCTTTGTAATAGATGCCATGTG
GTTGTAGCAGAATTTCTCTATGAACTTGACGATCTTGAGTGCTGCTGCACTTAAAAGTTGAAATRTTCCAGCTTAGGGT
TGGAGTATTCCAAGGGATCGCAAAATTGTTTTTCTTATAATTGGCGAGAAGAATTTGCTTCAGTGCTTTGCGTGCTGCG
CTATATGATTTAGTGTTAAAAAGTAGTGGTTTCTAATGTTTCTTCTGATTTGC
>Contig_569
GGGCCAATCCAGGGCATGAACCACGTAAAGGTGGAGGTAGAGGTCCTTGAATATCTAGATGTGATCACCTACTTTGCCG
CCAAGCTATGAACTCTTGTGAAAACCTCAAGAGAGAGTGATGATGTGATGTGTTTCTGATCGTGAGTGAGTGAGTGAGA
GAGAGAGAGTTTTTATATTTTCGGTGTGAAAACTGTGAATACCATGAATTTCTTTCTGGAATTAAATCTTAGAAATATA
TATATATATATATGTTGGAGATGTGAAACCTCTATCTA
>Contig_570
CGTTCTTCTCGATCGGGATGGGCCCCATCACATGGGTCTACAGCTCTGAGATCTTCCCGTTGCAGCTACGTGCTCAGGG
TTGCAGTATAGGAGTGGCCGTGAACAGGGTGGTGAGTGGGGTCCTCTCGATGACTTTTATTTCTCTGTACAAGGCTATC
ACAATTGGCGGGGCCTTCTTTCTTTTTGCGGCAATTGCAGCGGTTGGTTGGACGTTCTTTTTCACAATGCTCCCAGAAA
CACAGGGTAGAACCCTTGAGGACATGGAAGTCTTGTTTGGAAAATTCTACAGGTGGAGAAAAGCCAATGCACTCCTCAA
ACAGAAGAAGCAAGTTGATCATGGTGATGGCAACAATAATCCCAACAACCCTCAAATCCAATTAGGAACAAGAGGGCTA
GCTAATTAGATTATTAGTCAATCCACTTGATGGTAGATATAGACTCTTTTGTGGAAAAGTTATTGTATGCTTCAGCTAT
ATGTAATTCACAAGTACAAGTATTTCTTCTCTAAATCGGCAAGCAAAAGATGAAAGGGTTTTCGAAAAAAGAGAGGAAA
AATGAGTTTGTAAGCAATCAAGAAAAACAAAGTTCAGATCAAATTAATTAGATATGTATTGTGTACAAGTATGTGCTTC
AAAWTATGTTTTCCATTTGCAACTTTTATTTGTACTTTTCCAAAGCAATGAGAATAGGGCCACAATCGATATAG
>Contig_571
ACTCATCACCAAGTTATCTCTTGGCCTCACTGAGGAAGACGCTAAGAACTCGGCTTTCGTTCAGAGGCACAAGAGGTGA
TTTCTGGATGCTGTTGTAGCCACCTTTCTTCTCTTGTTGCGGAGGGGGAGATTTGCGTGCTTTTTCAGAGACTTTAATA
ACGAAAGAGAAATGCTTTAGATACTCTTTTTTCTTGAATTTTCTTTTATGTTTGGATGACTTGAATAACATGAGAAGAA
AGACTTCTATTCATTGGTTTTGAACTTGGTGCATTTGGCTAGACAATCTTCAAAAATGAAACAAAAGTTGTGTTACACA
TGTTATTGTTATAGGCTTATAAACTTCTTGTCGTTTCATTCTTGTTCTTAATTTAATTTTGTGCCTGCTCTC
>Contig_572
AGTAGCAATCTTAGGTTGCGGTTTWAGTATGACTGTTGTATGATGTTGTGCAGTCGAGTATCAACTTTTAACATTGTCT
TTGTCATTTTCTTCATGCTTTCTTTTTCCCTCCTTCCCCATCCTTTCATTGCCTCGAGTGAGATTCGGGAGACAGTGCA
CTTTAAATATGTCATTTGCAGTTTAATATGTTAAGCAGTTATTCGTGTTGTATGCTCCATCATTTCGTTCTTTTAAGCT
TGTTTGTTAGTTGTTTTTGTACCCCCGTGTATTTTTGGCGTGTAAGAATTCAGCGTTGGGGTTTCGACATGGGATTGCT
TTCCTTAGTCAAAAGAGTGCATATTCTC
>Contig_573
ATCCGAACATTAATAGCAATGGCAGTATCTGCCTTGACATCCTCAAAGAGCAGTGGAGCCCTGCCCTGACCATTTCCAA
GGTACTTCTCTCCATATGCTCGCTGCTGACAGATCCAAaCCCCGATGATCCTCTGGTGCCTGAGATTGCTCACATGTAC
AAGACTGATAGAGTGAAGTATGAGACTACTGCTCGATCCTGGACTCAGAAGTATGCCATGGGCTAGGGGCTTTTCTTCT
GCCTGAGGAGGAGATCTATTATGCTTAAATGTTATTCTAATAGTAAATAAAAATAGATGTAAGAAGTGGAACTGGGTTT
AAGGTACTTGTTCTTGTTTGGTCTGCTTATTGTCTCTTTTGTTCTGGAGATGGCCCTACACAGTTGGGCTTCTTTTAGC
TGAGACAATGCTATTTCAATAGGTCGGTATAGTAATTGAAAGTTTGGTGGAAAATTTGTCTTTGCTATATGCATTTCTT
ATTTTGCTTGC
>Contig_574
GGATAAAGGAGATCAAGTTAGGCTAGACTTTGGAGAAATCAGATAGAAGGAAGCTGCTAATTTTTTTCATTATATTGTA
TTTATTTATTTATTTATCTCTCCATCTGGGAGATGTTAATTACTAGTTCTCCACAGAGATGATAAATGCATCAGTGGCA
GGAATGTATTCTTATTTAATCTGATCAAATCTTGCAACTCATACGGAAAATGAACGTTTCTGTGTTGTAAACTTGTAAC
CTATCAATTAATTCATTTGAAGTTCATCCATGGTTTGTGTT
>Contig_575
AAACGGGATATATGGGCACTGGGAAGTGATGTGTTTTTCTGTTGAATGATTTACTGTTCATCTGTTGTTGGGGAAAAAG
GATGCCCCAGAACTAATTAAGTATTTAAGGTTCATGTTGGGAATGGATCCTAGCATGACCATTTGTTTACTGTGCAGTT
CATGAATGAAAAGAAAAGTGAGAGATTTGTGTTGTCCCTTTC
>Contig_576
CGGAGTTATGCATATCGGTGCAGCCTTCATGTTAGYCAGTAGTAAAGGCAGTGTRCAAAAATAAGACGAATAACRCGGA
ATRGTGGTAGTTATKTAGGTTTCGGTGTGATCAGGGGTGGTGAGTTTCTCCCCATGTGYGTGTTTTAAAAGATGGACTT
KAGATTGTTCTGTRCCTGATTATGTTCTTCACTTTATATCCCATTGGCTCAGACTTTTTCATGTTTTWT
>Contig_577
GACTAGAACTCTGCTCGTTTTCCATGAATATTGTTGTGTTGAGGGACCTTCCAAACTCATTTTGGTGGTTGGTTCTGAT
TAAGTAACATGGCTGCTCTGGTTTCTTTATAGAATTAGGGATAGCAGGCCTTTTTGTCGCGTTATGTTAATCGAAACCT
TTTCATTGTATTTAAATCTGATTTAATGGGAATTCTTCTTTATGCTTGAGGCATTTTGCTGTGCTTGTTTGAGTGCATG
GCTGTGGCCTGTAATGTAACAGTAGATTTAATAAGATCTCTACTTGTTATTCTCCC
>Contig_578
GACCAAAATCGTGGTTCGGGAAAGTGGGTCGGCGGAATTGACATTGGACGAGCTTGAGCTCGACATGTGGAGGTTTCGG
CTGCCCGAGTCGACTCGGCCCGAGTTGGCAAGCGCGGTTTTCGTCGACGGTGAGCTTATCGTGACGGTGCCGAAGGCCG
AGGGGATCGAGAATTCGGACGGTGGAAATGGCGGTGGAGAGGTTTGGGGTGATGGAGATGGGAATGGGAATGGGGGTTT
CAGAGGAGGTATGGGTAACCGCCTTGTGCTTGTACAGTAATGTATTCTCTCTTCTTTTTTTCTTTTGGGGGTTTATAAT
TTTAGTTGTTCCAATGAAGTTGAATTTAGCTTGCAACTTAAGCTTCTGAGGCTGTTGTTGATGGAACTGGTTGTTGTAT
GCTGTTCTTGTTGAATGAAGAAATGTTGGTTTTGGCAATGGTGATATTTG
>Contig_579
GGAGTAGTGTTGGGGGAGTTTTAAGTTCTTGTAATGGATCTGAGCTTCCCCTTTCACTCATGAATTAGGTTTATTTCGT
TGCTTGGGACTGTACTTTAATATGACTAGTTGTGCTCTTTCAATAATTTTCTCACCCCTATTTCTTGTAGAATGCGAGA
ATGTTCTGTGCTACGTTCCATTTTTTCTCCCCTCCAATGAATGTGGTTAATTTCCTAAGCAAAAAGCTTTCCAAGGGCC
TAATGAAAAACGGAACGTG
>Contig_580
AGAAAGAAAGAAGTTAGAAAAGGACGAACGAAGGAaCCTAAAaCAACCTTACTAAGACCAACTAGAAaGAaCCTAAACA
GCTTCCAGCCACcAAAGCGGACACATGAGCACAGCTTTCTCATGCTGCAAAACATCCGAGTAGTCTCGTACTGGAGGAT
GAGACGTCCTAACAGCCTTAGGCCTTCGAGGATGAGACAACTTTGTAGCTTCGAGCCACAAATTACAAGTCCAATGATG
TAGTCATATGGTTTTGTGCCAGATATGGTCGCCTTTTGTAGTCCATAGACGTAATGTTAGCATGGGCATTTTCTTTCAG
ACGAGCTTTATCTCAAGAATTTTGTATGCTACTTATTTATGGCTGATCACTGCCAAGGATTGAAATATCGGCCGATACA
CCGATATATCGATATTTTCAACTGTCGACATCGATATTGGGGGGTAAGGCCATATCTTCCCTTGTATTGACGATATATC
CCCGATAAGTGTGATATCCTCGATATTTTGCCGTT
>Contig_581
GTTCGATCCTGGCTCAGGATGAACGCTGGCGGCATGCTTAACACATGCAATCGCGGGAATGGGTTTCCATGCGACGGKT
>Contig_582
TCTAAAYTGVDCGTTGTTGCGTAGATWCAGCTGCACCAAAATGGATTMAGCTGCATCCTCAACTTGTGATACTCGCAAG
TGCACGAGCCGTTTGGTAGTATAGCATATGTAAGTGCGAGGTCGATCCCACGAGGATTGGTGATTGAATGATCCAATTC
ATTTTCCCTACACAAAMCAGAAATGAAAAAGAAGGGAAATAAATAAAACAAGGAAGAAAGAAATAACTAACTCAAGTAG
ATAAGTTCCCAAGTTCAATTAGATTAATGGATTGATTCTAGCT
>Contig_583
GTTACTCGGAGTTTTTCAAGCGCGCGTGTCCTGCCACGTTTACTTTtGCTCACGATAGCCCCACGCTCATGCACCAGTG
CTCGTCGCCACACGAGCTCAAGGTCATCTTCTGTCACTAGAGAGAGAGAGAGAGAGATGGTTCCACTTCAACGTGTTGT
TGTCTTGGTTCTGGGTTGGTTTGAATATGCAAATAAATTAAGTTTAGGGGTTTAAGTTAGTGATGtAGTTTTTTGTTTG
TTATGGTTGTGTAATTTGTGTGATGTTTGGGGCTGGTTATGCAATGAATATGCAATTAGTGTTGTGTTGGTACAGAAAA
GGAAGTACATTCTCATGAAAACACTTGTCTTTTTTGCGTGAAGAAATACAGAATTAAATATATTTTGCT
>Contig_584
AGGCTTTTGGTCTGAATTTTAATTAGGGTATCGGCAAGTCAGGCATAGTAATGTGCTGCTTCTTTCTTTGTAAAGTAAT
TAATAAGAAGGTATTTGAATTGTGATACTTCTGAATCTGTTTATAGATGGATCAGTGTTATTTGCACTGCTGCAAAGAA
GTGTTTTGTAGAATGGAACCTTGATTTACTGCAATAAAATTTCCCTTTTGTGTCTGCTTTT
>Contig_585
AAGCAGTGGTATCAACGCAGAGTACGCGSGRAATTTAAAAGAGTTAATTAAATAAAAAATTTATTGTAGCAAAAATATT
TTTTATATTTAATTAGAAATGAAATGTTAATCGTTTTTAAAAATATCTAGTTTTTTCAGAAAAAAATTTAATTTTAAAT
TAGTTTAATTAGAAATTTTATTAAAAAATTTTTTAAATAATTAAATTTAATATTTTAAGGGATAAGCTTTAATTTAAAT
TTTTATAAAGAATTTAATTTTATTTTGAAAATTTTAAAATTTATATTGTTTAAAAATTATAATTTTTTATAAATAATTT
CATTAAAAAATAAAATTTAATTAATATTTAAATTTTTATGAAAAAATWAAAAAG
>Contig_586
AAGGAACAAGAAACAAGGACCCATCCCTCACTGGATCCGTTTGAGGACCGACAACACCATCAGGTACAACGCCAAGCGC
AGGCACTGGCGCCGCACCAAGCTCGGTTTCTGAGGTGCTTTGCTCCAATGGCATTTGGCATATTTTGTAATTTGATTAG
GGGTTTTAGTTTTGATTCAGACTCCAGAGCTTAATGTTTTTGTWCTTTGTTGAGAACCCAGTTGTAAGAACTCATAAGA
GTCTCTCTATTTGCAGACGTTTATTATGATTTAGCTTCCCTGAATCAATTTCAAGTGTCAAATGAATTCCCAATTCACC
CMAATCCTTCATCTGAGGTTGTATTCGTTTGG
>Contig_587
AAAAGAAAAACAAAAAAGAAAACTTAAAGTACTTGTGGTRACTACTAGCTAGTAGCACGTAGTCTATACATGATGATAT
AATTAAGTTGATGATGAGCGTAATTAGCTGATAATGATAATGTTGTGTTTGTTATGAATTAGTAATGTTTTTCTAGTTA
GTTTTGCTAATCATGTTGGGTGAGATCCTTCCCTTCCCCGGCCGTCTCCAGTCGCTCAGTTTCAG
>Contig_588
AAAAACCAAAAAAGTAAAAACTAAAAGAAACAAATGTCAACGCAGGAACCTGTCAACTGAGCAAGGACAATCCACTGGG
AGTGAAGGCATTGAAGCGCGCGCCTGCTAAACCTCATTGGGCAATTGGTGGTGGCAAGAGGAGCAGTTCTTAAGCTTAG
CGTTCAGTGATTTTATGAAGTGGTAACAAAAGCTAGGAAGGATGAAAAATCAGGGCACCTTGATATTCTTCTTCTTCAT
TTATCATACTTGCTCACTCTCTCATATCCAACATTTAGATTCCAAGAAATGGATAGTTTGTCTGTTATGGATTATTTCA
TATGCTGATTTGTATGTATATAGCGCTCTATTTACGTCATGCATTTGAGTTATAGACAAACAGATTGTTGTCAATTACC
AATATGTTCTGTAAATTCAGTCATGAATTTGGCATTCGCCTTTATGAAGTGCTTCATTCGGATCCTACTTATTGTACTT
CGCTTAATAATGGAACATGATCTTTCATTTGGCCAAATTGTGTTTACGCTCTTC
>Contig_589
CGRCAAGGGACCTGATGGAGATGTTATTGATGCAGATTTCACTGACAGCAAGTGAGCAAGATGGTTGGATAGGAGTTAG
TGGTTTTCTTGCATAATTTGTTTTCACTAAATGTGTATAAGAGAATGATTTTGCGGGGATGGGATGTGGTGTTGGATTA
CTGTGCCATTTTTGTTTTATGAAGAAATGAGAAACAATGTTGTTAGATGGCAGAGGGCTTAGTTACTTGAAATGAATAG
GTGACTTACGAACGATATTTATGATTGTCATGGTTTTCTCAGTAAGTGGAAGTTGATACTTTAGCTCMTATGTTTAATT
GCTTGATCATACTAATCTTAGGAAATGTGTTATTTC
>Contig_590
TTTAAGGATCTTCTTCTCTTTTCTTTTCTTGTTGGACAAACCAaGAAGTTAAACTAAGCTCCCCGATGACTCTGCGTTG
ATACCACTGCTTAAGCAGTGGTA
>Contig_591
AAAAGaCACCAAAACCACCAAAGAAAGTTTGTCCACCAGTTCCTGTGTWCAAAAAGCCACTTCCACCACCAGTCCCMRT
ATACAAGAAGCCACTTCCACCACCAGTCCCCATATACAAGCCACTTCCCCCACCAGTCCCAACTTTCCAAAAGCCACTT
CCACCTCCCATCCCATTTTACAAGCCAAAGCCACATCCATTCTTTAAGCCTCACCCTCCATTGCCAAAGATTCCTCCAT
TCTTCAAGAAACCACCACTCCCACCACTCATTCCTAAACACCCTCTTCTTCCCAAGCTTCCTCCTATCCCCAAAATCCA
CCCAAAATATTACTTCCCCACCCAAAGATTGGCAAGTTGCCACCCCAGCCACCTTTGGCTCCTCAATATCCTTAGGCTG
TTGCAGACTTGCAGTACTATTTTTTCCAGTTGTAAGTAGGATCATGGATGTTGTGTGGTGAAACAAAGTGGAAGTTCAA
GTATGGAATTTAATTATCAAAATAAGTTAAACCTTCAAGCCTTATAGAGAAGTCAAGATCAGAGAGAGAACTCAGAGAG
TGGAACTGAAACGTTGTTTCCCTTACTCTATTTATTTATGAAATCAACTTGTGTGGTAATCCCAGTGTTTATAAATTTT
CAGATGCTAATTAATCGTGTCATTTCGGGTTC
>Contig_592
AAGCAGTGGTATCAACGCAGAGTACgCGGGGGGGAGTCCGTTGCTACACGGGAAACCGGTCGTGGTGGAGGGCCGGCTT
AAGCCTCCACCATCTGAATATGTCGCCTTGAAGAAGTCGTCATGTATGGGTTTAATAAAAAAAAA
>Contig_593
ACMGGATCTAAAGAGCTCAGAAGTGACAGTAAAGGGTGTGTTTGATCCACCCCAGCTAGTAGAGTATGTGCACAAAAGG
ACTGGGAAGCATGCTTCCATTGTGAAACAAGAMCCAGAAAAGAAAGACAAAGAAGAAGCCAAAGAGGCCAAAGAGGAGA
AAAAAGGTGGTGAAGAAGGTGACAAAGATAAGAAAGGTAAAGATGAAGAGGCAAAACCAGAAGAGAAGAAAGGTGATGA
AGCTCCACCAGCTGCTGCAGAAGGAGGAGCTGCCACAGAAGAGACCAAGGTGGTGGAGCTCATGAAGAAAAATGAATAC
TATTATTACCCACCAACGTATGCCATGGAGTTGTATGCCCACCCACCTCAGATCTTCAGTGATGAGAACCCAAATGCCT
GCTCTGTTATGTAAAAAAATAGCAATGCCAAGGGTAGAATGGGGACATGGGTTGAAAAATGTTCAATTACCGTATTTTC
TTGTCCTACTACTGCATCTGCATGTGCCCTCTGTGTTACTGTGTAGTTTCTTTCTTGCTTTGAACTTTCATCTATCTAC
AGAGATAAGCTGTGGAATTTTGTTAGGCTGCCGCTGCATGTATTTACCTTTTTAGTTGGTAACTTGTTATATATAAATA
TATAATATAAAACAATAATAATCT
>Contig_594
AGCTAGAACAAATCCAGCAAATCCAACTATTGAACTGGGGCCTGAATTTAAGAAGGTTGGCAATTTCTTGAGTCGATTC
AAGTCAATTCCCAGCATCCTTGAGCTCGATAGCCTKRMGGTGTCTGGTGATGTGTGGTTCGGTGCTGGTGTTGTTCTCA
AGGGGAAAGTAACTATCACAGCAAAATCTGGGGTGAAGTTGGAAATTTCTGATAATGCCGTGCTTGAGAACAAGGATAT
CAATGGCCCTGAGGACCTCTAAGTTCCTTGTCCTGGATGAATCGGAGAGCATACTCAAGTTGAAGATCAAGTCCTGTGG
TTGTGCCATGCTTGATTATTCTGATAGGGAAATAAATGTTTTACTATTTTTGTTGCATATGAGTTTGGTCAAGGTCTCT
GGTTTCCATGTTTAACCCGACCGTTTATGAATGAAAGTTTAATGCCAAGGCAGAGCATAACATTTTAGTTATGTATTGG
TGTTTCTTCATAATTGGCATTTTTTTTtCTTTGTACTTCGAATCCGTGTCATAATTAGGCAATGAAGGAGAAAGTAGTT
TGAATATTCTTT
>Contig_595
CAAGATGAAAATGCTGCAGTTTCTGATAAGTGCTGCAGTCAGGTAAAAAGGATAGGCCAGAACCCAAGCTGCCTCTGTG
CTGTGATGCTTTCTAATACTGCTAAGAGTGCAGGAATCAAACCAGAAATAGCTCTTACCATTCCGAAACGATGTAACAT
TGTGGATCGTCCTGTGGGTTTCAAGTGTGGAGCATATACATTACCCTGAAGATCATGAAGTCACTTATGGTGCCAGCTA
CAAGGACTGTCAAGGAGTGCTGGAGATTGTATCTCTGTAACTAGTTCATCTAGCTTTTTACTATGACATCCTGATCTAG
ACACCTGAATAATAAATAAAATGTTTCTGTTTAAATATCTTTGCAAAAAATTTCACTTCATGTTGCCATTGTTGCGGCC
AACCGTAG
>Contig_596
AAAATAAAACGGTAAAGTTAACGaCGGCGGACCGCGCCAGATCCCTCCTAGGTGGGGCAGTTTCCGCCACGGTGGGCCC
AGGTACCCGTTCAGGCACGACGACGACATGGAATTGGAGAGGCCGCATCACCATCATCACCACCGCCACGACCACGACC
ACGACGGCGAAGAATTTGAAGGAATGGAGAAGCCGAGAGAGCACAGGCATGAACACGAACGAGAGCACGAGGGTGGTTT
GATGAGGAGTTTCCGCAAGTTCTTGAACCGCTTTTGAGTTTTGAAGCGACTATCTTAATCTTATCTGTTTCTGGTTTTA
CTTTCCAGCTTGTAATCGTATGAGACTCTGTTTCTGTAAATAACCATGCATCCATGGGAGATGTAGCATCTTATCTTAT
TTGTATTATGCATCTACGTATCTATGTAAGTTTGTACTACTATGACTAGATATATTTTATTTATAAAAGAATGGTTTGC
TATGTGATTGCATCTGAACCCAGAAATTTTCTCTACTTTATATGGTAGGAAAATGAAAAAGAACAGAAAATACAGAGCT
GAATTCTTGTAGCTTAGAGGAGCAGAGAGGAAGAGTTACATAAATAGAAATTTTTAGGAG
>Contig_597
CCCGGATGCTTGACTTCTTTTCTCTCTTTCGTTTTTTTGGAAAAATTGCGAATTTGAATGTGGTATTGAGACGTAAAAT
AACCCATATTTGCCTTGATTCTAAGACTTCGAAAAGAGTCCTCAGGTTTCATGTCACTTAAATTACCTTTTAAGCCTTA
AGAGTTTGATAACATATATGTTCCGCTGTTTGTGATCATAATGATGTCTACAATCTGGGGTTATATTTAAATGTTAATC
TGCATTGTGCATTATATAGGGATAGTTGAACGC
>Contig_598
ACTAGGACAAAAGAGGTATTGCAGCTTCGGAGCTCAGTGGGGAGAAATTTTGGAGGTTGCCATTGGAGGAGAGTTATTG
GGAGTCGATGAAATCGGGAATAGCTGATATGGTCAACACAGGTGGTCGTCCAGGTGGTTCAATAACTGCTGCTCTCTTC
TTGAAACAGTTTGTTGATGAAAAGGTTGAGTGGATGCATATTGACATGGCTGGGCCTGTTTGGAATGACAAGAAGCCCA
CTGCTACAGGGTTTGGTGTTTCCACCCTGGTGGAGTGGGTTCTGAAGAACTCTGCTTAGGTGGAAGCCTGAAGCATCCA
TCGGGGGAAATATTACATCAGCATCACTAGCTGAGGGAACAGATGCATTTTGATGGGGTTCCTTGGTGCCACGACTTCC
GTTCATGAATAAACTGTGCAGGAAAAGAAATATAAAGGTTATGGATCCAGGCATGATATTTTTCCAGTTTTACTGAGAT
GGGTTGCAACTCCTTGATATCTTTCTTGGAAGTGTCTATTTAATTTCACGGACTCTGTGTTTATTTATTTTCCTGTCCC
TAGAACACCAAAAAAAGAAAAAGAAAAAAAAAAAaGACTTGGTGAGTAAAGATGTAGTTTATTTCCCGTCCCCTGGAAT
AAAAATGAAAAGAAGAGCTCTTGGTTACTTTTTGAAAGACAAGTTTTATTCCTGGGCCATGATATTTGGTATACG
>Contig_599
AAAGAACGTAGCGTAGAAAAGAAAGGAGAAATCGTTTTGATTCGAGGCGGATCCCTTTTTTGTTTGCCTTTACGAGGTG
AAAGTTGCTCGACCGTTAGGTAGGGACTCACTCGACCATAGGGAGAGGGAGAGGAGTTGAGTAAACAAA
>Contig_600
CAAGCTTGTAAGCCACTAATTCAACAAGCAGGATTTKGGGGTCAGTTCAAACACTTGCTCGTGGTTATGAAATAATCAT
GGGGTTGCTTCTTTTTACCCCAGTTGCATTCTTGGCTTGGTTCCCTTTCGTTTCTGAATTCCAAACACGAATGCTGTTC
AACCAAGCATTCAGTAGAGGTTTACAGATCTCACGTATTCTTGGAGGAGGAGGACAAAGGAAGGGCCACCACTCCTCCA
GCAACAAGGAGTAGTTTTTATCCAAATTATAGAAAGGATGGTCTCATTTATCTCAATGTAAATAGCTCCAGTGCTTGCT
CAAATTATTCATCAAAAGAATTCATAGATGTCTTTCTTTATGCTTTTTGTCAAACTTTAGAATACTTGTACATGTATAT
TTATGATAAAAGGTTTGAAACTTAACAATTTCGTTGCC
>Contig_601
AAGAACGTCTGTGGTAGCGTTGTACTTTAAAAAGAATAGAGAGACATGATCAAAACTTACATGGCTGCAAATGTGTATT
ACATGTCTTCAGCCTATATAATAGCATAGACTTGTGTATGTGAACTTAGATCTTGTATTTTGACAGTAAGTGTAGCAGA
AATGTCAATGTGTTTGTAAAGTGTTTTCTCATTTCGTTTGCTCTGTGTAAATCTAAGCGTTAATTCAAGTGTTTTTTCA
CTTCTTTTATTGCCTTCATGGCAAATTAAGCGACGAACCCAAAAACNCCTTTGTTT
>Contig_602
AGAAACTGGCCAAGAAATACCATGCCTTTTTGGCATCAGAAGCTGTTATTAAGCAGATTCCCCGTCTTTTGGGTCCTGG
TCTCAACAAGGCAGGAAAATTTCCAACCCTGGTTACTCACCAAGAATCGCTTGAGTCTAAGGTTGCCGAGACAAAAGCA
ACCATTAAGTTCCAACTGAAGAAGGTTCTTTGCATGGGAGTTGCTGTAGGGAATGCCTCCATGGAGGAGAAACAGATCT
TCCAAAATGTGCAATTAAGTGTCAACTTCCTTGTTTCACTTTTGAAGAAAAATTGGCAAAATGTCAAGTGCTTGAACCT
GAAGACTACTATGGGGAAGCCATATCGCATCTATTAAGAAGTCATTTACTTATTTTTGGAGTTTTGTAGGTGGAGGTTG
TGGAAAGCCTGATACTTAATAGGAATTGTGTTTTTATCTGAATGGTCAAGTTTTCGTGTTTGTTGGCTGTTTTACTTTG
TTTGATGGTTATCAACATTGTTATGGTAGACTTGATATCTAAATCTTTCGGCATGAGCATATCTTTTGCATCAGCATGT
CATAAGTGGAAAATGCGTGCAAATATACTGCTTTGCTGATTGTAAC
>Contig_603
GGTAKGRACGTGGTAGAGGAGGACGTGGAGGATCGAACAAGCCAAATCTAGCTGCTCCTGGAACAGGGAAGAAGACTAC
CTTCAGTGAGGATTAGTTATGCCAAGAGAAAGATTTGGAGCTTTTGTTTAGCCGTTCTTATTATTATTTTTAATTTtAT
TTTGCAAGGCATGTCTGGTTTTGAGTTGAACTTCGACATGAACTATAATGTGAGAGTGATCAGTGGAATTTCTGGAATT
GACGTTATGAATTAATTTTGAGCATTAATATAGTATTTTGTACTTATAAAGTGCATTTTCAGAATCAAATCTATCGTGT
TGAGACGTAGC
>Contig_604
CGGAAGTTTCTGCCCAGCTTCCAACTGACAACATGAAGCAGCAGAGATGAACAGCCTTTGTTAGTCAGTTTGAGAAGGA
AACAATTTTGGAGAAGTTGGCTTGGATTTTATGTTTACATTATCTGTGTTTCTAGCGTCTGCCTTGTTATTGGTAATTG
GTTGTGGTATGTATTTGTGATAGATAATAAGGAACTTTGGTCGTCTCGTCAAGTCTTTTCTTGTATGTGATATCGTTGC
TCATTGTCATAGACTCGATAGGAAATGAAAAGGTGGTCTCAGATTATACTGTAAAAGCTGGAAACTTCAACAATATATT
TATATCGTGTGCTTGTGCAGATCAGTTTCTGAATAAAATGTTTTATAAGTAGCAAGAGTATTGAATTC
>Contig_605
GGGTCTGGTTGGACTAGGTGGTTTGCCCAAGTATGTAGTGTTTTCTTTAAATTTTtCAAGTCCGTTGATAATGCCACAA
ATTTTGATAATGCCTTTTGTAGTATTTTCCACCCATTTTGATAAGTATTGATGTTTTCAGAMCAATTGAAGTGGCTGGC
AGAAGATCATATTCATATATCGTTGTTAAAATCTCCTTTAGTCCCAGCTCCGAATGCATAAAACTGTATTAAGAAATAT
TTCGCTTTATTTAGATGTACCATGTTTTGATGGTCAATCTTGCGACATCGAGTTGATAGTCAATTTTGCAAGTTGAATG
ATTTG
>Contig_606
AGAAGAgAaGGGTaCTAGCAACCATCTCAACAGWTGAAACGGCCTTGGACATTGAAGATATTGATGTAAAAGCAGAGGA
AAATTTCAACTCTACAGAGATTTTAGAGAAGCAGATTACAACAGCAGCAGATGAAGGTGAAACAGGCTTGAAGGACGCT
GAAGCAGAAAAAAATGAGCAGGTAAAAAATGATATTGCTCCTGCAGAGAAGGTTCCAGCAACCATCTTAACAGATGAGA
CATCGTTGGATGTTGAAGATATTGATGTACAAGCAGAGCAAAATTTCAACTCAAAAGAGAACTTGGAGGAGCATATTCC
AACAGCAGCAGATGAAGATGAAACATGCTTGAAAGAAGCCAAAGAAGAAAAAGAGAACTTGGAGGAGCAGATTCCAACA
GCAGCAGATGAAGATAAAACATGCTTTAAGGATGCCGAAACAGAAAACAAGGAGCAGACAAAAACTACTGATATTTCTC
YAGAAGAGAAGGGTCTAGCAACCATCTCAACAGWTGAAACGRCCTTGGACATTGAAGATATTGATGT
>Contig_607
AACAAGTAAGACTTAGACTAATTAGGGGCTCTCGAGCGTMGaCCCAAaGaCGTTGCACTATTGCATGGGCCTGGCGCAC
CCCCCTTT
>Contig_608
AGACTAAGAAAACTAGAAGGAGGGCGGTTTATGTAATACTAATGCATGCATCATACATTAGTATTACATAAA
>Contig_609
GCACTTAAAAGACATTCATTCTTGTGCAATTTGATTACATGACATTTGAGAAATGATATTAAGGCCCTCTTTGGACCGT
TTGTGCCTTTCAAGCTAACCTTATGCATGCTTAAGCATGATTTTCCATTGTTAACCATTTTGAGCCTACATGTAAACCT
TTTCTTTCATTTTtACCAATTATATTTCCTCGCCTTAGCCYGAAAAACAARWATTTACCTTTCTAAGGAACTCRTGAGC
TTTAATTYRGATGTGTTTTTCATGCTAAGTTTGGGAAGGGWTATTACATWWMGAAAAAAAAAhTTCACTCAATTGGTGa
AAGAAARGAAAAGAAAAGAGCGGGCTGGCAAGGC
>Contig_610
GCCGGCTGCCTATGGTGAGTTGGTCTCCATTGGTGGCCTTAACCCTGATGTGAACAAGAAGTTGAGTGCTGCAATTGCC
GCAATTCTTGAGACTAAGTTGTCTGTGCCCAAGTCACGATTTTTCCTCAAGTTCTATGACACCAAGGGTTCCAACTTTG
GATGGAACGGGTCAACCTTCTAAAGCGCATGTTACCATCGGAGCAGTATCTTAAATTTCTCCTCAACTTTATGCTCTCT
ATTCAGAGACAGCTTTATATCTAGTGATGATTTGGTACCACAGTACTTTGATAATACTGGAAAGGATATTGGCATTTTC
TGTATGTGTGCTTTTGTTTAGTAGAACCTAATGGAACTTTTGAAGGCTTTGTATGCTTGCATTCGCATTCGGGAATCGT
GTTCCCTGGGTAATGATCAATGATGTTATGGTACCCACATAGTTGGCAATCCTGGTTTAAGGTTC
>Contig_611
AAGCTGTAGGTCTCAATGAAAGGGACTTGGTAGCCCTATCTGGAGCGCACACGATCGGGAAAGCAAGGTGCACATCTTT
CAGAGCTCGCATATACAACGAGACCAACATTGATGCATCATTTGCCAAGGCCAGGCAAAGCAAATGCCCAAGTACCGTT
GGCTCAGGAGACAACAACCTTGCACCTTTGGACGTCCAAACTCCCGACACTTTTGACACTGCTTACTTCAAGAACCTCA
TCAACCAAAAGGGCCTCCTCCACTCTGACCAAATTCTCTACAACAATGGTGGATCCACAGATTCATTGGTTAAAACGTA
CAGCGGCAGTGCCAATACCTTCAATTCTGACTTTGCCAAGGCAATGATCAAGATGGGAGATAATAAGCCACTCACTGGA
TCCAACGGTGAGATTAGATTGAACTGTAGGAGGCCTAACTAACTAGCTAAGCTAAGGAGGTACTTTCTCTGTCACAATA
GAATAAACCAGAATTGAAGGTTTCACCCAGAAGTTGGGAGAAATATTATTTTGTGTGTGATATAAGGTTATTATTTGTT
GAGTCGAGTGAGAATTTAATTAGCTGGTGGTTTTTATTCTTCCAACGAATAAAAGCATGTTTTTtATTTCAAGAAATTC
ATATTAGCTAAAGCTGTTTACCTATTAATTGTTGATGGAATGTTGTTTTCTTTTGTTTCAAATCGAACAAAGTTAATTT
GGCCCATTGGTCTTGAACTC
>Contig_612
AAACAACACAAGTCCTCCATTTCCCAATCCATCTCTGAGAAGCAAATCACCCCATTAAAAAAGAACAAGTGAGGRAAAA
AAAATGGCTGAGAAGGATGCAGATCATGAAGCAAACGCATACCACCAGTCCGAGGAGCTCAAACGCCAGAAGAAAATCA
AAAGGTTGAAATATTTTGGTATTTTCGTTGTGTTTCAAGTCATAGTCATCACCATATTCTCACTCACTGTGATGAAAGC
TAAGACTCCAAAACTCAAGTTGGCAAGCAACGTCTATATCCAAACACTCACCTATTCCCCGACAACGCCTTCGTTCGAC
ATGAGCTTCGTAACACAAGTCAGAGTGCGAAACCCAAACTGGGGTCCTTTTAAGTTTCGTGACGGCACCGTCGTGTTTA
CGTACCAAGGTGTGGTTGTTGGGCAAGTTTATATTCCAAATGGCAAAGTCGGATTGCGATCCACCAAAAAAATCACTGT
GCTTGTGAATGTGAATTCTAATGCGTTGCCAAGCAAGTCTGCTCTTGGAAATGAGCTCAGCAATGGCTTGCTGTTGCTG
ACCAGCACAGCTGAGTTGAAGGGAAAGGTTGAGTTGATGCTGATCATGAAGACAAAGAAGACAGCTGAATTGGGCTGCT
CTATGGTGTTTAATTTGGCAGCAAGGTCTCTCCAGAATTTGGATTGTAACTGAGAATCGAACATGGCTCTCTCTCTCTC
TCTCATAAGCCAATTTTAGTTTTATGTTTACAAATTTTGATTGTTATATTGTTTACAAATTCTGTTGGGAATATATATA
GAATATACAGATTATAGTCACAAACTCCAATTCTaCTTTT
>Contig_613
AATTCAGCTTCTTCTTTCGGAAGTGAAGGGTAAGGATATTACAGAGCTTATTGCTTCTGGAAGGGAGAAGTTGGCCTCT
GTACCATCTGGTGGTGGTGGTGCTGTTGCAGTGGCTGCACCTGGTGGTGGTGGTGGTGCTGCTGCTCCTGCTGCAGCTG
AGCCAAAGAAAGAAGAGAAGGTTGAGGAGAAAGAGGATACCGATGATGATATGGGCTTCAGTCTCTTTGACTAGAGTGG
TTGCAATGCTTACATCATGAAGGGACTGTTTTGTTATTTGAGTTGGATAGATTTTTTTTTCAATGGAGTGTATTGTTTT
TGGATCGTAGCCAGTAGAAGACTTTATGACAATCTAAAATGTAGTAGATTATGCAATTATGGTGGCCTTGAATCCACTT
TTCTATCAAAGTTCATTAATCTTTTGTCGTGAC
>Contig_614
TTTCCGTTAGGATTTTAATTATCAATAGGGAGAGTATTTATAGATAATATATTTAAAGTTGTTAGGGCAAGAGATGAGA
TGTAAGTGAAGGAGATGAGATGTAAGTGGCTCTCTCTGGGCTTCTCTCTTTTTTATGAGATGTTTATATGTGTTGATAA
GTTTCAAACAAAAATAATATCAAAGAGAATCCCTCTCTCTGCCCATTTCTCTMC
>Contig_615
AAGCAGTGGTATCAACGCAGAGTACGCGGGGATCACAAGTCATTCGACAAGGGTGCCGGACAGTCACATATAATTCAAC
>Contig_616
ATGATGGGAAGCTATGGAAATCAAGGTGCAATGCAAGGTGGCTACCCGAACCCGCAGATAGGGCAAGGTGGKTCAGGAA
GAGGGCAGCATGGTGTTGGGCAATCTGGTGGCGCTCCTTACTTGGGGCATTAGGTGCCCCTGAGATCTCAAATAGGTGC
ATCAGTGTTTTTGTACTGGTCTGGTGATTCTTCTGAAGTTTAAAAGGAGCTGATGGTTACTACAAAGAGCAGAATCTTA
AAACTGTCAAATGAAATTTCTGTTTTCTTTCCCTTTTCTGTCTTTTCCTTCTTCAAAGTACTGTAGTTTTTTtAATTTT
ATTTGTTTGAAAGCTCAAGAGTTTGAGAAATTCTCTTATAAACCTATCTGTATTTTATGGAGTCAGCGAGGTTGAACAA
AAATACTTTTTAAATTCCAATCCTATGGATTAAATGAACTTTATAATGTAGTTTTTCTTCTGCAATGCTCATTG
>Contig_617
GTGTAAATTCCCACCAGGTTTCTTCCACCCAAATGTATACCCATCTGGAACTGTTTGTCTATCAATTCTTAATGAGGAC
AGTGGTTGGAgACCAGCAATAACCGTGAAGCAAATTCTTGTGGGCATTCAGGATTTACTGGATCAGCCAAATCCTGCTG
ATCCTGCACAGACAGAAGGGTATCACCTCTTCATTCAGGATGCCACTGAGTACAAGAAAAGGGTTCGGCAGCAGGCCAA
GCAATACCCACCTCTAGTTTAACGCAAAGCTGGCTTTCTAGTCCAAGAAAATGCTGGTACTCTGGTAACCATCGGTTGT
TGCCTTTTGTTTAGTGTTAAAACTGCTCATGTAAGAGATTGTTGTTTGCAAGTTTTAGTTGACATCCTGTGTAGAACTA
CTTGCTGGAATTATTTTTCCTCTTATCATTTGGATTAACTTATGCTAGTGAATGACACTAGCGAGTGATCCAGTCATAC
TCTGTGTCAATGAGAAACACAATCTTTCGTGTTGGGAAGACTATGTCAATTGTGTTAATTTATGAGTTTCTCGTTCCTG
GTTGTGAGGAAGGCTAATGCAAGCACCAAAATAGTCTCAAACACTATTAGATACCATTTGATTTGATTTCAAGGTACTG
TGTTTATTCGTATTC
>Contig_618
AAAAATTAAAAAAGAAAACTWAARCWMAAGGaCgACCCCgTGGGTGGTCTAAAGAAGAAGAGAAACCACTATGTTGAAG
GTGGTGATGCTGGAAACCGTGAAGATTACATCAACGAGCTCATCAGGAGGATGAATTAGGTTTATGCAAGATATTGATA
TTTTTGTTTTCGAGATTGAGGTGTTTACTTTCTTTTATCTTGTCAATCAACTTCATCAGACTTTTAGTTCCCCTATTTC
ATTGTTAAATTTAAGTCTGTGGTATCTTTACAAATGGTTTTCCTTGTCAATCTTATTGATTTTTCTTACCCTGAAATGG
TGTGGGAAGCAAATTTCAAAGCACTGGATTCTCCGTACTAGTCATTTGAAACAGTGAAAGCGTTTCAATTGATTACTTG
CTCTGTTTGCCTACCCTTTCGAATGGTTGATATCGG
>Contig_619
ATTTACTCAGTATCTGGTAACTGTTTTGGGGAAGGAGTATCTGATAAAGGACAGAAAGCATGTCTCTGCTTGGTGGAAT
GATATTAGCAACAGACCATCTTGGAAGAAGGTCCTCGAGTTTGGTGCCCCATTTTAAGGCAGATGtATTTTTGCATACA
GCGGGTGCGTACAAtGTTTTTCGCATAGTCATGTCATGTGAACGTTCCGAGGGAAGTTATTGTGAGAAGAGCATTATAT
TCACTATGATATGTACGAATTTCTGTACCTTGGGCTTGGGAAAAATAAATAATCAAACTAACTTGTAAGAATAATGATG
TGCTATGTCCATCATCATTTGCTCTTTCTCTTGGCACATGGTAACGTATTATTGCTGCATAAGGAACATCAATGGACTT
CTTTACCTTCTCTTTT
>Contig_620
GTGTTTACTTTGTAAAAAAAGAAAAAAAAaTTAAAAAAAGAAAAAAaGTAAAAAaGAAAAAaCTAAAAACAAAAAAaGA
AAACAAAAAaGAAAACCTAAAACGAAACTAAACTAAAGGAAATAAACAAATTAAAGAACAAATAAGGGAAATAAACAAT
AaCAATAAGGAATTTACGGtACCTAAYYTAATT
>Contig_621
AAGAAACTTAAAGWRMTGATCCCACgAAGCCCATATCCCTTTTCCAAGACTGTTGAAGCATTTGCTTACCTTGAAACCT
ACAGGGCTACAGGGAAGGTGGTTGTGCATCCCATCCCATAAGAAAGATGGAAGAGATTGTGCAGGCAGGCAGGCAGGCA
GGCACGCAATCAGTCAGTTTGTGGGTTATGTATTTCTAATCTGCTGGTTGTGTAAACTTAGTGTTGTAATAATGGGGAT
GTGAGATGCTTATATATATTATAATATGTGTTTAACCCACAAATATTCCTGTMC
>Contig_622
GAAGAAGAAGAAGCAGAAGATGAAGAAAATCAACGGGTTAAACATGAAACCGAGCCCAGCCACACATCTTCGTCCAAaT
TTCTTCCATGGAGCTCCTCACCATTCTCCTTTAACTGCAGCCTCTTAGACAACTCTCTGTCTTCTAGGATATATAACAT
ATTAGCTGTGAGTTTTGTAACATAGTTGAAATAGCATAATAGCTGATATATATGATTGCTACCTTCTGTTTCTTATTCC
ATACATATATACATAGATGTATAATATGTTGTGGTGGTAATGTTCCTGAGTTTTTyTTTCGCTTAATATGCTCTGTTCA
AATAAGAAAAGACTAGGCAGACTCTTTGGACCTCCTGTATTATTGAAATAAAGGTTTTTGTGATTAGrAGAAAAGATGA
GGTCTATGTATATAATCTGTAAGCCCCAGTGAAATATTTCTTCTATGCGAATCCCTCTGATTTAGTACTAATCTGCTCT
ATATGT
>Contig_623
GAGGGTCTATATGAGGGGCTGGATTGGCTCTCCAACAACATaTGCTAACAAGGCGTGATCCTCTTGGGGAGTCATTTTG
TGGACTGGAAATTCTGGATGCAGGGGTGAATATTATCTAGTTCTTTTTTTTCTTTGAGACAAGACGATCGAATTGTTGT
TAAATCATCTATTTCTTCCTTCTTCTGGGAGTGGCCTTTTTCATTTAGGACGTTTTAATGGTTATATTGTGATAGAAAG
AATGGTTGGTCAAATGTATACATTTGAGCTTTTGGTTGGATTTTGGATACAGTTCGGAGTTGTAATTGGATTTCAATAG
ATGCCTCCCTTTTTTtATTTTATTTTTTCC
>Contig_624
GCACTCGTTTCAAGTCAGAATTTCCAATATTTGACAAGATTGAAGTAAATGGCGATGATACTGCTCCATTGTACAAGTT
CTTGAAGTTAGGCAAATrGGGGATTCTTTGGAGATGATATTCAGTGGAACTTTACCAAGTTTCTAGTTGACAAGGACGG
GAAAGTTTCCGACCGCTATTATCCAACCACTCCCCCCCTTAGCATTGAGTATGACATAAAGAAGCTGTTGGGAGTCTCT
TGAATGCTGAGATGAGATGTGAAGACTGCAACATATGCTTGCCTTTTGTGTATCAGGAGGGAGAAAAAGTTCAAGCTTG
CTTTTGTACGTTTGTTATATTATTAGTGCGTGGCTTCAACACTAGTTAAGGGTGTTCCTTTGTTAAACTAATGTCTGGA
TTTCAAGAGTTTTTAAGGTTGTACGTACATTTATATTTATGTGTGGTGCTAAAACATGAAGCAATTGCAGCCCCCGCCT
GTTCCTCAATGACCTGTGATATAAAAATATCTTAGCTGTTTCAAATATCGGAAAACtATGGTCTGGTTAGTTGGTtCAT
TTGCTAGCACATATTGTGATGTGGTACAATAA
>Contig_625
AAGCAGTGGTATCAACGCAGAGTACGCGGGGATCATTAAAACCTTACATGATCTGAGTTCAAACCGGTGTAAGCCAGGT
TGGTTTCTATCTTTAGAATAGAAGTTTTTATAGTACGAAAGGCCTAAAAACTAATTTTTT
>Contig_626
CATCAACCGAAAATGTTTGAGATCCCTATTTCCTAACTTTTGACGACAGCCTTGGCCCCTTGGCCTTCAAGATCAGAAG
AAGAAGAAGAAAAAAGTACTGCTTTTTCAGTAATATATATCAGAAAGCTTTGTGTGTGTATGAAGGTGTTCCTTTTTtC
GTTTTTCTTTAATTTTTTCACTTTTACTCAATCGCTTTCTTAGTAGGGGAGGGAGGAAAAATCAAAGAGAGAGAGAGAG
ATCTCATCAGGGGGGTGGATATCATGATGATCATTGTCAGCTATCAACTATGTGGGCCTCAGTGCCTCAAATCCCATAT
GCTTTATATGTTAATTTATGGTTTGATTTACGAAACATTATTGCCTAC
>Contig_627
GACGCCGTGGTCCATTGCTCAACGGGCATTCCCTGGTCAACTTTTGAGCCTAATTTGAGCACCAATGGGAAGGTTATAG
ACCTTACTCCTAGTCCAAGTGCCTTCGCtACTTTTGCTCTGAAGAAACTCACCTTCTCCAAGAAGCAGCTGGTGCCACT
GTTCATGAGTGCCAAGAGTGAGAACCTTGATTATCTTGTCAAGTTAGTGAAGGAAGGAAAGCTCAAGACTGTGATCGAC
TCGAAGCATCCTCTGAGCAAGGCTGAAGATGCTTGGGCTAAGAGCATTGATaGGaACAaTaGCAACTGGGAAGATAATT
GTGGAGCCTTAAGTAGACAAACTAAAACTATAGTGGGATATAAACCTCATGTACTTGATGGAAGTTGTTTGTTACCGAT
GGTATGTTATGTGTAATATAAAATTATATAATAATGTGGGGATTTATAATCCTGAACCAATGTTGTAAATAATGAGGTT
TGGATTGTATATTGTTCATTTTCATGTTGATTATATTTCACAGTGAATTCATATGGTTCTCTC
>Contig_628
CGTAGAGCAACCCcATTAGGTTGGAGGCATTCTTCTGTGCGCAAACCCTGTATAGTGTCTCTGTCTTTTAATATACATG
AACTCTAGATGGAAGTGACCCTTCTTTTTCTCCTTCCCTCCCTCC
>Contig_629
GAAGAGATGGCGGATTCCCAAATGGTGAATGCAAGGGGTCTCAACATCACTCGTTCTGATGACCGTCGTTACTGGCGAT
GGGTCAAAGAGCCAGAAAACAGTGGTGACTACTTTGAAGCTGCTGAACTGTTAAATGTATGTTGGCTACAAGTGAGTGG
AAAATTTGAGAACCCAAAGCTGTCGCAAGGAACTCATGAAGTTGTGTTGGTGGCCAAGATGAAAACTAGAGCTTATGGA
TGGGATGCTCCAGTGAATTTCAAATTAACTCACGCAGATACTACAAATCACGGGACCATTAATTTGGAGGATATGTTTA
AGGATAGTAAAGATCAATGGAAAGATATTAAGTTGGGTGAGTTTAATGCATCCACAAATCAAGGGAACATCGAGTTTTG
GCTGTATAAATTTGGTGGGAAATGGAAGAGCGGACTTGTTATCAAGGGTGTTGCCGTTCGACCAAAGAGCTAAGTTGCA
GAATATTATTTTAATAACTAGTTGGCATATGATATGAGCCGACAGATGATGGTATGCATATATGTAATAAATTATAATT
AAGAAGAGAATAATGGAGCACTTTTAAGTATTGCCAAGAACAAGTATCTCTGCAGCAGTGGTTGTTTCGATTAGCAAGA
GCCATGCTGCTCATGATAATTAACCCCCACCTTGTCCTCCTTAATTAATTACTTGAATTYATAAGATWATTTTCTTTAT
TTTCTTATTTT
>Contig_630
CGGAACCTTTGCGAATGGAATCTTGAGAAGTAATAAAGTCGTCATCCCATTCAGAAGGAGCCTAGAGCAACTCCAATCT
CAAATCTTTTCGTTGTATGTGAATTTTCATAAGCTGTTAAACTGTCCATGGAAAAGTTTCTGTACTCCAGTGATTTTTA
TTTGTAATGTTAACCTTTGGAGATAAGCTTGTTTGTTTGAGCTTTGTGTGATCCGAGAATGTCTTACAATCATGCAGTT
ATTT
>Contig_631
ACGAGGTTCAGGTGGTGCGCGGGACCTACAAGGGCAgAGAGGGCAAGGTGGTCCAGGTTTACAGGCGCAAATGGGTCAT
TCACATAGAGCGCATCACCAGGGAGAAGGTCAATGGGTCGACGGTGAACGTGGGCATCAACCCATCCAAGGTTGTGATC
ACCAAGCTGAGGCTGGACAAGGATAGGAAGGCGCTGCTGGACCGCAAGGCCAAGGGTCGTGCCGCTGCAGACAAGGATA
AGGGTACTAAGTTCACAGCCGAAGATATTATGCAGAACGTCGACTGATTTTCTTCTGGTTGGTTATAAAACTAGTTCAT
TTTGCTGTTTTGGTAGTAAAATTAGCGAACAATGATCTGATGAGTTTTAATTTTTtAATTTTCTCAATTTCAAGTATGG
ATATGTTTAATGTGTTTTAAGTGTCTTACGCACTGGATTGGATCTTCAGACAGTGATTTTGTGCTGGTTTTTAAATGCT
ATTATATTATCATATGCCTGGCTATTGTTTTTCGCTTT
>Contig_632
AAGGACCGAAGACCTAGTAGGTWGTACACAAGACCTGTCATTGCGTGTTCWGTGACTTCCAATGAGGGAAGTCAATTGA
AGTCGCAAATACAACAGCTCAAGGATGCCATTGAGAAACTCCTTATCTAAGCTATCTTGGAATGCATATTCGGTGTGAT
AGGCCTCTTCGGACTGTAATAGTGGGAGCCTTCAGAGGCGTTGACTAGGAAATGCATTTGTATTAAATTTTCTGTTTTT
ATGAACTTCAAGGCATCTTGACTTTGAAGTATATTTGCATGGATCGAGATTAGTGTTATGTAACAACTTGCTTATTGTG
ATTGTCCTATTTTCTGTTGCCTTTTCGTTGTTGGCTTTAAACCCTGATGTGAAAATCAAATTATGGGTATTATGTCATG
TTTTATGGCATCCGCATCTATTAGCTCATGAGAGGATAATCAATTGCAACATGTTGATGTCGCATTGTCATTAAATAGA
GGTGATC
>Contig_633
TGATGACTCTGAAGAAGATGACGATGACCAAGAAGATGATGAAGATGGTGACGAGGATGATGGAAAGTGAGAACATCCA
TCTGGGTCTTCACCTTTTGGCATTTGCTGCTTTGTTAACAGCTTGTGTAAAGTGGTCTACAGTAGTCGATAAGTTAAGT
CTAAGGTGACAGGGGGATGACCATCATAACTCTTTATTGACAGCGACCTGCCATCTAGGCACTTGACTGCTCTTATAAG
CCAGTCACTGGTTCTTGTTTCATGGCCTTTCTCWGTTAaCAAaTGGGGTTATTTTTGTGGCTTCTCCCTGATATGCAGG
TCTCTAGAATGACAATATTATAAGGGTCTTTGCTTTCTTATGTTTCTAAATGACGTGAATGAGGATATATGGTATTATG
GAGTTAAAGGCTCGTTGGCATCATTTTATGGTTGACtCTACTAGTAGGGATTTTCATTATCGGGTATCAATTTTAAGAG
AAA
>Contig_634
TGCAAGTGGAGAAGTACGTGTTAGCTGAGGACCRATTTCTTCCTCAAAATYGGAGAACCGAAGAAGTTTGGTTTCTCAG
TATCTGCGTAGTTGGGAATGTTGTCGTGCTTGTATAAACAGTCAGTTCTTTTCGTAGGCGACGGTGTTTCAATAAACAA
ACTTTTGTAAATTATAGTGTGGCGCTGAGGAGCATTAGTTTGTCCTGAGACTGTGACCTTGGATGTATCACTAATAGAA
TTTGTAGTTAAAGGTTGTGGATTTGAGTTGTTTGTCTTTGTTTTCCAGTTTAAGGGAGGGCGAGAGGTTTGGAGGGGGA
AAAGTGTAAAAGGTTTGTTTGTATTGTTTCATCAGAGAAAAAGAGATTCTCTTTAAGGAGACTTTACCCCCTAATGGGG
TATGGTATGTATGGAGGTTTGTTCAGTTAGAACATAATAACATTTTGTTATATCTTTTGGTTTACCCTATATCTTAATT
ACTACTTTGCTTCTTC
>Contig_635
AACGTAAGAAAGGACTGATGTaGGAaTaGGTaGAATAkGGGCAGATCAACTACGAGGAGTTCGTCAAAGTCATGATGGC
CAAGTGAGGATCAATTGACCGAAATCAAAAATTTGATATAAAAACGTAAAAGGGAATTGGGCAGATAAGTTTAAAGAGA
TTTCCATATCCCATTAGGACATCTTCATTTGGTATTGCTAGCTTTTGGTTGGTTCATTGTCTCTTTTCTTGTATGCATT
ATTTGTGGTACTGTTCCTCTAGTATCTACTTGTTTGCTGTCTCTTAATAGTTCCTCTTTGGTAGTGTCCCATACTTTTC
ATTGGTATGTTCATTCTTCTTTTTGGTATCAATGACCTAGAACAATTGGGTGAATCTGATGTTTCTGCTTATGGGTGAG
TATCATTGTTAATATTGTGAGTTTTAGTATCTCTGGTTAGTATGATCTTGTAATGCGTTTGTGCTCATTTGTTTCTGTT
TTAAAGTATGAAATTTGAATTGAT
>Contig_636
CAACAAGTACCCTGAGACCTACAGCACCCAATACCGCCCCAACAGAACAACTTTTACTACAATGGCAACAATTTTGAGA
GCAACCCAAGTAACACAAGGTTCACACAGAGCAGCTACACCACAACCACAACCCCcAACCAAaTTaACCAAAACACCCA
CTACAACTACAATGCTGAGAAGCAGGGCTTGAGTGATGCAAGGCTTACACAGAGCAGCTACACAACCCCAACCAATTAC
CAAAGCAACAACTACTACAATGTTGAGAAGCAGGGCATGAGTGACACAAGGTTTTTGGAGAATGGAAAGTACTACTTCG
ACCCTAGTAGCGAGAACAACTACAATCAGAACCAGTATGAAAATTCAAGGGTGGTGGATTCAAGAAACTGGTACAACAA
CAGGGGTAACTATGGCAACAACAATGTGAACCAGAACGAGGATCAGTTCCAAGAGAGTGAAGATGAGTTCRTGCCATAA
GCTGARACTTGTTTTGATTAGTACCACTTTGCTGTGTTTGATATATTTGTTCTGAGAACATATATTTAAGTGGGAGTTA
AAAACACAAGAAAAATAGAATATTTTATGAAGGGTTTTTGTAATGTTTATTTAATTATGTATCTGTTGTGTCTGGTTTT
TCATAAGTGCTAAATGTTCATGCTTTGG
>Contig_637
ACGACAACCTTTTAAATACTACTTACTACCCAATTTTAMcCTTTWAGTTCCCTGAAGAACTGCAATTCAGCAGGCAGAC
AGTTTAAAATTTTGATGTTGAGGACGTCGTTTAGGATAGCCTTTGAAGGATTCTGTTCTCTTCATTATTAGCATATTTA
TGTTGACGTGATATGGTTTACTGTGATTTTCAATCTCTCTTTTTGATAGTCTTATTTTAATCTGAGTGTTGAGTCTTTT
YC
>Contig_638
CTGGCACGAACAATTGAAGGGTTTAAAGATGACCGGCGCCCATCACTTACGGAGACACTTTTATTTAGTGGTATCAACG
CAGAGTCATCGGSGGAAATGATGGTACGTTTGCTTAAAAGAAAAGAAAAGAAAGAAAAAGCAGTGGTATCAACGCAGAG
TAGAGGCCGAGGTAGTGACATGTTCACTATTTTCTTTTGCACATTCAAACAGACGACATGTT
>Contig_639
CCCGGGCGGAGGTTGACTTGCATCGCATTAAACAAGAATATCATCGCAGGAACAGTGTTCCTTTGGACCAAGCAATTGT
CAAAGACACTTCTGGAGACTATGAGAAGTTTCTYGTGGAACTGGTTGGACAYGGAGATGCTTGAATCCCACRATGTTTT
CTTCCATGAGTTGTTATCTTTCCTTCATTGGTTGCTTCTTCTTCTTTTCTGGTTTTGTGTGGACTTTGTTCAATAAATC
TTGCTAGTGCGGTGAGTAAAGATTATGGATGGACTTATTTTATATAATTTATGTGCATCTTCTTTTGTATTTTTGCTAA
AGGAGTTGTGTTTTGTGTTCTATTATATATATGATAATGTTGGACTTCTCTTTTTCCCTTTCC
>Contig_640
CGGTACTAGCAGCTTTATCGGGGAATTTCTCATCTTAGTAGGAGCTTTCCAAAGAAATAGCTTAGTAGCCACATTAGCA
GCGCTTGGGATGATTTTAGGCGCGGCGTATTCCCTTTGGCTATATAATCGTTTGGTTTCTGGAAATTTAAAACCTGATT
TCCTCCATAAATTCTCCGATTTAAATGGCAGAGAAGTTTTCATATTTATACCTTTTCTTGTTGGAGTTGTTTGGATGGG
TGTTTACCCCAAAGTGTTCCTGGATTGCATGCATAMA
>Contig_641
AAAAAACTAAATAAACAAAGGTAAATAATTTTACAAaTAGGGTGCAATAGGTGTAATAGGTGCTTCTGGGGATGTATTG
GTCGAAAAATACACTTATGTAGAAGTGGGGTTGGGGTTTGGGTTTGTACTTGTATTTGTCAAGGGGTTTGGATGTGATT
GACTTTTAGGGACAATACTTTTAGACAGAAACAAATGTGTTTGTTCCAATTCGAATTACATGTATACCGTCCCTTCCAT
GCCCCTGCTTTATGCATCTTCTTTGCTAMTTATTTTA
>Contig_642
CTAGCTTAAAAAAAACCCTCCTAGGCTGTTTAGAGAGCGAGAAAGCAAGCGAAGCTCGAAGCTGACATGTATTTTGAAT
TAGCCCTACATGCAGTTGTTAACTGCTCTACATGTTGTATATACAG
>Contig_643
CGGGACTCAAGATCTCCCCGAATGTTGTTCTCATCATGAGCATTGGTTTCATTGCCTTTGTTGCCGTTCTTCATGTCAT
GGGTAAGCTCTACTTTGTACGCAGAGAGGCTTAGAAGGAAGGGTGCTGTGCTAACAATAGGAAACAAGACTCAATATGG
TGTTTTATGAATGAACTTCGGTTTTATAAGCTTTCTTTGTAATATGCGAATCGTTGAAGCAGAGTTTTAGACATTTTTG
GTTCAGTGTATTAGAACTAGAGCCTCCTTTACTTAAAATGGAATTCTAGGCCCTCCTCCTCTTCTACAGTTTGATCAAT
TTTTTGAATGAATGCTGGCCACTGGATGGATTTTAGATAATGAGCACAATTTGATATC
>Contig_644
CCGGGGATTGTTCTGAAGCCCcGATGGCCATATCTGCTAGAGAGAGAGAGAGATTATGTTTCTTAAGGCAGTTTGGCAG
TGGAATTTTACCACCCGCTGTTAATTTCATGAAGTTATGAATATTGAATAGAAGAGGTGTGTTTTTaCTWGTTACTAGC
AAATGCTATATGGCAGAAGGTATGTTTGCTAATTGCTTGTGTAATGTCAATAAACCTGCTTATGCTCCTTTTTTTT
>Contig_645
ACAATTAGTAGGAAATAAGGACAATACAACAATGGAGAGGGCAAGTGCTGGACAACCAAGGTCCGTTATGAAGAGGAGC
TGATTGAAGCAATTGAGACTKCAACTGGGGACAAGAAGGATAGCTTGTGCTTCATTGAGGTGATAGTTCACAAGGATGA
TACCAGCAAAGAGTTGCTTGAGTGGGGGTCTAGGGTTTCTGCGGCCAACAGCCGCCCACCCAACCCTCAGTAAACTCTT
TCATGCCATGGCCTTCATTAATGTAGTGTTATTTGTTCTGAAACATTAGAATGTTGCTCTTTCTTATGGAGGGTTTCTT
ATGTTTCTTGTTGTTTTTTTTtWAAAAATTTCCCTTGGTAAACGGTGTCTGTGTTTTACTTGAATTTTTGTTGGGTTCT
ATGTATATTCCCCTTTGAATTTGAGCATCTTCTGATATTTTAGTTTATGTGGATCCCAAATGAATTGCGCAAAGCAAGT
TGTCTTTTTTGACTTGTTTATGATGMCAAATaCAACGTGTTCAAAT
>Contig_646
AGTTATTAGTGGCTGTGTAATATGTCACCGTCTTTAGAGTTAAATTTATGATGCGTGTTGTATCTGTATACTGGAAGTG
ATGCTTTGAGGCTTTCAACGGAAACAGAAATAAATTGAAACGTTTACTGGATAATGCGTCCAATTTTGGTGCGTTAATA
TTTAAaTGTTCTTTC
>Contig_647
CCGGAAAGTGAGCTGGGAAATTGTTTTCTTCTTTTGTTTGGAGACTGTTGTCGGTGATGATGTAAATTTGTTTCGAAGT
AATGGACAACATGACTTGAATTTTCTTaGTTAAAAaGGGCGCCTATTTTCCWTTTTTTT
>Contig_648
ATTTTGTTTTTAATGGGGAATATGCCTATGGGATGTTAAATTTtAGGCTAATAATAAGGAGGAGATCATGAAGAAGAAA
GTGAATGTGAATGTGGATAGATTTTCTCTATCATTGTATCTGTGATTCATTGGGTTGGTAGTAATAAATTCCATTATTC
TTCTATATATATATATATATATATATATATTTTTGTGTCTGTAATTA
>Contig_649
SGGCATGTTGAGTGCCTAAGCACTACCTATTTTTCCATTCAATGATTTGAAAATGTTATACTTTGCGCAGTTTATTCTT
CTACCCTGTGCCTGTCATGATGGTGAATTAGTGGTGTATTGTGGGGAAGGATTTATATGAATCTTTTATGTGCATGGTA
GAACATGCTGCATTAAGTAGTTGATCGAACTTGGTACTTGTTTGAAGTATCCATGCCCGTTACAATCTGTTTGAAAATA
ATGATATTTTGGAGTTATGATGGCTAATGTGGTTATGATTTAATAGAAACCCTCTCGTTTGTGGTGTTTTGTGaCT
>Contig_650
AGAAGACCTATCATCCTCAGTTTGTGAAGATAGAGGAGCACAATTTCTTCAGCAGTGAGGAGGCTTGCAGCTTCTTCTC
TGATGAGCAAGCACCTACACTTCAGTGGTGCTGCCCTGATCAATGGAACTAAATCATAAACACTCCACTCCATCCCATT
C
>Contig_651
AGGAAAAAGTAGAAAGAAGaCTaGaCTtaGACTTACTaCAaTTaGTAGCCAACCATGAAAAGTGCTGTTTAACTTCGTA
CTCTCTTTATAGGAGGAAGTTTCTGTGCCAGTACTGTTTAGGCTAATTTTCTTGTATTTCGTACACATTTTATGGTCCA
ATAATATTTAGAAAAGaCAAAAATATAACCCCCCACTCTCATCATATCT
>Contig_652
AGTTCAAATAATGGCGTGGAAGACACCCTCCTTAAGGAGCTTGAGGAGATGGGGTTTAAGCAGGTCAATTTGAACAAGG
AGATTCTGCGTAGGAATGAGTACAACCTGGAGCAGTCTGTGGATGACCTCTGTGACGTTGCTGACTGGGATCCTATCCT
TGAAGAGCTGCAGGAAATGGGCTTTTGTGATGCGGAAATGAACAAGAAGCTGCTTGTGAAGAACAATGGGAGCATCAAG
CGTGTGGTTATGGATCTCATCAATGGGGAGAAGCTTTAGATGAAAGACAACTACTACTAATAATAATAAGTCTTGTTAT
TATAAATGGTACATATATATATATATATATATATCAGAAATAATGGACTGGCATTTGCCATGCGATGTGATGCTTTGCT
TTGGACCATGTGCACCTTTTGCTTAGTATGTAATTATGTATTTAGTATTTATACTGATATCTAAGTTATGGATTTRAAT
TTACTATATTTATGGATTTGCCTATC
>Contig_653
AACGGTGCATCATTCGCATGGAGGATTAGAGCAACTAGGGACTTTTTATGTGTTAATGGAGAGGATTTATATATCTATC
TGATGTCTTTAAGAATAATTGTGTTGGTCTGGATTTTACAAATTTTTTGAGGTGCAACTTAAGATAGTAGGAGGTTCAT
GACTTTTGTATTTGATATAATGGTTTTTATGATAAGTAAAATTCTCTGCATATTTTCTWTTGATTTTCTCTTTTATAAG
TATAAATGTCGACATGTTTTTTCTC
>Contig_654
AAGGCCATGGCAGTTGTGTCATGCGGCCAGGTGGWGAAaCAAaTCTGACCCCATGCATAAACTACGTGGCAAACGGTGG
GGCTTTGAACCCTAGTTGCTGCACTGGGGTCAGGTCTCTCTACAGCTTGGCTCAGACCACAGCTGACCGCCAGAGCATC
TGCAACTGCTTGAAGCAAGCCGTCAATGGCATCCCTTACACCAATGCAAATGCTGGCCTTGCCGCTGGCCTTCCTGGCA
AGTGTGGGGTTAATATTCCTTACAAGATCTCTCCTTCTACTGACTGCAAAAGCATCAAGTGAGAGGTTTCTGTGGAAGC
CAGCAGCTTGAACTAGTAGCATAAGAATAAATTGGTGCTTTGGTTTGGCTGGCTCGTGCACGCCTTTTGGGAGTTTGTC
TGCTGTTGGTTTCAGTGGGTGTTGCTCTAGTTGTTATGTCATCTACTTGGTGTTTAGGTTTCTAGTTTGACAGTGGCTG
ATTTGATTTCCCCTGTGTTTAAATCAGCTTCCTTGTTGTGACTATCTACTGTTTAATTAGTAATTATATATCTTTTCTC
TTAACATCTATGCAGCTTGAGTATTTAACCAAAGTAATTAGCATTGGATCAGTG
>Contig_655
TGGAGGGTCTCGAACAGTGACTTTCGATGATCTGAGCTCACGTTACCACACACACTGCGACCCGAGGCTCAATGCTTCT
CAGGCTCTTGAGCTATCCTTTATCATTGCAGAACGACTTAGGAAGAGAAGGCTTGGAACTCAACGGTCACTCTCTTTAG
GCCTCTAAACAACTTCGAAAGTCCTGCATCATTTCAAATGATTGTTTGTACTTGGTAGAAAATAAAGTTCGTATGGGTT
ATCCAGCAAACTGCATATTGCAGCCACCACATTGCTCCACCTGCAGGCTCGTGATAGTGTCAAACAATCAAGAGCAACT
ACAAAATTCCTGAGAAAGAGAAGCTCTGGAAGAAAGTCTAGTAATACGATGGCCTCAGATTGCARGCTGCAAAAGCAAG
ATGCTGGAGATAAAAGCTTGTAAAATTTTTATAATTTAATTTGTATTTGGATTTGAGTTTGTTTTATTTATGGATGTtA
GTTTGATCAGATATCCCTTGAAATTTTTGTAAGAACAAAAGCCTTTGATTGTGGTAAATCAAAGTGGACGAAGAGGAAT
ATATGAAGTTTATTCGATTTCAAGCCATTTGCTAGC
>Contig_656
ACGACGACATCGTCGACTTTGAATCCGAACGCTCCGATGTTCGTACCTTTGGCGTATCGGACGGTGGAGGACTTCTCTA
CCGAGTGGTGGGCCCTGGTCCAGTCCTCCCCTTGGTTCCAAGACTACTGGCTCCAGGAGCGCTTCCAAGATCCCCAAAA
CGACCCCTTCTTATCCGATATTCACGATCCTGCCCTCCCCGACGACGTCGATGCTCTCTTCGACGACGATCACTACCCC
AACAACAACACACAGGCACAGCAGGAGGAGGAAGAGGAGAAGGATTTTCACAAGGAGCTGGTTTCCATGGGACTGCTGA
AATGGCGAAAGGGTCGGGCTTTGGCTGAGGCTCCCAGGTTCATCGAAAAGGCTCCCAAGATTGTGAACGTGATGAAAGT
GAGTCCGCGGGCGATTCAGCAGCCGAGGTAGACCGAGTCGCTGTCTCAGCCTCACTGAGTTTGATTGATTACGTAGTCT
CTGTACATAAGAAGCAAGCATGTGTTTTTATTTATTTTTAGTTTTCAGTCTTCTGTTCATGTACTCTGGTGGTGTGTGC
TAACTCTTTTACTTGCTTTCTTTGATCAATAAACTATTGAATCTGATATGAGATGAGATTTGATTTTGTTCATCATCTA
ATTCAATTTGGGAGGAACCATTTTATTTATTGTAGCAGAGATTACAGTACAAAATTGAAGGCGATGTGAATCCCCTCAA
AAGATCAAAACCCTAATAAGATAGAAATTACAGCAATATTTTATGATTATTGTTGTTCAAGAATTTACTACCTCTCCTT
GCCCTTCTCCTTCCTCTAAATGAT
>Contig_657
ACAAAGGGCATTCCAATTGAGGAGATGGGGCAGAGTATGGAGGACACACTGGTATTGGAAGAGGTTCGTCAGTGAGGAA
GAAGATCACCCCAATGGAGGTTATGAGATGGGCAAGGCTGGTCAAACTGTCAAAAATGTGTAATTGGTCATGGGTTATT
AATGTGATGCCCATCTCCTCATTTACTTTTtATTTTtATTTTATTTTTGGTAGCAGTGAATATTGTTATTGTTTCCAAC
GCCATGGTTATATATAAAAAAaTGGTTGTGCAAGCATTTATGTCAAATTTGCCCMAAAAAAAAAAANAAAAAAGCTATT
ATGTAAC
>Contig_658
CMAACGGCATTGCATCATACAACCGTTTTGCCAATGCAATGGGGTTCATGAAGAATGAAGCCGTGTCTGGTTGTGCCCA
GATTCTCAAGCAATTGCAGGAGTTCGACGAGTAGATGTGGTTTGAGTTCCTAGAATGTGTCTAGTTTTAAWACTTTGCT
CGGCTTGCCCTGCCAATGTTTGCTACTATTTGTTTGTTTGTTTATCTCAACATCTAGAGATTCTTGATTTTATTTGCTA
ATACTATCTTAAACTATATTACATGGTCTGTTCTGTCCTGGAAATGATAGCTTCTGTTAAATAATATTATTAATTATTG
ATTAAATTGATTTTCTCMAAGGATTTG
>Contig_659
GAACGGAGTCTACATTCCAGACAGCGARAAGTTGGAGAGACTGAAATTGGCCGAGATTAAGCATGCAAGGCTTGCKATG
GTGGCTATGCTAATTTTCTATTTTGAGGCTGGACAGGGGAAGACACCCCTTGGAGCTCTTGGCTTGTAAATCATTTGGT
ATTTTATGTAGATATAATTTAATTTAATTTGATGAGTATCaCCTAAAATCGGCATCTCTTACCTGGC
>Contig_660
AGTTAGAGAGGTATAGTTTTTtAGGAGATGTTTCTGTTAAAATAAGGGTGTATTTTGTGTACATGTATCCACAAGTTTT
TACGATATAGTAGCAAAGCAATTTATTAGTATAATTTGGTATTTTAATTCCGTCT
>Contig_661
CAAGGCCTCGAACTAAAGTAAGGGACAaGGTaGAaCCCCTACAACTTCGAGGTGTTTGCCGTGTGTGGCACACCGTCTG
CTAGTGCCTGTCCAAGCCCTTCCCAGTACATAAACTGGGATGGAGTTCATCTCACTGAAGCCATGTACAAGGTGCTTTC
TGATATGTTCCTCAATGGCAAGGCCACTCACCCTCCCTTCAGTTACTTGTTGGATATGAAACTGCGTCATGGATGAACT
GCTTGCCTTTGGATCAGCTTAATGTTTTAGTACTTTGCTGTGTTGCTTGTGATCAGAGTATATTGTAGTTATGAAGCAA
AAGAAAAAAAAATCGGATGGTATAATCGGTGGTAGAGTTACTACTGCTTGAGAACACTTCTCAGACTTTCATAATTTAG
AAAATCTTCTAAAAATTTTACTTGTTGAACTATTGATCGAATCTTACTTGTTTCTAAATA
>Contig_662
GCCGGTATCGACCTACCCTACTCTTGCAGGGCTGGTTCTTGCTCTTCATGTGCTGGCAAAGTTGTGGAAGGGGGTGTGG
ACCAGTCAGATCAGAGCTTCCTTGATGATGAACAGATTGATGGTGGATTTGTCCTTACTTGTGTGGCTTATCCTTCATC
TGATGTTGTGCTTGAGACCCACAAGGAAGAGGAGCTCACTGGTTAAGCGTGATCGCTATGTTTCACTGTGCTTGTTGCT
GTCTCCCCCTTGAATTTTCTGTATTATCATGTTTTGATGGCTGCTGGTTGGCTTAGTTTCTAATTAAATGAGTTGCTTA
ATGTTTTTCTACTCTCATTTCTAGTATGAAACTTGTAAACCCTTGTATTAATTTTCTCTTAAATTCTCTCTCTCTCTCT
CATATGTCTTACAAGCCAGACTTAACTGATAATGGAAATCAATTTGAGCATTGCTTAACARGATATACATCAAGTTTTC
CGCC
>Contig_663
AAGGGTAAAGTTAACCCTAAAATAAGGGGAAGGTTACAAATATTTGCACCCAAAAGGAaTGGAGTTTACCCTGAGAAGG
TGAACCCAGGGCGCCAAGGGGTTGGCGTGAACTTCAGGTCTATTGGGAAGAATGTTAACCCAATTGAGGTCAAGTTCAC
TGGCAAGCAAGTTTATGACATATAATATGTGATTTGTGTGTATTTTGAATTGTATTTACGATCATGATGACTATGTGAG
TATAATTTGTGTTTCTTGTAATTTGATTTCATTAAAATGCAATTTCAGAAACATGATTTGGGTTAAtGTTTTTTTTGTT
TTGTTTTGTGTAAGTCATATATATATA
>Contig_664
CAATGGTGGAAGAGTGCAATGCATaGAAaGGTGTGGCCTACAGTTGGACTGAAGAAGTTCGAGACTCTCTCCTACCTTC
CACCACTCTCACCTGAGGGTTTGGCTAAGGAAGTAGACTACCTTCTCCGCAAAAACTGGGTTCCCTGCTTGGAATTTGA
GTTGGAGAAGGGATTTGTGCACCGTACGTACAACAACTCACCAGGGTACTATGATGGAAGGTACTGGACCATGTGGAAG
CTGCCCATGTTTGGATGCACAGACTCTTCCCAAGTGTTGCAAGAGCTCGAGGAGGCCAAGAAGGCTAACCCCAACTCCT
TCATCCGTATCATCGGATTCGACAACGTTCGTCAAGTGCAGTGCATCAGTTTCATCGCCTACAAGCCTTCAGGCTACTA
ATTTCAAGTTTCATGATTTTCATTTTATGTTGTTTGTGGCTTATTAGCCAAGGTTCTCGGTGGTTTGTTTAAGTATGTA
CTTAATTAGGCCTTTCAAGACCTTTGTTCGTTTCTTTCTTTTCCCTTTTTCGAGACAATTTCCTTTGTTTTCGAAGTGT
TTTTCGGATTCATAATGTGGTGTTGAGAATATTCATGAATAAGATGATATCCGTTTTCAGTTTGAATAARG
>Contig_665
CTTAATTCTCATCGTCGTCGGCATGATTCCCAGATTTGTGGCTAGAATTGTTTGATAGCCTAGCGTATGTTGGTTGTAG
GGGTAACCTTAGTTTTCTTTGATGTATCTATGTTCTAGATGGAATTAATTGTTGTTTATTTTGGAGGCAACAGTAGAGA
ACCACTTTTGGGGGTTTAGGTTTGTTGGAGAAGATGTTTTTAATAGATAATGTCATAGATTATTAACGAACTTGCTGCT
AGATCCATCTTATAATTTAATATTATTTCAAACTCTTGTTGTTAGCGAG
>Contig_666
GTTCCGACATCGCCTCCGAGTACTAGCACTACCCCTCCTCCATCTGGCAACCCTCCACCACCACCGCCAAGTGCAGCAA
CATCTCTTAGGGTTGCTGGCCTATCTGCAACCTTCCTTTCCATTGCTTTGGCTTTGTTGTTTTAGATGGATGCGTGTCG
GTATATAGGTAATTTGCGTGATGTGATTCATTTTAATTAATTATTAGACAGCGCAGCGCTATATGGGATGGCGTACGTG
ATTGTTGTTTTTATACACAATATATTATTGATCACTTTTTTTTGCATAATAATAATAAAGCTGATTTAGAGTTTTGGAC
ATTTCAGCTATGGAGGTTTTCGTCCGTTCATTTGTTTTTCATTAATGAATATTAATATTGTGGACAAAAAGAAAATTCA
AATTAGA
>Contig_667
GGCATTATGAATGACTTCAATGAACCTGGTTCACTTGCTCCAACTGGGTTGTATCTTGGAGGCACAAAGTACATGGTCA
TCCAAGGAGAGCCAGGAGCTGTCATTAGAGGAAAGAAGGGACCAGGTGGTGTTACTGTCAAGAAGAGCACTCTTGCTTT
GCTGATTGGCATTTATGATGAGCCAATGACTCCTGGCCAATGCAATATGATTGTTGAAAGGCTTGGTGATTATCTGGTT
GAGCAGGGTCTCTAGAGACCTTGTGAAAACAACTACATGTATTACTAGTGGTGGGATTGGAACCACTTGTGGAAACAAA
ATTTGGAGCTTGAGAAATGTTGATTATGGTCTTTGTCTTACTGTCTTTGTACTCCTTTGATGAATTGTATTGTATTGTA
TGATTTTCAAGTGAGGTACTTGTCCACAGGATTTCAGTAAATGAAAGTGGCAAATTGATTTGCATGAATTTATAGATAT
TCCTTATTTTTATCATtGGCTTTTCTTTGGATGTTTTCTCTGGTGTACAATAGATGATA
>Contig_668
GGCTGTTGATTGTTCGAGAAAAaCCGTATTACCAATGTACTCCTGATCCCAGCGGCAATAAGCATGGGGTCCAATGTAA
GAGCATCTTGTCCAGGCCTCCTTGCTAAACGAGCGATCACTCCTTCAAGTTTCTTTCTTGAACCAATTAATAGAAATTG
CCATTTTTCTTTTATGTCGTCGTTGCTTTCACCATAAATGATTTTATTACCAGTGTTAGTAAGGATATGGAGTTTGTAT
AACAACAATATATTGCAGTCTGCTTGTTATCTGTGTTTAATGGTTTGATATCTCATTTTATATATGTTTCTTCAGAGGA
AGTAATTTCCTCGACGG
>Contig_669
TGAAGATCCTCAAACTCTTCAGCAGGCAATGGAATTTGAGATAAGGCACAACCTTGTGGCTGCTGCCAACAGGCATTCC
AATGGTAGGGTTTCTCCCCGCAATTTTTTATCAAGTCTAAGTTCTGCCATTTCTCGGGATCCTGTGATATTTATGCGTG
CTGCTCAGTCTATTTGTCAAGTTGACATGGTTGGTGAAAGGCCTTACATTGTTTTGCTGAAAGATCGTGACAAAGATAA
AAGCAAAGAAAAGGAAAAGGAGAAGGATAAAaTCTTTGGVCAAA
>Contig_670
ACCGGTaCGTTaGAAaGAAGaGGAACCCAAACCCCAAAACGAACCAGCAGAGGAAGTAGTCGAAGAAGAAGAAGAGGAA
GAAGTTGAAGAAGAAGAAGAGGAGGAAGATGAACCAGAAGARG
>Contig_671
ACGGGATCTGTGGCCGTTGGGATTTTCGCTGCTGTCTTGGTTATGTAGAATGGGGGGGTTTATGGGTTTTTTCACAATT
ATCCATTTAATATTTGTATCAATTTAATTCTATTTATTAATTTAATTTAATTTAAATTTGTAGCGCAGMC
>Contig_672
AACTAAGGAACAACTAAGTAGCATCAGATTCTCCAACTACAACGAGTAACACAAAAGATCATCAACAGCAGGCGaCCAC
CGCAATaCACCGCCGCCTGATCTTCTTAGCATATGAAGTCTTAGTTTTCWGGGGATATTGGAGTGTTTGTTCTAGATTC
CAAGAATTGTATTAGCCTTTTTACTGTGTTCTTTTAATTTTCTTTGGGGTGGGGTTGGTTTGTTCTAACTTTTAAGTTT
GAAGTTTTTGGTGTACAGTAGGATTTGGGGGGGTATTTTCTTATAAGTTTGTCTTCTTCTTCATGTAGTAAGTACCACT
GGCTGCTGATTTCCACTTTCACCTTATGCTGCTCACTGTTTATGGCATGTGTATGCTTTACTGTTTTAAGCCTTGCAGA
AGCAATCCCTTTGTAAAAAGATCAAGGAGGGGCGAAAAAAaGCACTTTTAAATCGAGTGTTTTCATTTGAGTACATGTG
ACTTGTGAAAGGGAAAGGTGGAATCTTGAAAGGAAGTGCTTTTTAACHGTTTTTTTATTTATTACCGACGACTTGTCGT
GAGATGAGGGAAAGGTTCAAGATC
>Contig_673
GGGTCGGAGTCAAGACAGGCAAAAACGGAAATATTCGTAGCGATTGTAGTGTTTTTAACTGAGAAGGAAATTTTTGGGT
TAAAAAAATATATATATATATATTTGAAGGTAAAACTGAATGTTGACTAAATTCATTTGACATTTTACTCCTTTCTTTT
TCCTTCTTTCTTTTATCATTTGAAGGTAAAACTATCACTGGTTTGTTATTAGAGTCGTGCAATTATTAGAAATCAATTT
GTTCACATGAAGGCCACAATAATTTCCAGATTCTCGTTATAAATTAATTTGCAGAAAAAAAGCTTTTGACTG
>Contig_674
GGTTCACAAGGCTCATCTACTCATCCGTGAAAATTGACTAATAAACTCAGCCCCAGGGGAGCTTGCGAGCGGTGCTCTC
CTCCCCCAGAAGACGCAACAAGAAAAATATCTCAGTAGTGTAAGATTTTGCAATTTAAAGTTGGATTGTGCTTTTCGAA
AATGTATCTTATTGTGCTCAATTTTGAACCATGACAAGCCAACATGATCATATTTCTGTTAGAGTATATTTCTATTTGT
TTATTTTTCAAGAGTTACCAATTGTTACTTAGGGACCTTATTATTACTTACTCGTCTGTTTGTATTTTCCGATTTTCAT
GGTGGTATTTCCATGAGGCGGCCAAGGAAATGTCTTTTTATTTTtATtCTTTAAGGTTAATGATATATCAGTTATTTAT
TTT
>Contig_675
ATTGTGAGAGTGAAAGCCAATGGGGCTTATAAAAaTAGACAACAACATATCTAACTCTTCATTAAGTGGAAGAGCAAGA
GGAGCCTCTTCTGTCCCCCCTGTGGATAAAATTTATGTCACACAGGCCCTTCTTAGTGACCCCAAAAAGTAGCTTCTAG
CTAGCGAGAAGAATTATAATTACGGGTTTTTAAGATGGGGGGTTTTGCTAGCAAGAGGAGGAGCAATTTAAGTGAGAAC
GTAGATGTTAGTGGGTTGAGAGAAAAGGTGAGGAATATTCAAGAGGAAATGAGTGGGATGGTGTGTGAGRGGAAGAAAG
AGAGTGCAGCATATGAGAGGGACATGATGGTGTTTGCATTCAAGGAGGCTGAGTGGAAGCAAGAGAAGAAGAAGATGAG
GGAGGAGGTGAAGATGTTGAGGAAGACGGTGGAGGAGAAGGAGGAGAGAATTAGAGGGATTGAGGATGCAGGGGTGGGA
GCTGGGAGTAATAAGAGTGGTGGGGAGAAGGAGTGGGAAGTGTTGTTGGCTGAGCAAATGAGGGAGGAGAGAGCAAGAA
GAGATGAGACTGTGGAGAAGTGGAAGCAGCTTTATCTGGCTATTAAGATGGAGCTTGATGAACTCATTCAGAGGACACA
TTGTGAAAATGGGCTGTACTGGAGAGCAGAGGAGGAAGACACTGTGGAAGAGCTAAAGAGAGACA
>Contig_676
TTCTATTATAAAAGCAATTATGATTCCATGTTGGGAAATCTGTTGGACTATTATGGGATCAAGACAGAGGCTGAAATAC
TCAGTGGGAGTGTCATGAAAATGTCAAAATCTTTCACCAAGAAGAGGGATGTAGATCCTATAAACATGGCGGTGAGGTC
CTTAAGAAAGGAAGCTAGGACATGGTTCAATGAGAAGGCAACTGGTTTAGATTCTGGAGCTGATGATGCATATGCAAAA
GCTTCAGCCTGGTATCATGTCACATATCATCCTAAGTATTTTGGTTGCTACAATGAGGGATTGAATCGTGACCATTTTA
TCAGCTTCCCATGGTGCGTTTATGATAAGCTGGTCCATATCAAAAAGGAAAAGGCTAGAAGGGCTCTAAACCTCTCATC
TCTGGAGCGTCGGTTTAGGAATGGCTTGCATTTGAACTGAGGAAAATCAAACTATTTGATATTTGTGTTGTCGGTGATG
GTGTGAGTTCAACAAGGATAAAATCGGAGGTAAATTATGTGTGCTATTATGTACGCTGATGATAAAAACTTGGAAGTAC
ATTAGCTTATTGTATAGTAGATTGATGTTTGGTKTCTTGTTTCTGCATTCAGAAGTGGGTTTGAAAACTCGCATTACTT
TTCATGACGACATTAAGAAAGATTTTAGTTTGGaCGAGGCCCTGCCCACTAAAATTGTTGCC
>Contig_677
TGCTAAGGCTGCGGGAGTGAAGCAAATTGTGTTAGTTGGTTCTATGGGTGGAACAGATATTAATAATCCCCTCAATAGC
TTGGGTAATGGGAATATATTGGTTTGGAAGAGGAAGGCTGAGCAGTATTTGGCTGACTCTGGTGTTCCATACACAATCA
TAAGGGCTGGAGGCCTGCAAGATAAAGAAGGCGGTATCCGTGAACTACTGATTGGAAAGGATGATGAGCTTCTGAAGAC
AGAAACAAGAACCATTGCCAGAGCTGATGTTGCAGAAGTCTGCATTCAGGCACTACAGTTTGAGGAGGCCAAGTTTAAA
GCATTTGATTTGGCCTCAAAGCCCGAGGGAACTGGGACACCAACCAAGGATTTCAAGGCGCTATTTTCGCAGATCACTA
CTCGGTTCTGATTTTCTCAGATACCTTGTTGGTCTGGGAATAATATTATATCCTATCAAGTTTTATTTTAGAACATCTA
CTTTCAGTTTTGGATTGTAATGCCAAAGAGAAGATTTCCCTTTATGGGTGTATTTTTTTtCCTGGGAAAGAATGGCAGA
AAATAAACTAGCATATTAAGATGTTTATCAGTGAAACAATGTTAAAGaGTATGCATC
>Contig_678
CTGCTGAGAtCTCTGAGCCTTGAGCATATTAAGACTACTCAGAACACTTTGTATATAGTTTTTtGTGTACCCTCCCACC
ATAGGAGGTTTGAACCGACGGTAGTAAGCTTGTATTAGTGTACTAGTACCCTGCGTTTGTCAGGCTTTAATTGCTGGTT
GACCTTCATGTTGACTGTGTGTAGCCAAACTTATGGGATTATGACATAATTTCTGTTGGCATTTGTGTATTTAGTGGCA
TTTGTATTTTGTGGTT
>Contig_679
AGTTCATTGACATTAYMAAGTCAaGCTACCGTGAAGAAGAATGATTGAGGTCAGAGAATGTCCATCTAGCTTGTTGCCA
AACTTGAGTTATAAACTTCTGTTGTTAATACTTGTCAAAAAAGACTTGTACGGTATTATTACTTGCCAAAAAAACCTTG
TAGTTGTGTTGCCCAGCACATTCTCGATGTAATAAGTAAGAATTCCTTGGTACTGAGTTTACTTTCAATTAAGTGGAAA
TATGATTGTGAATTTGWTAAGTC
>Contig_680
GGGCAACATCATAATATGGTGGGAGGAGTCATTTGGTGAGTTTTGAGTGAAATCCAATCGCTAGAAGTATGGAATACAC
CAACCACTCCAATTAGGAACGAACTGCCGTTGAACTTGAATTGTCCAATTTSKMACACCTATTGATTTCGGATCGAGCC
CAAAACTTGGGCAACATCATAATATGGTGGGAGGAGTCATTTGGTGAGTTTTGAGTGAAATCCAMTMSCTAGAAGTATG
GAATACACCAACC
>Contig_681
TTGGCAAATTCTGTTCCTCCAGCAAGTGAGGAGTGATGCGTGGTGATGATTGACATCAAAAGCTTCAATTGCTGAGCTG
TTGAAGCCATAACTCAGTGACTCTGATTCACAAGGTAATGGTTGTACAGATAAAATAAAGTTACGCTTTGTGTTGTGTA
TGTATATGTAATAATATTGAACTGGATCCAAGCTCTTCTGCTGCGGCATTGTAAAATTACAATAAAATAAAGCTCTTGT
TAACGGATTGATATGCCTGCCAAAACAAATTGTCATGGGTTACGAATTTGTTCAAAAATCGAAAATCTTATAATTGGAC
AAC
>Contig_682
AAAATTAACAAACAAGGACAaGaCTaGAAaaTCCAGAaTTGCAGCACATGGCCGCGTTGGAGCCAATGCTGCCGTGTAC
TTGGCCTCAATCCTTGAGTACCTGACAGCTGAGGTTCTCGAGTTGGCTGGAAATGCAAGCAAAGATCTCAAGGTGAAGA
GAATCACACCAAGGCATCTGCAACTGGCCATTAGGGGAGATGAAGAGCTTGACACTCTCATCAAAGGGACCATTGCTGG
TGGTGGTGTCATCCCCCACATTCACAAGTCCCTCATCAACAAGACCTCCAAGGAGTGATGAAGCTGATGATTTTAATTG
GGCATCTCTACTGATGTTTGTGTTTAATATGATGACTCTGTTTTAGTTTGGCATTTTAGTGGTTGTTTAGGTTAGCTGG
GTTTGTTAGTAGTAGTACATATGGGCAATCTGGTTGTTTGTCCTTTTGAACTGTTAGCACTTTGTTCATGTTTATGTGT
TTTGTTGGATAGTTTTAAGTTTTAACCAGGATTCATCTGTCTTTATTGAACATTCTGTGTCTTTTAATTTCTGCTTTTG
GTTGTTGTTAAATGATTGTTGCAAATTAAAGTTCCTTGTACTGAGGCAAAAGATTAATTTGTAGTTTCGTCATCAAATC
TTTCAGTCTTGTGTGATTGAAGCATTTGCAGGCAATTGAACAAGTAAGAGGATTTGTATGTTTGGC
>Contig_683
AAAAACCCTGTGGTTGCTTCTGGAGCCGTCGCGGTCATCGTTTTGGAGACACAGTAGCAGCGTTTCTCAGCCAGGATGA
GGGCCAAGTGGAAGAAGAAGCGTATGAGGAGGTTGAAGAGGAAGCGCCGAAAGATGAGACAGAGATCAAAGTAGGCACC
TTGTTGCTCCTTCATCTGCAACACCTTCTACCCATGTGAAGTTTTGTAGAGTGGAGGATGACTTGAGTATCTGTGTTTA
AGTTTTCATAGTTTTGGGATTTTAATTATGTGGATGTTAAATGTTTTATCAAGTTTTACTCTGCATTTAATTGCATAAT
TAAGTATGGATGCTGTTTATGAAAGTTTATTTATTGTGTTTTATGATGCAATGGGCTTTTCAATTGATAATT
>Contig_684
ACCGGACGCAAAAAGAGTTGCCGASTAAAAAGGAGATATAAACAGAGACTTCTTCCAGTCGTGTTGAAAACTTGGAATC
GGAAACGATCCAAACGATCCAACAGAGAACTGTAGCGTGCGTTTCACCATGGCCGAAAGCTCTTTCAAGAACGAATATC
CTCAGGGAATGACCCAAACAGAAGAGAACAATCCACATCGGACCCCGATGATTGTTGAGAATGGTGCAAGCATTGACAT
TCCTGACATTGGGAAAAAGAAAAAATCCC
>Contig_685
AAACACCAGCAGTCAGCACCAGAGGCACATAGCTCATTCGAAAATGGTGAAGGGCCGCCAAGGAGAGCGCATCAGACTC
TACGTGCGAGGAACTGTTCTTGGATACAAGAGGTCCAAGTCGAATCAGTACCCAAGTGCGTCGCTGATTCAGATCGAGA
ATGTGAACACTAAGGAAGAGGTGGCCTGGTACGCTGGTAAGCGCTTGGCGTACATATACAAGGCCAAGGTGAAGAAGAA
CGGCAGCCACTACCGTTGCATTTGGGGCAAGGTCTCTAGGCCCCATGGTAACAGTGGCGTCGTTCGCGCCAAGTTCAAG
TCCAATCTTCCCCCCAAATCCATGGGAGCTAGAGTCAGGGTTTTCATGTACCCCAGCAACATTTGAGGTATGTGGCTAA
TGTAGATGATCGAATGGATTGGAGGTGAAGCATTTTGAAGTTTTGGTTTTACTCTATTTAGAATCGTGTTTAGACTTTC
AAAATGTGATTGTACTGAGGAACGTGAGACATTTATTAAGATGCTTGTTGCTAGCCTTGAATATGCACCTTGTTAAACT
CGTTTTATGTTTATTTCCATTCCAGCGTCAATTATCTGCACTTATTTTTGGTGAGCTATTATCTG
>Contig_686
AGTAGGTTaGGTTAGaCAAaTTTGAGTTTGGTCTTTGGTGTTCTTTCCTGTAAATATTTTATGAGTCTCTGTCCAGCAG
TTTGTTGTGAATACAGGTTATACTGCCTGTAGGGTCAGTCAGTTTGTCAGACGTTCTGGTGCAATAAAAGCCTTTTACT
GAGATCATATACCCTTTTGCACT
>Contig_687
GCCATAAAAGGCGGTTCTTGGTAAAAAGAAACGTAAAGTGACTATTGTGCTCATCACGCTCACTGCAGCGTGATGATTG
TGAAGAAGCCTAAAACAAAaCATTGAGCTGAGTGAGCCTCCTCCTATCTGTGGCTTCAGTTAAGCATGGCGTTTCGTGG
TGGCAGTATTACGATACTTATAATAAATTCAACCATTTGTGAGTTGTAAGGTTATATACTTGTGGTTATAGTTTGATTG
TTCAAAATACAAAGTTTGGCATGTATTATTGTAAGGTACAAAGTTGAAGCTTAAACTTTTGTAATGTATCCTCCGTATA
TCAAAAGTTGGATTAGTGAAGTTTATGATATAAGTTTATGATATTTCATTCATC
>Contig_688
AATTAAATTAAAGAAATTACTAGAATAaCTTTGCTTGTTTCTGAATATGTTTTTAATTCCCGCTGTTTCTAAAAGAATT
ATATGTTTTTACTTCCCTCTGAATGATGAAAGTACACTACAGTTTTGGAATGGCGCATGATCATATCATATGTTCCTTC
ATTTCCTTCTGCGTTGTCATTTGTCATCATACATAAATCTGGGAAAGAGAGTCTGCCTGAGTAGCTGCTGCTTT
>Contig_689
AGGTCACTCAGCTCCATATCATTCAGGGTATGGATCTAGCATGGGACTGGGAGGGATGTTAGCTGGGGGTGTTGCTGCT
TACGGGGCTAGCCATCTTGCRCATGGGGGCCATRGCCAARGATATGGTTACGGTGGGGGTTACCAGGGCTATGGGGGTT
CTCATGGGAAGTTCAAACATGGCAAATTTAAGGGAAAGGGGAAGTATGGCAAGCCMTTYGGGGGCAAGTTCAAGAAATG
GAAGTGATCATGGAGTGGATCCAGGCAAAATATCATGGTCGGTTCAAGATCTAAGTCTATAAATAATCTTATACTGTAA
TTGGCTTTCTAATAATTATTACAGCTATGCTGTTTCGGGTTGTCTTATTGTTTCTTTCAATAATGCTATATATTATRTA
TGTCGTGTAWTTT
>Contig_690
AAGGATTACGAGACTACGGCTACGCTCTGGACTTCTTCAGTCCTCCCAGCCCCATCAAAACGCCGTCGCTTCTGTCGTA
CAAGCTGATTCAGCGAGTTGAGAGGCTCGGAAGTGAGATCTTGTTGCAGAGCCTGAGCGACCGAGTCAGTGAGCTGGAG
TCGCGGTTTGATCGGCTGGCCAAGGTCAAATCGGGTGGGGATCGGAAATACACGTGGACGGCGGAGATCAAGGGTCCCG
AGAAGCACGGCCTTGAACGGAAGTACAAATGGACAACGGAGATCAAAGAGGGAAAGCATAAGAAAAAGGCGGAGAAGGA
GGAGGCGACTGACAAGAAGTACAGATGGACGGCTGAGATTGAAGGGAAGGGAGAGATCTCGCGCAAGTACACGTTCACA
GCATCGAATGGGGATGATGCAAGTGACAGCAGCGAAACGAAGGAGAAGGAGAAGAAAAAaGAAGAAGGTATTAAGGGG
>Contig_691
AATaCGaCTAaGGGTTTTTAGTCTGCAAGTCGCTCCTCCAGCCGAAGCTCCCACAGCGAAAATGCCGTCACACAAGACC
TTCAGGATCAAGAAGAAGCTGGCGAAGAAGATGAGGCAGAACMGRCCCATYCCTCACTGGATCCGYWTGAGGACCGACA
ACACCATCAGGTACAAYGCYAAGCGCAGGCACTGGCGCCGTACCAAGCTTGGGTTTTAAGGTGGATGACACTCGTAACT
TGGCATTTTGTTTAAGATTTTATTTGCAAAAAACAGTTGGAAACTTCTATGTTATAATTAATTGCGAACCTATATGGAG
TCCCTTAGCAGAGATTGATATTTGGTTTGTAGTTTATTTGTATTTCAAGTAATGGGTTGGACCAATTTTTGAATTTAGA
CGAGTTTATCATATTTCTCAATGGCTTCTTTTTGCCCTTCT
>Contig_692
ASMAAAGAaTTaGAAGATTTAAGCTCACAACTTCAAACTCAGGCTGCGGAGCAGTTCAAGGCTCCTAATCTAAATAGTG
TGACAGCAAACCCTGAGCCATCAACATTGGCTCAAGATGATGAAGATATAGATGAAACTGGTGTGGAACCCAAGGACAT
AGAGTTGGTGATGACACAAGCTGGGGTTTCAAGACCAAGAGCTGTTAAAGCACTCAAAGCAGCAGATGGAGACATTGTT
TCTGCCATTATGGAATTAACAAACTGAGCCACCTTCTCGGCGAAACTTTACATCTGATGAGTTGTWTTTTTTTYGGGCC
CCCAGTGCTGTCTACTTGAGAATTTGAGATTGAAATTTCGAATGTCTTTGTTTCTTTAATCCTTGTACTAGTATGATAT
AACTCTGATGGTTATGATGTATGGTTTGGATGTCTTTGCATGTAGTGCATTGCACCTCATCATTTATACAATATCATCT
TGCATATCAGTTGCTMAGCATGCTTATAA
>Contig_693
GAAAAAAGAAAAGAAAATAAAAGAAAAGACAGAGTTTGAGGAGATGGCAAAAGGGTGGCCTGAGAAGTTGAAGAGTGCA
CAGCATGAGGACCACGAGCTCGCGCTTGCTCGCCGTAGAGGTTATGTATGTGATGGGTGTGATGAGCCAGGAGAAGAGG
GGTGGTCATTCTACTGTGAGGAGTGTGACTTTGATCTCCACCCAAGGTGTGCATTGGAGGAAGATAAAGGAACCAAAAG
TGATGCCAAGCAGGAACAGGATCCTCCTCAAGAAGGATTTAAGTGCGATGGTGATGTGTGTAAAAAAGCTTAAGAAGAA
GTATGTGTGTGATTTAAGGCTTAAAATCGCATATGGAGATTATTATAGACTTGTTTATGTCGTTTCAGATGCTGCAGTG
TTATGTTATTATAAGATCTAGTGAGGTTGTGCATTTACATAAATTTGTGATTTCATTTCATTGTCTTTGTTTCATTCCA
TTGCTAGGATCTGTGATTTCATTTCATTCCATTGTCTTTGTTTCATTCCATTATCGTTTTATTAAGAATTTGTAGCTCA
AGTGGTTAAATGTTTTATTCTAGTATTTAATGTCTAGTAATGTCATGTATTTGATTCTCCTATATCAATATTGCTTAAA
aTAAAAAGGTACACATCACTTTAA
>Contig_694
CAGCACTGACGAGCTCTGCAATGCTCGGAAAGTCGAATCMCTCAATCATTTATCCAAGGATGCTAGGTAGAAGGACTTG
CCCATTGCATTCGTATCAATAATGTATGATTGAGAGTCCTGAGACTGAAAATCATAGTGAAGCGATGCGATAAGATTGC
TTCATCTCTCTACATTGGGGAGTTGAATCCCCAG
>Contig_695
GGAGATGTATATTGTTCAAAAGAAGATCCCAAAGTGGAGCACAAGATGGCTTTGCCTCCAAATCCTAAGTGTTGCTTGC
CTTATAATMACCAYAGCAGCTGCTGCTGGYTCAATTGCTGGKGTGRTYAGTGATCTCAAGRTCTACAAGCCATTCAAGA
CCAGCTACTGATTTAGCAAATAAATGTAACACTAGATGTTGTCATAATTACTAGAGTTTCCTAATTTTCAACAAGGAAA
CGAGAATTGGTCAGTTTTGATTTCAATTCTTGTTTATGTTCATAACAAGCTTAAACGGGCATGATTAATGTTATATATG
CACTaCAATTATCACTTGTC
>Contig_696
GGAAGGGAAAAGAAAAAaGGAAGACGACATCAAAATACAGAGGCCATAGCCAAAACCAGGCAGGCGACCACCACCTCAT
CGTCAAAGTATTGGCTCAACTACCGTTAGCTTATTAMCC
>Contig_697
TAACTTCACAGTCGACGATGATATAATGATGCCTACAGACATCGGTGATGGTGAAGGCAGAGGGGAACTTATTGTTGCT
CGAGAGATGAAGGAGATGAACTGAAAAAGGTAAGAAGAGTATATTAATATATGGCCAGTACCCTTTTGTAATTATCTGT
TTTTGTGTACTGTAATAAACATTATTATTACATATATGATTTATGCTTTAGCTaCTATTGGACCTGCTTTTTTACAACA
TAGAGCTGTAACATCGCCCTCTATAATCTTTGAATGTGTATTTTAAGTCGC
>Contig_698
GCCGGTAATGAGAAGTCATCTGTTTGGCATGCAACTGATTTTGCTGATGGGGAATTGAAGGAGGAGCTTTTCTGCATTA
GATTCGCTTCAATTGAGAATAACAGATTGTTCATGGAAAAGTTTCAAGAAGTTGCTGAATCCTTAAGTACAGAAGAAGA
AAATGAAGATGCTACAGAGGCTGCTGGGCTTCTTGAGAATTTGAGTGTTGAAGAGAGAAAGACCAAGGAGAAAGCTGAG
GACGAGGCACCTGCTGCAGCTAAGAGTGGTACCGTAAAAGAAGATGCACCTGCTGAGGAGAAAGTAGAGGAGAAAGCAG
AGGAGAAGGTACCAGCTGCAGCTGAGGAGGAGAAGAAAGACACATAAGAGTGAAAGTTGGGGTTTTTTACTGTGGGTCT
GTTCTTGCATCCAATTGGTGTCGTCGTCTTGGTCATCAAAATTTGGTCAGACTTTTGGGTCATGTTTGAAGGTTGAGGA
TTGTGTTTTGTTATGAGTTTGGTTTGTTGTCAACAGAGTTTCCCATCCTATTTGATTACTTGGGAGTAAGTTACAGGTC
GGTGAAAATTACTTGTTATAAAAACAGAGGACCTTTTGTTTGGATATAATTTCTTGATTTGTTTTAGGGTCTCGAATTT
CCCATGCTATTTTGGGTCACATACGTTCTGTTTTGGAAGCCAACATAGTTGTGAAGGATATTGTTTACCTGATATCGAA
ACGTGCTATGTTCAATCTAGCCTCTGTTAACT
>Contig_699
AAACAAAAAGGAAaGCTGCAAAGGAGACTAAAAAaGAGGAGCAGGCCGAAAAGAAAGAAGACCCAAAGTTCCAGCCTTT
TACAGGGAAAAAGTACTCATTGAGGGGTTGATTGGATTGTGAAAACCATGTGTTACTTTTTAACTTATGTTCCACATTT
TCTGACCTTATCTGTCTCAGATTGGGTGAATATAACAAAATTATGTACTGATCTCGGATGTTGTATTGTTGGATAAMAA
CTGTAGATTTGTCAAAACTGAGGATAGAGATACAACTTCTGTTTGTGTAGCATTTTGATTTTTtATTCTCGCCATGGGA
T
>Contig_700
CAACTTCTCAACCTGTTGTTATTGAAGATTGCGGTCAGATAAAAGATGAGAATTGATGTTTGAACAGTTGACATCATAG
CTTTGCTGATATTATTAGTTCAGTTTAGGAGGCTATTGTAAAGCAAATAAAACTTGAATAGTTTGGATCCTCATCATGT
CTATCTTTGTGTGGATTTTCTAATCCTTATTTATGGAAATGGGATTGGCGAGGCATGTCAAATAAATACAATGTGTTAA
TAAATTATTTTCTTCGGTTC
>Contig_701
ACCGGAAGCCTTTGGAAGATGCATCACTGGAATGAGCAGAGGAAAGTGAGGGTGTTCTATGACTTGCTTGAAAAAGGTG
AAATTAGTGTTGTTGCTGAGGAATAGATGGTTTCCATCATGATTTGATGGATGGCTTCAACAGTGTATTAATCAATCTT
TCCTTTCCAGGGCTCCTGAACTTGAGATGAGCTTAGTTTGGGTATTGAAATAATAAGTTTATCGTACTTTTGTGCGCTA
CAGTATTGTTTCAAATTAATGTTGTTGATATTTGTTGCTCCCTTGTGATTGCATTTATGGTATGTTATATGGTTGTTTT
CTAATGAATCGAGCGTGGTAATTTTCATG
>Contig_702
CAAAGCTCTCTCTCTCTCTCTCCGAGTCTCTCTAAAACCATTTCTCAATCTGCACGAAATACAGATATTTTGCTAAGGT
ATATGTAGCAAGAGAGAGAGAGAGAGAGAGAGAGAGAGAGAGATCATCAGAGTGTATGTGTATGTGTGAAAGAGAGAAG
GGTGCAGGCCTGGCAGGGCAAAGGAGCATAGCGATTAGAGTGAGTAGTGGTGGKGGGGGGTATAMCAAG
>Contig_703
AGTTCAGCAAGGAGCCCAACAATCTCCTCAATCTCAACACCTACAAGCACTCTGGGCTGGCAAaTAAGAAAACTGTGAC
CATTGAGGCTGTGGGTAAAGATCAATCTGTGTTGTTGGCAACAACTAAGACCAAGAAGCAGAACAAACCTGCTGCTTTG
CTCCATAAGTCTGTGATGAAACAGGAGTTTCGCAGGATGGCCAAGGCAGTCGCAAACCAGGTGGCAGATAACCACTACA
GGCCAGATCTGAAAAAAGCAGCCCTCGCAAGGTTGAGTCTTGTTCACAAGAGCCTCAAGGTTGCCAAGTCTGGTGTCAA
GAAGAGGAACAGGCAAGCTGTTAGAGTCTATGGCAGGAAGTGAGTTATAGGGGGCTGATACACTAGTGTTCTTTTCATG
ATTTTGGATTTGATTGGATCGTCCTTGAAAACTATGTATTCGGATTTTGGGGATTTTATTCAGTTTGTTTTGCAAAATA
TTCCTGGATATGAAAAAAAAAAWTtCGACCAATCATTTAGC
>Contig_704
ACATGCTTGGGCCCAATAAATTCAGGGTCACCTCCTTCAACCACATGCTGCCAGrAAACTGAGGGAGCAGAGGCCTTGC
CTTTGTGGATATCTCAAGAACCCAAGCCTCAGGCAATATGTCAACAGCCCCAACGCCAGAAAACTTGCTTCCAACTGTG
GTGTTCCCGTCCCTCAATGTTAAATCATTTTTCCAATATCAATCACTTTCTTCTGAATCCTGCTCATCATGAAGAAGTA
GTTTTATATATATATAATTATATGTAATAAGAATGATGACTTAGCTGATGTCATTGTTCAAGACCAGCAATCATTGTAC
TATCCATTGTACCATGACAATACTGGACTTTTAGATCAATAATATAAGTTTGCATCTAC
>Contig_705
GTGGGATACTGGTGAAAATGTCGTGTGGAACTTGTTTGTTGATTTCTGTTTAATAAAATGATTGTGAAGAAAGAGATTG
TGATGAGCATGATGACATGAAACTACGTTTCAGAATGTTAAATTTATGATGTATGTATGCTGCTATCCTGTAAACACAT
TGTGAGGTTGAAACTAGTTGCATTTTGCTTTGGCTTCAATTGTTTTAATTGTACCAGTCTTTCTTTGCAACTC
>Contig_706
ACGAGTAGGCAGGCGTGGAGGTCAGTGACGAAGCCTAGACCGTAAGGTCGGGTCGARCGGCCgTCKGTGCAGATCTTGG
TGGTAGTAGCAAATATTCAAATGAGAACTTTGAAGGCCGAAGAGGGGAAAGGTTCCATGTGAACGGCACTTGCACATGG
GTTAGTCGATCCTAAGAGACGGGGGAAGCCCGTCTGATAGCGCGTCTCGCGCGAACTTCGAAAGGGAATCGGGTTAAAA
TTCCTGAACCGGGACGTGGTGGTTGACGGCAACGTTAGGGAGTCCGGAGACGTCGGCGGGGGCCTCGGGAAGAGTTAAT
CTTTTCTGTTTAACAGCCTGCCCACCCTGGAAACGGCTCAGCCGGA
>Contig_707
CGTTaCGTaCCTGAAGAGAACTATGAGCAAGGCGAGATGCAGCTCTGGGGAATCAACGGTTCCCCTTTGATCCCTGTGG
TTGAGTTCTCTGATGCCAACATTATGAAGAAGTATAAAGTGAATCCTGACCCTGAAACCTTGGACAtCGCCAACAaCTG
CGGCTAAGCAGAAAGAGATTACGGTGGTGATGAAGATCTACTGGGGCGATGCCCGTGAGAAGATCATTGAGGCTATTGA
CAAGATTCCCTTGAGCCTCCTTGTTATTGGAAACAGAGGCCTTGGCAAGCTCAAGAGAGTCATCATGGGCAGTGTCAGC
AACCATGTGGTAAATAATGCTTCCTGTCCAGTTACTGTAGTGAAGAACAATGCGGACCAGGAATGCTAAATCCTTTGTC
CCCCAATGCCTGCTTGGTAAATAAGTGCAATGCTGCCTCTGGTTCAATTGCTTCCTTTCCTGCAACTGCAAGCCGTTTT
TTAGTATGGATAAGATTTGGTTAAAATTATGTTTTCAACTGTTTGTTACTGTATATTGAAGTTGGACAGATTTCGTGTA
TGTATATGCTGGAGTTTGTGTATGCATATAACGTATATATGTGACTTCAGCCTGTGGCCCATGATGGTGATTTTGTTCT
TAGAATTCAAGGGCTAATTAACTTGTATACAGGGTTTCTCCATTGCCATGTACCTGGGTTGGAACTTCAGGGAAAGAGT
CTTTTGCTTTTGG
>Contig_708
AGRAGAAAaTTAaCCAAACGTCTAGCATTCCCTCACGCTAGGGTAATGATACACCAACCTGCTGCCTCTTTTTATGAGG
CACAGACGGGAGAATTTATCTTGGAAGCGGAAGAACTACTGAAGCTGCGCGAAACCCTCACAAGGGTTTATGCACAAAG
GACAGGCAAACCCTTATGGGTTGTATCCGAAGACATGGAAAGAGATGTTTTTATGTCAGCAATAGAAGCCCAAGCTTAT
GGAATTGTTGATCTTGTAGCGACTGAAT
>Contig_709
CGGCCAAGGAAACCGAGAAGGTCGACGAGGACGACCTCTCCAGGAGGCTTGCGGAGCTCAAGGCTAGAGGTTAAAATAG
GGAAGGCGATCAGCTTGGGTTTTGAATTCAMTATATATATATGATATGCTTATGTGTTTGTACCGATTGCTAATTAAGA
GTTATGACTCTTGTTGAAGCAATTTGAAAATTGATATTTGTGTATATTTGACGAATTTGAATTCGCTGCGATATGTTGT
TATGTGAGTTTTGTTACATTCTAGTCAGACTGTTTGCATC
>Contig_710
AAATTTAAGAAWTWgAtAAATGTATTGCTTGTGAAGTATGTGTTCGTGTATGTCCTATAGATCTACCCGTTGTTGATTG
GAAATTGGAAACTGATATTCGCAAGAAACGGTTGCTTAATTACAGTATTGATTTCGGAGTCTGTATATTTTGTGGTAAT
TGCGTTGAGTATTGTCCAACAAATTGTTTATCAATGACTGAAGAATATGAACTTTCTACTTATGATCGTCACGAATTGA
ATTATAATCAAATTGCTTTGGGTCGTTTACCAATGTCAGTAATTGACGATTATACAATTCGAACAATTTTTAATTCGCC
TC
>Contig_711
AAAAATTAaaGAATTGAGATTACTCTGCGCCTGCTAGGGTTTTTGCTCCTTCAAACCAAATCATGGGGCACTCCAACGT
CTGGAACTCTCACCCTAAGAACTACGGCCCTGGATCGCGCACCTGTCGCGTGTGTGGAAACCCTCATGGGTTGATCAGG
AAGTACGGTCTCATGTGCTGCAGGCAGTGCTTCCGTAGCAATGCCAAGGAAATTGGCTTCATTAAGTACCGTTAAGTAG
CTGACCTTCAACGTCCCAGGACTTTAAGTTTTGGCCCAAGAATCGTCAGAGTAGTTGTTTCTGAGTTGTCATGAACTCC
AAGAAGATATTTTTGTTTTACTGATTTGCTGTTGAACTTGAATTGGTGGTCAGACTATGAATATTGTGTTAATGAATTG
ATTTATGTTCTCTTTTGTTGTGGCTGTTTCTMCAATAGTTACTAGTTACTTGTTCATATCCTATGGAATTTAGCTCATT
CTTGTTTGCTAAGTATTCCGTGATATCAAAAGACTTATCAAAC
>Contig_712
AACGTAAGTAACAAATGTTTCGCCCTTTTGTTTAATAATAAGGATAACCAAATTGATTTTGTTTGTAATCTGGTTACTT
TTGGTTTGAAGAATTTGAGCTTAAATAGAAACCCTTAAAGGGGCTTGTTTTCCAGTAGGCCAATACGTCTCATTACATT
TACATAAAGGCAGTATCCGAATTTGTGAATGCTTCTGTTATATCCAGAGTTTTAATTTTACGTATTCAATGTTTCACAA
CAAGT
>Contig_713
TAAGAGATGTCGTTTCTAGTCTATCTCTTTCTATTTCTATATATATGGAAAGTTAAAAAATCATCATATAATAATCCAG
AAATTGCAATaGAAARGAAAAAAGGGAGCGGGCTGGCAAGGC
>Contig_714
AAACAAAAACAAAACAAAATTAAGAACTAAGACAAAGGACAATAGAGAGTCGAGGTCAAGGAGTTTGGTTGCTTGACTT
GGAGATTCTGGGGAGGATAGTTTTCCTTTATTTCGATGAAATAGTTAGTAAATAAGACAGAAATAGTTTTAGGACGAAG
AACGTTAGTACAAG
>Contig_715
CGGCCCGCTTCTCCCCCGACGACATGTATTCAAGGCAAAGATTTCTCCTGAAGAAACGCTTTGGGTTGTTGCCGATCCA
GCAGTCACCTCTGAAGTATTAGATACTTATAAAGGTTCAGCTGCTTTCAAGGGTTTCGTTTGAAGTGTCTCGGACTTTA
GGGTTTTACTAGGAGTGCTATCTTGTTGGACCTTTCTATTGGGGACTGTAACTGGATATGTCTACCGCTAGTATGTAAG
CAGCACAAATGGTTGTAGACTGGTTATGTGTTAAGTTTTGGAAAATGTAGTAGATTTCTATGAATATGCTTTGCAAATT
TACTTTCAACCTTCATATCTACTAAAGTTTGTGCGT
>Contig_716
GGAGATTGAGAAACACTGGGGGCTCTTTTTACCCGACAAAACTCCTAAATATTCCATTGATTTCAATTAAGAATGTGAA
CTCAGTGTATCCTGAGATCAAGGGAGCTTTCGTATGGAATTTAACCATAAATAAAAGATTACTTGCAGCCCTAGTAAAG
GCAACCGCAAGACTTTATGTTATGTATCTGTCTAGAAATATGTGTCAATACAACGGCATGTTGTAAGGATAGCGGTTTT
ACTTTTTATAGCACAAGTTTACATATTGCAGTATTATATCTTAAACGGATTTGAATTCGG
>Contig_717
CAGCCTCTTCCTGATGACGATGATGATGCATTTGAGTAGAGGGCTTTAAATACTCTGCTAGGATGGTTTTCATTCAACC
TTTATTTCTATTTAGGCGTTATCATTGGTAGTTGTCCTGGAAATGTCGACAATATATTGGAGGATTTGATTTTCGAAAT
GTCATATAAGAATGATTCTATTTAGGCGGATTTAAATTCAGCTAATATGAGCTATTGATTATCAATGGTTGTGCTGGTa
GT
>Contig_718
TGGAGATTGGATGCTAGTTGGTGATGTTCCGTGGGAAATGTTCACTGACACATGCAAGAGGATGAGGATCATGAAGAGT
TCAGAGGCTATAGGGCTAGCCCCAAGGGCCATGCAGAAGTGCAAAAAAAGTAATTAGAGGCATCATCACCATGAATGGA
TCAAATACTCAACGCAAATGATGTTGGAGGCAGCTGTTATCATCAAGGCGAAAGCACCGAATGGTTCGCAAAACTGGGC
CTTCGCCCTCTGTTCGTATCAACTTATGCTTCACATTTAGTGTAACAAAATATGACATTCTAGTAGGAAATATGGTACT
GTAAACTGGTCTAGTTTAATTAGCTCTCTTCCCCTCTGTTGTATTCTGATAGTTGGCTGCTTAAAGCTAATGCATTATG
TATCGTAATGGTTTGTTTGCCATGGCAATTCTGTGTGGACCATGATCTCCATAAAAGGAATTAATTGTAGTGTTGGAAT
AATAGTGTGGTTTGCTTAGAAWTATC
>Contig_719
GATAAGATCACCTACAGCTTCCATGATGATTCTAAAAGGGAAAGATCGGCAAAGCCTCGATACAATGTTTGATTATTCC
TCAATTGTTTTGTTGCATGGGTCTTCGCTCTCCATAACCAAAGTTGTGAACACCGTCACAAATTTTATGTTGAGAAAAG
CTAGAGGAAACATTTGTCAACTTATTTTTCTCTAGTGTACTATGATCTTGTTCTTTATGTTACGGTTTTTGAAAATTTT
ATCAAGTACTGATAAACTAAGTTTTGTTTGTAATATTGAATATTTCGAAAGTACACTTGAAAGTAAGTTTAGTTTGTAA
TGCACTTGTGATTTACTTGAATTGATAATCGAATGGTTCAAATCTACATGTTTTCTAGATTTTC
>Contig_720
AAAAACCTAAAGAGACCACAAGTACTGCAAAAACAAAGAGAGAGCAGAGAGAGCaGAGAGAGAAGAAACAGAGAGATGG
CAAGGTGGTGCA
>Contig_721
CGGCACACTGGAGGTGCTTGTTCTTCACGATGACAGGACTTGCCCAAAAaGTGCAGATTTGGAGCAAACCTCCAATTTG
CAAGCCCTCGCCTTGTAGTTGTTGTATGTAACATATGACAATTTCTTGTATCCTTCGAAACATGTTTATAAATGTAATA
TATGTGTTATTATCGGATTTTTCCAGCTTGATGCTCTCTTTTTTGTATCTGAATTTGGAATTTTG
>Contig_722
CGGGAAGAACAGGTGGTTCTTCACCAAGCTCAGGTTCTGAGGGAGCTCGAACGGCGTCGTGCTGGAAATGGGTCTGATT
TTGTCTTCTGTTTTTCAAGTTAATTTTGGATTGAAAATGGTTTAGGATCTGTGTGGATGAGACTTTTTATGGATTTATG
CATTAA
>Contig_723
CGAGGCCAGGTTTGGAGCTTAGAATGGAGTCGAAGTGTCTTTGTGGTGGTGTTTTTAGTTTACAGCTAGTCATTTCTTT
GCCCTTTTAGGATACAAAATTTCCTAGTTTTCCGATCCTTACACATGTATGATTACATCGAATGCATGACACTCACTTG
GTTGAAGAAAGTGTGTAATTTTGTACTCCAACCGTCTGTTTTATATCATTAACTAATATTAAGAGTTCAATTTATC
>Contig_724
CTTCAAACATCATTTTTAACCCTTGATGAAGCAATCAAGACCACAAATCGTCGTGTCAATGCTCTAGAGAATGTTGTGA
AGCCTAGGTTGGAGAATACAAaaTAAGTTATATCAAGGCGGAGTTGGATGAACTGGAAAGGGAGGATTTTTTCAGGTTA
AAGAAGGTACAGGGTTtATAAaaGAAGAGGGgAGATTGAAAGACAGATGGCATCTGCCAAGCAATTTGCTGGTGATCAG
GTTGCAGAAAAGTTATCTTTGAAGAAGGGCGTTTCCTTAAATTCAGCTCAGAACATGTTGTCAGCGGGTATGGAAAaGG
ATGATGATATCATTTTaCTGATTGGGAGGCTAGTTTATATGTTTGTTCCTAGGATGTGTGGTGCTGGTTGTGCTTCTTG
TTCTGCAGAGGAATCCTATTATTATTTAGCTCGACGGTCTTATGTTCAGAATAAAAGCTTCATCCCCTTCATGTATGTT
TCTATTTATTGTGAATTATTTGTAACAAAACTTACATCAGTTCAAGGTTTTGGAATATTTGTCGACTGGAAGGTCTTTG
GTTTAGTGTAATTACTACAGTATGGTTATTTGATCGCTGCAACATTATTCTTCCCTCTG
>Contig_725
GAACGTGAAGAACCTACGAGAAAGTTTGCACTGATCTTGTTCGTGGTGCAAAGGACAAGAGGCTCAGGGTTAAGGGACC
CGTGAGAATGCCAACCAAGGTTCTGCACATTACCACCAGGAAGKCTCCTTGTGGTGAAGGTACCAACACRTGGGACAGA
TTTGAGTTGCGTGTCCACAAGAGGGTKATTGACCTCTTYAGYTCTCCTGATGTSGTCAAGCAAATTACATCCATTACAA
TTGAACCTGGTGTGGAAGTGGAGGTTACAATTGCCGACTCGTAAACTGGACCAGTTTTCCGCATAGCCTTCCCAATTAG
TTGGACAATGAGCAtGTTTTTTCTGTTCTAATTTTGAATTTAAAGATTTAGTAGTATTGTTTGCAATTTCTTGACCCTG
ATGTTTTGTTATGGATATGTACGTCAGTGCATATTTTGATATTGAATAGAAGTACGTTTTGCAAATGCTTTAGGTTTGT
TTCCTTTGCATTTTTATCCTATATATGTCAAGTACATCGTGAGAGAGAATTAAGACATTGAAATTCTTAAATTGATTTT
TGG
>Contig_726
CGAAGAGTCACTGATAAGTCCCTTTTCTTTTGATCGTTTTTGATCGTTTTTACTGTTCATCGTGCCATAtATGGTGTTG
TATGAAATTTTTCTTGTTACATATATAACATTTTCCAAAAAGAAAAAAATGTTATAATTTCAAAAAAAAAAAAAAAAAA
AAACAAAAAAAAAAAAAtAAAAAAAAmAAAagAAAAAAAAAAAAAACTTTAAAAAAAAAAAAAmTAAAAAAAAAAAACT
AAAAAAAAAAGTAAAAAAAAAACGGAAAAAAAAAAaGTAAAAAAAAAGAAAAAAAACTAAAAAAACAAAAAATAAAACA
AAATAAGTTTAAGAAGGGAAGGGGGAACTTAATAGTTTAGGTATT
>Contig_727
GTCAAaCTTTGTTGAGGGAAAACAAGTTGAAATGCCTCAGCAGACGAAACTTAAACTCACTaGGGAAaTaCCACGCGGT
CGTTTAGTGACATATTCAGAAACTACAGAGTCTGATGGGTCTAAAAGAAATTGCGGAGTCTTTGTCTGGAACTTTGAAT
AAGTCAACTGATGCTATTCTGCAAGACGATATTGAAGGTCCAGGAATGAAACCGAGAAACCTGCTGAGGTCGGTCTCAA
CCAAGTGTTGATTGCAATATTCTAAAGAAGATGATGGCTGCATGGCTGGCCGTACACTGTTATTTTATGTAGGTATACG
TATGAGATGGCTTAGCTTTAATTGGTTTGGTTGTTCCAAGTTTGATGTACACAATCTCACAGTAACTGCCCAGTTGTTT
TTCATTTCATGTATTTCTCCGTGGTTTTTATTTTGCCCAAGATTCTGATTATGGAGATGAAGTAAATATTACTGTGGAG
CTTATAGCATGTTTAGTTTATTTTGTGGGCGTAATTGTGTGAGACGTGCCCTTATAATGTCAAACAAAAGGGGTATTGA
CATCAATCTTTTGAAATAATTGAAATCACATTGTTTGTTTTTT
>Contig_728
ACTTAATACATCACCATCATCATCCACCTGGTCCTCCACCCCCACCTTACGCGCCAGGCCCTCCACCGCCTGGTCCTCC
TCCACCACCCTACTCAGACCCCTACAGGCCACCACCCCCTTGGGGTCCTCCTCCTCCTCGTCCACCCTACTGAATACTA
ATTGATATACACCTCGTTTTACTGATATATATATCATTATTTGCATCTTTTCATTTGCTTTACATATGGTCTCCGTACG
CACGTTGGATGCACTAGCAACAACTGATCAAGTCTATACTACTTCAGGAGAAAGAGGAATAAAAGGTTCATCTAGTTCA
TGTTTTCAGACCCTGCTTTTTATTTATTTATTTTTCATGTTATCAATAATTATGTAATATAGCAAGGTTGATTGGTATA
TAAGGATCCCGTGTATTTGATTATATATATAGAGAGATCATTAATTWTATGTCGCAATGTTTTGATTGTGTATTTCTTC
CAAGAGCTTGCAATTACCATGATTATWNTTTTTTTTT
>Contig_729
CGGTTACATTGTCATCAAGGGCAGGCCCTGCAAGGTTGTGGAGGTTTCCACTTCCAAGACTGGAAAGCACGGACATGCC
AAGTGTCACTTTGTTGGTATTGATATCTTCACTGCCAAGAAGCTTGAGGATATTGTTmCCCTCTTwCCCACAATTGTGA
TGTTCCCCATGTCAACCGTACTGACTACCAGCTGATTGATATCTCTGAGGATGGATTTGTGAGTCTGCTGACTGAGAAT
GGTAACACCAAGGATGACCTGAGGCTTCCAACCGATGACAGTCTGCTTACGCAGATTAAGGATGGCTTTGGTGAGGGGA
AGGATCTGGTTGTTTCTGTCATGTCTGCTATGGGAGAGGAGCAGATTTGTGCTCTCAAGGACATTGGTCCAAAATAGTC
GCGCTATGGTTCTTCTGGAATGCTTTTAGTTTTCAAATTGAAACTGGGACGGTTAATAGTATGTTTGGGAGTCACCATT
CAGGAGCTTTTCTTGATTAGAGGTGGCCTTGGCTTATAAGTGGATGTTGCTATTAATTAGCTTGTCATTATCAATAA
>Contig_730
CAAAGCAGTGGTATCAACGCAGAGTACGCGGGGggATTAAGGTAAAaTTTAAATGCAAAAGTTTAAAATTTTGATCTGT
TCGATCATTAAAACCTTACATGATCTGAGTTCAAACCGGTGTAAGCCAGGTTGGTTTCTATCTTTAGAATA
>Contig_731
AAGSAAWSMAGgAGAAATAGAAGTAAACAGAAAAGATGACAATGTCTAATCTGTGATGATCAATCAAGGGGTGAAAGTT
TTTGATACTAAAATGGGTCCGACCTCAATTATATGTGTGGCAGCCGCCTTTGACAGAAAGAGAACCGCTATATATCTAA
CATGTTTGATTGATCCACAAGTGGGAGAAAAGAGGGTTTCCTTGCAGATGAGGGCATAGCTAGGGAGATTATAAGAATT
AAGCTTATGTATTATTATTATACACTAAATTGAGATTATGAAAAATGTAGATGATATTCGAGGCAAGTGGTTTGTAGAG
ATTTTAGTGGCTTGGTTTTCCTCTGTCCCCAGCCCCTCCTGTAATGTCTCTAACTAGAATCAATTGCTTCTCTCTAATG
CTCCAACTGCTCTTCCTAATCCTTCTCATGTCTCAAATCAGGCATGGCAGGTACTTCTAAATAAAATAATTGGGTATTC
gcATCGC
>Contig_732
AAGGACCCTAGACTACTACCAAACTTCTCGACCAACTGGTCGAAGATGAGAAGAATCATGGGTCATATGATTTCATTTT
CGTGGACGCAGACAAGGACAACTACATCAACTACCACAAGAGGCTGATCGATCTGGTGAAGGTTGGGGGTTTGATCGGC
TACGACAACACCCTATGGAATGGCTCTGTGGTCGCTCCCCCTGATGCCCCACTCCGCAAGTACGTTAGGTACTACAGGG
ACTTCGTGCTGGAGCTCAACAAGGCTCTCGCTGCTGACCCCAGAATTGAGATCTGTATGCTTCCAGTTGGCGATGGCAT
CACTCTCTGCCGTCGGATCAAATGAGCAACCCAATTGACCCTATCACATTTCCTGGAAGAAGCAAAGCAAATTGGTGTT
TCTTTTCTTTTTCTTTATTCTCTGTGTATTTGTATTTGGACGGGTCGTATCGTGTCGTCAACGTTGATGGTTGAGGATT
AAAAAACAAATCCCATATTAAAATGTGCTGATTAAATTTGATGCCATAATTATAATATcACAAAAAAcAAAAAAACGAA
ACTCGTTATTTGTTTTTGCGTAATTTCTGGGTT
>Contig_733
AAAAAACAAAAAAATAAAAACTTTAAAACAAAAAaTTTAAAATAAAGTAaGATGGTCTAGTTTCTAATGTGCTGCTAGA
CGCTTGAGTGACTTTCAGTGTGTAACAGTATGACTATTGGTCTAAAATAAGTTTAGTTAGGACGTTTTGA
>Contig_734
AATACAAAATcAAATATACGGTGTAATGGGAATGGGAGGGGTTCGATGTAAATTATGAAAGAAAAGAAGGGTGAAAGTG
AAAGTGAAAGAAGGAAATGGAATATAATTTTGTTGGTACTTTTGAATATTAGATATATTGAATTTATTTATTCAATTTA
ATCAAATCTTTTGATTCG
>Contig_735
CAAGCTTCTAGTGGGAAACAAGTGCGATCTCACGGCAAATAAAGTTGTGTCCTATGAGACAGCCAAGGCATTTGCCGAT
GAAATTGGAATCCCTTTCATGGAAACCAGTGCTAAGAATTCCACTAATGTGGAGCAAGCCTTCATGGCCATGGCTGCTG
AGATCAAGAACAGGATGGCAAGCCAACCGATGAACAATGCCAGGCCTCCAACAGTGCAGATTCGGGGACAGCCTGTCAA
CCAAAAGTCTGGTTGCTGCTCTTCTTAGATGGGGAAAAATAATTGTTGGGGGGCAATGATGTTTATCGGTGTTGTTCTT
CGTGGCATGTAAAACTAGTTGTTTTATCGTAACGCTTTGATATGAAGATGATTGTTGGTCACGTTCTTTTGTTGTCAGT
TATCAGCTCAGCACTTTGTTAAAGCTTCCATTCTTTTCAATGTATTGTTTTCAAAAACTTTGTACAAATTAGGAATACT
GGTGAATAGCAGTATTTGCCTTATTCTGTTCCCCTAATTCTTGTCAGATGCAGGATATCCTATTCCACTATTTCAaCTA
CTACTGTGCGATGGATATAAGTTTAGTAGGTCATTGAT
>Contig_736
TAAACGGGAAAATAAaCGGAAAGTAAAaTAaGAATTAAACAGGGACAGTCGGGKGCATTCGTATTTCATAGTCAGAGGT
GAAATTCTTGGATTTATGAAAGACGAACAACTGCGAAAGCATTTGCCAAGGAtGTTTTCATTAATC
>Contig_737
CGGTGACCCAGCTGGGTTCACTCTTGCTGATACCTTGGCTTGTGGCTCTGTGGGTCACATTATTGGGGTTGGGGTTGTT
CTTGGCCTTAAGAGTATTGGTTCCCTGTAATTAATTAAATCAAATGTCCAAGCATTTCAATTTCAAGGTCTTCAATTTT
CTTTAACTAATTTGTTCCATGTCCAAATCAAACATCAAGTTCGAATCT
>Contig_738
CGCTCAAGTCAACCTTGAACGGGGCCACACAGAGGGTGATATGCCCGTGTAGCATTAGCGTGCGGCGTGTGGGCATCTC
CTCAGAGTCGGTTTGCTTGAGAGTGCAGACCTAAGTGGGTGGTAAACTCCATCTAAGGCTAAATATGACCACGAGACCG
ATAGCACACAAGTACCGTGAGGGAAAGGTGAAAAGAACTTTGAAGAGAGAGTTCAAGAGTACGTGAAACTGAGCTGGTG
AAAGCG
>Contig_739
AAAGTAAAAAAACTAAACAAATAGTAGGTGCCWGTAaCAATTGTGCTTTGTTCCAAGTACGTTGAACTGCTTAAGTTGC
TGGTGGTAATCCTCATACCGTGGAGGACTATATAAGTTTTCACTTTTAATCATGGACTTGATATGCGATATAATGCTGT
TTTAAATGTACTAAACGTCCTTTCAAGAAAAATTGTACGTTAAAACATGTTTAGATTTCGGACATGCACTTGTGGTAAT
GTTGTTTTCAGGTTGTGAGTATGCGGGGAGGCATATAAAAGTATTACTTATCAGGGGAACTTCATTGAAGTAAATGACG
TTCGTGTTATGTGTATATATATATATATATGTATGCTACTTTGAATACATAAACAACAAACCACCAAAAATTTATGAGG
AAAACAACAAATATATTTACTTTTTCTGGAATC
>Contig_740
GTTWGATGGATTTTTGGCACAAGATGATCTTCCCTGTCCGCCGCGTCTGGCTTACTGTCTCTGCTCGCATCAAAGCTCG
CAAAAATGGTGCTGGACTTTTGAAGCTTCATGACGATGTACAAACCTGTGGATATCAAGATGTGCAGGTGATGTGGCAG
ATGCTGAGCAGAGACACTGAGCTGACAAGTCACCATTCCAAACGCAAACAAAGACCCTTCTGGAGAGTTTTTGAATTTT
CTAGCAACAATAGTAAACCGTCACCACTCTCTTCAAATCATGCATGAAATTAAACAGTCAGATACTATAAAAATAGTGA
CAATTAATAATGTGTTGCCGCTGCCCCCAAAAAAAAAAAANAAAAAAAACATGACATTTGGCATCATATTTTTACCGTC
AAATTGCTCCAAGACTTACAGTGGCATATGGTACACAAGCTGTTGCAGGTGTCAAAACCACAGAGTGATATAAGGTGAA
ATTGTGTATCTATTTTCACCTCTATTGTGTGTAAATTAGTACTATCAGAGATGACCCAAGTGGTCGTTTGTAAATATGA
ATAATGTTTTTCATTGAAAAATCAGAAAAAGAAAAGCAGTTCATTCAAAAGAGCCTCCATACATAGATAGAGAGCTCAT
TTTTCCCTATTATCATTTGTAAATATAAATAATATAAGTTGATGGTTCTGAATTTCGTAACT
>Contig_741
TTCATTTCTTTGTTCATTGGTTTTTTGTACAGGGATGGAATGGGGGGGGGAAATAGGAGCAAATTAGATGACCATATAT
TTAGCTAGTAGAGGAGAGACCTGAAAAAAAAAaGGGGGGGTAGAGAGATGCAAGTTTAATGGTAGACTTTAGATGTAGT
GATGATGATGGCTAGTAGTTCTTTTAAGGTTTTTAGAAGTTGAGTCTGTGTTGTCTCCTTCAGCATTCATTTTCCTTTT
ATCTTCCCTTGCAAGGGAATTCTTTTTGCAGTTCATTTGTAGTAGCAAAATTCTGAAATGAGTACTGGAATTTGAGATT
TCTTATGGTTTCTTTCTTTC
>Contig_742
GGATAACCTTTTGGAAAACAAGACTGCTTTTACTACAAAGAAAGACTATGGGAAAGAGGAGAGAGAAGCTCAGTGGGCT
GCTGCTCAGAGGACCCTACATGGCCTTCAACCACCAGAAACCAACAACCTTTTCAGTGACAAGAACAGTTACAGGGAGC
TTTCAGAGATCGCAGAACAAGCCAAGCGGAGGGCTGAGGTTGCAAGGCTGCGGGAGTTGCACACACTGAAGGGTCATGT
TGAGTCAGTTGTGAAGCTCAAAGGACTCGACATCGACACAATTCAACAACATTATACAGTTTGAGGGAGAGCTTTCTTA
AAGGGGAACAAAGAGGCTTAAGCTTCTACCTTGAATGAGAAGCGAAAAATTAATGACGACGATGATGATGAAGCTCTTT
AGTAATAACCTTGTGTCTTTAGATTAGTTTAATACTCCTCTTGCTAGGGGATGTCTCTTTTGTAGCCAAAATAACTTGA
ATTACAGTTTTACTATTTGGGTTTTTACTCAATATCGTCCGTCATGTGATTGGCGCTATGTCTTTTGCGTTATTTTACT
GTACATAGTAGGAGCCCCTACAAAGAAGTAATAAGGATCCGTTATTATTATGAACACCTGAAAAGCATTTCCTTTGATG
GTTGATAATGAAATTTCTAAAATTCTTGTTGGAAATAG
>Contig_743
AAGGTAAGAAATTAACTTAAGGTaGAGTGCATTCTTCCTGTAGCCCCAGACAGTAGCCTTGCAACTAAGGGAGTTGTTC
ATATTGATGTGATCATGTTGGCTCACAACCCTGGGGGAAAAGAGAGGACAGAGCAGGAGTTTCAGGCCTTGGCCAAGGG
AGCTGGATTCCAAGGCTTTAACGTCGCGTGCTCTGCCTTCAACACCTATGTCATAGAATTCCTTAAGAAGAATTGAGTG
CTTAACGGGCTTGGTATGCTGTCATCTGCATACATATTGCTTTGGTTTTTGACATGGTGATCAGATCAGACCCCATGCG
GAGTTTACATTACACCATATGTAGATTTTAATTGCACAAAAAGTAATAAGACGTGTTTTCATGTKGCTTGCTTGTACCT
AGTGAGCTTTAGAAATTTGGATCCATWTATATGACTTTCTTGCATCCAGAAT
>Contig_744
ATTGCATTCATGCCAGATGTTTCATTTACAATTGGAAACAAATCCTTCACCCTCTCCCCAGAACAGTATATACTTAAAG
TTGAAGGAAAATGTTCTATTGTCTGCCTTAGTGGATTTGTTGCTTTGGATGTGCCTCCCCcGCAAGGTCCTCTATGGGT
TCTTGGAGCTCTGTTCTTGGGAGCATACCACACAGTGTTTGACTTTGGTAATCTCAGGGTAGGATTTGCAAAAGCTATA
TAATTCATAGTTTAGTAATCCTTTTATTTACCTTTGTAAATTGTTTATGCTAATACTAAAGGTATAGATAATATGGAAG
CAGTAGMTAGTAGAAGGGCCGTGTGTAATTGTCCGTCCATAAATAAAATGCATTCCATTTGGTTGGTATGGATTGCCAA
TAAGATAGCAAGAGTTGCTAAATATTTGATTCTGTT
>Contig_745
AGAAGCCCCATGTGGATGTTAGAGGGAATGATTTTGAAGTGATCCCATTTGGTGCTGGGCGCAGAATATGTGCTGGGAT
GAGCCTAGGCTTGCGTATGGTCCATCTAATGGCTGCAACCCTGGTCCATGCATTTGACTGGACCTTGGCTGATGGGCTA
ACCCCAGAGAAATTGAACATGGACGAAGCATATGGGCTCACCTTGCAAAGAGCTGCACCTCTAATGGTGCACCCACGCA
CAAGGCTAGCCCCTCATGCATACAAAGCATCATCATCTTGATTCTTGAGAGAGAATTTGAGGTTTTAATGCCAATTTTA
TGGTAAATTTGGTGCCTCCTAGCTCCTACTATTTCTGTTCCATGTTTAGTTTGTATGTTCAGTTAACTAGAATAGTGGT
TTTATCTGAATATCCTATCAACAAAAGTGGTTAGCTATCCGTGGTTTTAATGAAAAGGTGCTTGTAAGTTGTATCAAAT
CGAAACCCATCAAATAGGCTCCTCGCTCGTATCAATCATTTTACTCAATTTATCCCCAAAATCTCATC
>Contig_746
TTCGAGGAGCGAGGAGTTTTATTCTCTACCATTCAATCTAAACAAGTATTTTCCATCTGTATGAAGCTCTTGGTTGTGA
GTTTTAGGCTTATGGTGTAATGATCCATCCATCCCAAGTTTTCAATAACTTATCTTTTACTCACGCTTAGCGAATATAT
AATATAATCTTTTCCTAAATAGGATGCGGTATTAGTACATTTATTTCATTATATTCCTTGCTGTAAATCCAACTGGGGA
TGTGAATTAAAGTTAGCATTGAAGCAGTTTGTGTGCTCTCAAATATCATTTTATTTTT
>Contig_747
AAGaCCAACAAaCAAGAAGAGCAGCAGTCGATAACAGCAGGAGCAGGAGGCAGCAGCCATGGTTCTCAAGACCGAACTC
TGTCGTTTTAGCGGGGCCAAGATTTACCCAGGAAAGGGCATCAGATTTATTCGTTCTGACTCTCAGGTCTTCCTGTTTG
CCAACTCAAAATGCAAAAGGTACTTCCACAACAGGTTGAAGCCATCAAAGCTTACCTGGACAGCCATGTACAGGAAGCA
GCACAAAAAGGATATTGCTCAAGAAGCTGTGAAGAAGAGGAGACGTACCACCAAGAAGCCTTACTCAAGGTCTATTGTG
GGTGCCACACTCGAGGTTATCCAGAAGAGGAGAACTGAGAAGCCCGAGGTTCGTGATGCTGCAAGGGAAGCTGCTCTCC
GTGAAATCAAGGAGAGGATCAAGAAAACCAAGGATGAAAAGAAGGCCAAGAAGGCAGAAGTTACAAAATCCCAAAAATC
TCAAGGCAAGGGTAGCATTGCCAAGGGAGGTGCACAACCAAAGGGACCAAAGCTTGGGGGTGGCGGTGGCAAGCGCTGA
GCCACTGTTCTGTTGCCTACTTGTTGGGAAGTAGAGTAATAGATAGGACGTGTTTGTTTGTTTGAAGATTTTGTAAGGA
TTGATTGGCCATGCTTGATGGTCCATTCGtATTTTtCTTTTATCTATCTTATATCTGTCACTTTGATATTACTAAGTTT
CAAATAGTTATTCTGTTGGATTTTGACTTTATGTTTCTGCTTCAGCGTCAACGACTTTTTCCTTTTTGCATTAGGATTC
>Contig_748
AGTCCGAAATGAAGTACAAGGATTAGGCTTAGGTAACCAATATTTTTATAATTTTCACAAATATTTCTGGGTGTCACCT
CACTTTGTGTTGATCAGAAAAGGAAAGGAGAAAAAAGCCTCGTCTTGTTTTCATGTCATAGATCAGCTGTTTGTTTTTG
GTTTTTCCCAATATCCTTTTACAAGTTTCGATGTAATGTGTTACGAGTTTGAGATAAAATCCTCTCAGTAACTAAATGC
GTTACTTCTGTATTCTCTTGTTCATCTACAAATAAACAATGAATTCTTATTTTWTTAAATTTTTGGGTAGTAG
>Contig_749
AAGCAGTGGTATCAACGCAGAGTACSCGGGGTTCAAATAAAAATAAAAGTTTGCGACCTCGATGTTGGATTAAGGTAAA
ATTTAAATGCAAAAGTTTAAAATTTTGATCTGTTCGA
>Contig_750
TATGCTTTGGAATGCTGTTATATTTGGGCCTGATGACACCCCATGGGATGGAGGTACGTTTAAGTTGACACTTCAATTC
ACAGAGGATTATCCAAATAAGCCACCAACAGTGCGTTTTGTTTCTCGGATGTTTCATCCAAATATTTATGCGGATGGAA
GCATTTGCTTGGACATCCTACAGAATCAGTGGAGTCCTATCTATGATGTAGCAGCTATACTTACCTCCATCCAGTCATT
GCTCTGTGACCCAAACCCAAACTCTCCAGCAAATTCAGAAGCTGCACGGATGTTTAGCGAGAACAAGCGTGAATACAAT
AGGAGAGTCCGTGAGATTGTTGAGCAGAGTTGGACTGCTGATTAGCGTACTCCTGATGGAGATCTTTGGAAAATCAGTT
GAACACCCTGTTTAAATTACTTTGAAACTTGAAAACCATTGTGATGTGAAGAACTTGACTTCTGGTCTTGTGAAATGTT
TGCTCGGGCTTTAATTCAGTGGCACTAGGCCTCGTATATCTATATGTTGGACCACTTGCCTTGGAGTTTTCTTCT
>Contig_751
CSGGGGGTCTTGAAGACGAGGAAGAAGGCGGTGCTGATGACTATATTGAGTTTGAGGATGAAGATATTGATAAGATATA
GAGGTTCCAGGATCAACTCTATTTGGATGTTATATTTTACTTTTACCTGTTCGCGGTTAATTGGCACTAATATAAGTCA
AACTTGGATTGGCAGTTGGCTCTTTATGTGGTTTTGTATTTCCAGATGGGGAATTGGTCATGTTCCATGTAACATCTGT
TATTATTAATATATCTGTTATGTCTGTCTTTTTTATTTTTCTTTTAATGACTGCTTCCATCA
>Contig_752
AGACTACTTAGTAAAGGGAAGGAGCCTAAAATCGAAACCCCTTCTTTCTTTTTTTTCTTTGAAAAAAAGCAGTACAAAG
AGATTCTCGGATGAGACTAAGCAGCCACCGACCGTTCTGACGCGCCCCTGACCTATCTTGATTAAGACCGAAAACTCTC
TAAAATGGAGCCTGGTTTAAGCTGTCAAACAAATGATAGAATRG
>Contig_753
AAGAACAAAGCAGTGGTATCAACGCAGAGTACGCGGGGAACACAGAGGTTCGAGACATCCGACGATACAATGAAGCTTC
TAACGGCGGTTGCACTGGCGTGCATCGTTGGCCTAGCCTACGGCCGGCCTCAGGGCAAGTACACCAGCAAATGGGACAA
TATCAACGTTGATGAGATCCTGGAATCCCAACGACTCCTAAAGGCCTACACCGACTGCCTCATGGACAGGGG
>Contig_754
GGAAGTGAAGAGAAAAACAGACGGGGAGTGGATTCGGGTGAAACCTACCCCAAATGCCTATATCATCAATGTTGGTGAT
GTTATTCAGGTTTGGAGCAATGAGARATAtGAGAGTGTAGAACACAGGGTGATGGTGAACTCAGAGAAGGAAAGGTTTT
CCATTCCCTTCTTCCTCAGCCCAGCACACTACACACAAGTCAAGCCCTTGGAGGgAGCTGACCGATGAACGAAACCCTG
CCAAGTATAAGCCCTACAGATGGGGCAAGTTTATCACACAYAGAAAGCTCAGTAATTTCAAGAAACTCAGTACTGAAAA
CATCCAGATTTATCATTTCAGGGTATYGGAATAAGTTTGGAGTACAAGGAGTTTTGCTAAGTGCTACTATTGTTATTTT
AGCTCCCTGTGCATACCGTGCTGTATATCGATTCAGAAAATAATGCATTGTTCTATAGAGAAGTGACCTGTGTGTAACT
TCTGAACATTGTGTGGTTAAWGTGTCACTAAGATCAGTAATATAATTATCTACAAACATTTRTTTTGCTTCAACAATGA
GAACGCTCTGGGTATTGATTAATTTGTAG
>Contig_755
CGGATGCTTAYAGCTACCCTAAGGATGACCAAACAAGCACATTTACATGCCCTGGCGGGACMAACTATAGGGTTGTGTT
CTGCCCATGAAGAAGCAGATACATCTTCTAGTTTATAATATCTATGAATAAGTCTGACGCAATAAAATTAGTTTGAGGG
CTTTGTCATCAGCACATGTAATGGTGTGCATTATGTAAAACAAAGTACCTGTGCTCTCTCACTCCATTCAGACATCATA
ACGAAATGAAAGTCTCAGTTTTTCATTTTCT
>Contig_756
TTGTTCCGCAAAAAGATGAGGCTGrCTGGTGAAGTTCCTGTTGCATTTGTGGTTCGATCGAATGGTCTTCAACTTACTG
AAGAGGCTGTAAAAGAATTTATAGCAAAACAGGTGGTGTTTTACAAGAGACTGCACAAGGTATACTTCGTCCATGCCAT
TCCAAAGTCTCCCTCTGGAAAGATATTGAGAAAAGACCTGAGAGCCAAGCTAGCCACACCAACCCCATTGCCCTAATGG
CCTTTCTATAATTAAGTAGACGTCGTATACGTTTTTGTATATCAACCAACTCATGAATCGGTGCTTCTTTCTTTAAATT
AAATCAAATTGCTTGTTTGCTGCAGTAAAGCAGGCATTTTTATTATTTTCTTCTTTGAATAATAATGCAAACAGCTCCA
AGTCGCATGCAGTTCCTTCATTTCCTTAATTGAAACAATTAATTCATCTTGTGGTTTCCTTAATTGTAACAATTAGTTC
ATCTTGTGGTCGTCTTTGTCTTTATTTTATTACTTAATTTAATTATATTATAAGTTGTGCTCC
>Contig_757
CACTTGCAAGGAACtAAAGAGAACCCTCCTGAAGGATTCATGTGCCCTAATGGCTGGAAGGTGCTCGTTGACTACTATG
ACAGTTTGGTTCCTGCGGACAACGGTAAAGTCCCAGAAGCAGTTCCAGTTTAGATGGAGCTGATGTGTAGCATATGTAC
TTGCCCTGTTTGAGAGAAACCTTGATAGCTAATTAGTCTCCTCTGTGTGATCAAGATTAACTTGATAGCTAATTAGTGT
CCTCTGTGTGATCAAAGATTTCATAAGATTCTCTGTCCAGAATTCTAATAAAACCATGTGAGGCACTGGTGCAGAGAAA
TGACCTCGCCTCGACTGTAATTAGCGCCACTAATTGCATCTTGCTTCACTGCATTTGTGCATGCAGGCGCATTGTATCA
TAGCGTGATTGTCTTCTATAGATAATAGAAGGTAGATATTTTGCAATGTCTTTAGTTCTCAAAAATTTATMMATaGAaT
TTaGaCACTGGTTATAACTTAAGATGCTGAATCCATCAGCTTAAAGCATTGCTTGTAAAAaCTAGTGCATTTTACTTCC
CCAAAAGAAAGAGCATGGACTGCATTCTGT
>Contig_758
GCCGGTGTCGAAGAAGAAGCTGAAAAGGGAGAGACTGAAGCAAGGCGTTTCTGCTCCTGGAGAGTAAAAATGTTGGAAC
TGTGGTGTTTAGAAGTTTTTCGAAACACCTTATGTGTTTGGGATTGAGAAGTTTTTCTTTATTTACCTTAATACTGTCG
AACTTTAGTTGGAGCTTTGGAAGTTACAAGTCCTGTATCAGCGTAGAGACCAGGGAGTGAGTGAGAATGCTGTTCTTAA
AATACAGTTTTATCTCTTTAATTTTAGAACTTAGAAAGAAATCTCTTGCCAAAGCTATTTTAATTATTTTTtGTTTGTT
GGGTT
>Contig_759
AGGTTAAGTTTAAAGTAATAAGTTAGTAGTAGAACTTAACGGACTAGATGATTTGCTGCAGTGTTAGACTTTGGAGCTT
ATATCTACTTGACATAAACAGTAACTCAGTCACATGAAGATCAAGAGATGGGCGCAAGGAAGTAAGGATGAAAGCAATA
GACAGACGTTGAGCGGTTATTGGGCTGGGGCCAATTCGTGGACTCAGAATAGCACAAGGAATTGATAAATGTCTATTTG
ATTGGATTTTGTGATATATACAGTATATATGTATGGAATGAATCATGTATTCTTTGAAACATTGAAAGTGAACAGTTTG
AATGTGTTGACAATAAATTTAAATTTAGAAGTCATAGTTTTCCTTGCTGCGTC
>Contig_760
AAGGTAACGGTAAAGCGGCTGAAATGAGGCGTGAAGGAGCAAGAGGAGTTGTGAGGGCAGCGCTTTGAAGCTAAAAGCT
TGTACGGAGAAGAAAAGATGGGAGACTTCTGTATTGATATAGGTTGTATATGCCCTTAGTTGCAGGATTTGCGGATACA
CAGATGTTTTGTTTGAGCCTTTATTTTTTATTTGTTCCTTCTCCTTTACGCTTGTTTCATAGAGATTGATTGATTTAAG
TGCTACCTCTGTTTCTATACTGGAGACTCATTAGGAGGCTTGCTAGAAAAAAAAACATGTTCTCTTCATTTTGCAATTT
CTAAAGATCCTGTTAATTCCATCATTTTTTTGCCT
>Contig_761
TTCTTAAGTATATGTGTTTGTTGTTCTGGGTTCTTCTGGATTTGACTTTGATGCATaGTTTGTTTGGCGTTTTCACTAT
ATGGAAGTATGCATGACACCAGCACAAGTACTGGTCATGATGATCC
>Contig_762
TTGAGTGGGATAACATCCGTGGGGTCACTCGAGTATTGAACTTCTTAACCGGTTAATATACCGTTCTCTCTTATGTAAT
ATTTGCATCTCCTCCAACCCTTTTTAGAGTGGGAAGGGATGCCTAATACTTAGCTCAAAACCTTAGTTTATATATAAGC
TAATACTGTAATTAAGTGATACATATATATTTTTTGTTATTTCCTTCTGTCGAAATACTACAATACATATATGTATCAG
GTTATTAATGTTTGCGAAAATAGCCTTAACAAGCATATTGCAGTATGTTTCAGWTAAAGTCTACATAATTTTGAGACGT
G
>Contig_763
CTTCTCTCAGTTATGTATGAAATATCTTCTTCAGTTCTTCATTGGTCATAGGCCCCTAATTAAGTTGTCATCAGTGGGA
TATAGTCTCTCCAGCTTGAAGCACATAGAATGCATCTTCTCTGGAGCACATACTCATTTGTAGACACTATTGGAGAATC
ACATTCTCAAATTTGTTAAAGGTAGTTATTATTAGATCTATCTTGTCAGAAAATAGTCTCTTTCTTTTTACCTCTAAGT
ACTGTATTAGCAATTCATGACATCAATCTTTCATTCCATGTCT
>Contig_764
CGGAAGGCTGGAATTGTKGACTAGAAAAAGTTCACATGTTTATTGTATCTTCCCTATCATCATATGCACAATGAAGATA
ATAATTTCGCTTAATAAGTGTATGATCTGAAGAGAACACTGAAGGACAGCCATTGTCTAGCCATGATTCAAGGCGTCAT
GACCATGATTTGCTGTTATTTACATACCACTTATGGACCTTTATTTTAGCCTATCATAAATTACTTGTTACTTCTCTCT
C
>Contig_765
CGGATAACGTCAACTGCTGCAACTTGGGATCAAGCGGCCCTCATCTTGAGTGTCCCCAAGCGCAAACCTGGTGATGAAA
CTCAGGAGACTTTGCGTACATCTCAATTTCCTAGCACACACGTGAAGGAAAAATGGGCAAAGAATCTGTATCTTGCTTG
TTTGTGCTATGGGCGAACTGTATCTTGATTCCTGTGTTATCGGCAGGAATTTGTAAGTCGATATTTTTAGATTTGGTTA
TTTTGTTTTTCCCCCTCTCTGGGTTGATAATGATTTGTAAGAAAATATGTTGAACGAGAGGAGTTAGCTGCAGCAGCAG
AGATTATGTTGTACGATAAATGTTTTATGAGCCGTATAGTTGGCTTTTAATTTGAGATCCCGCCAGTAATTTAAAGTTA
AATTATGCAGTGCTCTGTTCCTC
>Contig_766
GCTGAGGGAAAAAAACGGCGCGAAGAAGCTAATGAACTTGGGTTTAGAATTCATTCCCATGGATCAAATCATCAAGGAT
GCTGTTGAGAGCCTAAAGAATAAGGGATTTATTTCATAAACGAAACTGAAGGATATGAAACTTAAGAAGAACCTACTTA
TTGTAGATGTGGCGAGGACGTGCAGCCTAAATGATATAGTTAATGGATTGTGTTTAATACTATGTACCAGCCATRCCTC
CATGCMATCTGTATGTGWATAAATAAGCAACATTTGAATGTTCATAATMTATTCYGCTGTGATATTTGCTTAAAATTAA
AAGTTAACATAGTCCCAAGCTCAATTCTC
>Contig_767
AACTTAAAAGAAAAGGARRCTTaaCAAaGCAGGACAcAAGTACTGTTTGTTGGGCAAGCTTTCATCTGAGGTTGGATGG
AATCACTATGAGACCATCAAGGAGCTTGAGAACAAGAGGAAGGAGAGGGCCCAGCTTGCATATGAGAGGAAGAAACAGT
TGAACAAGCTGAGGGTGAAGGCCGAAAAGGTTGCYGAGGAGAAACTAGGTCCTCAGCTAGAGATCATTGCTCCTATTAA
ATATTGATTAGTAGAGATTTGCCTTTTAAGATGAAAATGTTGTTGAGGATTGACTTAAGAATTAAATTTTGTTTTGTGT
TTATTAAGATACTTGGTTGTTCCTTGTGATGGTTTTAAGTATTTTGGCAGTAGTTCTTTCTGATAGATAGTCGTACACT
TGTATGCTGTTTGGTATTTACGAATTAGCTAAATCACTGTTTTCTCAATTCAGTTCGATTGCTTTTTtCTAGATGAGTT
CATTTTTAGGAATGATTCTACT
>Contig_768
TCCGGAAGTTAAGCCTCGTTCTCATGAAGAAGTCGATGTCATTAACACAAGCTCCCATGCTGCTATGGTGACTGGGACA
CAACAATGCCTTGTTCTGCAGTAATGAGCAGATTCATGGTGTTTTTCATGTGAATCTAGTATTGCAGTTTGCCATTTGG
GTTTATGTCTGTACCTTATTGGATGCTATTCGATGCCTAAATAAGCAAAACTGGTTTTGCATAGTCAGCTTTATTGTTG
CAGTTTGTGTATGCTGCAGAACAACTTTGATCTATTTGTGTAGGGTGCTTTATGGCTAATGTAAAATACTATGTAGTGA
TTATTGTTGTGGATGAATAAATGTTATGCTTTGTAAAATACCTTGTTGCTTGTATTTTATATTTTCTGCTTTTCCCTTT
TGTCATCCTCCTCTTTGGGGTGATACAACTGTTATATACATGACCATAGCAA
>Contig_769
AGAGCAACCATCTACAGCACCAGAGGCATCTAAAATTCCTCCACCACCTCCACCACCTACTCCCTCTCCTAAACGTAGT
CCTAAGATTAGCACTAAGTTTTCAGACGTGTTTGCGTTCAGTGGGCCAGCCCCAGAGAGGATCAACGGTAGGCTTGCAA
TGGTGGGGTTTGTTTCAGCTCTGGCAGTGGAGCTAGCCAAGGGTCAGGATCTGTTTGCTCAGATATCCGACGGTGGAGT
CTCGTTGTTCCTTGGCACCAGTATTTTGCTGTCAGTGGCATCTTTGATACCTCTGTTTAAAGGGGTGAGCGTGGAGTCC
AAATCAGATGGGATCATGACTTCCGATGCTGAGCTTTGGAATGGAAGGCTGGCCATGTTAGGTTTGGTAGCTTTGGCCT
TCACTGAGTATGTGAAAGGAGGGACCCTTGTGTAGGTCTTTGATTTGCTAGCTTAATGTATTTAGAGTTTACAAAATTT
ATATAACAATGCCACATTTTCWTTATAGACTCTAGTATAATCTTAGCTTCCATTGGGTCCTACTTTTCTAGTAAGCACT
TTTGCTCGGACGTTGAATTTTTGTAAAGATTCAAGTGCTTGCTGAAAAAGCAATTAGAGATGTTTGGTGGAAAAGCATT
CGGAAGTGCTTTTAGCTTTTACTAAACGCAATTAGAAGCGTTTTCAATTGTCTAAAATTACATTTGGATTTCTTCCAAA
GGCACTCCAAACCAGCTTTTAATATACCATTAAGCATGAGGATCAAATACCCTATGTGCAGAAAAACTTATATG
>Contig_770
CCGGCTCTAGAGGGATGGAGCACGAAGTTTGGATGTACCTGTGACTCTGTACCATGTTTTTATTTTATATATTTTTTTT
GGTCCTTTGATGTTTTAAAATTATATGGAAGAATATATTCGGAGATTTGTTAGGGACAAGAAGTAATAATATATTATTG
AAGATGTTCATAGTGGCTGGCTCATGTGCAACTTTCTTTATTGTCTATGCCCCTGTTTAATAATAATATTGCCAGTAAT
GTTTACTTGTCAACATTATTCTTATTCTCCCTAGTTTTTAATGGCTTCAAGTTCAAC
>Contig_771
GTTAAGGTAAGTGGTGAACCAAAACTGGAGACACCAACCATCGATGTAAGCTCTCAAGAATTCTATGGAGTGGGATATG
ATGATAGTGACAAGAGAATTCCTGACATGACTATTATCAATAAGCAGCTTGGCTGGAACCCGAAGACTTCGCTATGGGA
CCTGCTTGAATCAACCCTCACCTATCAGCATAGGACATATGCCGAAGCTGTCAAGAAGGCCATCTCCCAAGCATCTGCT
ACAAGCTAAATAAGTACGGCTTTGGGAGGATTCTTGCTTAGATGTGCTGTTGTTTGACAGGTGTTAAAAATTCTTTCTA
AAGAAGTCTTCAGATGTATCTTAATGTCTGATTTGAATATATAGTACATTTTTTCGTGTTACCAGTGTTGTTAGTCAAT
AGTTCATGGTAGAGGTCAACAATTGTGCTTTGGATATATGCCTGCAGAATATATCTAGATTTCATTAGGGAAATATATC
ATGTTACTGTAATTTGTCACCAGAGCTTTTGTTGCGACATGCTGGGGGCTATATAGGCCACATTATACAAGTGAAGTGT
TTTTCTGTTTCTTTAGGGGAATGCTTGCCATTCCTCTATTTTGTACTAGGGTGTTGTATTCATTTTCGATAACCCTCGC
TGGCTCTTGTTGGCTCTTTTAAATTATTATTAATTTATTTATTTCAAGCATTCT
>Contig_772
GGAGACAGTATCCCTGGGCATGGTGGAATCACAGACAGAATGGATTGCCAGATGGTGATGGCTATATTTGCTTACATCT
ATCATCAGTCGTTTATTGTGCCTCAAAGCCTCTCAGTTGAAATGATCATAGACCAGATTTTGATGAACCTCACCGTCGA
GCAGCAGCAAGTTCTGTTTGAGAGGCTTAAACAAGTGTTACAGGATAGGCTGGTTGGATAATCGTGTGAATAACCTGTA
TTTGTGTCATCACTCCTCTCCCTTGCATGTTTGTACATGTTAGCACAGAGAGGGAACC
>Contig_773
TTCCTGTTTTAATaCTGAAAACATGGTCTTTAACCTTTGAACCCTGATCTGTTGTCTGGTTTTAGGCTGGTTCATTATT
TTGACTAGTGAAAACATGGTTTCACGCACTTCTGAAGTCAAAGTTGGAACTTGTATGATCGTGTTTCCTTTTCACTGTT
TCATTTTAATAATGAATCTGCTAAAGAGATTGATTAAATTTGTTTGACAAAATAAAaGATATGCTAGCGTTAGTCGTGT
G
>Contig_774
GCCGGTATTTGCAATGGTGGAGGTGGTGCATCTGCCCTTGTTTTAGAGCTGTTGTAAGCGAGTTTCGTTTCGATAACTG
GTCAGACGCTGAGGTTGGACCTTCTCGCGTGAGATGAAACTGCCACTACCAAAAAGTCTCTGTTTTGTAGTTTTTTCTC
CATTTCTTTGTATTTGATTTGCTTCCCAATAAATTACAAGTGTATTTATAGATTTTAGAAGAACTATATTTCCAACACT
GTTCACAGTCTCTCTCTCTTTCTCTCTA
>Contig_775
AGCTTTAACAAACAAACAAAAGAGGAGGACACAGATGATGAAGAAGAAGAAGTAGCTGAAAAGTCAAAACCCATTGTGA
AGGATGATGAAGAAGAGGAGAGTGGAGAGGAAGACGATGAAGAAGAAGATGACGATGATGATGAAGACTGAAACTGGGT
ACCATTTTGGTCCATAATCTCAAGGCCATGGGATGGGACTTTGTGTTTACACACGCCTTTCACTTATGTTAAATATGGT
TGTTTATTTGAGGGGGAGTGCAGAGCCCTTGCAGTACGTCTATATATGTATGTACCCAATCCCTACCGTTGTTGTATAT
ATATCCTGTTTTAAGCATGCGCATTGGCCGTGCATGAAATCTTACAATATTTTCTTCTATTTTGCTAACAATCATTGTG
CAAGTTATCTATCAAATATTaTTGCTTAT
>Contig_776
AGTTAACATGGCTCCAACCGTGTCAGCCAAAGCCAAAGCGCGAGCTGGTAGTAATCCCAGGGAGAGATTTGTGGGGACT
CCAAGCAGTGAGTCCAAAAGAAGGCTCTCCTTCCCTTTGACACAAGGCATTGGGTCTTTCAAGTGGAACAAAGCTTCTT
TTTTCTCTAATAATAAGGATTCCAGCTCTCAAAGGATTTTAGACAAGAACCCGCCCCTGCAGTCTCTAGGAAATTTGAG
CATAGATTCCACGGTTTCTATGCCTGCAGGAGTTGGAAGGAAGCCATTTAATAGATTTGTGTGATTTATTTTCCTATAC
TTTTTAACCTTTTCTTCTATCCCCTACTGTGGTGTTTATTTTCCTTGATTGATTGTATGGTGATAGCTTTGAGTTGCAA
AATACTGATGTATAATAAATATATTATATATAGGAACCGATTATGGTTTGGATATTATTTGATGCAACGGAATTTGGGT
TTTGATATCATGACAATTTTGTTTT
>Contig_777
CAAGGCTTTAGCAAAGAGGATAAAGCTCGTCTATTGCAGTTTGTGACTGGCACCTCTAAGGTGCCTTTAGAAGGTTTTA
GTGCACTTCAAGGGATTTCAGGCTCACMAAAAGTTTCAGATACACAAGGCATACGGCAGCGCTGATCATTTGCCATCTG
CACATACTTGTTTCAACCAGTTGGATTTACCTGAGTATCCTTCTAAACAACATCTTGAGGAGAGATTGCTTCTTGCGAT
TCACGAGGCCAATGAAGGATTTGGATTTGGTTAAGAGTTTAGGGGGTTATAAAGTGGTCACCATGTAGATAATATTAAA
TGTTCAAAGTTATATCATGGAAGGGTGTCAGTGGTAAATGGGCTAAAGAGATGCTGAGTTTTTGTTGATGCATTATAAA
CTGTACAGTCCTTTTTTTCTTTGCAATGAAAGTGTCTTTGGCAGTTATTTTTTGCCAATTGGCCTTCACTCATCATTTT
ATAGCCTGGTAACCTTTTCTTT
>Contig_778
ACAAAGACTTACGGCTCAGGATCAAGTGCTCCAATTCATTTGGGTCAAATTGATATTACAAAGGCTCTGGCCCTTGTTT
CAGCCTTTGAGTCTATGAATCTGGGGGTTCGTGTTGACAGGAAAGCCATACTTGAGGGCCAGCTCATATCCAATGGTTT
CTTGGCTTTTCTC
>Contig_779
GTTAATGTTCCATGCAATTCTTaGGGTTCATGCCAAGTTTGACAATCCACAGAAGAGAATCTTTTTCACTAACAAGTCT
TACATACCATCAGAAACACCAAGTGGGTTGAAGAGGCTAAGAGAACTAGAGCTGGAAAATTTGCGAGGAAATGGAGAGG
GTGAAAGAAAAACAAGTGATAGGATTTACGATTATGACACATACAATGATCTTGGAGATCCTGATAGCAAAGATGAACT
GGCTAGGCCTGTCCTTGGCAGCAAAGAACATCCATATCCCAGGCGCTGCAGAACAGGACGGCCACGCACCAAAAAAGAC
CCCTTATC
>Contig_780
ATTCATCTCTAATATCTCATCTTCTTCGAAACTCAAAATTTCCCAAAGTTTTCTGGGAAAATGTCAGGCCGAGGAAAGG
GCGGTAAGGGTTTGGGCAAAGGGGGAGCCAAACGACATCGTAAGGTCCTCAGAGATAATATCCAGGGCATCACCAAGCC
TGCGATTCGTCGTCTGGCTCGCAGAGGTGGTGTGAAGCGTATCAGTGGTCTGATCTACGAGGAGACCAGAGGCGTCCTC
AAGATCTTTCTCGAGAATGTGATTCGTGATGCAGTGACTTACACAGAGCACGCCAGGAGGAAGACTGTGACCGCCATGG
ATGTGGTGTATGCTTTGAAGAGGCAGGGAAGGACCCTCTATGGTTTTGGGGGTTAGATTGGGAATTTTCATGCTGTGTA
TTGCGCATATTAGGTTTAGGGTGGTTTCAGATCTTGGCTTTAGATCTATGAGCTTATTAGATATTCTGTGGTTAAGAAT
TAGCGTCGATGTAATTTGCTCCCTTATTTTGAAGTAATACAAGTTCAATTTGTTAGCG
>Contig_781
CGGGCCGAGGAGGCGAGCAAATCTTAAGGGATGATTTTGCGCGTGACCCTAAAGGTTATTTCAAAGACCTCCACCGCAA
ATAGATAGCCAGTGAGGGAGGGAGAGTGGGAGGATTTTGCAGTTTCCTTTATATCAATAAATATACTGCTGTGCGTGGC
TTTTCTTTCTCTTGTATGTTCTGTTGTTTGACGTTATATATATTTTGGTGTTTTTGTAGCTCATTCTCTTTGTTCTGCT
GGATTGAGTTCTGAATTCAAATCG
>Contig_782
ATCCCTTACTAACACAGCTGTTGGTGCTGAGGTGACCCATAGATTTCCTACCAATGAGAATACCATCACTCTTGGCACC
CAGCATGCCCTGGATCCATTGACGACTTTAAAGGCACGAGTGAACAATTTTGGCAAGGCAAGTGCCCTTATCCAGCATG
AGTGGCGTCCAAAATCATTTGTCACTATTTCAGGAGAGGTAGACACCAAAGCCATTGAGAAGACCGCCAAGATCGGGTT
GGCTCTTGCTCTCAAGCCATGATCGAGCTTATTGCCTACTGTTGCAGGGAGCAGGGGTAGAGGGATAGTATAGTTTTCT
TTCCAGGCCGACTTTATTTTGGTTCCAAATGTTGATTTTCTTGAAACAAGTCCATATGTTAGGGGAATCGTTCCATTTC
GGCGGTTTTGGTTTGTAAAAATAAAAATTTGATGGTATCAGACGTATTTTGTTACGTTTCTAAATTGCTGTTTAACAAA
CAGAGGATGATGAAGCCTGTTAGTGGAGAGGTAGGCTTTTAACTTTGTTCCCCTTTTTGGTGGGTGTTTCGTTAATCTT
TTTCTTTTCCTCCCATAATTGATCTTTGCAGCTTTGTTTTGCATGTC
>Contig_783
ATTGTGGTCGTTCTTCACGAGATTAATATGGATAGAAGCGGGGAAGACTGAAGCTGTGATGTGAATCGCGATGCTGCTT
CTTAATTACAATTAAATTATAATTATAATGAATAAATTAGTGAGTTTCACTTGTAATGTCACTTAACCCTATTGGAATT
TCCAAGACTACTTGTATCGTGTTTTaCTGGAATCTT
>Contig_784
TGATGACGCTAtAGCTTCAATCCGATTAATTCTTAACAAATTAGTATTTGCAATTTGTGAGGGTCGTTCTAGCTATATA
CGAAATTCTTGATTAATAATAAGATAAGTAAATTTTTGGGGGAACTCCATATAATAGATTTATTGAATCGGTTACTATT
CTTATATAGTaCAAAAGAGATAAAAATAACTGGGGATATTATGTGATTTGTTGATATTCAAAATATACAATTCAAGTAG
GCAAGTCGAAAG
>Contig_785
GTGAGGATGTGAAACAATTTTCTTGAGAAGTGTTCTTTTCGGTCTGTCTATTGATTTTTTTTtGTTTGGTTTTTATCGT
CAAGGACCTTGTAAACAAACCATACTCTGTTGTGTCCATAGGTGAGGTAATGCTTATTGAACAATAATATTTATAGTCA
GCAAAACATTTTCAG
>Contig_786
GGTGAATTATGATGATAAATTTCCAATGTAGGGGAAAAAAATAAAAAAAAAGAGATGTGTAAATATGCTGTGTTTTGAG
GAGAGGCTAAGAAAGGGTTGGGCGGGTTGGGCAGTTTTCAGTGTGATAGGCAGAAGAAGCTCAGGTGGGTAACTGTGTT
TAGGTTGGAAGCTTAAGATGTTATCTAGTGTATTCCCAAGGGAATTTGCAAGGTTGGCTACTCTAATAAAATCTGTGTT
TTTTTWAATATTCCTACTAACATTATATTRGAGATAAATATGGCACTTGG
>Contig_787
AAACTAGAAGGTCAACCACGAAGATTTTAATGAAGGTATCATTCAAGTTCAGGCGAAAAAGAAGGCGAGCCTCAACTAT
TACGCATAGAGTGGATGGGTTCTCAAAGGGTCTTCAAGCCTAGTACAAGTTCCAACTTTTAAGTTTGTGCACCAGAACC
ATACCCTCGTGTAATTTGATCTATTGACTTGTAGTAATTTGTGTTTGTTTTTATAACCAGTAATGGATAGACCACTGCT
CTTGAGCATTTTGCAGTGACACTTGAAAGTTAATCCAAATATGTTAGACCATTTTTCTCG
>Contig_788
ATAtAAGAGGTCTAGATTATCTAGGAATCGGAGGACTGTTAACCGTGCTTATGGTGGCGTATTGTCTGGAGCTGCTGTC
AAGGAAAGGATCATCAGGGCCTTTTTGATTGAAGAACAAAAGATTGTGAAAAAGGTGTTGAAGATTCAGAAGGCAAAGG
AAAAGCAAGCCTCAAAGAGCTAGATTTCAAAATCGAGTGAGTGTTACATAGCTACTAGAGTGATTTTGGCTTGTCGTGG
GCTATGGGAAGTAATTTGAGTTGTTTCAGTTTGtACTTTTTACATTTTGTTGTGGATGGTTTAATTATGATGTTAAGTA
CTTAATTTTGTTCAGAAATCCACTCTTACCATGGATTTTCCCTGTTTTGTATTTCAGTGGTAACATATACATTTTCCAA
TTGTTTGTGTAATGTCAGTTTAGTAGCTTTATTTATGACTCCAGTTATGTGTGGATCTTTTCCAAACCTTTCATGTAGT
TGATTGTTTTTCATTG
>Contig_789
GTAAAGTAAAGaCTaGaCRATCTGATTATCATTTTACTACCAAAAAAGAGATCCAAAAAAWWGAACAATTTACCTTCCA
TTTGAATTTTT
>Contig_790
AAAAAGTAAAGGGTTTAAGAATWGTGGTTGAGAAGCTAGCGGAAAAGGCAGTGGAACTGGACACGGTTGGAGAAAAGGA
GGTGGAGACTGAAGAGGATGTAAAGGAAACTATAGAGGATGAAAAGAAAGAATYAAATGGGGCTGATGTAATTGACAAG
CAAACAGAAGAGGCAGAGGTGAAGTTCGAAAAAGTTGAAGAAGAGAATGTGGCAAAGAATGTTGAAACTGAAGATAATG
AAAAGAGGAATGTTATAAGTGAGGATTCAGCTAAACCGATTGAAGAGAAGCAAAAGAAAGAAGTTGGTGGGGTTGATGT
GGTTGAGAAGCTAGCAGAAGTGGCAGCAGTGAAGTTGGAAAATGTAGAGAATGTTATAAGTGAGGATTCAAGTCAACCA
ATTGAAGAGGAACAAAAGAAAGAAGTAGGTGGGGTTGGTGTGGTTGAGAAGCTAGCAGCAGTGGCAGCGT
>Contig_791
GAAAGCAGTGGTATaCAACGCAGAGTCATCGGGGATCAAAGCCAATGGATCATTCTATGGAGATTAAGTCTC
>Contig_792
CGGCTCTTTAAGCTTCCGATTAGTGCTATTATGCAGGACTGAAGTTTGTGTGTGCTTTCACCAAAAAAaGAAGTTTGTG
TGTGCTTTAGGATCTMAGAWTGTGGTTTCTTTWGTATTTGACATATAAYGTATATAATaTGTAGGTGATTTCTCCATGC
TTGTTGATACCTGGCCTCTAAAGGGTTTGAACTTTATATAGCATAGAAGATGCGATTCAATATATTTGGTTGGTTTTTG
TT
>Contig_793
AGAAGGCCAAAGAAAGATCAGGACATCAGTCACATTTCATAGGCCAAGGACATTGAAGAAGGAAAGGAACCCCAAGTAT
CCCCGCATTAGTGCACCACCAAGAAACAAGTTGGACCATTATCAAATTCTCAAGTATCCATTGACGACTGAGTCTGCAA
TGAAGAAGATTGAGGACAACAACACACTTGTTTTCATTGTTGACATCCGAGCTGATAAGAAGAAGATTAAAGATGCAGT
GAAGAAGATGTACGACATTCAGACCAAGAAAGTGAACACCTTGATCAGGCCCGATGGAACGAAGAAGGCATATGTTAGG
TTGACACCAGACTATGATGCCTTGGATGTGGCCAACAAGATTGGGATCATCTAAATTAATGTTGTGTTATCTTTTTATA
TTGAAGCCAAGTGATTTCCGTTCTTGCTATGACAGTTTTGTTAGTATTGCGCTATGTTAGTACTCCTGGAGTAGTTTGG
TTTTCTTCAATTTGTATTTGATACTATATTCATCGTTTCCTTTTTCTTATGGCAATGGGATGCGATTAAAATTTAGTTC
GGTGTTAATGCCTTAATATACACTGTCTTTTHCCATGTTTTGAATTTTTTTTAAAACATAAGCAACCATTTATTTATGT
TGGATC
>Contig_794
TGCTGGTTGGCTTAGTTTCTAATTAAATGAGTTGCTTAATGTTTTTCTACTCTCATTTCTAGTATGAAATCATTGTAGC
TTGTAAACCCTTATATGAATTTTCTCTTAAATTCTCTCTC
>Contig_795
CMAAAAAAAACCAaGAAGCTCCGAGTTCTCACCGTGTCCCTTTCAGTGTGTATATATCAACAACGCATATCTCAATTCT
CCCTTCACTTCAACGCCATCAACATTTCTTTCTTCCACAGCGTCCGTATTTATTTCCCCGCTCTCAGATTCAGATCAAC
AATCTCAAAGACCCCCCCCC
>Contig_796
TAAGWCTTTTaCCTTaCTTATGAAGGAAGGCCTTTTTCAAAGATTCTATATAAATTTATATATGAAACCGAGATAGTTA
CCTTTCAGAAAATTCGAATAATAGTGAAAACGCTTATGCTTTATTTTTCTGAAGGTGGGAGAAAAGATAAAACTGATTA
TTAATAAAAATTTTAGTTTGAAACTCATGTAATTAACCTCTTTCTTTTGGTTAACTCGAG
>Contig_797
GTAAAAAACAAAAAAAGAAAAAAAAGgTAAAAAAAaaGAAAAAAAAAaaTTAAAAAAACTTAAAAAAAGGAAAAAAATT
TAAAAAATAAAAAGAAAAAAAGAAAAaCGAAAACAAACTAGACGAAAGaCATTTGCCAAGGATGTTTTCATTAATC
>Contig_798
GTTCGGATAGCTTGCTGACATGGCATGCGTTTCAGAAGATGAGGGATGTGTATTTTGTGCATGGCGGGCCTGAGCAACA
CGCTGGAGTGTTGTATGGGTTGGAAGTGTTTTGATCATTTAAAGATACAAAAATTTATAAATTAATTTGTTTATTAAAT
TTATTTGCTTTCTTAATTGGGGCAATTTAATTAATAAGATAAACAATTCTTTTTGGTATAMCAATTTATAATGGGAATT
TGATAATTTAGGCT
>Contig_799
TACCAGCCTCCAACTGTTGTTCCAGGTGGTGATCTTGCCAAGGTTCAGAGGGCAGTGTGCATGATCTCAAACTCCACCA
GCGTGGCTGAAGTGTTCTCGCGCATTGACCACAAGTTCGACCTCATGTATGCCAAGAGGGCATTTGTTCACTGGTACGT
GGGCGAGGGCATGGAGGAAGGTGAGTTTTCTGAAGCYCGTGAGGATCTTGCTGCGTTGGAGAAGGACTATGAGGAGGTC
GGTGCCGAGGCTGACGAGGGCGAAGACGGTGATGAGGGAGACGACTACTGAGACAATTTAAATGATATATGTGGGGTAT
CATTTTGCTTTCAAAAGCATGTAGTAACATTGATCTGGTTTtCTTTGTTCCTGAACTAAAGACTTCTCAATCGTATGAA
TGTTGTTTAACAAGAGATTTGATTGAAGCCAGAAGAATTCCAAAACCTAATCAATTTACCTAaTGCATTTgTWWG
>Contig_800
AATTCAGAAGCTGCTCGCATGTTTAGCGAGAACAAGCGTGAGTACAACCGAAGAGTGAGGGAAATCGTGGAACAGAGTT
GGACAGCAGACTAACTCCTTCGCATGGGAGCTTGTAGGACAGTCRGAATTTGTTCAAAGGCATTTTATAAGTAGCATTT
CTAGCTACTGCGAGAATCGTTGTGCCAACTTATCAACATTTATCCTGTATTTCAATGTTTTATTCCCAAATTATGATGC
GTAGGATTTGCTTTGTCTTAAGATATGTCTTGCCAGCTGCCACATTGCATTCTTGGTTAATCTCTTGTAAAATAGTGTT
GTGTATCAATTTGCATTGGATTGTTATGAACTTGGTTGTTCGGTATTTGAAATGAAAGTTAGTAGTTTACTCAAAAGCA
GAAATTTTCGGTCCTT
>Contig_801
ATAGAAATTCTAGCGCAAACTCTAGAATCCTCTGTATAATTAAACTGAGCTGGGATTGTATTACAGATGTCACTCCATT
TTTTCGTGTAATGAAATCCACTTCTTTTTCTCCTTGTGAGGGTTTGC
>Contig_802
ATTAACACGTGACGTTAGGAACAAaCAAaTTACAACACATACAGTTTTAATGGAAAAAAGAAGCTTGTGCTTTCTACCA
CTAGTTGGATTGGTGGCAGGAATGACTTCCTTGGCATTGCTTATCTTACTGTTGGTGGATTGTGCTTCTTTCTGGCCAT
GGCTTTCACAGTTGTATATCTTGTTAAGCCAAGGCAACTTGGAGATCCATCTTATCTGTCATGGAACAGAAATCCAGGA
GGGCACTAAGGCGTTTTAAACTGCTCATGACAATTGCTTCACTCAAGCGTTCCCTATTGGCCGATTTTAATTATATGTA
TATTAATGTTTTCAATGTGAGCAGTACATATGACTTTGAGAAGCATTTCGGTCATTTGGAGTTTTCTTTtATTTTTTTC
CCATTCTCTTTTGAGAGCATGACATTATGAACTTTCATGTATAATTCCAGAAATAGTATTGAATACATCTAAAGTTATT
TCCATTGATCGATCGCTTTGTTTAAGATCTACTAAAAAAATATGATTGGTTTTTTTGCGTGTGTTCC
>Contig_803
AGGAaCAAAaGaCTTaGGGATGACCAATGGATCTTCTGGGTTGGACCATTTATTGGAGCTGCCATTGCTGCCTTGTACC
ACCAATACATTCTGAGAGCAGGAGCCATTAAGGCTCTAGGGTCTTTCAGGRAGCAATGCTTAGTTAAATATTTTCACCC
CTGGTTTTCAAGTGGAGATGGTCTCTTTTTCTAAAAAGAATAATGAACAACATGGAGGAATGCAAGTCTGTCCTGAGGG
GGGTCCTTTCAGCAATCTCCTCTTGTCTCTCTCAAGGGCTCAAAAGGAAGGAATTGGTGGAGGACCATGGAATTGTAGA
TAAGCATGGCTTTGGGAAAGGGTGTTATTTTGTACCCCTCTCTTCTTTGTTACTTTTCTTACTTTGCTTTTCCAATTAT
GTTTGTGCTATTTTCATTTCTTCTGTGTATCCTTATCTTTTATTCCCTTTTTTTCTTTTGTTACTTTTCTAAGTGGTGT
ATGCATGTTGATGATGATGGCAGAGAAAGCTAATGAAATATGGGTTGTGTTCATTGGTCTC
>Contig_804
CGATATAAAACACTCATGTCGCTAAAATTATTTGAACCCGTTATTTGATTGGAACAAATCGGAAAAACGGGTATTTCAC
CCCCCCTTTATTTATCTTTTTTATCCAATGCTGAATCGATGGCCTATGTATAAAGTAAGAAGAATTCTTTGGATTAAAA
ACMAAAAAAGAAACAACCTTGCTGACAATTATTTGTTTGGTCAGAAGAGTCCTCCGAATATTATGTTCTTGGATTAGCG
ATCCGTTTCGATATTTTCGAATATGAATAGAGAAGAGAGGATAGGCTCATTACATTAAAAAAATATGGGAATTCCCATA
AGTAATTG
>Contig_805
AACAAGTTTAATTATTAGTAAAGCCGAAGTCAACGAGGGCACGACTGTGAAAAAATTAAAGCCTCGAGCTCGAGGACGT
AGTTATCCAATAAAAAGATCCACTTGTCATATAACTATTGTATTGAAAGAaTAaTAaTCTTTAGATGAAGAGGAAGAAA
TAGCTAAAaCTAAAAGCTATAAATTAGAGCTGAGGAATATTTAAAGGAATAATATTCTATATTATAAAAAATACAAATA
CGCTATATTATGTTATGCTTACAAAAAACCGAATGTWT
>Contig_806
AAATTTAATAGTAGACTAAGTACTACAAAGTAGGTAGCTCTTGATTTTTTGTGTTTGTTTGCTCTAATAATTGCGTAGT
AGCAGATTCTATACTTACTTTGAAAGCTGAAACTTTTcttttGAAATTTTTGTTAAAGGAATTTCCTGCTTGGTTATAA
ATACTGCACCCTTTTTATTGGACGCTTCAGCCGCKCATTCGAAACATCATTATCCTCGTATTTGTGGTTTCTCCTCATG
CTTATTCAAATATGGATGTTTGCTTTT
>Contig_807
GTAGCCAAATGCCTCGTCATCTAATTAGTGACGCGCATGAATGGATTAACGAGATTCCCACTGTCCCTgtAGGCAAGGG
AAGTCGGCAAAATGGATCCGTAACCTCGGG
>Contig_808
GGAGTTTCCTCGTGTGGCCAAGGCTGTTATCAATCAGGTGGCGGATAATTTCTATAGACCCGATTTGAAGAAAGCAGCC
CTTGCCAGGCTTAGTGTTGTTCACAGGAGTCTCAAGGTCTCCAAGTCTGGTGTCAAGAAGAGGAATAGGCAGGCTGTCA
AGACCCCTGGTAGGAAGTGAGATAGTGGGGAAGATGTGTCATCGTTCTACTATGTTCATTTGGtGTTTTTAGTTTTACT
TTTCCAGGTTCAGAGAGACATGATTTCCCATTTTATATTTATCTCCAGAAGAATGTGGAAACTTTTGCCCTTTTACTGA
AAAAGGGAAGGTCCCTGTTTGTGTTTTTTTCCTTATCACCAAGTTTTGCTGAAGATTGATTTGGTAATTTTCAGAAATA
TCTTAATCATAGATTTTCGGGATGCAATTCTTGCGGTTGAATGACAATTTAAATCCAAATTCAAGTTTACCAGGTC
>Contig_809
GCAAAAGGAAGTGGAGAAAGAAAGAARAAAAAAAGGGAGAGGGAGAATTTTTtGAGGCAGAGAAAGAGGAAAAGAATGT
CGTCCCGCAAGGAAGGAAAGACGATCAGAAGAGCGTGGATGCTTCATTGATAAAGTCCATTGAGGCTGTCCCAGACTTG
AAGATATACTTAGCCGCGAGATTCTCTCTTAAGTCAGGCATGAAGCCTCATGAGCTTGTCTTTTAGACGATTCTCTCAT
ATATTACTCATCAGGATAAATTTACTGCTCCTGGACTTGTTTGTTTCAGACTATCCGCAATTTTGTATTATCTTTATCA
TTTTATTGGCAGATCCAACATTTGTATTGATTGGTATTGCATTATGAAAGTTTTAATTCTTTTGGCC
>Contig_810
GGACAGCATACCAAGACCACTGGCCGCAGGGGGAAGACTGTTGGTGTCTCCAAGAAGCGTTGAAGAATTTTTATTGTCT
TTCTTGGATGTTGTTTGGATATCATGTTTGCGCATTTTGTTTTACATTTTCAAATACCCTCTAGTTTAGCAACCTCAAT
CTACTTCAGTTTTGATGGATTCATGCAGTATGTCTAGCTGTCTTTTATTTGTTCCTTTTGGACTGCTTGGTCTTTTGTG
TTTTGAGGATAGTATGTTATGCAATGGAATTTGATCCCCTATATTAGTTAAAATTCTCAATGATCCTTTTTATGATTTT
GAGATTGTTGAT
>Contig_811
GCCGCTGGATCTGACCCTTTTGCAACTGTTGCTGCTGGGGCTGATGAAGATGACCTGTACAACTAGGATAGTCTCTGAT
TACGTGTCTTTTTCATGTCTGAATTTCAACTTTGCATTTTGTATTCCATTGATGATGTGGTGGTAGAACCGTGGAAGTG
CCCATTTAATCACATTATTGTATCCAGAAAGTCCTCGGGGTTTCCAGCCATTGGGTGACCCCTGGATACTACGAAGTTT
AAAACAGTGTTAATTATTTTCTTTTAAGATTATAATGGATAATTAAAAAACACAGCAGGTTTTACTTC
>Contig_812
CGGAACCGTGGCTCTCCGTGAGATCCGAAAGTACCAGAAGAGCACTGAGCTCCTCATCCGAAAGCTCCCATTTCAGCGT
CTGGTCCGTGAAATCGCTCAGGATTTCAAGACCGACCTGAGGTTCCAGAGCTCTGCTGTGGCTGCTCTTCAGGAGGCTG
CTGAGGCCTACCTAGTTGGTCTCTTCGAAGACACCAACCTGTGCGCGATCCATGCCAAGAGGGTCACCATCATGCCCAA
GGATATTCAGCTCGCTAGGCGCATTAGGGGAGAGAGGGCTTAGGTTTGTGATGGGTTTTAGTACAGAGAAGGACTTGTA
TTGGGTATGGTGTGTTCTAGATGAAAGGCTTATTTTTTTTCCTTTTGCTCTTTTGTGTTCTTTCGGGTAGGGGTAGAAT
TGTAGTTAAGAATCTGAAATCTTGTAATGTTAACATCTACGTTAATGAAATTCAGCGCCTTTATTTCAATTC
>Contig_813
AGTAACTGTTAGGATTTAGGACTGACTGCTGTAATTTTAGGGAAAATATCATCAGAATTAGTATAATTTATGGGAAATG
TGTGGACATTCTATGCTTGAGAATTACAGAAATTGCTACTCCACTTCATTCCCTCGCTCAGAATTTAAGTCATTTTCAC
TGT
>Contig_814
TAGAAAACATTATATTTCAGCATCTTTTCGTGTGCTTTTGGTTGGTTTCACTTTTAGTAGGCAGGCAAAGTTTTCATAG
TGTTTGGTGAGACTGAATTGTTGATGATCGCTAATAAAGTTCCAATCACATTTTTAATTTTTCTTTATCAACCGTTTGA
TtGATCTCCAATATAATTAAATTTGTGTG
>Contig_815
GGCAAGTGTGGCTCAGTCACAGTCAGGATGGTGCCCGCTCCCCGTGGTGCTGGAATTGTTGCTGCCCGTGTGCCCAAGA
AGGTCCTGCAGTTTGCTGGTATTGATGATGTTTtCACCTCCTCCCGTGGCTCCACCAAGACTCTTGGCAACTTTGTCAA
GGCTACTTTTGATTGCCTCCTGAAGACTTACGGTTTTCTGACCCCTGAATTCTGGAAAGAGACACGCTTCAGCAAATCT
CCATTCCAAGAGTTCACAGACCTGTTGGGCAGGCCAACCAAGCCCCTTCTCATTGAAGATGTGGAGAAAGTAGAAGCCT
AGTCTGACTGAGAGAAGCTAGTGTTTATTGAAGATGAAATCTTAGTTTCGGCATTTGATTTCTAGTCTTGAAGACATAA
TATGTTGCCTTTTTGGTTTATCAACGTTTTTGTAATTTCTTTCATCTTATTTTTGTTTGTTTAAACTATGCTGGATTCG
TCGAATATGTTTCTTTGCTGGAATATTTTTGTTTTCACAGAGATTTACCAATGCTTCCATTCCATTTGGATATTTAATC
AATTGCCTTGTAATATACATGAATGAATGCGATAATATACTAGAGGCTACAACCTATTTTGGTGCC
>Contig_816
ACCGGGAGCGGTCGAGGAGAAGTAGTGATGATTTTGTAAAGGAAAGAGAGAAAGAATCTAAAGATTCGGAAAAGGATCG
AGTATCTAGCAAGGAAAGGAGGAAGGATGATAGAGATGACCGCTATAAGGATAGGAGTAGAGATAATAAGGTGAGGGAG
AAAGATTATGATCGAGAGAGTCATAGAGAAATGGAACATGAGAGGGGGAAAGATAGAAAGGATAGGGGAAAGGAAAAAG
AGCGGGAGAAGGACAGAGAGGTAGAGAAGGATAATGATCGAGGACGAGACAAGGAGAGGGGGAAAGAAAAGATTAAGGA
CAGGGATAAGGACAAGGAAAGGGAAAAGGAAAGAGACAGGGCAAAAGAAAAGGAAAGAGAAAAAGAGAGAGAAAAACAT
AAGGACAGAGAGGTAGAGAAGGATAATGATCGAGG
>Contig_817
AAAAAAGTAAAAAAaCAAAAAAAAGAAAAAAAAGGTAAAAAAAGAAAAAAAAATTAAAAaCTTAAAAAGGAAAAAaTTT
AAAAATAAAGAAAAGAACGAAaCAACTaGaCGAAAGCATTTGCCAAGGATGTTTTCATTAATC
>Contig_818
GGTCTGGTCCTCGCAATCTAAAGACCACAATAATCCCCTGCGGGCCCCTGTGCAGCGGGATTCTACTTTTAGTATTTAC
TAAAATAAGAGGGTGCTGACGTGTAGGCACCTTATGGGCTGAATCTACTGTGAAATTGTGGTGTCGTAGTAGAAATGTA
AGCCCCTGGCTAGGTGTTGTTTGGTTTGTTTCGTGGTTGTTTTTGCATTTTAGTTTGTTTTTGGTTGTTTGTGTCTCTG
GTTCTGGTGTTGGGTGGAGCCGATGGGGTTGAGCAAACTCTTTTGGTCATATCCTGMAGCGTCTGTAGAATTATGGTAC
TCTCCTTTTTCAATAAAGACGTGTTTGTTTAATT
>Contig_819
CAGAAAATCAACTTCGGCGAAGAAGGACAGCAAAGAAAAGCAAGCTGGTCCTGAAGGAGCTGAGGAGACAAAAATTAGT
GATGTGCAAGCTGCTGAAAAAGCTGGGAAGGTTGAAGATACTGAGATGGAAAAGGATGATGTGAAGGAAAACCAAGATG
AGGAAAAAGCACCAGTTGCAGATACCAAGACAGAAGTAGCTCAACCTGAAGAAACAAAAGTTGAACAAGAAGCTAACGT
ACCTGGCGATGCTGAAGAGTGCAAGAAAACTAGCGAAGCAGATCCAGAAGATTCAAAAGCATCCATTGATGGGACGGAA
GTTGAAGGTTCTGGTTTTGGAAAACAAACCGAAAAAGAAAATGCAGAAGGGGAAAAAGTAGAAGAGAAGGGCGAGCAAC
CACAGTTTGAGGTAGGGAAAGAGGAAGAGACAGGGGATCAGGGCAAAGCCGAAATTGCTATTGTTGTTGAGGACAAACA
TGAAGTAGAAGGAGARG
>Contig_820
AACTAACTAGAACAAAAATAGGGAAAGGAAATTACTACCAGTCATGAGTTACTTATTTAGCAGTAGCTATTTCAAGGTT
AAAAAGTTTCATACAAGCGTTAATTTCTTTACAAGGCTTGCGATGTGTGTAAGTGAAGAATTTAAAATAAAATGCTTAT
TCAATGTACTGTTAAATGTAAGATCACTATGCAATGGAAATAGACGCTTGAATTAACCAAATTTGTGGARG
>Contig_821
AAGCAGTGGTATCAACGCAGAGTACGCGGGAATGCAAAAGTTTAAAATTTtGATCTGTTCGATCATTAAAACCTTACAT
GATCTGAGTTCAAACCGG
>Contig_822
AGCAAGCTGGCTCATCACTGGAGGTAWCWWcAACTAaaTTTaCGTGTTCAAATATCACAAGCGCTGGTGGCAGAAATAC
AACTATGTCCTATCTGCAGCATTGGATGCTGGGACAGCGTTTATGGGCGTCCTACTCTTCTTTGCCTTGCAGAACAATA
ACTACAATGTGAAATGGTGGGGGACTGAACTTGACCATTGTCCTTTGGCAACATGCCCCACTGCCCCAGGTATTAAGGT
TGAAGGATGTCCAGtTTTTTAAATAACCACATAAAAAAGAAACAAAGAGAGATAGGTATTTCATTTTCAATATTCAAAG
CTAAGGAAGGAGGGCAAGTTGTCGTTCTGGAGGAAGAGGACAAGTGCCAGAGTTCGTACGAGCTTGTGTAGTCAACAAT
GAAAGGATTGGTTGTTCTACTTTTGTGTTCCGTTATAGCATAAATTTCTCGTTCAGATGAAATGTATGGCTGTTACTTA
TCTGTGAATCAATTTAACATGAATGAATTGGCAATAGATAAGTAGCTATGCTTGCCAATCT
>Contig_823
AACTTTaaGGTawGTAGTTTAGGCCTCATCTGGACCTTCTACTTCATCTACACTTCCTCTCTGGAAGAGGATGAAGAGT
CAGGATTGTCCCTCTGAGCCAAACCCCATTGTTCCTCTGTGGAGGAATGTAAAAATTTCTAGTTCTAGGAGTTTGGCTG
TTGTTTCTGTTTCGTAGTAAACCATCCCTTTGTGGATCAAACTTRTCTACTTGTTATCAACTATGTTTTCAGTCTCTTC
TTCAAATATCACTGCTTAGTTGATGCTTTTACTTSATGATGAACTCAATTTAACTTCCTTCATTTTTTTGTC
>Contig_824
AAAAAACAAACGAAACARRCCACGAGCACATAACCAGTCCCTTGAGGTTAGAGGAAGAAGAAACCACTGGATCGCCCTT
CGTTGTCTTGACTCTTGAATCTTGACTAGTAACTAACTAGGTGGTTTGCTTTGCCAAATGGAGAAGGATCAGAAGGTAG
CATCCGAAGACCCGAAGATAGATTTGTTTGAAGACGACGACGAGTTCGAAGAATTCAACATCAACGAAGAGTGGGATGA
GAAGGAAGAAGGGAAAGATTCAGCACAGCAATGGGAGGATGATTGGGATGATGATGATGTCAACGATGACTTCTCTCTG
CAGCTGAAGAAGGAACTAGAGAACAATGCTGAGAAGAGCTAGGTTCATGTATCGTTGTCTTCCGTCCCTTTGAACTTCA
TAATCATAGTGATCTGGTACCATCGATTCTAGTTGACAGTAGTGCTAGAAACTTAGTATGCCTGTTATTTGGTGGGTGG
CCAAACCCATTTCATTTGAAACTCATAACTGTGGTTTTTGCTGTTCTTGGTTAAAGAAAATTTCAGTTGTGTGAATGAC
TTTAATAACTGATGTGGTCTTGATCCCCTATCCCTTGTAGAGATATGACTATATTCTCTCAGTTATCATTGCCTGTTTT
TAGG
>Contig_825
AAGCAGTGGTATCAACGCAGAGTCATCGGGGAtcAaTCATACTCAACAACAATCAACACCG
>Contig_826
GGAAAGAGMGGTTGAGGTAGTCATCAGAGAAAAGGATTTGGCTCAGAGGAAGCATGCTGAGTCGGAAAGAGTAACTGAG
GGTTTGAAGAAGGAGATTGAAGGGATTGTCAGAGAAAAGAATGAGATTGAGAAGGAAAACATGGGCAAGAAGTGAGACT
TTTTCGATTGGAAAaTGAAGTGGAGCATTTGAGTAAGGTTGAATTGAATTTGAGGAAAGAGAAGGAACTGTTGCACATT
AAGGTTTTGGAGTTGGAGAAGAGTATTAATGAGGCTATGGGGAAGGAAGAGGAGAGGGAGAGGGACATTAAGGCATTAG
TGG
>Contig_827
CCACACTGGACAGAACACAGCTTTGCACTGCCTGCATGATCTGTAGTTTCACTTTGTGTATGCGACTTCTTCTCTACTT
CTGTCATTGAACCCCATATTTACATATTTTGTGATCATGTATTCTTAAGACGCTGTATAAATCTACTACTTCCCCCTTG
GCATCTATATGGAGTTTGGAAAAATGGTGGCTTGGCTGCGTAATAATACAGATTGATAGTAATTTTGTAATATGTGCAA
CTTTTTTCATCAAATGCTTTTGTCAATTTCAATGTGCATGCGATTGTATTTGC
>Contig_828
CTGGACACACCARAACTTCAGACCcTGAAACCCMCCAACGAAGGGGGATGGTGAARATGATGAGGRAGAAGATCAAGAT
CAAGAAGATTGAYTRCCTGCCAGCAAGGCAGGTKACCTTCTCAAAGAGRAGAAGAGGGATCTTCAAGAAAGCTGCAGAG
CTATCTGTTCTGTGTGAATCTGAGGTGGCAGTTGTCATCTTTTCTGCTACTGGGAAGCTTTTTTAATTATTCGAGCTCA
AGCGTCAAGGATGTAATTGAAAGGTACAAAGCGCGCACAAATGGTGTCGAAAAATCGRACAAaaGTYTCTTGAGCTGCA
RCTGGAGAAYGAAAAMCRCATCAAACTGAGTAAGGAACTCGAGGAGAAGAACCGCCAGCTGAGGAAGATGAAAGGTGAG
GATCTTGAAGAGCTGGATCTGGATGAGTTGCTGAAGTTGGAACAACTGGTGGAAGCAACCCTTGTCCGTGTGATGGAAA
CTAAGGAAGAACTGATTATGAGTGATATTATGGTATTGGAGAAAAAGGGAACTGAGCTGGTAGAAGCCAACAATCAGAT
GGTGATGTTAAAGGAGAGG
>Contig_829
ATAACAACAATAGACAAGTTAGGAAATGTGCTGAAACGTGTATTTGTGATTGGCTTTTCCATCTTGGTCTTTGGCAACA
AGATTTCATCACAAACTGGTATCGGGACAGCCATTGCGATTGCAGGAGTGGCAATCTACTCTTACATCAAGGCCAAAAT
AGAAGAAGAGAAGCGACAAGGGAAAGCTGCATGAGAAGAAGGGAAGAATGGACATGGAGGGAACTTTGCATTGTAAATT
TCATAAATTCCCTTCAGAAGAAATGGCAAATTGAGTATCTATCTATTATCCATGTTATAGTTTATTTCCCCCTTCCCGC
GTTTTTTTTCTCCGATTGATTGAGAGCACAAAGACATTCTAATTTGCAATGGTCTCATGTTGACTGGAATTCAATAATG
TATCAATTTTTATCTTTCTCACAATGAGCTCTTCCTATGGATGGAAGCCCAAAAAGGGTCAACAGAATGGAGATTTTAT
ATTTGAGTGAATAGATTGCTATCTGTATCTAGAGAC
>Contig_830
TCCGGCTGCCAAGGCCACCGAGCCCAACGCCACCATCCCAAACTTCACCAACTGATCATCTTATGGTGGAAGGGGAACT
TGACCAGAAAAACATTtATAAAAAAAAAAGCAAAAAGTTGGTGTGGACTTTCTGGTGTTATGTCGTAGCACCAACCTGT
TGGTTTTTTGTTCTCCTTGTTTTTTTtCTTTACAGTGTTTTGCTTATGTAGTTTGTGTATTAAAATCTTATTTCGTTCT
CAACTTTATTGAGAATCATGGACGGATTTAGGCAGTGCTAATGGAAAATTTGGAAATCATCT
>Contig_831
TTTATTTCTTAATTTTGTGGTTTTTATAGCAGCTCACGTTCACCCCTCCATTTCTTATTTATTATAGAGAGAGAGGGAG
AGATAGAAAGAGACCCAGAAAGCCAAAACCAAGCAAAACCCCCAAAAAAAGGCTCTCTTTTTCATATACAATCCAACTC
CACTAGCTCTCACTGTCTCACTGAGCCTATATCTCTGCGCGGTGGGGGGGGTGTCATTGTATGTAAGGGAAGAACAGAG
AGAGTG
>Contig_832
CGGGCCAGTCGCATCCAGTaCCAAACTCAGGTGCTTTTGTTCATGGGATTAGCATGGCCTTGGTGGCATTCTTGGGTGG
AGTTGCGCTAGTCCTTGCTTAGAACACAGGCTCTCCTTTGAAATTAATTTATGTAGATTTAGATTAATTAGTATATCTG
TGTATTCTTTGTTTTCCTTGTTTCTTATTTTCCTAAAATTTATTGTTACCCTTCTTCTTTTCTTTTTTAAATTTTCTTT
TGGGTTTGGGTTGGTTTTGTTAATGGTTTTTGGGAGCTCCATTGTGATTTATGAGAGGAGGGTTGCAGGGTGTTTGGAC
ACATTTGTTGGATCTACTTAATAGCTCTTCTTTTGTAGCATTTTCTTGATGACTAGACGAATAATAAGAGAGATCCATG
ATTCTTGTTTGTGTTTCACTAAACTAAGTAAT
>Contig_833
GGAACARGGCAGAAACGGGATGTGATGAGTGGTCAGTATTCGCAATAATTATGCGAGAAATGGGTGTCCGCCCCAAAGC
CTGGTTACGACAATTGGACACCCTAATCTTTGTACCATCTGATCCCTAWTCTCAAW
>Contig_834
GCCGGCGAGTGCAGTGAATAGCTTCGGGAGGGTGGAGTGGTCGGACGGGAAGCACATCGTAGGAAGCCCAGTAGCAATA
AGCTGGAATTAGGGAACAAATTAAATTATAGAGGAAGAGGCAAATTAAATTATAATGGGTTGATTTCTTAAGTCAAAGA
GTGTTAAGGAATCAAGAAATGTTTTAAGATTATGTGGTGGTGATTATGTTAATTTCGAGCTGACAATGGAGGTAAGAAT
TTGAGAATGAAAGACAATTTGGGAAACCAAATGGAATTTTCTGTACAGTTGTTGTTTGGTACTAATATGTATATGCATG
GCTCCTC
>Contig_835
GTTTAAAAGAAAGATCAGCTTGCGAAAGAAGGTCTTTCTTTTGCTAGTAAGATTTAAACCTCATGTGTGGGGCAAAATA
AAATGAACTGCTTGTTGCTGGAGGTGGTCTAGATAGCTTTAAAGAACGTTTCACTTTGGTTTTCTTTGAGTGGTTTTGA
TGTTGTAATTTCGGATTAATTACAGAAATCTTATTGTTCACAGAGTCACTCTTTACAGAGTTTATTCTTGTTCTTAACA
TTGTGAAGAGATTATGTAACTTGCTTATTGTCAATAATCATATCGTTTTTYCCCAG
>Contig_836
GGACAGTCTGGGTTAACTGCTTCGACGTCTTTGATGCTGCAATTCCTTTtGGTGGGTACAAGATGAGTGGAATAGGCAG
AGAGAAGGGAATCTACAGCCTTCATAACTACTTGCAGGTGAAGGCTGTTGTTACTCCTTTGAAGAATCCAGCATGGTTG
TAAATCTCTCAGCCGCACCATACTCCCATAAAATCTGTTTCGAAAATAAAATTACACGTGTGTGTGTATTGCAAAGAAA
GTTGATGAATTTTTGTTATAGAAAATGATAATTGGCTTTTGGGACTGCTTCAAAGGCCTTCATCTTTTCAAATTTTAGT
GAAATTCGAGCATGTTTTTATAATAATCAAAATGATGTGCTGTTCGCACCACTTTGC
>Contig_837
TCCAACCCAGGAACAGAGATCGGCCCCAGGAGAgAAAAAaGTGGATAAAGATGGTGAGACTGATTCGTCGAATGGGGTG
CCAAGTGATGCATTTGCAAAACCTACTGTAACTGTCACCGTTCCTGAGCAGCAGGTGGTGCAGCAGGATTTTGTAGACA
TGTACATGAAAAGCATGCAGCAATTTACCGAGTCTTTGGCAAAAATGAAGCTTCCTTTGGACCTTGAATCACCAACCAG
TTCAGGAAATTCAAGCTCTGATCAGAAAATGCAGACACCGAAGAACAGCGGTTCCCGTGTGTTTTATGGGAGTAGGGCT
TTCTTTTGAACTTTTGTTTCACAGGTTCAGAGGAAGACACAGGTGACTTTAGATTTTTAGATAACTAAGTAATGAAGTG
TAATAATGTTCTATGTATTGTGTTGTTTCCCTTTGTATGTCGAGAGCTTTAGATGACAGGAAATCTTGACTTGTACCTG
TTTCAAGCTTTGTTCTATCACCAACTTGCTATTAGTATATATGAACTACCATGACATCTTTCCTCTTTGT
>Contig_838
ATCGGAGATGGCTCTTGTTTGTTTATGCTTGAACTTCAAAGTTTTGGTTACTTGCAAGCAACTGGTGTTTATGATGGTG
AATGGCAGTTGTGTTGCCAATCTCTGTTCTtATTTTTTTtAGTTTATGTGTCTTGGTATTTACTAGCAACGTAGACTTG
ATTGTTCTGATGAGAGTTCTTTATGGAATCTTGCTAAACTTCTATGTCGGAAAAAAGCCCTAGGTTTTGTTTGAACGAG
TAACAAGTATTCCTGGTTTCTGTGTCAAATCTTTGATTTCCTTCTTCCCTGAGCTCTTGGGTATTGAGTAACAAAT
>Contig_839
ATAACAAAGGACAATTACGGCTTTCCAGGCAATGCCAAGCTTCAGCAATGGGGATAGCATTATTAGTGTTGCTTGAGAG
TGTGCTGATTTGTGGAAATGGTTTATAATTAGGGCAAATGGGTGAGATAAAGCGATCCCAAATCCCAAATTTGACAATG
GATTAGAGAGGGCAAGGTAATTAGGTGACTGAATTTGTTCCTTTTAGTTTGTTGTACAGACCCCCCACCCCCCCAAGAT
AATGTAATGTCCTGTTCTTCTTGTTCTGTGGTATTATCTCACCGATTCTCCTTTTTTTYYAA
>Contig_840
AAGCAGTGGTATCAACGCAGAGTCATCGGGATTGTaCTGTGTCGCCCTTGTGGCTGCTGCCTCCGTGACTTCCGCCTTT
GCCCAGG
>Contig_841
CCGGGAAGAACTTCAGAGTCTGAACAACAAACAAGAAAAAGTCCACACATATTTATGATTTTCCCGCCATAATATATGT
TTTTCCAATTTTACCCTTTCTTGGCGCCATTGTGGTGTTTTTACTAGATGCTGTTTTTGACTGGGTGTTGGAGAATGTG
AAAGTGTGTTTAGTGGGGAGGGGGTTCAGGGACAACTTTGACTTTTtGGGTTGGTGTGATTTTGTGAGTGTGTGGACAG
TGGAGGAGGGGCAGTAGGGTAAAAGTAAAAAAACAGGGTAACAAGTGTAAGGGAAATTAATTATTAAATTAAAAACCCA
AGTGAGGAAATTGTAGAAGAGGAGGTTGAGGCGGCTGCAGAGAATTTGTAGCCCGCACCCTATAAATACTGGCAAAGCT
AAAGTTGTAGTATATTATGATTTATATGCATGAGAAATGTATTTCTAGACCTAGTAGTAACTTTGTTATTTTCTTGTTT
TGTTTTGATTTACTTGGAAAGTATATTTGGTTTGTTTCAATGGAACTTGGCTTTTTGTTAGTGGGTTTTGGCTTAATTC
CACCAGCTTTACACGGTTTATATTGGATTAGAAGATG
>Contig_842
GGTGGGGCCCCTGGGGGTTATGGCCCGAGTAATGGTATGACCAGTGCCTGGGATTAGTGTTCCATAATTCCCGTCCTGT
TTTACTCGAGTATATAAAACATTAATTTTCTTCGAAATTCATGGATCATATGTTCTGTTTCCTTTTTCTTTCTCTGTTG
AGTTAGTGGTTCTGATGTGGTAACTGCTCTGGTGAATTTTGAGGAGAGGACTGTTATTAGTGGGGTGGTTAATGTGAAT
AATACATTTAGTTTTGGCCCCCCCCCCCCccAATTGTTTTGGTCCCCTTTTTAATTAAAGA
>Contig_843
TTATGCCCTAATAATATAATGTGGTTGCAGTTTTGGTAAAATTGTCATTTGGGCGAGGGAAATATGTACAATGGTCTCT
CATGGTATGATTATATGATTATATGATTATATGATTATGATTATAATATGTCTAATGCTA
>Contig_844
GGTGACACGGATATTATCAAGACGCTACCTGGTGGTCAGTGAGCGGCTGTAGCCTCTACATTTCAAGGCTTTGCTTTCG
CTTTTCTATGATGTTTTAGTTACTAAGTTTTCGGATACTTAGATTTTACTATGTGTGAGGTTATCTTAGTAGTGACCTA
ATGCATGGTGTTTTGATAACCATTTTAAAGTTACTTTTTGTTATATTAGAGAACTCAATTCTGGGTTTTTCTTTTCAC
>Contig_845
ACCTCCTCCTTTGGACTACTGTCCACATCTGTATTAACCCTTTATGGGTATCTGTAACCGTTTTGGTTCTTGTTCTGGT
CTGTATGGCTTTTAGCCTGGTGCTTGATTCATGAATACAATATCGCTTATTCTCMAAAAGCCTTTGATCT
>Contig_846
CTCCAAGTGTTTCAGAGTTGGTTATAATTGAAGGAACTGGTTGAAGTATCCTTTGACTCTTGAGCATATTGAAATATTT
CATGGTATTCAGAACCCTCTTTAAATGAGTTTCTTATCTCTCTCT
>Contig_847
TGTACATATTTTTTTAATTAAATaCRRKAKTGCATAATATGTTAATATGTATGGGTATGGGTTGTGCATATAATCCAAA
AAGTGTATCTATGCAATGTACCAATAAATAATAGTKTTATTTTAAGCAAAGAAAGTGATGCTTCCTTGCTTTTGTTATT
GAAATCTTTCAACTTT
>Contig_848
AAGCAGTGGTATCAACGCAGAGTCATCGGGAAAGGGTGTTTACCAATTCGTAGACAAATACGGTGCTAATGTGGATGGA
TACAGTCCCAT
>Contig_849
TCTGAATTGGGGAAATGGAGCATTGTCTCCCTCTCCTTTATGGGCCGTTTTGTACAATTATAATGTTCTATTAGGCGTC
CTATTCTATTTCTTCAATGGTYCGAAGTTCTTATAAATAACATAGGTTAGATAAGTTTCGTTGGAAAAAGGTATTCTTT
CTAATTGTAAACAGCTAGAAATTTAACATTATTGAATGAATTTGGTAACATAGTGCTGCTGGCTTTTGTTG
>Contig_850
GTCGAAGGTCAATCCATGAAATAGTTCTAGATTATGAGGTCATGTCAAGTTTAGCTATGTACTGGGTGAGACGTGTGCA
TGTCAGATGTGGATTCTTAGCTTGACTTGGGTTATTCTAATGTCAAATAAATGTATTGATCTAAATCTATTATTAGCTT
TGGTATCTGCTATTACTTGGTAACAGCAATGCACAGTATGCTGATTATGTTGTGTCATTTTCATCTTTTAATTTTCTTA
GGGGAGTTACAAGATCCTTCGT
>Contig_851
GTTACCTTTACTGCTGGTTAATTTGGATTCATCTTGTTGGCCATTGAGCAGGGTTCTGAAGCAATTGTGCCTTGTAGAA
CATTTATGTAGTTTTGTATTTCCATGTGCAGTGTTAGCTGAGCAATAGACGTTATTCAGGGAAAAAAAAGGAAAGAAAA
AAaCGGAGATAGAAATAGTTGGATGCTCGAGATTTCGATTTTCTTGGCATATTGAGTACTGAGGTTGTACTATTATTTT
TTCATGTTCTTAATTCCCCCCAAATACCATCATCACATTATGGTTGATC
>Contig_852
TWCTTcCTTAGTAGCCCGCCGAGAACCCGAACCCTAGCCAGCKTCCTCCAAAGCACAGAGGCATCAACTCGAGATGGGT
GAAGAAGTCAAGGTAGTGGTTCCAGAGTCAGTGTTGAAAAAGAGGAAGAGAGAAGAGGAGTGGGCTTTGGCAAAGAAAC
AGGGGCTTGAAGCTGCCGAG
>Contig_853
GGTTAACCCAGCTAATTACTACTGGATGGATCCATatGCATTAGATCGTGTGCAAGCTTATAAGTTATATAAGTGGTGT
TAtTTTTTCTGCTTTTTAATTTCTGTGTGTACGTGGAGAGTTTGTATTGGTACGTTTCTGCATTTGGTTCTTCATTTTG
TTTTATGTTTTCTTTCAAATAAAGAAGAGAGATTCGCTTAAAATTACTTCCACAGTGGGAGTTGGTTGGTTCTTC
>Contig_854
TCGATCTCTACGACCAaGGACMGCAACGGCCTCATCTCGGCCAAGGAGCTCCATTTGGTCCTCAATCAGCTCCAAATGA
CTTGCAGCCTCGAAGATTGCAATCGGATGATCAGGTCCGTTGATGCTGACGGCGATGGGAATGTGAATTTCGAGGAGTT
CAAGAAGATGATGGGCAACAACGCCAGTACCGTTAGCAACACCAACGCCAGTACCGTTAGCAACACCAACGCCTAGTRC
ACATGGTAGTCTCTTGTCTATTATGTTAGATGATGATTTTAGATCCGAATCTCCATCTCTCTTCTTCCCCGTCTGTGAA
AGTTAAAAAGTTAGGGTTGACTTGTGAAATTTAGGAAAATAATTGTGGGAATGGATTTTTATATACCTATATTAGATCA
AGTGGATGTGCAAATCCTTTTATATATAGTTTCTGTGATTATATTGTGGGCTGTTCAAAATCACACTACTTGATTTAGG
GTAGGGCTAATGAAATATTATGTTCTTTGCTTTCNGTTTGTTTCGCGG
>Contig_855
CGATACTGTAAAACTCCACGCACCCAAGTTAGAATCCAAAGTACCCAAGATAGAACCCGATAGCTCTGTGAAACCCAGC
AAGCCCTCCATTGTTGTGTGTGGTTTACGTCGTTCTGCCAATGGAGGTGGCGGAGCTAAGAACAGGAAGGGAGATAAAA
AaGGAAAGAAGGGAGGTTGAAGAGAAAGGAAAGGCGAGTGAGGTTGAGGG
>Contig_856
GGGATGTAAAGCGCAGGATTTTGTGTGTAGATTGCCGCCMAGAAaTTAGAAGGTTGGAGGAGAGGGCTCAGGGAAGGGC
GAAGCAATCATCCACTGTTCCATTCAGCTGGATTTTtGGTAGAGAAATAAAGGTATAAGTGCTGCTGCATGTGGTTAGC
ATTGGCCCCCATCTTATCTTGTCTCGTAGAGTAATAGTTAGAATTTGCCAATCTACATTTTGGCCTTGTCATTATGATG
CCCCCTTCTCTGTGTGAGATGGTTGGGAAGTTCTCTGTGATGAAGACTTTTGTAGATACTCTGTTTTCTTGTGTTGGTC
TTGGGTTGAGTGAACTATAGCTGTTCGTACAAGTGTTTATGTTCAACCTAGAAACTAAAAAGAGTAAGCATCTTCCTTT
TTCCTTTTAAAATGTGTTTCTGTAAGAGTACCTGCTGCTGCCCTTTTGATAGAATGGTGAGCTTATCTAAAGTAATGGA
AGGAATTATCTGTC
>Contig_857
GATGTTGAAACGGTTTTTCTTTATCCATGGGCAATGAGTTTCGATGTATTGGGAGTATCCGTATTTATAGAAGCTTTAA
TTTTCGTGCTTATCCTAATTGTTGGTTTAATTTATGCATGGCGAAAAGGAGCATTGGAATGGTCTTAGCTCTTGAATAG
TCATCAAACAAT
>Contig_858
GACTTACATCCTGGTTTCAATGCTCAACCAATTCTGGTTATGATTCCTCCCGGGGAGCAGGCCATGGGCCGTGGAGCTT
GAGAGCGTACTTCGTGGGCACGAGATGCTTGTACTTTGTGTATACATACTTAAGTGTGTTTTGATCAAGAGCTGTGTTA
AAACTGCATTGAGTTATCTATCCGAACCGCATGGTTTACTTGGTTTTTTGCAATCAAGTATAAATAAGATAAGATGAAA
GTATATAGACTTGTGTGTATGTAATACTTGATATCTATGTACCTGTTTGTTCATTGAATATTGACTGCGTTAGTTACAG
ATTAAAACTATTTTTCTATTTATCTATAAATATAAATATAAATTaGTGGAAGTTTGTAATTTG
>Contig_859
AAAGAgAGaCGTAAAaGCAGACAGCACAGCTTATTTACCAGACTGCACTCATGGAGAGCGGTTTCAATCTTCCAGACCC
CAAGGATTTTGCCTCCCGCATCTACAGTTCAGTGAAGTCTAGCCTAAACATAAACCCTGATGTTGCAGTTGAGGAGGAA
GAAGATGTTGAAGAGGTTGAGACAGAAACTGCTACAAATGAAGCGACAGCTACCCCTGAGGCTGATGCAGATACACTGA
AGGATGAGTTGTAGGTTGCCTATAGCTGATAGGGTGGGGTGTTACAATGGGCTTTGGCCCTTCACGGTTCAGTTTCTGG
AGAAATGGGAAATCGCTGCATTGCACTTTTTGATTTCATTTGGTTAAGTTAAAGACATTAGGTAATAGATTTACTGTAA
TCATATAAACCAGAATTTTGTCTCCAGCATCTAGTTAATGAGTTTCAGAGAGACTATGCCATGTACTTTCTTTGCAAAA
TACAATGTTGAGTAATTGCAGCGTTATATACAGGCAGGCGCACGCTCTCTAATGTCT
>Contig_860
CCCCGGGACTTCCAGGACTTCCTGGACTTCCAGGACTTGGAATTCCAcTTTTACCCCCTTCTTCTGGTAAAACTACAAA
GGCAGGGCAACGAACTGATAAAAAAGTAGCTCACCCAGATACTTCCTTCACAACACCACAAATTCCAAAAaCAAGTTCA
CCACCAACATCTCGCATCCCTGGAATCCCACGTGCTTCTTCAAAGCAAACTACTTCTCCTTGATATTAAACTGAAATGA
TTAACTAAATAAATCATGTTAAGTTTGTATGGGGTATGCAATTATCAGAAGCATATATGTAGTAGGGCTTGTAAGTTTA
TACTTTGTAAGGAGTATGTAAGTtACTTTTTTTTTTTGGgTAAGATGTAAGTTACTTATTGTACTTGGAATAAAGCTAT
GGTTTTCTCATCATCTGACAGACTTATTTACTTTGTAAAAAATCCCAATATATTCTGAGATTTTGTGCTACTGTTTGC
>Contig_861
AAAAGAAAACAAAAAGAAAATAAACTTAAGGACAAAGGTCATCGAGTACTGCAAGAAGCACGTCGACGCTGCTAAGCCC
GACGACCGCCCTTCCAACGATGAGGACCTCAAGGCCTGGGACACCGACTTTGTCAAGATCGACCAGGCCACCCTCTTCG
ATCTTATACTGGCTGCAAACTATTTGAACATAAAGAGCTTGCTGGACCTGACTTGCCAAACAGTGGCGGATATGATCAA
GGGCAAAACACCTGAGGAGATTCGCAAGACGTTCAACATTAAGAACGACTTTACGCCCGAGGAAGAGGAGGAGGTCCGC
AGGGAGAACCAATGGGCCTTCGAGTGAAGACCTAGAGATGAAGAAACCTGTTTTTGTGGTTTGTTGCTCATTTTGAGCT
AGTGGCTGTGGAATGCTGTTTCTATCTATTATCTGAAAATTTTCTTTACTTAGTGAAGTCCTTTTGTTTGGATATTTGT
TCTTCTGCAGATGACAATCATTTTCTTCCACCTTACCCCCTGCTCTTCTAGATCTCCAAACTGTGATGTTTTCTGGTTC
GCTTTTGTTATATGTTAATATGGTAAAAATGTGCTTCTTATTATGTGGTC
>Contig_862
ACCGGATCAAGGAAAGGGTTGAGGAGAAAGAGGGAATTCCTCCAGTGCAACAAAGGCTTATCTACGCTGGCAAGCAGCT
TGGAGACGACAAAACAGCTAAAGACTACAACATTGAGGGGGGCTCTGTCCTTCATCTGGTGCTTGCACTACGGGGTGGC
AGTCTTTAATCGTATTTTCGGTTTAGGCAAAACTCTTTTGTTTGGGCTTTTTTTGAGTCTTGATACTTGAAAACATTTG
AGTTGCATGTCTTTTGTTGATAAATTCGAATACATGGCAAGAAAGCTTGTTGTTCTAAGTTGGTTATTGTGGACATAAT
TATTACTGTGTTACATACWTAATTCTCTGTCTCTC
>Contig_863
ATAGGACCCCCAAGGATTAACGTCTGGCAAGACCCATTGAGCCCATCTAAATGGAAGGAAGAGCATTTTGTAATTGTCT
CTTTATCTGGCTGGGGTCTACTCATCTTTGGGTCTTACAAGTTCTTCACTGGAGGCAAAGGCAAGAAGGAAGAGCAACT
GGCGGAAGCATCGCACTGAGGTTTGGAGTTTTAGATATTCCCAGAACTTCTTCGAAATAACGAGTTTGCTTGGATATAA
TGTCTTCAAATTTCATTTTCTTTGTCAGCAACTGATTTTTGATCAGTCTATGGAGATTGATACATTGAAAAAATATTGA
GGTTAATGGCTTTGTTGGGAGTTTATGCCCTGTCCAATTATGTCTTTTTTGTAGTTACTTTTGTCATTCGATGCATTAA
CCTTTCATGTGTCAATAAAATAATGACTTTCTCCTTCC
>Contig_864
AGGCAATGGTGTATTACTCCTAGTGAACATTTGGAATCTAGTTTGAGCAAATTTTTTCATTGAGATGGTGTTATGTAAT
ATTAAGCAGAGTATACGCTCAGAATTTTTAATCGTATAGTTATTTTTAAATGGCCATGATGAGAGTTTGTTGTTCTTAT
AAAGTTAAATCATACTTGAAAGATTAGTTTTAGCC
>Contig_865
GAAAGTATGAGCTTGGAAGGCAACCTGCAAACACAAAGTTGTCAAGCAACAAGACAGTGAGGAGAATCAGAGTTCGAGG
TGGAAATGTGAAGTGGCGTGCTCTGAGGCTCGACACAGGAAATTTCTCATGGGGTAGTGAGGCTGTGACCCGCAAAACC
CGTCTTCTTGATGTCGTGTACAATGCATCTAACAATGAGTTGGTCCGTACTCAAACTTTGGTGAAGGGTGCCATTGTTC
AGGTTGATGCAGCACCATTCAAGCAGTGGTATCTCCAGCACTACGGAGTTGAAATTGGCCGCAAGAAGAAAACTGCAGC
TGCTGCCAAGAAAGAAGGAGAGGAAGGTGATGCTGCTGCTCCTCCTGCTGCCGTTGCTGAGGAGGTGAAGAAGAGCAAG
CATGTAGTAAGAAAGTTGGAGAAGCGTCAACAGAGTCGCACCCTTGACCAGCATATTGAAGAGCAATTTGGTGGTGGTC
GTCTATTGGCCTGTATCTCATCACGACCTGGACAGTGTGGCCGTTCTGATGGATATATATTGGAGGGCAAAGAGCTGGA
ATTTTACATGAAGAAGCTCCAGAGGAAGAAGGGGAAGGGGGCCGCTGCTTAGAATTTTGTGACCAGAACTTTAGTCATT
TAGACTCAGAATATGTTATTTCCTTCATCCTTTCCTACTTTTTGAGGGGTTGCACTTTATTTCAGTTTGATGTTGAACT
GGTAAACACTGTTTCTATGGTTGAATGTTTAATCAGCAATTATATTTCATTTTGGATCTTTCTCTTTCC
>Contig_866
CGGGCCGCCCCCTACGTTCTTCACTTCCTCTGCGGTGAAAaGGATGAGCTCAAGCTTGAATTTTGATACCCTTCTCATT
ATATGAGCAAGGCTCTGGGAGCAGAGGAGTTCACTTCAGATGAGGAAGAGTTATTTAGAGCTTCTATTTAGTTTATTTT
TGACATTCTTGGAAAAATGTATGACCTTGCATTAGGGTGTTATGATGCTATAGCTTTTCATAATTATTGGATAAGAGAT
AACTTCTGTTCATTTTAATGATTTCATTATGGTTTGGTAGGCAATAGCGTCTCATTAAATGCACTTTTGTCTTAGTATT
GGTACCATAAGACACTCGATTTTAATGCAAGGGTGACATACCCTACCATTATAATTTATGTGTATGCATCACACTTGAA
GTTC
>Contig_867
CCCATCCATTCAGAAAACGGTCAAAGaATTGATTTATAAAAGGAGCTTCCAATTTCCAAACTCTGAAACGTAAACCGAG
CCCAATCTTCAGAGTCCAGAGTAGGAGGCACAGACTCAG
>Contig_868
GGCAAGAGACTTTGACCTGCCATTGAAAGAGAGGTTCTACATCCAACCCTTGACCCCAGCTCAGGCTGCACAGAGGGCA
AAGGAGTCAGCCAAGGAAATTGTTGCTGTGAAGGAGTACATAGACAAGAAGGCTTGGCCTTATGTCCAGAACGATCTTC
GTCTCAAGGCCTCGTATCTCCGATATGACCTCAAGACTGTGATTTCTGCCAAATCCAAAACAGAGAAGGAGCCACTCAA
GGAACTCACTGGAAAGCTCTTCAAGGACCTTGACAATTTGGACCATGCAGCAAAGATCAAGAGCACCCCAGAAGCAGAG
AAATACTATGCGGCGACTGTATCTTCCCTGAATGATGTTATTGCAAAGCTTGGCTAAAAAGGGATTAATGTATTTTTAT
GTAAGGCTGTAAGCTTTATTTGACAGTTTATGAGACGAAATTATGTGGATGCTATTTGGAGAAAATCATTATCTTCACT
CACATTCATG
>Contig_869
CTGACCGTTTTGTACATTGGTTTTGTTGCTGCTCACACATTGCCAGTTCTGTACGAGAGATACGAAGATCAGGTTGACA
ACTTTGCATACCAGGTCCTCGGGCAGCTTCAACATAATTATCGGAAGCTTGATACCAGTGTCCTCAGCAGGATCCCAAA
AGGAAAGGTCAATTGGAAGAAGCATGATTAGATTCGTTTAGCAACATAAATAATGTTTAGCCATCTCTGCAGTTGATTG
GAAAATAGCATGTTCCAGCAGAGGGAAAACAAGGGGTGAAAAAaCAATTAAGTATTACTGTTTATAGGGTCAGAAACTG
GACAGTTGTGATTATTCCATGTTAGTAAAACCGTTCTGTTATTGTGAAGGTTCAAATTCATCTTCCATTTGATC
>Contig_870
CAGGGTCACAAGGACGTCAACATCTGGTCGCCGTTCATCTACGGCACCAACGTCCCCATCGCGCCGTACAATTCCCTGG
CGCTGGACCAGGACAAGAATGCTGGGTCCGTTTTTTTGCTGCTGAAGATGGACGGCAAGGTGAGGTGGAAGGTCGGGAC
TTTTATCTCGGGCAAGTACCATTTCTACGTTCGGTGCCCCGCTTTTATACCTTTGGGCCCGAAGAACAACGGGGTTGTG
GTTGGAAATAACGCCATCAAGTACCAGCTGCTGCAGCATTGCAAAGTGAGCGTGTGAAGAAGATGGACGGGAACTGGAG
GCTAAATGTTACCGTTAAGTAACGCCGAGTTCATTTTCTTTAATTTTTCTCAAATTTCTTCTTCTTTTTTCTTCTTAAT
TTGAACTTTTAGTTGGAGTCTTGCGTCTGGTTATATAATTATATATACGCTTTGGTGTTTTGAATTGTAAATTTTGCTA
TAGAATAAAAACGGAGGATTATGATAGAGCGTATAGCAAAATTACAGTCGGTCGGTGGTAATTGATTTTAAATTGTATA
ATTTTAATTTTTAGTTTATTTTATATAATTCAATAATCATGCAATTGGATATAAGTGGAGGTTGGGGTGTC
>Contig_871
GTCATTGGAATTCTGCACTCCAGTTTTCCGCACTGTATGTAACTATGTGCCAGGTTGTTTTGTCTAATTTATATGTTTA
AGCATTGCATTAGTTGGCCAGATAATTGGGAAGAAGACTTGGGGAAAATTTTGGAAACTTTTGTTAGATAGTTCGTGCT
TGGAAATATATCCTGTTTAAGCTGTCTTGTTGAACAATTGGGAATTGTGGAATCAATCAAGGCTGATTTTGTGTTGTGT
>Contig_872
GTTGACCCTTGAGGCTGTTACAAAATTTATCCATGCTATGAACTGAGGTCAGGATCCATGTTTAGCCTTGAGTGAGGGT
GTTGCAGTTGCAGAATTTAATCCAAGTTTCTTCAAGGCATATCCAACTACTATTATTCAAGTATTTAATTACGAGTGAG
TTTATAGATGATGTTTATCATGTGCAAGTATTGTAATAGCAGAACTTGATGTTTATAATTATTAATAAAAATCTGCTAC
TCTTTTTCT
>Contig_873
GCTAATCGGTCTGAGTGATGAAACAATCTTTGTTGTTTGGGAGGAGAAGGAAGGCGGTGTTTGGGTaGGGTGGGTTTTA
GTTTTTTtACGTGTAAAAAATTAATTAAAGATTATGTTTTTGGGTCGTTGTTTGTTTGTTTGTTGGGTTTAGTTTTTGC
TTAATTTAATAAGGAATGAAGTTTATGTTTCTGCTTTGTAGCAGCTGATAAAC
>Contig_874
ATAGAAGACTTTTGAGCAGCGAGAATACTGGCTCAACCGTGGAGGTTGTGGCTGCACAAACCAAGGCCATTGCAGCAAA
AGTGTCAGAaTTGGACCAATGTTGTATTGGCCTATGAGCCCGTGTGGGCCATTGGAACTGGCAAAGTTGCATCTCCAGC
TCAGGCTCAGGAAGTGCATTTTGAATTGAGGAAATGGCTTCAAGCAAACGTAAGTCCTGAAGTTGCTGCAACAACCAGG
ATCATTTATGGAGGGTCTGTGAATGGTGCAAACAGCAAAGAGCTGGCAGGTCAGCCCGATGTTGACGGATTTTTGGTTG
GTGGAGCTTCTTTAAAGCCTGAGTTTATTGACATTATCAAGTCTGCGGAGGTGAAGAAAAGTACCTAAAGCGTTGAACC
TGATGAGAGTAGTGTGACTCTAGATCTCTTGTCTGGGTGGTAGAGAATCTATTCCGCACAATTTTACAGATACTCTTTT
GAGGAAATAATTATGCTTTTTTTCCTTCTTTTTGTATTCCGATCAGCACCTGGATTTGGGTTTTTCTGTATTAATAAAT
TTTCTTATGTGCCAAAGCTTTCAAGTATCTTTGGTCAAGAGTTCCGAATTTTCAATATATGGGATCAAAGAAAAGCAAA
ATCAGTGAAGCTTTGCTTGAAAG
>Contig_875
GGAGGAGGAGGAAGTTCGTCGCGAGAACCAGTGGGCATTTGAATGAAGTTATTGGTGGTGGTGTTCCTTTAGTTGGAAC
TTAAAACAAGGGCATACCCTATCATGTATTCTAGTTAATCAACTGACTTCTTATCATTCTCTGGTTTTAAGTACCTTTT
ATGGAAGTTGTGAGTCCTTTTAAATTGTAGATAAAACTTGGATTCTGGTATTGGTAGTGGTTCGTTTCGTTCTGCTGTC
AATCCCACCGTCAGTTCACTATTATGAATCAAATCTTTTGCTGCCATTAAGTTG
>Contig_876
GACCAGAGCTGAAAATGTCATCTATTCCAGGTCTCTGTGTAGGTCATATCTCGAAATGGCTTGTTTATTCTGTTGCAAA
GTTTCAGTTTGTACTCAACTTCCCCTATTACGGTGAAACATTTAAAGCAGTTAACAGTTGAGAACCATTTCTGTACTGA
TATTTTCTTTGTGAACAAAGTAAGTTATCCACCCCTGCACCATTTCTTTTATTCCCTGA
>Contig_877
CGGACCTTTGGAGAATTTGGCCACTCACTTGGCTGACCCATGGCACAACAACATTGGGGACGTCATTATTCCAAAGGGG
ATTTTGCCTTGATTATCCCATGCAATATTTTGATTTACACCCACTGTAAAAATTAAAATTCCATGTAACCGTATGCAAT
GAATCCGAACATCTTGTCTTTGGCATGTGTGAGTGAGTTTACAAGCAAACTTTTACCATCCCCCTTCGTATCTTAGATC
TATCTAAAAGAACTGTACTTAAGATCGTTATTGAATATATCAGTTAGTTCTTTTCTAAATCTACTTCATTATTCTT
>Contig_878
ATTAACTGAACAGGCAGGTACAAAAGGAATTCAAGTACAAATTGCAGGGCGTATCGACGGAAAAGAAATTGCACGTGTT
GAATGGATCAGAGAAGGTAGGGTTCCTCTACAAACCATTCGAGCTAAAATTGATTATTGTGCCTACGCAGTTCGAACTA
TCTATGGGGTATTAGGCATCAAAATTTGGATATTTGTAGACGAGGAATAATAAGAACTTACTTTACTTGTATTTAGTTC
TATCTGGTGATAAACCAAAAAAAGGCAAACTCTTTCATTCCTTTTCTGTTAAAT
>Contig_879
GAGGAGATGACGACGATGACTTGGATCTCTTCGGTGATGAAACCGAGGAGGACAAGAAGGCAGAAGCAGAGAGAGAGGC
AGCCAAAAAGGCATCTACCAAGAAGAAGGAGAGCGGCAAATCCTCTGTTCTTCTGGATGTCAAGCCTTGGGATGATGAA
ACCGACATGAAGAAGCTCGAAGAGGCTGTTCGCAGTGTGGAGATGGAGGGTCTCTTCTGGGGAGCATCAAAAaTTGGTT
GCAGTTGGTTACGGGATCAAGAAGTTGCAGATCATGCTCACCATTGTCGATGACCTCGTCTCTGTCGATGACCTCATTG
AGGAGCAGCTTACTGCTGAGCCACGCAACGAGTATATCCAGAGCTGTGACATTGTTGCCTTCAACAAAATTTAAATCTA
CTGCAGTGCTCGTTGTTGATTTCATAATTATTGATTCGACTTGGACTTGGACTTGTGGTAGGAAGGAAGGAAGGAAGGA
ATTTTCGTGAGGGAATTTACTTTTGATCTTTATATGATGATATATGCTTTTAATTAGTGTTTTCAGTTTTTGGCCTCTG
CTATTTTGACTTGTGTAAtTTTTTTTTTTTCCAATTTCCAGTTAGTGTGTTGACTAAAATATGAATGCTTCTGTCAAAA
AATAATTTCAATCTCTTTGTGGTT
>Contig_880
ACGGAATTATGCAGTTGTAGCAGGTGTTGTAACTATTGGTGCTGCTGCAGGTTGGTAYCTCAAATCTAGTGGAAAGAAA
CAAGAAGTGCAGGACTGAGATTAGTGTGCTTTGGTATGAACAATTGAAGCATCAATTGTCATAACACTTTCTGGTTAGC
ATAGAAATAAATCAAACTACGAACCGTCTTTGTTTCTGGCGGATATGTGCTGTGTTGAGTTTTTGTTATAACCTTTTCT
GTTTTGGGAAATATATRCATAATGGAAGGTATTCTGCAGCTTTCAATTTTTCT
>Contig_881
TTACCCAATACTAAGTAGAGTGTGCTGTACAGCAGTTCCATAAAAATAGTTATAGTTATCTGCACTAGAGGAGTGTAGA
GTCTCTACTGGCTATTTTAGGATGAAGTTCACAGTTGTGTACTAGGACACTTCTGTGAGACTGCAGAACTATGTTTGTA
GCTTTTGCCGCAAGGCTTGCCGTCCTGCATAAGTACTTCTGTTTTGTTCAAGTTTGGAACATATGTGTATGTTGTATTT
TCATCTTCTGCTTATATCGAATGGAAATGTATTTTCTGTCTTCTTTGTATCCTGAGATGTGTTCATCTGAAAATGATGA
TTTGCTTGTGCTT
>Contig_882
TGAGGTGATCCACAGCCGATGGGCCATGCTTGGTGCACTGGGATGTGTCTTCCCAGAAATCCTGTCAAAGAATGGTGTC
AAGTTCGGCGAGGCTGTTTGGTTCAAGGCTGGATCTCAAATCTTCTCCGAGGGTGGCCTTGACTATCTTGGCAACCCAA
ACCTTGTCCATGCCCAGAGCATCTTGGCAATCTGGGCTGTCCAGGTTGTGCTAATGGGATTTGTCGAAGGATACAGGAT
TGGTGGAGGACCACTTGGTGAAGGACTGGATCCACTTTACCCTGGAGGGGCCTTTGACCCACTTGGACTGGCTGATGAT
CCTGAGGCGTTTGCTGAACTGAAGGTGAAAGAGCTTAAGAATGGGCGGCTGGCAATGACTTCAATGTTTGGATTCTTTG
TTCAGGCTATTGTAACTGGAAAGGGCCCAGTTGAGAACCTCTATGACCATGTTGCTGATCCAGTTGCCAACAATGCATG
GGCTTATGCCACCAACTTTGTCCCTGGAAAATGAAGAAACCTAAATGCATGGCTGTTCATCTGTAACATTACCCGAACT
TCTTGCCTTTGTTGAGGTTCTCTTGTTGAGGACTCCATTAGTTCTGATGTAATCTTACTAGAAACTGCTTGTATTGAAA
TCACTTATCCAGTAAAACCGCCCAGCTCCTTTGTGCTTGAACTTCTTATTTGTCTAGATGTGCTGAACATTC
>Contig_883
AGAAAACTTCTTATACGTTTCTAGGGGGGTATTGTTCATSTAWMSCAAYGAGCCATTTATCGAATCGTTGCAATTGATG
TCCGATtCCCGACGtAGAGGGAAGAGATCTTCGTAAAGTGGGTTTTTATGATCCGATAAAGAATCAAATCTATTTAAAT
GTTCCTGCTATTCTATATTTCCTTGAAAAAGGTGCTCAACCTACAGGAACTGTTCATGATATTTYAAAAAAGGCGGGGG
TTTTTACGGAGCTTCGCCTTAATCAACAAACAAAATTCAATTAATGAAATWT
>Contig_884
AGGTGGTGCGCGGGACCTATAAGGGCCGCGAAGGCAAGGTTGTCCAGGTGTATCGCCGCAAGTGGGTCATCCACATCGA
GCGGATCACCCGAGAGAAGGTCAACGGTTCCACGGTCAACGTCGGCATCAACCCATCCAAGGTGGTCATCACCAAGCTC
AGGATCGACAAGGACCGCAAGTCTCTGCTCGACCGCAAGGCCAAGGGTCGCGCCGCTGCGGACAAGGACAAGGGCACCA
AGTTCACAGCTGAGGATATCATGCAGAACGTTGATTGATTTCATTTTGGTTTGTGTTTTTGTTAGTAAGATTAGCGACA
GTCAAATGCTATGGTATTCCTGGAAATAGATTTTGGATTTATTTATTTATTTATTTATGCCTATATTATATGCTCTCA
>Contig_885
TTTCTACAAATGCGTGAGGGATTCCACTTAGGCCTATGCCAAGTTTCTCATGGGGTGGAACTTTATCTTGCCTTTTCCT
TTTATCTAAACCCTTTTAGTGGCAAGAGTTTTAAAAATAACTCTGCGGTGCTGCTTTGGTAAGTAGAAGAACGCCTGAC
TAGTTTGTTGCTTGTTATATATTAAGAGGCTTTTGCTTGGCTTATTTGTGCAGAAGAATAAAACAGCGTTGTGGTTGTG
CTTGCTATATTATGTGTATTGTTTATGACCAAAAATAAAAAaTAAAAAaTATTATGTGTATGGTTGGAATGTTTTGCTG
CAGAATGATCGATATTTTGAGTGGTGT
>Contig_886
AGTACAAAATACTAGACCAAGTTCAAATTAaGATTTGCTTAAGAATGCTGAGAGCAATGCTGAAGTGAAGGGTTTGGAT
GTTGATTCGCTAATCGTATCTCACATCCAAGTCAACCAAGCACAGAAGCAAAGGCGCAGAACCTACAGGGCTCACGGAA
GAATCAACCCCTATATGTCATCCCCCTGCCATATTGAGCTGATTTTGGCTGAGAAGGAAGAGCCTGTCAAGAAAGAGCC
TGAGAGCCAGTTGGCAACTAGCAAATCTAAGAAGTCTCAAGCTCTTCGAAGCGGTGCTTCCTCTTAAAGTGTCACAAGA
AATCGAAGAGGCATTATCGATTCATCGTTTGCATTGATATGGTTTTTTGTTGCTTTTTATATATTGAGATGTTGTGTAG
ACAATTTTTGGAACTCAGTGTTTTAGTTTCAGATTATGTTATGTTTTGTTGGAGAATATGCTTGAAAGTCGATGTTTAT
CATAATTAGACCCCATCAATATCATGAGCCTTTTATATATTCTTGTGTGCCGATTGTTGTGGTGCGATTCT
>Contig_887
GATCAAGTGGATTTGGTGAAAGAGGGCTCTACCCTAACCCTGCGTAATGCCAAAATCGACATGTTCAAAGGATCGATGA
GACTTGCTGTGGACAGGTGGGGCCGTGTTGAAGTTGCTGAACCTGCTAGTTTTACAGTGAAAGAAGATAACAACCTCTC
ACTCATTGAATATGAACTTGTCAATGTTGAAGAGTGACTTTTCTGGACAGAGTTCAGTTGCCTACCTGTCTGAACCCAA
AAAAaTAAAAaCAAAATCGAAGAAGTTCTGTTGTTATATGGGGCATCTAATCTCCAAAATGTTCTTGAAAGTTCCACAT
TTATGAAGAAGAAATCTTGAAGCCAGTACTACCTAAGTCTTCTCTTAACTTTGCAGCCAATCTTGATGGAGCTTTGGTT
GGACTGCCAAATAGATGGTGATGGCTGTAAGTTTATGAAGATGAGGGAA
>Contig_888
AAGGTAAAACGGTAAaGAAAGGGTAACAAATAaGGTAGAAGGCCGTGGCTATGGTGAGGGTTATGGCAGTGGAGGCGGA
AACTGAGAGAATGCAATATTAATACAT
>Contig_889
CGGCGGCTTTCGTCGGCTTCACTCCCACTTTATCTGGCCTCTCAGCAAGCCCTCCTCCAGCTCTTCTTCTTCCTCATCG
TCGTCGGCTTCGCCTTGGGCGACTCCGTTGAAGCCCATGCTCGGCTCGAAGCCTAGCGCTCGTTGGGGAAAAGACGAGG
TGAATCTGTCACTCTCGCTTCTCTCGATTCGTTTTTACGAGAAGATGAATTACGCTAACAGAGGCAGATGATCAGAGAT
TCAGAAATTAAACTCGGAAATAAAATTATATATAAAATATCTATTATAATTTCCTAATTTCAGTTGGATTTTCAATTTT
CCCTAATTTTTTGGGATTTATTTGTGTTTTTTCGTTATTGGATCTGTATTCTTGTGGACTTGTAAGCTTAAGCTTTTCT
TGTGTAAATTAAGATGGAATTGCTCAAGTTGTGTACTATAATTTTATCAATTTTACAATTATAATTGGTTTGCT
>Contig_890
AGACAGACAGGAATAAATATGAGACGACAGCAAGGAGCTGGACCCAGAAATATGCCATGGGCTAAAATGAGGTGTGGTA
TGTGCGATAGGAAGGCCCTTATATCTTCTTTCCCGTGGTTTTAGTTGTGTATGAGGGATGTCTCTTGAATCCTAAAATG
GACTAAAGAAGAGTTCCATAACAATGTCCCCAGTATTAAAAAAAGAAAAGTCAACACATGTTGCTTTCCTATTGTTTGT
ATGGATAATCATAATGGTGATCTTTAGAACAATGAATAGCCTCCCCACTATTGTTTCCTTCTTGTTGTTTGTTGGAAAT
TTGAGCTGACGAAACTTTACCATCAGGATC
>Contig_891
AAGGAAAATAACTAAAGTTAAAAaTTAAAaGAAATAGRaTGTCTAATGAAaTAAaTTTAaTGTGTAATGTAAAAGAAAG
AGTTTTGGTTTTGGGTTCAAAATCTGTAAATGGGGCTATGATTTGTTCAAGTGG
>Contig_892
GGTAATCATCAGCTGGGAGGTGGTTTAGTATGTAATTCTAGTTGAGGTTTCTTGCGCGACAAGCTTTGGAGGGCTCTGA
GTTGCACAGATTATTGGGAATGTGGAAGGAAATCATACTATGTATCTGAAATGGGATGTGGTAGGTATAAAATATTTCA
CTGTGAAGATTAAGAGTAAGTCATGTCGTGAGTACTACTACTACTAGTGTGGTGAATGGTCATGGTGTCCCAATTTGAG
ATTTGAACAAAAAaTAAATGCTTTTATTGATCTTAGTATGGTGGCAAGCGATATATTCAACCCTTTATGAAGTCAGGGT
TTGCTAGAACTTCATATAATTAAAATAATATATGTGAACAATATGCGTTGTTGAATGTTAAAAACATATTCAAGTTTTA
AGTTTTCTTGCTTTTCTTCTGCCTGTATAAATTTTAAAGTTTTTTtGtCTCCTGTTTGTATAAACAGAGCAACTTTTTM
T
>Contig_893
AGAAGGCCCTCTCTCTCACTCGCCTAACTCTGCTCTCTGCTTCGATCTGAACAGATCAAAGACCAAGCTTTCAACAACT
GCTTCCAATTCTCTCTCTTCTTCACCTCCAACTGTCATGGCTCCGAAGCCAATTGCCAGTCCCGTGGCGGTCACGTGGT
ATCCGACCCTCGCCGTCGTGATGCTCGCCATCGGCCTCATCTTCACCGCTTCCTTCTTCATCTATGAAGCGACCATTTC
TAAGGAAAAGCCGCAGTCTTGCTAAGGAGCTTATAACAGGAACAGTGGCCTCTGTCTTCTTGGGTTTCGGATCCTTGTT
CTTACTGCTCGCATCGGGTGTTTATGTCTAAGGCTACAAAGTTATGAAATTTTGTTAACAAAAAAACCAGAGATTTACA
TGAAGGATATGATATTGTTGACATTGTTAGTTTAATGTACTCTTACTTGTGTTGTTCTTAAATGAGACAAGTTTGATTA
AACTAGTTTATGGCATAATGTCTCGAAAGGAAGATGTTGAATTTCC
>Contig_894
AGCTAGAAGGGTAAgAAATRATATACAATTATGAACCGATCAAATACCCCCAAACYTAGATTTTGCTAGTCCTCGAGCA
AAACAACACAAAACAAAGTTAAAACAAAAACTAAGAGCGGGCGTGGCG
>Contig_895
GCCGGGGACGTTGAAAGTGACGCTCTTATGAGTTGCAAACCCACTAGATTTAAAGAACCTTTTCAAAACAATTTCAAAC
CAACAAGATTTAAAMCARAAATTTTCATC
>Contig_896
GAGAGATTAGCGAAAGCAAGCTGAAAGATTTGCTTCATGGCTCAGAATATGTTCTAACTTACGAGGACAAAGATGGTGA
CTGGATGCTTGTGGGTGATGTCCCTTGGAACATGTTCATTGATACCTGCAAAAGGATGAGGATTATGAAGAGCTCAGAY
GCCATTGGCCTAGCTCCAAGGTCCATGGAGAAGTGCAGGAACAGGAACTAGCCAGTAATATGCATTGTGATGCCTTCCA
TCTAGCAGTCTATGAATTTGGAATGAAGGCAAGGCCTACAACCGCAGTAACCAGATAATCTGGAGTGCAAGGATTTGTT
GAGTGTGGGGCTGGATGGGACATCACGGGTGGCTGCTTTACTATATTATTACTACATCTGTGTTTTTTTTtGGTTTGCC
ATGGATTCATGTTTTTGTGATTTCTATTTCTAACTTGTCGATGTTCTTAAAACTACTGAAACTCAAAACCCTTGTATCT
GGAAGTAACCTCTGCAGTTCTATGTGCACGGGTTCCTGTTCCCATGCAGGATCCTTAAGTTTGTAAAGTGCCAATTGTT
TGTGAACCTCGTTATGTATGTGTGTGTGATCTAGGATCTCCAAGACTCCCAAGTCATCTGTCATTCTGTTCTTTGTGCC
TCCATGTGTTCCATCACCTATCCGAGACCACTTATATCATTC
>Contig_897
AAATTAACTTAAGAACAAACCAAGGTGTCCAAGACGCATCTTTAATTTTGTCTCTTCTTCCAACTACATTATTAAGAAA
CCWGTCAAACAAGAAGAAAATAATTGAAAaTAAAATAAAATAAAATAAAATAAAATAAAAACTGAAAAAGCAAAAACAC
AAACATCAGAAAACAGGGAGGCAAAAGTAAGTGAAAGTGTAGACATGCTCCCTTTT
>Contig_898
AATTACAAAAAAAAACATGTCACTACCTCGGCCTCTAAGCAGWGGTATCAACGCAGAGTCATCGGGgATCATtCTTTTT
AATAACTTTTAGTGTATAAATAAAG
>Contig_899
AAGCAGTGGTATCAACGCAGAGTACGCGGGGACCCATTGGGAATTCCTTCCCAATTCAGCCTATGGCAATAGTTCCTCC
ATTATTGTATGTATTGTCTATAAACCATTCATGTCTACCATTTCGAACATGTAA
>Contig_900
AAGAgCTaCCCATTRTTCCTGAGGCGCTTCTCATTAAYGTCGGTGATCAGGCAGAGATATTGAGCAATGGAATATTGAA
GAGCCCTGTACACAGGGTAGTGATAAATCCTGACACGGAGAGGATCTCTTTGGCTGCCTTCTGCATGCCTGAATCAGAT
AAAGAGATTGAACCCCTTGAAAGCCTGGTCAATGAGTCAACGCAGAGATTGTACAAGAAGATGAAAAATTATGAAAGCA
TATATTTCGAATACTACCAGCAAGGAAGGAGACCAATTGAAGCATCAAAAATTTAAACTTACTCTGTAATATATTAATT
TGAGGGTAAAACACAATTTGGTCATTGTGTGTGTTAGGCTCAAAAACACATTAAATACTTATTAAATTTCTTAGTGAAA
CTAAGTTGACCTTTCCTCTCAGAATCATGACAGCAGTTCCAGAAAACTGAACCGAAAGTACTCGATAATTAGTAGAGTT
TTGATCAACTTGAAGGCTGTTAATTTGACTATTAAGTTTGGATGTAGAGACTGATAATCTGCTTCCAAGTGCTTGGCAC
ACCTGTGGTTCTGTTTCTTCTTCTTAGCAAGTAGAGATAGATAGTGATCAAATCTGGCTCCAATGAATGGTTTCGAAAT
CAAGAAAATAACTTATTTTAACAGCCCCT
>Contig_901
TCCTCCTATCCTTCCTTTGGAGGAGGTGGGCGTTGAATGTCATTTGCCTGTGTGAAGCTGATTGAAAGAAAGTGTGTTA
ATTTGTATATTAGGTCATGCAATATATGCTGTTCGAAACATTGAAACTGAACTTGTTCTTGATTTGTTAAGTGATTTGG
AATGGGTAGAATCTGGTGTTAGCAGCAACCAGCTGTCTTTTGAGCTATTTTTATTCTGAATTTGGATTATAGCATCATA
GCATTTGAGATAATCGAGGATAGCAAATGAGAAAAATGGTAGTGTCATTGGATTCGTTGATACTTGTTTAATGGGATTC
ATCGAAACTTTGTAAATTAGATTTTtCTTAATCAATGAGGAGAAGGAAGAATCGAACTTAGAMCC
>Contig_902
GTCCAGCATTCTGACCCTTTCACATTTCTGAGAAAATCATTAGTTTCAGTGTTGTTAATTTTAGCTATCTGATTGTTCA
TTGAAGCATCCGTCTATAGGATCATTAGATTAGGCCTATAATGTACCATCCTTTTGTTGTACTAGAGAGAATGTAGCTG
TCAGTGACCTCTGTAACATTATGTTGTAAAATACTGGTGATGTAATACTATTATGCAGCCCTGTATTATTGTAGTGATG
TTAAGAACTCGTTTCACTTTTGAAGCT
>Contig_903
ATATATATAACCTGTTACGACAACATGACCACATTTtATAAATATATATATATATATATATATATATATaGtAAATTAT
TAATT
>Contig_904
ACAGATTCAACCCAGCATTGTGCCAGACAATGTGATCCCGCCCCAACCTGACAAGTACTGGGCTCCACACCCTCAAACT
GGGGTATTTGGGCCTGCAGCTGAACATAGTCATACCGCAGGTGGGGAGGGTGGCTCCTCGCCTGTAGATATCGGTGAGG
GAGCCTCAGTGCTGGAGCAGAAGGCTTGGTTCCGCCCTACCAGCATCGAGGACTTGGAGAAGCCTCACCTTCCCTGAGT
GTGAGGCAATTATTATTCAACCTTCCTATTCTATAATATATACATATATCCACCCTCGCAAAGGAATATATATTAAGAT
ATTAAAAGAGATAGCGGGTCGGTGAATCAGTTAGGTAGGGAGCGTTGAATATATAGATTAATCATATAAATAAGGGTGA
TATAGGTAGGCGTGGTGCATGCCCTGCCTATGCAGTAGtACTTGATTTTCtATTCTGTGTTGTGTGCGCGCTAGCTACT
ATATACAGAGAACCGTGGGTTGATGTTCATAGTATCAGAGAGCTTGAGTTGTTGTTGACTCTGTTATCTTATTATATGC
AACTTAATTTGTACCTCCTAGTTTTGATTATGGCCCGTGTTTCTACGGTATATTGCGATATGATACATGAATATGCCTT
TGAACTCTCTCGAACTCTCTCGAACTCTCTCTATTCAATTGATGCAACGCTTAAGTTGTTGACTGTATGTTATATTATT
ATATGCAaCTTAATTATGT
>Contig_905
AGCCGGTATGACTTtACATCACCTACTCAAACATCTGTGCGAATCTGGTTCGGAATTGCCTCAAGGAGCCTTACAAGAC
TGAAGCAATATCTCGCGAGAGGGTACACTTTGCCGTCTCCAAGTGGACCGATGGCAAGCCTGAGACGCCCACTATCCGT
ACGGACACACCTGATGATTGAGTTGAAAAATATTGGATTGCTCATGCCCTTGGGTTACACAGATGCTTTCTTCCTTTTG
TTGTCGCTTTGATAGATGTGATTATATCGGGTTTTTGATGCCCAAAACTTTCAGACTTGGATTGTATTCTGTGTTTCTG
CATGATCTTTCTGTTATAATAATGATGTATTGACCTTGCTCAATTTTAGAAGTTCCTCCATCTGCATTTCATTTG
>Contig_906
AAAAGAAACAAAAAGAAAGGAAAGAAGAAAGAAaTTACAGGTTTATTGGATGGAAGTGGGGAATATACTCTAGTATATG
AAGATAATGAAGGAGACAGGATGCTTGTTGGGGATGTCCCATGGCACATGTTTGTGTCTACTGTGAAGAGGCTGCGTGT
GCTGAAGAGCTCTGAACTTTCTGCGCTTTGTCTTCGTAACAGCAAACAAGGTAAGATGCCACCAAACTCTGCATCGAAG
TGAAGAAAGAGGAATTTTAATCTCAAGAATTCCCCACTGAAGTTTGTATTTTGTAGTAGACTTAATCTGTGTGACTCAA
TCAGAAGTTTTGCTTTTGTAATTTCTCTTTCAAGAAAGGGAAAGAGAAAAAGGAGGAAATTATTAGCTACAACTCAAGT
GATGCCTTTGTTTTTGCTGAAAATGCTATTTAATCCCCWTGGCTCTTGTAGAAAAAGAAAGGAAAAAGAAAAGGAAAAR
AAAAGTAaGCTCATGTGTTCTGATGGTACATTACTCCATCCATTATGCTTACTTTTTGTTCTGTACTTAAAGGGGATAA
TTGAACAGAATGCAAATATCAAGAAACCCACTTAGCCCTGTTGCTTTGGT
>Contig_907
GCGTGTATTAATATCCATACAACTCTCTACCTCAAATCTTCAAAAGCCTCCGCTCGCAAAAACCAAATCTCACCCAAAA
ATGGCAGCAGTTGGCACAATACGCGAATCTCAAGGTTCCGAGAACAGCGTCGAAACCGAAAGCCTGGCTCGTTTCGCCG
TCGAAGAATACAACAAGAAGGAGAATGCTCTGCTTGAGTTTGTGAGGGTGGTGAATGAGAAGGTGCAGGTGGTTTCGGG
CACTCTGTACTATCTGACGATTGAGGTCACCGACGGGGGGAAGAAGAAGCTCTATGAAGCCAAGATCTGGGTGAAGCCT
TGGGCCAACTTCAAGGAAGTGCAGGAGTTCAAGCTTGTTGCTGACTCTTAGTTTGTCTTGAGAGGTGATCGAAGATAAT
AGAAGTGTAACATGCTTCTGAAGGTGGGAGAGGCAAAGAAGATAAGTTTAAAGTTTAAGTGCAAGAATAATGAAGGTAA
AGTCTGAATCAGATGGAGCTACACCACTGTTAATATATGAGTCTGTGGGGTGTATACAAGCTTCTGCTGTAGTATTTAT
CTCGTGTCCAAATTAATACCAACCCTAGTCACTCGGTGTTGTTGTGTACTTATTTTTCCAATTTGAATGCAWTGTGCTA
TAATTGTACTCCCTAATCTTTGTCTCAATRTCTCCCCACTCTCTTTACATGTAATTTGCTGGAATTGTTAAGGCCTTTC
TGATATCAATTGACTTTCCCCGTGT
>Contig_908
AAATTCAAAAAAAAACATGTCACTACCTCGGCCTCTCAGTGGGTATCAACGCAGAGTCATCGGGCTTCTCAGAAACAGC
TCTCACCACAGGG
>Contig_909
ATTTGGCAAAGATGAGAAGTCTTTGAAGGACTTGAAGCTCAAGGAGGTGAAGAATGGGAGGCTGGCTATGTTGGCAATT
TTGGGTTACTTCATACAAGGCCTTGTGACTGGTGTGGGGCCCTTCCAGAACCTTCTGGATCATTTGGCTGACCCTGTGA
ACAACAACGTCTTGACCAGCCTCAAGTTCCATTGACACAGATTTGTACAATATATCTTGGTTGCTTTGGAACATGATGA
CCCTTTGGGTCTCTCTCTCCTCTTTCTCTTCTTCCTATCTCATTGTAAGTTATGTGAGAACAATTTGTTGTTATTATCT
GTTTGTGACTCTCTGTAAGAAATGACATGTTAAAAGAGCTATTTAGAACCCTAATTGATGMCTACATGTTTAGCTTT
>Contig_910
GTGTTCTTCAACTTCCAGAGAGAGAATGTGGCCAAGCAAGGCTTGCCTGAGCAGAATGGAGTTACCCATTTTGAGGCAG
GAGACACCAGAGCCAAGGAGTATGTGAGCCTCCTCAAATCTAATGACCCTGTTGGCTTCAACATTGTGGATGTTCTGGC
TTGGGGCTCCATTGGTCACATAGTGGCTTACTACATCTTGGCCACTTCTAGCAATGGCTATGATCCCAAGTTCTTTGAA
TGATTTCATTCCATTTAAATCCACCATGTTGTGTTTCTCTCTTGTGTTGTAATTTGTATAGCTTATTCATGAATCACTA
GTTGGGGAGGTTCTTTTGTTGATTTTCATTTTTAACTTCTTGAGTTTACATGTATGTGTTTTGTTGTTGGAATTTGGAA
AGCTCTGTTGTGTTCTTTTTTGACTGAG
>Contig_911
AAAGCAGTGGTATCAACGCAGAGTACGCGGGGGGCATGAGGAACTACCATCTAAGACGAAACAAGATCTTCTGCCCCGT
TCTTAACCTAGACAAGCTGTGGACCCTGGTTTCGGAGCAGTCACGCCTCAAGTATGCC
>Contig_912
AAGCAGTGGTATCAACGCAGAGTCATCGGGGGTAGCTAAATGGTCTAATTTTATATCCAGGAACTTCTTGCATTTTTGC
TAGATGGACTT
>Contig_913
AAAAGaCAaGTaGGTAaTCAACGCAGAGTCATCGGGATTGTAAAAGCAATAAATCCATATCCATTCCATCATAAAATAA
ATGGTGGGTATATGG
>Contig_914
TTGGTGTGGAGGACTGCATATGTGGTGATGACAGCAATCTTAGCCATGTTGTTCCCCTTCTTTAACGACTTCTTGGGTT
TGCTTGGAGCAGCCTCCTTCTGGCCATTGACAGTCTACTTCCCAATAGAGATGTACATTGCAAGGACTAAAATGCCCAG
GTTCTCCTTCACATGGACTTGGATGAAGATTTTGAGCTGGGTTTGCTTGGTAATATCACTTGTTTCAGCTGCTGCAGCA
ATTCAAGGTCTCGCAACAGATGTCAAGAAGTACAAGCCCTTCCAAACTGAGCAATAGTAGTGCTTTACTATATATAGCT
TTTAATATAGGGTTTGAGTAGTGTGTGATTAGTTAACTTATTTCCCAAAAACCCTAGWCTTCTTAAGTTTGTATTGTTA
AATTCCTCCTAAAGTTTGAAGCTATCAAACTGGGTCAATGTTACAATGTAATTTCTCAACAAACGAAAAAGGAAATGAA
TATAAGAAGAAAATAAAAATCCAAAAGAAAGAGAAGGTGGAAGAG
>Contig_915
GGTAAAATTTAAAAGGAAAACAAAAAGAAAAAaTAAAAaTAAAaGTAAAGGAAaCTTTAATAGTTTAGTGGTTGGACTA
TGATTCATACACATTAATATACTCTGCACCTCTGTTTATTGTG
>Contig_916
AGACGAAAGRAATGCGACAAGGTGTTCACAGCTATCTGCGAGGGAAAGATTATCGACCCGATTCTGGATTGCCTCGAGG
GCTGGAACGGTGCACCACTTCCGATCTGTTAGCATTTCGTTACGCTTTGAGTGCTGCATTCCATTCCACTACTTCTGTG
TCCATAAGTTTGATTGCATTGCTGGTAGACTGTGTGACTATACCTATTTTACCTAATAAATGTAAAACCATCTACTTAT
GCTTTTTGATTCTTTCTAAGTTCTTTACCACTTCTTTGTTATTTAGTGAGAATAGTATTCAAATAGTCAGGAAATGTTT
TGCAGAAAATGTTGAATGTCTGTCTCTCTCTCATCAGTTACATAAGCATCTCCCATAGGAGGCTATCAATTCTCTTCAT
TTTCTTTTTGACAAATCTCATTTTCTTGAGGCTG
>Contig_917
TATTTAATCTATGCCTATTGTTTGTATTACTACTACGCACGCTCGGATATGTCAGGATTTATGCAAACATCATTCTTCT
TTGGTTACATGGCATGCATCTGCTATGGTTTCTTCCTCATGCTTGGAACTGTAGGCTTCCGTGCAGCTTTGCTTTTTGT
TCGTCACATATACCGATCCATCAAGTGTGAGTAGGTAGTTGTTCTCCAAGAATCAATCATCATGGGAGATGTATTTTCT
GGTGTTTTTCATCTCATAGGCACCTACCTCCTTGTAGAGAAGTTCCTCAAAATTAATTTTGTAGTGCCTCCTCGTGTAC
TAAAGCAGTGTCATGAGATATCTTGCTTTCCAGAGCAATGTGTTAGATCACAATATGGTCGACTATTCATAGAGACAGT
TTGTATCATTACCTTTCAAGCTTTGCAATACATTCTTTAAATATCTTCCTCTCTCCTACATATCGTTATAGAGTTACCC
AATATTCTCTC
>Contig_918
CGCAAAGACTtGCTTCTATCATTACACTaCCGGCAATGAAGACACCCACATCTCTTGAGAATGTTCATGCTTGTGAGAA
TTGGTTGCCAAGAAGGGTGATGAGTGCATGGCGCATAGCAGGCATAGTGCATGCCTTGGAAGGCTGGAAGGAGCATGAG
TGTGGTTACAACATGTCTAATATTGACAAAGTTTGGCAAGCAACTCTCCAACATGGCTTTCAGCCTCTCATGATCTCTA
CCACCCGCACCAAAAATTAGTTGGCTTCATCAAAATATTAATTACATGCACCCTCTTCTTTATTATAAGTAATCCCTTA
TTTAAAATTATGTGACTCTATTATCATGGTGTGTATCAGTTACTCTATTATGGATATCACTATTTATTGAAGTAGTATT
CATTTMAATAGTGRCGGATTCATGATTTGAAAGTCGATTGGACAAAATTTACCAaCT
>Contig_919
CGGGGAAACATTGTTGGGCAGAAGCCTTACtAAATTAAaTTAAGCTTTTTAACAAACAGCTATTAAGCTTTTATTTTCT
GTTCAAGAATAAAATGAAAGGAGTGATTGTATGTTTTACTAGCTAGAAGTTAGCATGGTGCTCACTAAGCTAGCTACTT
TCATATTTGAATAAAATTTGGCAACTAGCTATGCATGCATATGCTAGCTCCTAGTTAGCCCTGCTATTTGTG
>Contig_920
GMCGGGCTGAATAATCATGTTTTAACTAGTACTACTTTATCTAGTTGTGGTCATCTTCAAAAGTATTCTATTCTAGGGT
TATTGTCTTATGAACCCTTTTTCCTTTGTGCTATGAATACCTTTTTGGAGCTTTTATTTGCAATGTATGTATGGATTGA
ATATTTGCATAAATTTGGATTTGCCATC
>Contig_921
GTATCAATGGTGGGGGTAGTGGAAAATGATGGAAGCCCTTTTCTAGTGGGGCTCTCATTGTTGCTCAGTGGGCTGTGGG
GCCTACTTTCGCAAAGGATTAGAGGAGTATATATAAATATTATATTTTTTTCAATGTATGTTAGAGGAATGTAATATAG
AGGTGGGATAATATGAATGCATAATTGTTGCTAGTTTGAAAAATGCTGGGTGTTCCAACTCCTGCAGAAATTGACAATG
CTACTCTTTTGGGTTTAGGGTTTC
>Contig_922
ACAAAAGTACTGGCCCATGGATATATCTGAAGTCATCATTTCTTCTTCTTCTCCTCCACGTTGTATATAATTATCCATC
TTCATACAGCCCTTTATATCTCTGGTGACATTCATTTCCTATTTATGATGATGACGATTAGATTTTCTAATAACAACTT
GTTGCTGATTGCAACTCAGATGTTGTAATTATTATTGCTTCTGTTTTTAWATATTTTTCCTTCATTGGGGTCTTAGCTG
GGATTATACATTTTCATGTTTTACCTTCTTCTTTTTTCCCAaCTTTCTAAGATTTAAACATAATTGGGAAAATAAATAA
CAAGAAATAG
>Contig_923
GTCGCTCCTACCGATTGAATGGWMMGGTGAAGTGTTCGGATCGCGGCGACGTGGGTGGTTCGCTGCCCGCGACGTCGCG
AGAAGTCCACTGAACCTTATCATTTAGAGGAAGGAGAAGCAGAAGGAGCACGGCAGTCTTTTTGGAGAAGCTTCACCGA
TCCGACAGCAGCT
>Contig_924
AAAAGAAAAGGGTAAGGTRTAAAGCTACTGGAGAAATGCATGCGTGTCCTTCTCTATCGAGATCGGTCTGCTGTCAACA
AGCTTCAGATTTCCAAAATCACTGAAGAAGGTGTAACAATCTCTCAGCCCTACTCTTTGAAGACTTTCTGGGGTTTCTC
TGCTTTCGAAAATCCCACTTTGGGTGCTGAAGGATCATGGTAGCTGAATAGAAGCGTGGCTTCGGAACATGAAACAGCT
CACTAGGAGCTAAGTTGAATAGACGCATGGTGTCAGATGTaaTgtATGGTCTAAATTCTTTGTGATGAGATGATAATAT
TTATGCTCTCCAGATGGAAGGCAAACTGTCGGAAGCTTGAAACACTTGATCAAAATGATACTGTTGTGAATAAAATTAG
CGTTTTACAAGAATATATTATTGCTTCAACATCTTTCCCAAAGAGTCATTTTGATGTTTTAATGTTTATTGATAAAACA
TTGTGTTGATTGAACATACATTG
>Contig_925
AAATAAGGAATAGTTAACAAACTAGACTACTAGACAAGCAGCTTGTGCTGAGAAAATCACTGGCTCATGGCGGGCTTGT
CCGAGGTCTTCACGAAGCTGCAAAAGTGATTGAGAAGCATGCTGCCCAGCTGTGTGTGCTGGCAGAGGACTGTGATCAG
CAAGACTATGTTAAACTGGTGAAAGCTCTTTGTGCTGACCACAATGTAAACATGCTGACCGTTCCCAGTGCCAAGACCC
TAGGAGAGTGGGCTGGTCTGTGCAAGATTGATTCCGAGGGAAAGGCTAGGAAGGTCGTTGGTTGTTCTTGTGTGGTTGT
GAAGGATTTTGGTGAGGATCACGAAGGTCTTCATGTTGTTCAGCAGCATGTGAAGGCCCAATAAGTTGACTGGGTCTGA
ATTTTGTGAGAAATGTTGAAACATCTTTAGGGAGCTTTGTTTGTCTCATGAATTGTTACTTTATTTGACTGTTTACTAG
TTACTGTTTACCATGGTTTTCAATTTTGTTTCAAATTGTTGTTTCTAGTATATGTTACATTTTGATATTTTCTATGAAA
AAAGTTTCATCCAATATAACCCAGGTTCATAAA
>Contig_926
AAAATAAACTAAACTAACTAAGTTTAACTTTTWaCTCGCAAATTTTTGTGTTCTTGTTTTCGAAGAGAAACGAAAACGC
AATCTCGGATTCTCGGGAAACAAACAAGCACCGATGGCGGATCAGCTGACCGACGATCAGATCTCTGAGTTCAAGGAAG
CCTTCAGCCTATTCGACAAGGATGGCGATGGCTGTATCACTACCAAGGAACTCGGCACTGTGATGAGATCATTGGGGCA
GAACCCAACTGAGGCAGAGCTCCAGGACATGATTAATGAAGTGGATG
>Contig_927
AAACAAACAAAAAGAAATAACWMACTaGCTTGCTTGGACCCTGACGGTTGGAAGtCGGTTTTTtGTGGACAATGTTGAT
TTCCTCAAGGAATTGGAGTGAGTTATAAGAGGTGCTTACGATACCCAAGCTTGTGATATTGAAAGCGAAATTTCGGGCC
AAGATGATCGATTCTAAGAAGCTGTTCTCTTGAAAGAATGTATTACATCCCATTTTGTAGATAAAATTATAATTAGCTT
CGAATAACCATTGTAACAAGTATTTAATATTTATCACACGTTTAGCTTTGCAGTCATTATCAAAAGAAAACGGAAAACA
ATAGAACGATGATTAGCTTTGAATCTTTGTTCTTAATTAGTTTGACTTTATATATTTAATTATTGTTTGGGTC
>Contig_928
AATTTAGGTACCAAAGCTCAGCGAGACTACTTTGGTGCTCATACATATGAAAGAACTGATGTAGAAGGTGCTTTCCATA
CTGAATGGTTCAAAATTGCCAAACAGTCAAAGATTTAAGTCCATCTTCTTTGGCATTCTACTTAAGCAGAACTCTCCTT
TATCCCAATAATTTCTGCTGACGATTTTATGCTGGGCAGAGCTTCTGCCAACTCTTTTATCAATTTTCTTTAAATCGGG
GAGTGTGCACTAGATTTGGTTTGTTTTGCTTGTACTTTTGGCAGATCTGCCCCCCCTACAGCCCCTTTTCATTTTTGGA
AGATATAATTCTAGTCATTGTGGAGGACTGTGGGGTAGCACTCTGAAACTCTGTAATGTTGGAAGATGAAAATCAATGA
AGAAACTTTCTTATATTTCTCC
>Contig_929
TTGCAGAGTTGACGAGGAGATGGCTGCCTTTAGGAATGCACTTGCAGAACTAACAGAGAGATCGATGGTGTGAGGGGAC
CTTTTATATATTTTTATATTTGGATCTTCTGATACTAGGGTGTACAATATTTTGGATATTTTCTGCTAATTTGAAGATA
AGGGGTATTGTTGTTGTACAGATCAGGCTTAATTGGATATACTTTGTAAACATTTTGTTTCCGCTGGAGTAGAGCTTAG
TTCTCAACTGTCCAAGAAAATGAAACTCTTCACTACTGCTGTGTTCTTTTAGAACTTTTTTACAAG
>Contig_930
GGTTAATTGTGATTAGTGTTAGGATTAGGAAGGGAGTTTTATTATTAAAAATGATTGGATTTGGGAAGACGTCGTAGTG
GAGATTTTAATCTTATTGTTGTGAAATGGTATTTTTGCATTGGGCAATGATTCAGCTGAGTTAATAGCCTCGGTTGCGA
GTGAGCCCAATTTGCCCAAACATTTGAATTCTGAATCTGGGGATTGTATTGAGTTCCTTCTTTGGTCTTTTTCTGTCCT
GGGTTGAATTTTGGAAATCAATTTGTCTTATATAATTTGGTAATTTATGAGCTTCAGGTACAGCCTCCTGTATTTTTTT
AAAAAATATTAAACTCACACATGTTATACGGATG
>Contig_931
GCCGGAAATGGGAAATTGGAAACCCAGGTGTAGAAGAGAAATKATTAATGTTCTATGGAAACTGAGAGAGGAGAAATAA
AAGTTTCTGAGTKATGTTATTCTGTATTTTGTGAATTATCTACATATAATCTATGAAGCTACGAAAGTGCTCTGTCTTY
GTTTAATTTTAAGAMAATGGTCATTATTTATGAGAAGTAACAGTGTTGTTTTGTCGTGCTTAATTTTAAAATGGCTGAA
GTTTACAATGATGGCTTCGGTGTTTCTTAATGAAATAGGAGATAACTTCAAG
>Contig_932
GCCGGAATTAACTGCTTTGAGTACCAATTAAAAGAAAAGGAAAATGTCTGAGATGGAGACTCTTTAATTGCTTTCAGTC
ATTGGAGTTTGGAGGTTGTGCTAAATTTGCCCCTGCTGTATGAGGGTTACGATTGAAATAAATTGAGTGCAGAACAGTA
TGAACGTAAATTTGGTATCATATGCGATGATGATTAACTGTCATCTACCTATTAATTCGTTGGTTGAATTGAATTACAT
TATTTTTCGCYT
>Contig_933
AAAACGATATTTTYMATTATtAAAAAAGGCGCGCCTCCTACTGCCTCATATCTGCATCCTTTATTATTTGCTCTCAAGT
TTTCAACTGAAACAACAACAAACAAAACATGGGCGGTGGCAAGGATAAGCATC
>Contig_934
AGAAGATGAATGGGATCAAATTGCTGGACGAAACAAAGACACCAGGGCTGGCCAAATGGGCTCACAAGTTTTGTGCAGA
TGCTGCTGTGAAAGATGTTATGCCTGAGACTGAGAAGCTTGCCGAGGTTGCTAAGATTGTTATAGCCAAATTGAGAGGT
GCAGGTGCTCCCCCGAAATAATAATTATTCTAATTATCATTTTGTGTGAGTAAGTGATTAATTAGTCGGATATGTTAGG
CAATATGCTATAGTATAATAAACTCATAGACTCTAGTCtATTTTGTTTTATGTCCGtCTTTTTATGTGCATGTGATGCG
ATGCGAAATAAATCATCACCTGCTTCAGCTTCAGCAGTTGTTGTTTTTAAATTTTATTAGTTTTAATTGATCACAGCCA
CTTAGAGAACACTTTTTGCATTGC
>Contig_935
ATTTWGTAATTAGAGCGAATACCAAGCTGAGGAGTGGAATTTCACGGTGATAGTTTGAGGGTATTTtGGTCATTCTGAA
TAGTTGAGGAGGGCTTTTGACATGTCGGTGCGCGGAGGCGCGGTGTTTTGCCCTCTTCGGCTCCATCTTTGACTACTTT
GCTTTTTGTCGTTTTGTGGCCTGCCCCCTTCACGCTTGCACGTGGACGCTCCTTTTTATTTCGTCTCTTTTACTTTTTA
ATGCATTCTATTTCGTTTACCAAAATTGATGATTTTATTTTATTTATATTGCACATAATTWACATTT
>Contig_936
GTGATCAAGACCCGAATCATGAACATGAAGGTGGAGGCAGGGGCTGAGCCGCCGTACTCGGGGGCTCTGGATTGTGCGC
TCAAAACGGTGCGCTCCGAGGGGCCTTTGGCGCTTTACAAAGGGTTTGTGCCTACGATTTCGAGGCAGGGGCCTTTCAC
TGTTGTACTGTTCGTGACGCTGGAGCAAGTTCGCAAGTTGCTCAAGGATTTCTGATCGTGGAAaTGGACGGTTGTGATT
TGATTCRATGTGTATCCTATGATGACGAAAAATAGTGCTTTTAGAATATATGAATAAATCATTTTTATTTATTTGTTTA
TGTTCCTATGGAATCTGATTTGATTAAACCTTTGGT
>Contig_937
TGCAAATAGGAAAAAAAAAGTGCGTGGTGGTGAAGTGATGCACGCCATCAAATGGATTTGGGGAAGGTGAACATATCTT
CCACATTGACCTTCCAACCTGTTCTCCTGGCCACGAGTGACCTCAAACAGCAGTAGACCTCTTGTGTGTATGATATTTT
CTAATTAATACAAGCAACTTATTGGCTATCCTTTTCTTCTTCTTTTTTCTTGTTCTACCATAATGCAGCCCTGTTGTAT
AGCAATGTTGTACTTATAAAGGAAGAGAGTGAAATAAGATATGTAGTCATTGAATAAACTCAGGTTTTTGCTTTCTCAT
TCTATTGGTAGCAGATGTAACATATGCTATGTATCCAAACTTCTTGTTGTAGGTTTGGAAATTTACTGATCTGTTATGG
AAATTGCACCCaCT
>Contig_938
GGACAGATCATAGGCCATGGGGTTTTTGAGAAAAGAGCTCCTTCAGAAAACTTTGCTGAAGGGCTTCTGATGGGGCCTT
ACTTTGTGCTGCTTGAGCTTCTTCACTTCGCCTTTGGCTATGAACCTTATCCAGGGTTTTACAAAAGTGTGAATGCAAA
GATTGATGCTGATATCTCAGAGTGGAAGGTGGCCAAGAACCAAAAGAAACTCTCTTAATTATCTGAGATGGATTGAGAT
GAATGTACTGGTTATTTAGTATTAAAATTTTGTCAAATCTCTATGTAGTTTATGAACTTTGGTATTTTGTATGAAAATT
TTGTCAAATCTCTATGTAGTTTATGAACTTTGTATTTTGTATGAAAATTTTGTCAAATCACTGTAGTTTCCTTCCTTTA
TGAACTTAATGAATGTACTGGCTTTCTACC
>Contig_939
CGTTGTTGCTATGATTTGGGAGGGTAAGAATGTTGTCCTAACTGGCCGAAAGATTATTGGGGCCACCAACCCAGCAGAA
TCCGCCCCTGGAACCATCCGTGGTGATTATGCAATTGAGATTGGCAGGAACATCATTCATGGAAGCGACTCAGCAGAGA
GTGCAAGGAAAGAGATTGCACTGTGGTTCCCTGATGGCCCTGCTAACTGGCAGAGCAGCGTTCACCACTGGATCTATGA
GTAAAGCATGTTCGATTAGTCTGCCGCTTGCTGCCCAGCATCCTATTTACTTTCGGACTAGTCTTTTAATGAAGTTGTT
AAGTTTTGCCTTTTATTTGGGTCTGGTGATTCCCATTGCCTTGGCGCCTTAGATATGCCAGAGAGATTAAAGCTTATTT
TGTAATTCCCGTTGCCTTTGGGTGTGTTATGTACCCTCTGAAATGAAGTTTCAAGTTTAAGTAGTAATGAAACCTGTCA
CTTGTTGAATTCTAACAGCTAAGAAACTTCGGGTGTGTTATGAAAGTTTGTCACTTATTGAATGCTATCCRAAGTTGTT
AAAATTTGATACATGCTGATTATGTTTTG
>Contig_940
CGAGCGGCGTTGATATCTACGCTGGTAATATTGACGTCAAGCATAACACGGGTCAGGCGGAAGCATTTACCAACTTTGG
CAACCCCAACTAAAGGAGGGACCAAATTCATGGCAATCGGCTCATTGCATGCATGCATGCAATTTAAGAAGGCCATAAT
AATATGTATGTACTAAAATATCTACACTGAAAAATAAGAGGCTCCTTCTTTGACTAGGCCTCCTTATCATGTATGTGTT
ATTAATATTATTCTAATAAATKAATGGAGCTTGACATTAAATATCAAATTCTACGTTTY
>Contig_941
AAGTTAACGGTAAGGTAACGAACGGTAAGAACCAAAGAAAGACTAAGGTTCCAGAAGTCTTACCGTTGAGAGATACTCA
TCTCACCTTTTTTCCATTTATTTTATTTACTGTCATTTCCAATGATCTTATCATTGTTTTGGCTTAATTTCTAGTTTTG
AGTTTTGTTATGGATTTTTGAAGTGTTTGGTAAAACCTTGGTTTGGATATTTATGCTTAGTTATATTTTCAAGCTATTT
TCAGGAATGATTTAATCTTTTTTGGGTTCTATCTATTTGTGGTGTTTGA
>Contig_942
GGAATTAGGTATTACTGCTCTTCATATCAAGCTCCGTGCTACTGGTGGTAACAAAACCAAAACCCCTGGTCCAGGTGCC
CAGTCTGCCCTCCGTGCCCTTGCTCGTTCTGGAATGAGAATTGGTCGTATAGAGGATGTGACTCCAATTCCTACTGATA
GCACCCGTAGAAAGGGAGGCCGAAGAGGAAGGAGGCTGTAAAGCTTGCACTTCTTATCTGGTCAGACCTGTTTGTCATG
GTGGTTGCTGGATTATGGGTCTCTGAAACTAGGAGCTGTTACTTTCAGTTTTGAGACTAGCTTTTGACTATGTGTTTGC
GAAAGATTTATATTTTCAATTAATTTAGAAAGAGTTGATGAGACTCTTGAAGTTTTTGTTTGTTATCCGTACTATGTTA
ATGCGGTCTGCAATGAGCTATCTTATGGCACGTTTATGGACTTGTCTTTCGTGTCAATTTCCTTGACTTGTAGATGCTC
GTTCAATCTTTGCACTAAAATGTTATATCTAAATCAACTTAAATTGATATTTGAAATCAGTCAATTGAATTTGGT
>Contig_943
ATCTCGGAGCCCGTAAAAATCTCCCTCGGAGGTCTGCCTCCGATGGGGTGCTTGCCATTGGAGAGAACCACAAACGTCA
TGGGTGGAAATGACTGCATTGCAGATTACAACAATGTAGCTCTGGAGTTCAATGGCAAGTTGAAGGGCTTGACCACAAA
CCTGAGCAAAGAGCTTCCTGGGATCAAACTGGTGTTTTCAAACCCATATTACATTTTCCTGCATATGATAAGAAGACCT
TCTTTGTATGGATTTGAGGTGACATCAGTGGCTTGCTGTGCCACAGGGATGTTTGAAATGGGGTACGCATGCAATCGAA
ACAACATGTTCACCTGCACGGATGCAAGCAAATATATATTCTGGGATTCATTTCATCCAACAGAGAAAGCAAATAATAT
AATCTCTGATTATGTGGTGAAAAATGTACTGGCCCAGTTTCGTTGATTCTCTTCAATTTCAAGGCTATTGTATGTGTCC
TATGTTTTAGTGTtCATTATATATAATACAGTAAGACATAAAGAATGATGTTRGTAGAAAAATATGATGTTGACACTTG
GCAGAAAAATGGCATAAAGCCTGTGAACCTATGATCAAATTGGTGCCTGGGATRTCARTACKTACTTGTACCCATTTCT
TtAGTAATCTCAGACTTTTCATGATATAATTCTTTTTTA
>Contig_944
GGCCCACAATAACCGAGCAACTTCATCGATCACGAAAAGTTCATCGTAATCCTGATACCACTTGCCCAACTGCTAAGAC
TGGACTCCTAGGTGGTGGCGCTTTTGTATCCCTTGATGCATCACTGTTGTGGTTGGTTGCCCTTATGTTGGCTGACAAT
GCCCGAGAGGATTACTTCGAGGAGACTGAAAAGGATGTCAAGGGTGAGTACGGACAAGTTTCTGCAATTGATTATGATG
GACGTGTGAATGTGATGAAAGGAAGTGCTTGAATTGTGTTCCCTTCGCAAGAAGCACTTGGATGTCTCTTTGTTTCGTT
CGGACTCGTCCATTTCATATATATGCTCATAAGCTTGTGTGTCAAGCAACTTTATGTGGTGAAAATGAATGTAGACGCT
ATTCGACATTGTTCAGTACTTTCTGTTTGTGGTTGTGGATTTGGCAAAATGAAGCATATGAATAGACTTTTTAATTTCG
CCTCTTCAACTTTGCTTTC
>Contig_945
TGACTGCATTTTAGGTTCATTTCATGGTTGCTTGCTCATTTCTCCTAATCTTTCTCTTTAATCACTTGTATTGAGTGTT
TAATGAGAGGGAGGGGATTTTCTTTTGTATTATTTGGGAATTTCAGGTTTAAATTTAATTATTTATTGTTGATGTTGTG
ATTGATGTGTTTGTTGGTGGTTTTGTATCATATCATRTATGATGTATAATTAATGTTAATTTTGTCTAATTTTGTTTTT
>Contig_946
AACGAAACTAAGAAGAAGCAGAAGAGAATGCTCAAATGGCTCAGATGAGGTCAGATGATGAAATTCGAAAGCTTAGAGA
AAATCTTATGAGAGCAGAGGAAGAGCTTCGTAAAAGAGGTGATGGCAAGTGTGCCATTCTTTAATGTAATTCTTGATAA
AGATAAGTGGTAAGGAGATTGATCATCAAATATCAAATCTCTTCCTTCATTGAACCGTGGTTGATGTGGGAGTTTGCTG
CAACTGTTTGTGACAGCGATTGATATTGGTTATGGTTTGATCCACTTTATGTAAATTGGTAGGATGCTCACTTAAAATT
TCAAATTTATACCTATACATATATTTTATGCCCATATGTTTTTCTCT
>Contig_947
GTGGAGGAAGAGGAAGAGAAGGTCATAGCTGACGTTTGGAAGCCATCATTTCAACCTGAAGATTTAATTGAAGAAGAGG
CTCATCATGAGTTCAAAATCCCACATGTGATATCTGGGATTAGTACTACTAATAATGCTCAAAGCAGAGGCTGCTGTAA
CACAGAAATTTGTAAACAAGGTAATAATTTAGATCTCAGGCTGTCTCTGTAACTGCTCATTGGGTGTAACATATATATA
TATATATATATATATMTTTGTGCTATTACGT
>Contig_948
GCCAGGCATCGGCCACCAAATGACTGCGTTTATGGTAAAAGAAGCCAGCTACTGGTTTGACCAATTTCTCATGCCGTGA
CACAACGGTTGTTACTATTCTGTTGATTCTCGAGCGATCAAATTCCTAAGTGTTTATATGATTTTAGAACCGATTAGCC
ATAATAAGAGTTGTAAAGTTATGTGTCGCTCATTGCATCTGAAAATGTAAGAGTTGTTTTTATTTACTCGCTTATGCAG
GTATTGATTGGTACTAAATAAATCAAAAGAAAAATCCAAGTGTTGTATATGCATGGGTTTGCCCAATGAGGAGCTATGG
TCGTACGTATTATTACAACAGCTTTCTAAAAGAAATGTACTTGTCTACACAATTAATTATGATGTATAAATATCCCCMA
ATAACATGTGTCAAGGTTTACATTATGTGCAAATTCATGAATAAAAGCCAAGACGTCCCAAACAAAGCTAGCACAAAAC
CCCCCCACTAAAACTGAAGACAGAAACTACAGCACACCAGTTCAGCCTTTCTTGGGCATGGCGGCAAGCTTAGTGTACA
TTCTTGCCATGGAATAGTACCCCCTGAGATCGCCAGACCGCAGAAGATTGCCTGAATCAC
>Contig_949
CTTTGCGGGAAGCCACTAAAAaCCTGCTAATGAAAATGCATTGTGAAGGTRTTTGTATTATTGTAAaGAGAGAGAGAGA
GAGAGAGTTAATTAATTGTGTGTTTACCGCTTAATTACGTTCATTATATTGAATCAAATCTTAAACGTTGTTATTATTA
TGATGACAATCGAAGAGTTTCTTGTTTTTGTTTTCATGCACGTATTTTTGCATGAATCCAATGGAAAATTTGGGTGGGG
CCCACCCAAAC
>Contig_950
CTGGCGCCATCTAGTACTCATGACWGGGGAAAATCCTGCAGGTGGTAGAGACGGTGAGCAGGAGAATTAAGGTGAGGAG
CAGGAGGCTCATTGGTGGTTCCACAKACTGTAAAGTGTGGTGTGAGAGTGTTGGTGAGTGTTAGACTTCCGCTGTGTGA
AATAAGCTCTGAGGAGCATATTATGTAAAATGATGATTGTTCATTTATGTTGTGAGTTTGTAATGTAATATTTGACTCA
GAAGAGTTGAGTCATTATTGACATTGTGGTTCGGAACAGTGGTGTTGTATCAARAAAGAAAaGTTTAAATTTCTAGGTA
CTTTTGTTGGAAGGTTC
>Contig_951
AGAACTGGCTCAGCGCCACTCTCCTTCTCGCTCCTCTCGTCGCCACCTACACGTATGTGCAGCAATACCAAGAGAAGGA
GAAGTTGGAACACAGGTACTGAAGATGGGGGCCTTAGTTTGAGCGAACAAATATTGGAAATTTTCTTTTTAGCTGCAAC
TCTGTGTGCAATGACTGATAGACTCTCGTCTCTTATTGAAACTACACTGGTTGTAATTTGGTTGTTTTGTATTAAAATG
AGATGACATTTGCAGTGAATTGCAGAAGGGTTTGAGTTTTATTCTTCTGTAAACAAGTTTGTAATTTGTTTGTCAGATT
CTTGAAGTTGATATACAAATTCAAACTGCATAATAAATTGAGAGTGCAGGCTCTGTTTCATTC
>Contig_952
AGCGATACCTTCTTGAAGAAGAAGGCCTTGACTACACTGAGCCACAGCCAGGGCTGCTTCGAATTCTGTTATACTGAGC
CAGGAAGATGACAGTGTGAGGTATATGAGGTTTTTAACACAGCACAGTCCGTGAAGGCATAGTCATCATAGCCATTCTT
GTACCTGTATATGGGAAGAAATCAAGTTTAGTCCAAGTCTGAAAAAAGGAAAAAAAAGAAGAGAAGTATTGGGAAGTTA
GAGGGAAAAACACCCAAAAGAGAAAAGGGACAAGTGTACCATTAAGTTCGACCAGTTGACCGAGGGATTACATTTCAGT
AGCCAAAAATGATCCTTCATTAGAAGATGTCTTGCAACTTTTTTCTTTTCTTTTTTtGTTAATTTTGTACCTTAAATTT
TATTTCTTTTtAAATTCCTTTTTGATTCTCAGATGTAACTGATAGAATTGAATTACATGATAGAACAATTCACCTTGCC
AATTGCACCCTGAG
>Contig_953
CGGGATGATGGTGGTTGCCCTAACTCCTGGCCATCAAATTGCTGCAATTAaCTAaTGTCTTTCTTCTTGAGCTTCTGGA
ACTTGTTCTCTGGTTTCCTCATCCCCAGGCCGCTAATTCCCATCTGGTGGAGGTGGTATTACTGGGGTTaCTCCAGTTG
CTTGGACAATCTATGGTATCTTCACATCCCAAGTTGGTGACATAAAGGAAAACATCACCATTCCTATTGGAAATGACAA
TTCAGTTGATAATAAAAAaGCAGTTGATGTATTCCTTAAAGAGTTTTTAGGTTTTGACTACGATTTTCTGATCCCCGTT
GTCGTTGCTCATGTTGGTTGGGTCCTCCTCTTCTTCTTTGTCTTTGCATACGGCATCAAGTTCTTGAACTTCCAAAGGA
GATAAGCAAATTCACTGTGCAGCAGTGAAGAACCTTCAGAATGTGAAATAGATAGTTTGAGTGTACAACATTATTAGTA
GAGAGACAAAATTTGTCCTCTCTTTTTGTCATTTCATTTTTGCTTTTGCTTCATACGTTTGTGTAATTTAGTGTTTCTT
GGATACCTTTACCTTAATATTTTGTATAGCTATTCTTATTCTTGAATATTTAATAGGACCTTGTGATTGTTCAAAAGAT
GTCTTCAATCTTGGCATAACTTAAAAAGGTTCATGGTTTACTGCT
>Contig_954
CGGGCTAATGAGGAGACGTGCTCAGATGTTTTGCAAGATTTCCACTGGAAGTCTGTATTGGCATGAAACTAGTAGTTTA
TTGATTGGAGATCTCGAACCAGTTATGAACTTGTGGTGGTTGGTAAAAACCTTGTTTCTTGAACCATACCATATGTAAG
TAATAAACTGGTCCCGATGGTTTGGTTGTCATGTTTGAGGTTCTTTGTCAGTTTTATCATTTCTGTCATAAACGTCAAA
ATTGGTTTCTATGGAAAGACGATATTGATATTCCAGAGTGCTCATGAGCTCTAGCTCAGGTGGCTTCGGAGTTGGGGTG
AGC
>Contig_955
GGGGTGATAGGAGaCCCTGTTGAAGATGATGAAGATAACCATGGTTCTCCAAGAGGCAGTGAATCAGCTTGAAAGCAGT
TTGATGGCATACATATGCTGGTTTTACATGACCATTAGTGTGACAATTTTCTTGCTTTCAAGTGGAACTTTTTCAATAT
TTTGTTTCCTAGCCCAAAATTTTACTTCTCTTTTAAGATGGTGAATTTGGATTTCTGTGGGGGCAATAGGTAATTTATG
ATTCGGATCCAGCAATTTTCTGTGTGATATATTTACAAGAATTTCTGAAGCAACCAATTAGTGGAGTTTCTAATGTTAC
CATAGTTtGTCAACTTCTTCCC
>Contig_956
AATACTAGAATTACGAACGTACTAGTTAGGACTGGGGTGGGCCTGGAGGATATGTTTAaTCAGAAAGCCTATCTAGAGT
TTTTCTGTTCGAAGGAGAAGTTGGATGCTCTTGTTGAGAAATGCAAGGCTCTTCCATCTCTAACCTACATGGCTGTGAA
CAAGGATGGGAGATGGATATCTAATATTGGTCAGACTGATGTGAATGCCGTGACAaTaGGGGAaGTaCTTTaCCTGCAA
GGGAGATAATCCAACCGACTGTTGTGGATCCTGCTAGTTTTATGGTTTGGAAGGATGAGGCATTTGAAATCTGGTCAAG
AGGATGGGCCCGCTTATACCCTGAGGATGACTCATCTAGGAAATTGCTTGAAGAGGTCCAGAACAGCTACTTCTTGGTC
AGTTTGGTAGATAATGACTATATCCAGGGTGATGTTTTTGCTGTTTTTGCTGATTTCTGAATGAGCTATTTTGTCAACT
CTTCCATTTCTTAAAGATGCATAAGCCATTAAACTGGTGCTTTCGTTGTAAGTCGGATTATAAATTTATTGTCATTGGG
ATGTGTAATAATAACTCATTGGGATTTTGATATCTCCCCCGTATCATGTGCAAATCGCATCTGCGTTCGTGATTGATTA
CTGGCTTAATTGATACGATCATCTTGTTTGTTTGCTTCTAGTATGTGCTTTGTGACAATGGAATCCACATTTTAA
>Contig_957
ACCAAGGGTTATTTGCTGAGATATCGTCGACTCTTTCAGGCACTAATAGTAATAATACTATTTTATGTCATATTCTTGT
CCTAATTACGCTTATGTAATGGATTATGGTCCCTGTCTTATCCTTAAGTC
>Contig_958
CGGGGAGGTAGTGACAATAAATAACAATACCGGAGATTCCCGAATAGGTTAACCTTTCGAACTGCTGCTTAATCCATGG
GCAGGCAAGAGACAACCTGGCGAA
>Contig_959
CAGAACACACAACGCGGCTTGGTTCGTCTGGATCTGCCTTTACCAGGAGAAGAAGGAAAAGCTTCTCCGCCGTCAGAAT
GCCTAAGCAAATCCATGAGATTAAAGATTTCCTTCTCACTGCAAGAAGGAAAGAYGCACGCTCGGTGAAAATCAAGAGR
AGCAARGATGCGGTCAAGTTCAAGGTYCGTTGCTCCAAGTACCTSTACACACTTTGTGTGTTTGACTCAGAGAAGGCTG
ACAAGTTGAAGCAGTCTCTTCCTCCAGGTTTGAGTGTGCAAGACCTGTGAACTGGAATACCCTGAGCATGTCAGATGGT
TTCTAGGTGTTGAGAATTGGAAAACTTATCTTTTATGGTAGTGATTAAAATACTTTTGTAATGAATTGTTATTGCATGC
TGCAATTGTTTGGTGGATGGTGTTAGTTTATTTCTTTCAATTATGGGAATTTAGACTTGCCGCTTCATTATAATGCAAT
TACCAGTTTTGAAGTGTGCTTTCTGCTAGTTTGTTTTGTTTGATATCTTGCTGCTGAAAATGGATTTCGTTGCAATGCC
CCAATTAA
>Contig_960
TAAAACAAARACHATCACTCTCGAGGTCGAGAGCAGCGACACCATCGACAATGTCAAGGCCAAGATCCAAGACAAGGAG
GGCATTCCACCAGACCAGCAGCGTTTGATTTTTGCTGGCAAGCAGCTCGAAGATGGCCGCACCTTGGCTGACTATAACA
TCCAGAAAGAATCGACTCTTCATCTTGTTCTGAGGCTCCGTGGAGGTATTATTGAGCCTTCTTTGATGGCTTTGGCTCG
CAAGTACAACCAGGACAAAATGATTTGCAGAAAATGTTATGCTCGTCTGCATCCAAGGGCAGTGAACTGTAGGAAGAAG
AAGTGTGGCCACAGCAACCAGTTGAGGCCAAAGAAGAAGGTCAAATAGACTATTGTTTTAGTAATTTTCCCCTTGTCTA
GACTGGAGTTTGAATTTTGCAATTCGGTTAAGTCATTTGCTTTGTATTTGGAGTTAAACAAGTGCAGTTTATATTAAGA
TATATGAATTTTGGGATAATTTTGGTCTCTTGGTTTATATTTGCTTTGTTATCTGGTTTCCAGATGCTGCTTGAATATT
CCTTTTGGTCGAGCTTTGTGTGATGTGAATGCAGCTGGGTTTTTTCTTGCCCTTTGCTTTGTCTAGTCTTTGGCCAGTT
TCATATTTTTAGCTATGGCATTGGTCTCCAGATGCGGATATCTC
>Contig_961
AGTAAGTGTGTTCTCTTGAGCTAGCCAAGATATGAAGTTCTCTATCTCTTGCCTTCTTCTAATTCTGTCCTCCATTCTC
TTGCTTTCTCAGCAGAGCAATGCAARG
>Contig_962
GGATTTACTTATACATTGCCAGGTGAGAACTGGGTGCCTGTTATCACTGAGAGTTACTTTCACTACATAAAAAGTGATT
GAATTTATAAACCTCCTCTTGTTATATTTTATGCAACTGTGCTGCCAGTGTACCTCAACTTGTAGTCCAAGTTATATTC
AAGCT
>Contig_963
ATGGGATTTCTAGTATTAGGGCTTCTTTGGTCACTTGTTGTGCTACCTAGGAATGGAATGCACCCTAACAAGATCTTAG
GACTCGGCCTTATAGCAATTTATTTGATATTTCTCTCCCTTAGGCTAGGCACATCAATGGGAATGCTGTCACTTGTAAA
TGTTTGAGGAATAAATCTTGGATTGGTAATAGCAAAGTTGTATCTTGTACAGAGTATCAGTTGGAATGGCAGTGTTGAT
GCCATAAGCTGCTGTATGTCAGCTATGTTAACTGATGTTGAATTATTCTCCTGAAAAATGTTTTACAGATTCCATGTTA
ATATGAAAAAGAGATTTTGTTGCCMC
>Contig_964
GATACAGCAGTATGTTGAAAATGAGCTTGCCAAGGGCATCTTGAGAGGAGATTTTAGGGAAGAAGACACTGTGTTTGTA
GACACAGAGGTTACAGCGTTTTCGAATGGCCAACTCCCCCAGCAAAAGCTATTGTTCAAGAGGCTCGAAACTGTTGATT
CAGAATCTCAGGCTGCAGAGGACCAAGAGGCTTTCTCAGAGGCTTTATAGATGCTAACGAAGTTGGGGAGAGATAGTCT
GGACAGTCAGGAGATTTCTCTCTTGTATATGGCATAATGTTATGTTACAGAAACTAATAAGCTTCAAAATATGCGTTAA
TAGTTTGTTCATATCAATATTTCATGTTTCCAAATTCCCATCGTTACCGATTTTGTTAGGCTCTCGACATAATAAGCTG
CATTATTGCCTTCACATTGCTTGAATTATTAAGAATAATAAAGATCATGTTTTACTCTGC
>Contig_965
GGATATCATGCAGAACGTTGATTGATTTCATTTTGGTTTGTGTTTTTGTTAGTAAGATTAGCGACAGTCAAATGAGCTT
TTATTGTAAGCACCTGAATTTTCATTATGCATTKATGGATTTGGCGTTTAATGATCTCTTTGAGGATCTTTTGAGACAT
GGATTTTGCCCTCTTTTTCTATGCTATGGTATTCCTGGAAATAGTTTTTtGGA
>Contig_966
AGAGAAGGCAGAAGAAATGGAAGAAGAAACTGGTCCGAATGAAAAAAAGGGAGACCGAAGAAAAGACTGAAGAAAAGAG
GGAATTTGAAGTGGAGGAGGACAAGGTAAAGAAGGTAAAGAAGGCAAAAAAAAAAACAAAACTAGCGGGACCGGGTCGG
TCGGAACGGAACGGC
>Contig_967
GACCTAAGGCGTGCACGAGCTGCTGCTCTGAAgTATCGTTCCCACTTCAaCAGGTaGCAGCAAaGGCCGTGGCTCTAGT
CCTTCCAAGTCTAAAAGGCAAGCTAAATGGCATTGCCCTGCGTGTGCCCACCCCAAATGTGTCTGTGGTCGATCTTGTT
GTCCAAGTCACGAAGAAGACCTTTGCAGAAGAAGTGAATGCTGCTTTCAGAGACAGTTCTGCAAAGGAGCTCGCAGGTA
TCCTTTCTGTTTGCGATGAGCCCCTTGTTTCTGTCGATTTTCGGTGCACAGATGTCTCCTCCACAGTTGACTCATCATT
GACAATGGTCATGGGAGATGACATGGTCAAGGTCATTGCTTGGTACGACAACGAGTGGGGTTACTCACAAAGGGTTGTT
GATTTGGCTGACATCGTCGCCAACAACTGGAAGTGATGATCAGATCATCATTCTAATTTTCTACTCGCCATTCCCTCAT
CATCTCTATGTTTTTTGTTTCTCCCTAACCTCTGCCTTAATTTCTACTTTTCTCTTTTCTTTTCCAATTTATATTTATA
ATGAGAATATTGTTCAAACCATTTTCTCTTGCTTGTCATCATGCAAGATCGTGTTGATGCAGATGAAGTTTCTAAGCAT
GTACTCTTGCTGGCTTCATTATTTTC
>Contig_968
ATTCCATCAAGGAAGAACAACACCCTTTCAATCGCAACCATTTACAGGGTCTATTGAAGCTAGCAATTTAAAGATGGAG
ATGTGAATCAAACATCATTCATTTGATTACTGAAAGAGTTTACTTGATGCCTCTGATCCTGATTATTTTTTCTTATCTA
AGTACATAA
>Contig_969
AACCGGGTGTGTTGCTAGCTACGATCGCTAGCTGATGAATGTATGATTATGTAAAGTTAATTGTAAAAAGGTCGGTGGA
GTGCATTTGTTTTATGGATTCAAATGGACATTATTGGCCAAAGTTTTCTTATATATATATATATATATAtAaTATGTGG
TTCTAACCTTCGAACCTTAGCTTCTTAGATTATACTTT
>Contig_970
TGTGCCCTTACCAATCATCGGCTTTGTGTTCATGGCTCTGCTGAGCCTGAGTTATGGGCAGGCCCCAGCTCTTTCTCCA
ACAAGCGTTGGCATGGCGATTGATCAAGGAATTGCTTACACTCTTCTGCTGGTGGCCCTTGCAATAACTTATTTGCTGC
ACTGATTTTCAGGCAGCCCAATCACAATGAGCTTATTATTATTGTGTACATGATCGATTCGATCTGGTGATTATAAAAT
TCAAATTCTTTGTATATTTTTCTCCTTATATTCACCTGGAGAATTTACAGCTAGCCCCTTTGTAGTTTGTACCTGAATC
TGAATGAATATCATTTCTTTGATCCTTTTTTCCACCAATTCATGGTGTTCTTTC
>Contig_971
GGAACTTCCTAACATGGAGCAAGTTTACAGAGCTTACATCCCACCAAGCCTGGGATCCGAGAAGATAGATGATGATCAA
TTCGAAGATGCTCAATCTCATGTTTCGAGAGGAGGATCATTTGCCTAGTGTATAATATTCAGTCGTGTAGTTTAGAAGT
GATTTAGTTTGATTTTACTGAAACTGGTTTGGATTTGGATGATTTGTCAGTTGTTTATAACATGTGATTAGGAACCCCT
CAGCATTGCGTTGTTTGTAGCATCTTGGATATATTCCTTGTAATGTTTGTCTGGTGGAATTTCTTTTAGAGTCATGTTT
GATGTGAATATGGGTCTCTACCAGGAATTATGTCTGCATTACAGATGATTCATCTCGTCCTTTAGATTTCATGATTTAG
TTTGTTACTTTCTTGTTTCCTCTGATTTACAATTTGCAAATTATGTTCCTGTTG
>Contig_972
CGGCATCTCTCTCCACCTTCTGTGTGTATATACAAGAAATCAAGTAAAGTCGTCTACTGAACTTCTATGTACGGTCACC
GCGTCCGAAAAGGGAGTCTGGTGGAAGAAAACTGAGAGAACCCTTGTGTATGTTTTTTGTTGCCCCTTTGACAAAGTGT
TTGTTGTTACCTGCTGAAATATGTTTCTTGAACTTTGATCTTAGTCATTGTTGTGTAGCATTGTTATGGTTGTTGTCAA
GAGGGATATATAGAAGCTATTTATTGCACTACTTGGTCTGTATCTGTTAGGACAAACTTTGTTTCGGTCGATGTAAGCT
TATTTATTGCCTATCATCATGRAACTACAATTATTGAATACAAATTCTTTCATCAGMCAAGCCTATAGGAATTAnATTT
TATTTTGTTTTTT
>Contig_973
AGACAACGCGAAGGGATTTTCCAACTTCAACAACAGCAGTGACACRAGCGGCGTTGATATCGACGCTGGTGATATTGTC
GTCAAGCAGAACACGGGTCAGGCGGAAGCATTTACCAACTTCGGCAACCCAAAGTAAAGGAGGGACCGAATCAATGGCA
GTCTTTAGTTGCATGCATGCATGCAATTGAAGAAGGCCATAATAATATGYATATACTAAAATAAGAGCTGATGCAGTAT
CTGAGGCTCCTTCCTTGACTAGGCCTCCTTAACATGTATGTGTTATTAA
>Contig_974
GTTCGAGCGGTTTGGTTTCTGCTGTTTAATAGTGGGTGTGTTTGGATGCGGGTTTAATTAGTTTCTGTGTAAGCATAAT
CTGGCTGTTGTGCTTGTTATGGTGATTAGTACAGTAGGGATATCGGATTATCCATGCTGTTCAGTTGAGTGGTGCTGTT
AAGTTTCTAGACTATATTTGGCCAAATAAAGAAAATTAATTATGGGGTTTATTATTATTTATTAGCATACTAATTTGGA
TGAGCCCTGATCTGCGAAGTTTAGTAATGAGAATGAGACAGGTTGTGGATTTGCC
>Contig_975
TGAAAGCCTGAGAGCTTGGAGTCTTGAAATATAGTTTTTAGTGGTAGTAAGTAAAGCGTATGGATTTCCTTTAGAGTTG
GTTTGTGGCACTCAAGGCTTATTACTGATATGATCGGGAACCGCCTAAATGGATTTGCGGTCTTTTTTGCCTCGGTTAA
TTACAACGGTTTTGTTCATTGTATCGTTGAGACATAGATATGATTCACAATGTAACATTTTGAGCAATTTTAATTTTAA
CTTTAAATCCCATGATAATTTTAGTGCCTTACCATC
>Contig_976
CCACTCTCACATATACTTGTAAGTTCTATTAGTTCAACTAGTGTGCTAACTGCAAGTACAAAAACTGAAAAAG
>Contig_977
GWAAGCAGTGGTATCAACGCAGAGTACGCGGGGAGAACTAGCATTTACAAACAACAGATCTGACTTGTTTAGTCGGTAA
AAG
>Contig_978
AAACTTAAACAAAAATTTAAACTAGAAAGTTTTATTTTACTTTTACCCCTTTTTtAAAAGTCTGACCGTGGTTGATGTG
ATTCTCCTTGTGATACTCTGGAGAGTAGTTACTTTTATCTTTTGGTTAAAATCTAGTTTTACTATTTTCTAATTCTTGA
TTGATTATTGTGTTTAATGATTATTGTCTTGTGACTGTCGATGTGTTAAAAGAAGCATCCTGTTTGAATGTaGTTAGGT
GGTTGC
>Contig_979
CAAAGCAGTGGTATCAACGCAGAGTACGCGGGGACATTTAGGTGGTAAATTGTCCTTAAAACTTAAGTAAATGTTGATT
TTCT
>Contig_980
ACTTTAAGTATCAGAACAGCAGCAACAGCAGAAAGCAGAAAGCGGAAAGCAGAGGAAGAAGAAGAAGCAAATCTTCAAA
TCTTCCAAGAAAAACAACAACAACTCAGAAACG
>Contig_981
AAGAACAAATAACAATACATATATGAGAGAAGAGTTTTTTTGGTCAAAAGCAGCGGCATGCATGGCCTTGTTGGGTTGT
TAAATTATGTTTGTCCCGTTAATCTTATCCATCCACCATTGTTCTTTTAGTTGTAGATATGGCATATCAATCTTCTGAA
CAATTTCTCTAATCTTTAATGGAGCAGCAAGTATTATATTATCAATATCTTTCCTGCATGTTATC
>Contig_982
AGGGTTACATCCCTCTCTCAACCTATCTGAAGACCTACAGGATCGGCGACTATGTCGACGTCAAGGTTAACGGCGCCGT
GCACAAGGGTATGCCCCACAAGTTCTACCATGGACGTACTGGTCGCGTCTGGAACGTCACCAAGCGCGCCATCGGTGTG
GAGATCAACAAGCAGGTTGGCAACAGGATTATCAGGAAGAGGATCCATGTGCGTGTGGAGCATGTGCAGCCTTCAAGGT
GCACTGAGGAATTCCGTTTGAGGAAGATAAAGAACGATGAGTTGAAGGCTGAGGCCAAGGCAAAGGGTGAGGTTATTAG
CACCAAGAGGCAGCCAAAGGGACCCAAGCCAGGTTTCAGGGTTGAAGGTGCAGTCATGGAAACTGTTACTCCCATTCCT
TACGATGTGGTCAATGATCTTAAAGGAGGATACTAGATCTATTTTACAGTTGTGTTGGTTATCCCCAAGGACTGGTCTA
GTTTATTCAAGTGTTTCTTTAGTTTTGTTTTTTGAAAATTTTTGAGGTACTTTCATCTGCTGCAGCAGAAATTGCTTAG
TTTAATGTTTTATGATACATGATATTTTCAAGTACAATTTTGTGCGAATGTGGAAATCGTCTGGAATTACCTATGTTAT
TTGTGGTGTTGTGCTTAAGTTGTTTCTGATTATTCCCAGCACTTGACTGGCGTAAAGCTGTGGCTTGGTTTTTAG
>Contig_983
AAAAAAACCTAAAAAAAATAAAAAAAAGAAAAAAAAAAATAAAAAAAAAAAGAAAAAAAAACAAAAAAAAAACAAAAAA
AAATTTAAAAAAAGGAAAAAAAATTAAAAAAAGAAAAAAATAAAAAAAGAAAAAAAATAAAAAAAVTAAAAAAVTAAAA
AATTTTWAAAAGTAAACTTTTAACAATTTTACTAATTACAAATAGCAACTTTGAGTTTCTCATC
>Contig_984
GCTGTGGCAATATGATTACAATTTGAACAAGGTTTGATTATTTATGAGAAGGGAAAGGGAAAATGGAAAGGGTATAAGT
TGTAGGTAAATATCTATAGGTTTATAAATTGTATGTGTTTGTATTTTGTTTTTGCTTAGAGGCTWAAACGTGGGTTCCA
TTTTGGCATCCATTGAATTCAATTCTAAAGCTAAACCTCTAAATTCATAGACACAAGGTTTGGAGAGCCAGTCGATCTA
TATGTTAAGCTTTCTACCTATCTTGTACAGTTGAAGTATTGGGTTTCTATCCGTGCCATGAGAATAAAATCAATCTTT
>Contig_985
GGCTTTCGAGAAATTGGATTCGATCTATGGCTCATTTGATAAGGTTTCTGAGAAGAAGAATGGGTACGTGTTGCCGAGG
TCGAAGATGGTGAATGCTGATTTGGCGAGGATTATTAACTCCGATGAGGTTCAGAGTGTTGTTAGGCCGATCAAGAAGG
AAGTGAAGAGGGCTCCATTGAAGAAGAATCCTCTGAAGAATCTGAATACCCTGCTTAAGTTGAATCCTTATGCAAAGAC
AGCTAGGAGAATGTCTTTGTTGGCCGAGGCGGAGAGGGTCAAGGCTAAGAAGGAGAAGCTTGACAAGAAGAGGAAGCCC
ATTTCTAAGGAGGAAGCTTCAACCATCAAGGCAGCTGGTAAGGCATGGTACCAAACGATGATCTCAGACAGCGACTACA
CAGAGTTTGACAACTTCACAAAGTGGCTTGGAGTATCCCAGTAATTTATTTCTTTAAAATTCTAAAGACGTTTTCATAG
TCCATTTTGCTTTTTTTGGTTTACCAATGTCTTTTGTTTCCTTGAGTTGGGGATGAGGAGGAAAATTGGTGTAGCAAGA
GAGAATATTATGATGTGTTTTTCCTGCTGGGTTTTGTCTGGTAGACTATTTTTGTCATTCGTAACTGGAATTATATTAG
TTTAGTCTGTCAATTTTGTTCCATGACAATGTCAGGCGTATTTGTGTTTGAATATCTTTGATTTATATATATGGTACCC
AGCTTCAAAWTAAAATTTAACT
>Contig_986
AAATAGGATGCAAAGAWGAAGAAAwGGAAGAAGAGAAGGAAGAAGAAAAGGAAGAAGAAAAGGAAGAAGAGAAGGAAGA
AGCGAGGGCAAAAGAAGCTAAGGTGGAGAAAGGGCCGAGGAAGCGTGGAAAAGGAAAGAGTGTGGAGAAAACTAAAGAG
AAGAAAAAGGAAGTGGgCAGAAAAGAAGGAGCCAGAGCAAAGGACT
>Contig_987
TAAAACACCTCTCTTTAGTTTCTACACGCACaCcACTCATCAATCATCAAAACAACACCCAACACCCWACAAACCAAAC
ATCACATCCCAAACTCAACAAAAAGCCCAATAAATCAACC
>Contig_988
AAGACCTACCAATACTTTAGATTTAGCAAACCTCTCAGTCGTGATTACTGTAAGCTTAAGTACTGAGGATACTGTAGTT
TTATTGCTATTACGTGAGCTACCCTGTGGATGTTGGGCCATTTGAATTGTTGTTGACTTTGTTCTCAGTTGTCATGTAA
TGAGTTGTGTAATGACATTACTTTGAATTTACCTAATTACGTTGCTGTTATGG
>Contig_989
AAGGTTATCGATCGCCCAAGTGTTGACTGTGATTTCACAGAAGCAAAAGTCTGCCCTGAGAGAAGTGTACAAGAACAAG
AAGTTCTTGCCTCTTGATCTGCGTCCCAAGAAGACCAGAGCTATCCGCCGAAGGCTCACCAAGCACCAGGCATCTTTGA
AGACCGAGAGGGAGAAGAAGAAAGAAATGTACTATCCCTTGAGGAAGTATGCCATTAAGGCCTAGAGTGTTGGATCGAT
TACGTTAGATCATCTTGGTACCTTGCTGTAATAGAATCCTTTTGTTCTCAAGTTTTGGATTTACTTTTGATTAAGAAAT
TAGACCTGAGATTTTGATGTTTAATTTTACTTGTCTAGGTTTGGGGAGGCATGTCTTGCCCAAATCAACTTAATTTTCT
TCGGGTGCAATGATAGTTCAGATTCTGTTCGTGTTTGATAAATGACTTGAGCTCATTATTCCCTGCTT
>Contig_990
AAAAACGGGGAAAAAACAAAAAATTAWAAAAAACGTAAAAAAAAATTtAAAAAAAaCAAAAAAAATAAAAAAAAAGTAA
AAAAACAAAAAAAGAAAAAAAAgTAAAAAaGAAAAAAATTAAAAACTTAAAAAGGAAAAAaTTTAAAAATAAAAGAAAA
AAGAAAACGAAAAACAAAAaCTAAaGAACGAAAAGACAaTTTAGACCAAGGATGTTTTCATTAATCAAATC
>Contig_991
AAAGTTTGTGGACAAGAGCACTGGTGGCTTGGGTTACAAACAAGAGGCAAGGTACACCTCCACTGCCAAACATGTGAAC
AAGGAGCTAGGGTTTACCACTGAGTGCCAGACCCAGGTGAAGGTCAAGAAATCCGTTTACCCTAACAAGCCCCAAGTGA
AAAAGTCTGCTTCTCCTACTCCTAAAAAGACCCAAGTGAAGTGCAATAAGTGTGCTTGTCCTAACAAGACTCAAGTGAA
GGTCCAGAAGTCTGCTTCTCCTTACAAGAGTGTAACCAAGTCCTACAGCAAACGTATTGACTATTATTAGATTTTCATG
CTCACTGGGGGAATTCTTGGTATCAGTTCTTTTGATAAGTGTCTTGAAAGTTTATGTGTCTAAGCTTGTTTATATTTAC
TTGGAGTAATCTCCTGCTATATCTGTCAGCGTGAAGTATTTCTCTCTCTTTCTTATGTGATGAACTTATAAGTGGTTAT
TATGTCTACCTTTTAAAGTATATATTGATGTGTGTTTTTTTCATGATCAATCACTCCCTCTGTAGGATATCTGTCATTT
TTCAGCAGAC
>Contig_992
GGTATTTTCTAATTTGTTTTGAAGTGTTTTTCGGATTCATAATGTGGTGTTGAGAATATTCATGAATAAGATGATATCC
GTTTTCAGTTT
>Contig_993
GTGAGATATGGGCAGACTTAATGGAAAGAATCTCATGTCTCTGGCTCCGCTGCCGTGCCCACCAGAAGATTTCAGGAGA
GAACTTTGGCAGGGAAAGCAGCTGCTCGATGAGGGCTGATCATATGGGAAGCATTAGTGTGGACATACAAGTCTACTAA
GGAAAACCTAAGAAGAATGCATATAAGATGTTTGCTAAGCGTTCTTTTATACTTTCTTTCTCGTACAGAAAATGGAAAA
TAATGTTACATTAGGCAGCACTAAACTGTGTTTTTCCTCCTGTAAATTGAGTAAGCTACTTTATCTTGAGTCGAAATGA
AAGAAAGTTGAGCATTATGGTAATGATGCATATAAAaGTGCAGTGGTTATAATA
>Contig_994
AACGTAAAAGTAAWGATGTGCATAGTGCCCTCAATGCCGCCCTCACAGGCTAGTTTTACTAGTCTTTTCACTCTGTTCT
TGATTTAGTCCATTTGTACCCGCTGTTACATCTTTAAGGTGCTGCAATTCGACACTTGGATCAGTCTCTTGGAGCCAAT
ATTTGTGTCAACACTTTTTTCTTGTAGTTCTGTGTTGAATGTGGAATTGATGAAAAAATAATACTGGAATTTGATGTCA
TCTGGTTGACAGAGTTGGTCAAATACTTAAAAGAAACGAGAGATTCCATCCTATCCCTTGGTTTTTCAA
>Contig_995
AAGGAAAATCACATCCAATGGCCAGCGGGATCTCGACCAAGTTGCTGGACGGATTGCTGTTGCAATCTAAGAGATTTAC
TTGAAAGTCTTTGATTATTGATGCAAAATAGTTATATACTTTTTGCAGTTAAAGTTTGATTGAGAGCAGATATAGGAAG
GATTTTGATATTTTATGTTGTGCCTGTCACTTTTACCATGAACATGGCTTCCTTTGTTATTCAATTTAATTTCCATGTG
CTACTTTGTTGACTTCGGCTTTTCTTAATTGAAGTTTTGTTCTTGAAGCCC
>Contig_996
ATCTGACTTTCGCCGACAGCACAGAGTTTTTGCCATGGGAAAACGCCAGTGGTTCTGAGAGCACAGCCATGTTGGAGAA
GTACCCTTCTGAGATTGATTGGGCGTCCATCCTCAATTAATTAGCGTTAATTAATCATGTTTAATTGTAATTGAGTATG
TTTtAGTTTGGTCAGTCAGTCTCTCTCTAAGTAAGTAATTTGTTTAGGGGTCTTCTTTTCTGGTGGCCACTGCAATCAA
GTTTTTGGCATCTGCAGGGTTACACATTGTAGTCATTTTAGTCTAGTTTTCTAGTTTGTGTCAAATTGGGTTTGATGTT
CATACAATGATGTAAAATATCTTCATCATGGTCAGCTGGTTTTTTtCTTGCTAGGCCATGAATGATCGAAGTTCTTTAT
AGATATGTAATATTCTCATTTTATGTACTTCTGTTGTCATATTATATGATCCATTTGTGTTAAATCTTTGGTTTT
>Contig_997
GTGGAAGTCATGATTGCGATCTGTTCAATCAAACCCTTTTTGTAGGATGTGTATATGCAAGTGTCAAGTGTTAATTATT
AGTGCAATTTTGAGTCCAAAAGAAGAAAGAAAGGCAGGTAATTGTGGTTTGTGCGCTTGTTCTTTTTGGTTTTTGGTGG
TGCCTAAGGTTCTGAGGGTTGTTGGTGAGAAAATTCTTGTATCAGTTTTGGTCTTCTTGTGTTTTGGTGTTTCCTACGC
CTCCATTATGAGAATCCGTTGACTAAACTATCGATGGCAATTCTTTCATTATGTTTGCAAT
>Contig_998
TGTTTCAGCAGTTGTCAGAAGTCTATATCTTCGCCATTGACTGAGCAATCTCTTCCAGAATTATGATGGACGATCAGGA
CCTGGGCTTCTTTGCCAATTTTCTTGGCATCTTCATATTTGTATTGGTAATAGCATATCATTATGTGATGGCCGACCCA
AAATACGAAGGCAACTAAGGATCTGTTTCCTTTTTATGTATTTGCAATAGAGAGATGCATTTTTCTTKCGACTAATGGA
GATACCCTGTTAATTTTGTAGCCTGAGCTGTTTCACAATGGATTCAACTTGAATTAGTTAAGAGCTTTGTTATGCAATG
TGAATKTTTGTTGTTATACACAaGGTGAGTTTCTTTCACTAATTATATCTGCTTCATATGAAGTTTTCC
>Contig_999
GAAGTGGTGATACATTTATCAAGTCTTTTTGTTAGTTACGTGTAATTTCTTTGTTTTGATAAAAGGATACAGTTTTTAT
AAGTTTGGTTGGTTTGTTTCTCAAATCAAGCTATGCATTTTACTAAAATGCGTATAATTATAT
>Contig_1000
GATTGAGATCATACTTGGGAARTCGGAAAACTTTGATGATTTGATGGCCGCTGCAGCTGAAGAGAGGGAAATTGCAGGT
GCTGAGGAGCAAAGCTGAAAGAAATTCCTTGTTTGAGGTTCCTCTTAGAGTGTGTTTAGCTTGAATTATGTATCCTAAA
TTCGATTATGGGAATAAATTTTTTGCTAAAATATATTATCCAAGAATAGAATATGTTATGGGAAAGGCATTTGTTGTAT
GMYTATAACATTTGTCCTCCGTTTTGTCTTAGGAGTGGGTGGGGTGTGGGGCTATCTGTTTCGTGAAAAATATGGGACA
TGCTAAGTGTAATTGACCCTAAAGTTATTTAAAAGTTTAGATTAATTGCCCATTTGATTGGTAATAAGCTRTTTGGCTG
CGT
>Contig_1001
AATAATACTGCTTCTTCTTCTCAATAGTCTTCGTTTCTTTCCTGATTTTTCTCCCAATCCGATCCGATCCCGACACGAA
CAATTCGACCTCGCTGATGACAaGACCTAAAAAAAGCAACCC
>Contig_1002
TCCGGCTCCTAGGCATGTTCCAAAGTTCAATGTTTACTTTGATATGGATGCAAATGGAGTTTTGAGTGTTTCGGCTGAG
GATATGTCCACTGGCCAGAAGAAAGGGATCACAATCAACCGTGGAAGAACAAAGTAACTCCCAAGGGAATATTGAGGAT
TAAGATAGCATCTACGATGAAGTTATAATTTTCTTTGATTTCATGTTTAAGTACAATATCTTTAAGGGAAGTGGGGGAG
TGTGCTTGTAAAAGACTTGCCTGATTTGTATAAGTGAAAACATATTTCTCCTCGCAAACATTCAAGAGAGCTTCAGTTT
TTATTGTTGATT
>Contig_1003
GAAGCTCATGAAGTTCCTAGCGGACCAAACCCCATATCAAACTAGCAAGCTAGCAGAGATGGAGAGAGGCAGAGATGAT
ATGGGTCGTAACGGCAATAGTTATTATGGTTTGTCATCTTTGTGGTTATTGTTTGAGTTCTCCTTAAAACTGCTTTGTC
CTCAGTGATAAGAGGTTTGTTGTCTTTAATTGTTGTTATCGTCATCCTATTAATTAGCATTTACCTTCTTCTTTTTTCT
TTTTCTTTTTTCATTTTTTGTTTTTGGGGCTAGAAATGTATAGCAAGAGACACTTTAAAATTATTAATATTTCATATAT
GTTTATGTAATATAGATGATGATGGAGCATGGTATGGTTTTGGGTTGGTATAGAGATCTCATGGATTATAAATGGGATT
ATTGTTAATTTGTTTCTTCTAATTATATAATTATATATTTTTAATAAAAATAGCTCTGTGTGTGTTTGTG
>Contig_1004
TCGATGTGGGGTCCGATGGGAAGATCAAATACGAGGACTTCATTGCCAGAATGGTGGCCAAGTGAGAAGCGAAACGGTG
TGTTTTGACTGATTAAGTGGTTTGTGGAAGTAATTTGGAGCTAATGTATGTTTTtCTTTTCTTTTTTGGTGATATGGAG
ATTTTAGGGTTTGTTTGTTTTGGATTTTGTTTGTGATGAATTGAATTGTCTCAGTACTGGTAAATTTCAAGGTGTTTGG
AATGTAAGTGTTGATGGTTTCATGGAATGTAATCTGGATTTGCTAGATTATTTTGTGGGTTCTTGTGCTC
>Contig_1005
GGCAGCAGAAGCTMACCGGCTCATGGAAAGCAGCCAGCATATTGGCAAGATACTGCTTGTTGCGTGATGATATAAGAAT
GTTAACTGTAATAAAATGTAATAATCAAGTGAATAATTCAGACCTCATGCGGTTGGTCAGGTCTAGGATGATGCTGAGT
GTGCATTTATTTTGTGGTATGGCGATGATGCTTATGTCGTACTCTTGTATTATGAGAATAAATTACTAAACGATCATTC
AGTTTTCAATTTGCCACTTCGTGCCCTTCCTAGAATTCATGTAAAATTGATTAATCTTAA
>Contig_1006
GCACCTTTCAGTTCTTAACTCATGGTATGAAGTGGAAAACCTCAGGCAGTACTCACTCTATGGTCTTTATTCAAATTTG
AAGGGCTCTCTCACTAGCCAGTATGACAAGATTTTCTGATGTAGACTTTTGTGCTAAGAGTGTTGTAATTTTCTTACTA
CCCCAGTAGGTTTCATCTTTTACTTATTTGTGTTTCAGATTCAGACAAATATTTGTTGTAAATTTATTAACTTTGAGGA
TCATTTTGTGATTGCTGAAAAGAAATATATCAATGTTATTACATGTGTGTTCTGCCTGTTTGTGACACCCAACGTTGTA
GTTGGCTGGTTTGGAAAG
>Contig_1007
TATTGAGAAGATGGTCCAGGAGGCAGAGAAGTACAAGTCTGAGGATGAaGAGCACAAGAAGAAGGTTGAGGCCAAaGAA
CGCCTTGGAGAACTATGCCTACAACATGAGGAACACCATCAAGGACGAGAAGATTGGGGCCAAGCTGCCGCCAGCAGAC
AAGAAGAAGATCGAGGACTCGATCGAAACTGCCATCCAGTGGCTAGACACCAACCAGCTCGCAGAGGCCGATGAGTTCG
AAGACAAGATGAAGGAGTTGGAGAGCATCTGCAACCCAATCATCGCCAAGATGTACCAGGGTGCTGGTGCTGACGGTGC
TGGCCCTGTTGATGATGAAGCTCCAGCTGGTGCAAGCGGCCCTGGACCCAAGATTGAGGAAGTCGACTAAATTTCTGCT
ATGGTTTAATTTAATTTCGGAATTTTAGGTGTTTTTGAACTTAATATTTTTATGCTTTTTTCATATTTTTGCCTTGGAA
GTTATTTATCAAGGCCTTTTTTAAGTTTCTTTTTAAATTTGCGGAACCTATAGGCACCGTGGTATTTTTTCCTGGATCT
CTTTGC
>Contig_1008
GAAAACGTTAAAACTAAAGCGTTcTGAtGCTACATTTCATGAGAGGCGGGTGCAATGGGATCGGGGTATGGGTGTTCAA
TTCGGTGTTGAATGGGGTGATTCTCTTGGCCTTTTTGAATTTTTACGTCAAAATTCATCTGGGTTTTGATAAAAAGGGA
AGGACCCGCGGCGGCGAGGTTAAGTCTGTGGCTGGTGGCGGGTCTTGTTCTCCTGGGTTGGGAGGGAAAGAAAGGAATG
GCAAGGAGCTTTGATAGTGTGGGTTAGAGTGTATGATAGTTTTGGTGGGGTGGGGTTGGGGCTTGCCTTTTTAGATTTG
CTGTAAAAGGGTCTATAAAGTTAAGTTAATTATGTATACATTTCTTTTGATAAAGAACAAAAAATAAAAAaTAATGTAT
ACATTTACAATGGAGGTAAAAAAGTAAAAGATGAGGTGCGTAAAAAGGTGGGGTCAGGTAAG
>Contig_1009
AGTATGTTGTGGATCACTTTGTTCAGCAAATAAGCTTATAATATGTATCATGTTCAGAAAACAATAATGTTGCAGAAAT
TGTTGGGCCTCTAGGAGTGAAATGCAATGTTTATAATTGTTTATGGAATTCTATGTTATTATTTCGATTAGTGACTTCT
AGATGC
>Contig_1010
TTCTCTGTTTCCTTATGAGCTTCAAGAAGTTGTTCACGCTAAGGCTGAGGTGATAGAAGAGCATGCCAAGTTYAACATG
CTTCTGAAGTTGAAGAGGGGAGACAAAGAAGAGAAGTTTAAAGTTGAAGTGCATAAGAACAATGAAGGCGCCTTCAAAC
TGAACCAGATGGAGGCAGATCACTCCTAGTTAAGATATAGCAGGTTTGTAGCAAGCAAATGTTCTGGAACTAACTGAGT
GTACAAATGCTTTGGTTGCTGTTTGTACAACTTTTTATGTCCTGATACCAACACTATGGTGTGTAGTTGTGTTTCCGAA
CTGTATGTGTGTGTATAATAATGCTATTGCTACTYATCTTTTCTTTC
>Contig_1011
AGTTTATGAGCTCTTAATTTTCCTTGTAATGTATGAACCTACAAGAAGGTTCAAATGACAGACAAATGTGGTTTCTTTC
CCATCTCTAATTGTGCTAGATGGATCAATGTAGTTGAAGTTTGGTATCCCAAGTACCTTGTTTCAATC
>Contig_1012
ATCCCTTCTCTGGTGGCCTTCTCGGAGTGGTTAAGAAGAAGAAAGATGTGATTAAACAAACTGATTTCCATGATCCTGT
TAGGGAATCTTTTGAGGCCGAACTTGAGAGAGTTCAGAAAATGCAAGAACAGGAGCGACAGCGGATCGTTGAGGAACAA
GAAAGAGCTTTAGAGCTAGCTCGAAGAGAAGAAGAGGAGAGAATGCGGCTGGCTAGGGAM
>Contig_1013
AATTACAAACTTCGATGCAAAATTACGGAGAGAAAGCACAGACGTTGAGGATTTGTTCATTGCTCATATTAGTGGAATG
GATACCCTGGCGCATGGGCTCCGAAATGTTGTGAAGCTCATTGAGGATGGTTCTCTGGATGAGCTTGTTCGCAAGCGAT
ATGAGAGTTTTGATACAGAAATTGGCGCACATATAGAGGCTGGTAAGGGTGATTTTGAGTATCTTGAGAAGAAGGCCTT
AGAATGGGGTGWACCCAAAGTTCCTTCTGCCAAGCAGGAACTTGCGGAGATGCTTTTCCAGTCGGTTTTGTAGACATGC
AGCGCAGCGTAGGATAACAAAAATAATATATATTGTAATCATTACCAATAAAGGACACTCTTTTCTTTGTTTCTTAAAA
ACATACAAGTAACTAGTTGATTCAGATCCTTGTAACCGTCTAGAACTTGCATATTGCTTGCATAGGAATAAAATCAGTG
AAGTCGTGACTTGGGGAAGTTGTGATTAGGAATAAAGGAATGGTATGAGATCAACTATTATTCCCAATCAATTTAATTC
TtGGTTTTTCAGT
>Contig_1014
AAGCAGTGGTATCAACGCAGAGTACGCGGGGCAGTCCACTGGTCGTATCCGCGAGGAGCACCCGCTTTCATTCTCCATA
CCTATAACCT
>Contig_1015
CTATGACTGGCACTGCCTATCTTTGAAAGAAGGGTATGAGGCAGATTGAAAATAAAGTTGTTGCTTGTACTGGAAAACT
GTACATTGTGTAGTTTAAAGTTTATACATAGAGTCGAGCTAGCTGAGGTTCAGATGTTGAACACACCTGATGCCCCTGC
AGAGGAGATAAATGACTATACAAGTTTTTTAAGGGTGTAAAAATGATTAATGGTGAGGTAGTTTATATGTCGACGTGAC
TGTACAAATGTTGCCATGTGGAGAGCTGTTCATGATTAGGCGAGGCCGCAGTTTTTTTAAATGTATGGTAATGACTTTG
TTTTTTCTGAGTCACATAAAGTACAGTTTTCTATGGAAGTATATTGTTCAAGGCTATATATCTAATGTATTTATTGCTa
GATTTCTCTGC
>Contig_1016
TTAGGAAGTGaCCTTCTCTGAAAGTGACCGCTCTGAGGTTCACTGAAACCGCCAGGGCTCGGATTGAGAAGGCTGGTGG
AGAGTGCTTAACTTTTGACCAGCTGGCTCTCAGGGCCCCTCTTGGCCAGAACACGGTTCTTCTCAGAGGACCAAAGAAT
GCTCGTGAAGCTGTGAAGCACTTTGGACCTGCGCCTGGTGTGCCTCACAGTCACACCAAACCCTATGTACGATCAAAGG
GTAGGAAATTTGAGAAGGCTAGAGGCAAAAGGAACAGCAAGGGTTTCCGTGTTTAAGAGTTGCAAAACGAGTCATCTCC
CTGTTTTCAGTTGTGTTTTTCTCACTTTGCGTTATTGTTGGACCTATTATGTTATCAATAGCTTATCATCATCTATATT
TCCATTGTTCCCTAAGACTATTTTAGCTTTTGAGAGGAAGATATTTAGATGTTTGAAGGATTAATGGATACTTGCAGAA
ATGTATGGTAGATGTTGAAGATTTTGTTTAATTCGATTTTGGTTTGATATTAGTACTTTTCTC
>Contig_1017
CGRWGTTGTACTTGTCGTTATCGTCGGTGCGGTGGTTGGCGTGTCGAATTTCGACCCTGTCAAGAGAGGCTGAGAATTC
TGATGCAGACTTACTGTTGATGATTTTTCATCTTATTGTATCTATTAAGCAGTGGTTTATGTTTCTTTTGTAATCGTGT
AATAYGTGACTCTTCTTCTTCATCAACTTGTACTTTGGCCCAAAACTGTGAATTATAAGCTTCATTTTCCACTGC
>Contig_1018
GCCAATGCTATTAGTACTAATTCTTCTTCTAATACAACAACTACCACTGCTGTTAATAGTAATAGTTATCTGCCTTAAT
CACTCCTAATTAGCGAAACCCGCGTTTTATTATTTCTTTAATTAACTACCCTTTTCCTCAATTTGTATTTCCTTCCACT
CTTTTGTGTATAGCGAAAATGAATGGATCATCTTCATCTTCTTTGTT
>Contig_1019
AGGACAACAACAAaGCTaGCTCCAAGGCGCAAGGGAACTGCCGCTGCTGCCTCATAAGATTTCAAAGCCCACCCACCCA
GCTTTTGCTTTGTTATGATTTTTATTTTCGTTTTGTTGTCTTGATAGTCTTTAATTTTCACTCAAACAAGTTTTGGATC
TCCTTGTGTTGTTGAAGAGTTAGTTTTGATAAACTCAATGCTTCGTTTTGATACTTARTGGAAATTACTTTGGTAAATC
TTCCTTTTATTGT
>Contig_1020
AAGAACAAAGAATACGAAGGGAAaTaCGAaTCGGTAAAaCTCAAACTCAATGTTGAGAACACTGTAAATTAATTTGCAA
ATATCAGTAAACACTATGATTTACTAGAGCTCCTCTCCCCCTTTCCCTTTTTCTGGCTCAGCAAAGCCTTTAGGAAATG
TCTAATGTGAATTCTTAACCAGTTCCCCCATGTGGTTCAATTCATTTTAAGGGATATGTATCTGTACTGTTACTTTGCA
GACTTTTAAGTCCTATAAATACATGTATTCAGTTCACAWCTTCTTTTT
>Contig_1021
CGTTGGGCCTGGCTTCGGACCCAGAAAAGAAGGCTACTCTTCAATTGGCTGAAATCAAGCACGCCCGTCTCGCCATGAT
CGGGTTTCTTGGGTTTGCTGTGCAGGCTGCTGTCACTGGAAAGGGTCCACTTAACAACTGGGCTACCCATTTGAGTGAC
CCGCTCCACACTACCATTATTGACACCTTCACCTCTTCTTGAGTACCTGTTTTCTATGTGCATATCATGTTGGGTTTTG
AATTTGTAGAATTCAAAATTGTGTACGTTAATTACTTAGCTTAATCATGATTTGCACTGCTTAATGTTGTAAAGTTTGT
AATGCGATCAAAAGATTACTATATGCAAGAGCATGTGAGCTTTTCCTGCTTTCCAGAATGTGAAACAATTTATCTCGAG
TTAAAGTCGTTGGGGTAAAGCTTAGGTGGTGAGGGAGAATGAAATAATGATTGAAGATGGATCGAAAATTCGAATCTCT
CCATCCAATGTAACTATATATAGATATCTTGAGTACAAAACTTTGATGGATAAACCC
>Contig_1022
AAGGAAAAAGTAACCCTTTTAACAAACTTTAAaTTaGTTAGGGAATGACAATCAATCAGTTAGAATTTGTTATATCTAT
TTACTAGGCATTTCAGGGTCTTGTTATCAACAGCTGAATCTTTCTGGATAGCTAGTTTGATCTGTATTAGAATACAGAT
AGGAAAGTTGTTACATCACTAGCATTTGTAATTTTCTTTTCCCTGAAAAGTATCTGAGAACATTGAGGACCATAATTGG
CTTCTTGTCATGTATTTGGATAAATTGGCATCTATTTGCAGCCATAATAATCTGATTGAATGTTACATTGAATTTTCTC
CC
>Contig_1023
GCTCAAGAACACTTAGCTACTAAAAAAAAAACCTTTTTCAATCTCCTTTGTGAGTTAACTAAAATGGCCTCAACGCAAT
GCCACAACAAGCCAGCAGCCAAGGAGGGCTCATTGGGCCAGAAGGTTTCTGAGATTGCTGGCTTTCTGAGAGGAGGTCA
CCATGGAGAATACAACAGCAGCATCAGCCACACTACTAGCACCCAATATTGCTTGGCCACCCCAGCAACTAATGGGCAG
CATGGGCTGAACCAGCACCATGCAACTACTGGCTTGACACGCCATGGAACCAAGAAGAGGGGTGAGCGCAAGAACAAGA
AGACAGGTGGCAGCCGAAATCTCCTTCAGAAGATCAAGGATGGCATTTCTGGCCATAGCAGCGAGAGCAGCAGCAGCAG
CAGCAGCGACAGCGAAAATGAAGGCTGCCAAAAGAAGAACTAAATGGAACAGATGTGGGAGATCAGCATCAACTAAATA
TCAGGGACAGTATATATATGATAACTGAAGTACAAGTATATAATAAGTGTAAAATGCAATAATGGCCTTACTGGCTTCT
GATCTCTCACCACTTGGTTATCTATATATAATACAAGTGAAAATATATATGTATATGTATATGTATATGTCTCTGCCTC
TGGCTCTCAAAATAAAGTTATTTTCGTGTGATATATTGATGCTTCATCCAGT
>Contig_1024
[truncated: 5,227,392 more chars]
