# Supplementary material for: Rapid gene-based SNP and haplotype marker development in non-model eukaryotes using 3'UTR sequencing
Source: BMC Genomics. 2012 Jan 12;13:18. doi: 10.1186/1471-2164-13-18 (PMC3293726; doi:10.1186/1471-2164-13-18)
Supplement: Additional file 5 — Filtered SNP report. This table is modified output generated from NGen v3.0 and SeqMan. The contig number and all details about the SNP are given including number of calls for each base at the given position from Columns B-L. Column M is the 5' flanking sequence. Column N is the polymorphism. Column O is the 3' flanking sequence. Columns M and O have been provided to enable rapid analysis of other germplasm. [file 1471-2164-13-18-S5.XLS]

## Sheet: FilteredSNPs
Contig ID	Contig Pos	Type	Ref Base	Called Base	SNP %	Depth	A Cnt	C Cnt	G Cnt	T Cnt	Deletion	Left_Flank	SNP	Right_Flank
1	688	SNP	T	G	0.329	258	1	0	84	-	0	GGCAAAATCCATTTATATTTTCTAGAGAGAGAGAGAGAGgAGGGAGAGTAACAATGGCAGGAATTGTTCACAAGATTGGAGACGCCCTCCACATAGGAGGAGGAGGAGGTAACGAGCACAAGAAAGACGAGGAGTACAAGAAGGAAGGTGAGCACCACAAGGACAAGAAAGACGAACACCACAAGGACAAGAAAGACGACCACAAGAAAGACGGCGATCACAAAGACAAAGACAAAGACGACAAGAAGAAGAAGAAGAAGAAGGACAAGAAGAAGGATGGCCATGACAGCAGCAGCAGCGACAGCGACTAATCTATAATATTCTGGTGTTTGGGGCGTCATGAGATGAGAACACGCTCAACTCCTATTTCCTTTCCGTTTACGGCCCAACATTATATTT…	T/G	TTTAATGTTTATCTGCTGAATGCTGTTGCTTAGTAGTAGCTATATATGTAAAATGTTTCTACGCAGGCACTGAATATAAATGTGAAACCTCTGACCGACTTTCATATGAATAAGGATAAATGCTTAATATTATCTCTGTCTTAGTATTCAAGTGGTTTGTTGTTTATATCTTATGCTTGKTTTGTCTCAATTAACAGCATCCCCCCATCGAAATGCACCTAAATTAATGGCTTAATTGCTACAGTGCATCTTGAAATATTTGTC
2	33	SNP	R	A	0.4	15	6	0	0	0	0	AAAAGTAAAAGAAAAACTAAAAGGTKRCKGCA	A/G	TgGCTGSAAWWRtGMcTACCCTGACTTGARTtACTCAGAGACCACTTCTACTSAGACCATCATTGCTGGGGTTGCACCWGYGAAGATGTACTATGAGGGTTCTGAGATGAGCTATGGAGCAGAGAATGRCTGCAAGTGTGGMTCAARCTGCAGCTGCAGCTCWTGYRGCTGCMACAAATGATCAAAGCAAGACGAGGTCAAGAATTTGCTGTGATGGTGGTTTCTATAAATAAGAAAAGACTGTAAAAGTTGAATTTGCAAGTTGGGTTTTAGTGCTTATTGTAAAatAaTAAGATTGCCATaTTGATCTGCAAATCCATGATCTCCTAGCTAGCTAGCTAGGGTTTGTGATTTGCTTTGTGGGTTGTGGCTACATCTGTATGTTACATCTTTCtTAAK…
2	39	SNP	C	T	0.36	25	0	-	0	6	3	AAAAGTAAAAGAAAAACTAAAAGGTKRCKGCARTgG	C/T	TGSAAWWRtGMcTACCCTGACTTGARTtACTCAGAGACCACTTCTACTSAGACCATCATTGCTGGGGTTGCACCWGYGAAGATGTACTATGAGGGTTCTGAGATGAGCTATGGAGCAGAGAATGRCTGCAAGTGTGGMTCAARCTGCAGCTGCAGCTCWTGYRGCTGCMACAAATGATCAAAGCAAGACGAGGTCAAGAATTTGCTGTGATGGTGGTTTCTATAAATAAGAAAAGACTGTAAAAGTTGAATTTGCAAGTTGGGTTTTAGTGCTTATTGTAAAatAaTAAGATTGCCATaTTGATCTGCAAATCCATGATCTCCTAGCTAGCTAGCTAGGGTTTGTGATTTGCTTTGTGGGTTGTGGCTACATCTGTATGTTACATCTTTCtTAAKTATA…
2	44	SNP	S	G	0.394	33	1	0	12	0	0	AAAAGTAAAAGAAAAACTAAAAGGTKRCKGCARTgGCTG	G/C	AAWWRtGMcTACCCTGACTTGARTtACTCAGAGACCACTTCTACTSAGACCATCATTGCTGGGGTTGCACCWGYGAAGATGTACTATGAGGGTTCTGAGATGAGCTATGGAGCAGAGAATGRCTGCAAGTGTGGMTCAARCTGCAGCTGCAGCTCWTGYRGCTGCMACAAATGATCAAAGCAAGACGAGGTCAAGAATTTGCTGTGATGGTGGTTTCTATAAATAAGAAAAGACTGTAAAAGTTGAATTTGCAAGTTGGGTTTTAGTGCTTATTGTAAAatAaTAAGATTGCCATaTTGATCTGCAAATCCATGATCTCCTAGCTAGCTAGCTAGGGTTTGTGATTTGCTTTGTGGGTTGTGGCTACATCTGTATGTTACATCTTTCtTAAKTATATAT…
2	47	SNP	W	T	0.49	51	0	0	0	25	0	AAAAGTAAAAGAAAAACTAAAAGGTKRCKGCARTgGCTGSAA	A/T	WRtGMcTACCCTGACTTGARTtACTCAGAGACCACTTCTACTSAGACCATCATTGCTGGGGTTGCACCWGYGAAGATGTACTATGAGGGTTCTGAGATGAGCTATGGAGCAGAGAATGRCTGCAAGTGTGGMTCAARCTGCAGCTGCAGCTCWTGYRGCTGCMACAAATGATCAAAGCAAGACGAGGTCAAGAATTTGCTGTGATGGTGGTTTCTATAAATAAGAAAAGACTGTAAAAGTTGAATTTGCAAGTTGGGTTTTAGTGCTTATTGTAAAatAaTAAGATTGCCATaTTGATCTGCAAATCCATGATCTCCTAGCTAGCTAGCTAGGGTTTGTGATTTGCTTTGTGGGTTGTGGCTACATCTGTATGTTACATCTTTCtTAAKTATATATGTG…
2	48	SNP	W	T	0.49	51	0	0	0	25	0	AAAAGTAAAAGAAAAACTAAAAGGTKRCKGCARTgGCTGSAAW	A/T	RtGMcTACCCTGACTTGARTtACTCAGAGACCACTTCTACTSAGACCATCATTGCTGGGGTTGCACCWGYGAAGATGTACTATGAGGGTTCTGAGATGAGCTATGGAGCAGAGAATGRCTGCAAGTGTGGMTCAARCTGCAGCTGCAGCTCWTGYRGCTGCMACAAATGATCAAAGCAAGACGAGGTCAAGAATTTGCTGTGATGGTGGTTTCTATAAATAAGAAAAGACTGTAAAAGTTGAATTTGCAAGTTGGGTTTTAGTGCTTATTGTAAAatAaTAAGATTGCCATaTTGATCTGCAAATCCATGATCTCCTAGCTAGCTAGCTAGGGTTTGTGATTTGCTTTGTGGGTTGTGGCTACATCTGTATGTTACATCTTTCtTAAKTATATATGTGT…
2	49	SNP	R	G	0.481	52	0	0	25	0	0	AAAAGTAAAAGAAAAACTAAAAGGTKRCKGCARTgGCTGSAAWW	A/G	tGMcTACCCTGACTTGARTtACTCAGAGACCACTTCTACTSAGACCATCATTGCTGGGGTTGCACCWGYGAAGATGTACTATGAGGGTTCTGAGATGAGCTATGGAGCAGAGAATGRCTGCAAGTGTGGMTCAARCTGCAGCTGCAGCTCWTGYRGCTGCMACAAATGATCAAAGCAAGACGAGGTCAAGAATTTGCTGTGATGGTGGTTTCTATAAATAAGAAAAGACTGTAAAAGTTGAATTTGCAAGTTGGGTTTTAGTGCTTATTGTAAAatAaTAAGATTGCCATaTTGATCTGCAAATCCATGATCTCCTAGCTAGCTAGCTAGGGTTTGTGATTTGCTTTGTGGGTTGTGGCTACATCTGTATGTTACATCTTTCtTAAKTATATATGTGTT…
2	55	SNP	M	A	0.481	54	26	0	0	0	0	AAAAGTAAAAGAAAAACTAAAAGGTKRCKGCARTgGCTGSAAWWRtG	C/A	cTACCCTGACTTGARTtACTCAGAGACCACTTCTACTSAGACCATCATTGCTGGGGTTGCACCWGYGAAGATGTACTATGAGGGTTCTGAGATGAGCTATGGAGCAGAGAATGRCTGCAAGTGTGGMTCAARCTGCAGCTGCAGCTCWTGYRGCTGCMACAAATGATCAAAGCAAGACGAGGTCAAGAATTTGCTGTGATGGTGGTTTCTATAAATAAGAAAAGACTGTAAAAGTTGAATTTGCAAGTTGGGTTTTAGTGCTTATTGTAAAatAaTAAGATTGCCATaTTGATCTGCAAATCCATGATCTCCTAGCTAGCTAGCTAGGGTTTGTGATTTGCTTTGTGGGTTGTGGCTACATCTGTATGTTACATCTTTCtTAAKTATATATGTGTTTct…
2	75	SNP	R	A	0.4	80	32	0	0	0	0	AAAAGTAAAAGAAAAACTAAAAGGTKRCKGCARTgGCTGSAAWWRtGMcTACCCTGACTTGA	A/G	TtACTCAGAGACCACTTCTACTSAGACCATCATTGCTGGGGTTGCACCWGYGAAGATGTACTATGAGGGTTCTGAGATGAGCTATGGAGCAGAGAATGRCTGCAAGTGTGGMTCAARCTGCAGCTGCAGCTCWTGYRGCTGCMACAAATGATCAAAGCAAGACGAGGTCAAGAATTTGCTGTGATGGTGGTTTCTATAAATAAGAAAAGACTGTAAAAGTTGAATTTGCAAGTTGGGTTTTAGTGCTTATTGTAAAatAaTAAGATTGCCATaTTGATCTGCAAATCCATGATCTCCTAGCTAGCTAGCTAGGGTTTGTGATTTGCTTTGTGGGTTGTGGCTACATCTGTATGTTACATCTTTCtTAAKTATATATGTGTTTctTGKTCTGGGTTCTTC…
2	106	SNP	S	C	0.441	118	0	52	0	0	0	AAAAGTAAAAGAAAAACTAAAAGGTKRCKGCARTgGCTGSAAWWRtGMcTACCCTGACTTGARTtACTCAGAGACCACTTCTACT	G/C	AGACCATCATTGCTGGGGTTGCACCWGYGAAGATGTACTATGAGGGTTCTGAGATGAGCTATGGAGCAGAGAATGRCTGCAAGTGTGGMTCAARCTGCAGCTGCAGCTCWTGYRGCTGCMACAAATGATCAAAGCAAGACGAGGTCAAGAATTTGCTGTGATGGTGGTTTCTATAAATAAGAAAAGACTGTAAAAGTTGAATTTGCAAGTTGGGTTTTAGTGCTTATTGTAAAatAaTAAGATTGCCATaTTGATCTGCAAATCCATGATCTCCTAGCTAGCTAGCTAGGGTTTGTGATTTGCTTTGTGGGTTGTGGCTACATCTGTATGTTACATCTTTCtTAAKTATATATGTGTTTctTGKTCTGGGTTCTTCTgSTtctggAWWWAAANAAAAAA…
2	143	SNP	W	T	0.445	200	0	6	0	83	0	AAAAGTAAAAGAAAAACTAAAAGGTKRCKGCARTgGCTGSAAWWRtGMcTACCCTGACTTGARTtACTCAGAGACCACTTCTACTSAGACCATCATTGCTGGGGTTGCACC	A/T	GYGAAGATGTACTATGAGGGTTCTGAGATGAGCTATGGAGCAGAGAATGRCTGCAAGTGTGGMTCAARCTGCAGCTGCAGCTCWTGYRGCTGCMACAAATGATCAAAGCAAGACGAGGTCAAGAATTTGCTGTGATGGTGGTTTCTATAAATAAGAAAAGACTGTAAAAGTTGAATTTGCAAGTTGGGTTTTAGTGCTTATTGTAAAatAaTAAGATTGCCATaTTGATCTGCAAATCCATGATCTCCTAGCTAGCTAGCTAGGGTTTGTGATTTGCTTTGTGGGTTGTGGCTACATCTGTATGTTACATCTTTCtTAAKTATATATGTGTTTctTGKTCTGGGTTCTTCTgSTtctggAWWWAAANAAAAAAAAAAAAAAAAAAAAAC
2	145	SNP	Y	C	0.422	211	0	89	0	0	0	AAAAGTAAAAGAAAAACTAAAAGGTKRCKGCARTgGCTGSAAWWRtGMcTACCCTGACTTGARTtACTCAGAGACCACTTCTACTSAGACCATCATTGCTGGGGTTGCACCWG	C/T	GAAGATGTACTATGAGGGTTCTGAGATGAGCTATGGAGCAGAGAATGRCTGCAAGTGTGGMTCAARCTGCAGCTGCAGCTCWTGYRGCTGCMACAAATGATCAAAGCAAGACGAGGTCAAGAATTTGCTGTGATGGTGGTTTCTATAAATAAGAAAAGACTGTAAAAGTTGAATTTGCAAGTTGGGTTTTAGTGCTTATTGTAAAatAaTAAGATTGCCATaTTGATCTGCAAATCCATGATCTCCTAGCTAGCTAGCTAGGGTTTGTGATTTGCTTTGTGGGTTGTGGCTACATCTGTATGTTACATCTTTCtTAAKTATATATGTGTTTctTGKTCTGGGTTCTTCTgSTtctggAWWWAAANAAAAAAAAAAAAAAAAAAAAAC
2	220	SNP	R	G	0.441	374	0	0	165	0	0	AAAAGTAAAAGAAAAACTAAAAGGTKRCKGCARTgGCTGSAAWWRtGMcTACCCTGACTTGARTtACTCAGAGACCACTTCTACTSAGACCATCATTGCTGGGGTTGCACCWGYGAAGATGTACTATGAGGGTTCTGAGATGAGCTATGGAGCAGAGAATG	A/G	CTGCAAGTGTGGMTCAARCTGCAGCTGCAGCTCWTGYRGCTGCMACAAATGATCAAAGCAAGACGAGGTCAAGAATTTGCTGTGATGGTGGTTTCTATAAATAAGAAAAGACTGTAAAAGTTGAATTTGCAAGTTGGGTTTTAGTGCTTATTGTAAAatAaTAAGATTGCCATaTTGATCTGCAAATCCATGATCTCCTAGCTAGCTAGCTAGGGTTTGTGATTTGCTTTGTGGGTTGTGGCTACATCTGTATGTTACATCTTTCtTAAKTATATATGTGTTTctTGKTCTGGGTTCTTCTgSTtctggAWWWAAANAAAAAAAAAAAAAAAAAAAAAC
2	243	SNP	M	C	0.478	410	0	196	0	0	0	AAAAGTAAAAGAAAAACTAAAAGGTKRCKGCARTgGCTGSAAWWRtGMcTACCCTGACTTGARTtACTCAGAGACCACTTCTACTSAGACCATCATTGCTGGGGTTGCACCWGYGAAGATGTACTATGAGGGTTCTGAGATGAGCTATGGAGCAGAGAATGRCTGCAAGTGTGG	C/A	TCAARCTGCAGCTGCAGCTCWTGYRGCTGCMACAAATGATCAAAGCAAGACGAGGTCAAGAATTTGCTGTGATGGTGGTTTCTATAAATAAGAAAAGACTGTAAAAGTTGAATTTGCAAGTTGGGTTTTAGTGCTTATTGTAAAatAaTAAGATTGCCATaTTGATCTGCAAATCCATGATCTCCTAGCTAGCTAGCTAGGGTTTGTGATTTGCTTTGTGGGTTGTGGCTACATCTGTATGTTACATCTTTCtTAAKTATATATGTGTTTctTGKTCTGGGTTCTTCTgSTtctggAWWWAAANAAAAAAAAAAAAAAAAAAAAAC
2	250	SNP	R	G	0.475	461	0	0	218	0	1	AAAAGTAAAAGAAAAACTAAAAGGTKRCKGCARTgGCTGSAAWWRtGMcTACCCTGACTTGARTtACTCAGAGACCACTTCTACTSAGACCATCATTGCTGGGGTTGCACCWGYGAAGATGTACTATGAGGGTTCTGAGATGAGCTATGGAGCAGAGAATGRCTGCAAGTGTGGMTCAA	A/G	CTGCAGCTGCAGCTCWTGYRGCTGCMACAAATGATCAAAGCAAGACGAGGTCAAGAATTTGCTGTGATGGTGGTTTCTATAAATAAGAAAAGACTGTAAAAGTTGAATTTGCAAGTTGGGTTTTAGTGCTTATTGTAAAatAaTAAGATTGCCATaTTGATCTGCAAATCCATGATCTCCTAGCTAGCTAGCTAGGGTTTGTGATTTGCTTTGTGGGTTGTGGCTACATCTGTATGTTACATCTTTCtTAAKTATATATGTGTTTctTGKTCTGGGTTCTTCTgSTtctggAWWWAAANAAAAAAAAAAAAAAAAAAAAAC
2	282	SNP	W	T	0.486	438	0	0	0	212	1	AAAAGTAAAAGAAAAACTAAAAGGTKRCKGCARTgGCTGSAAWWRtGMcTACCCTGACTTGARTtACTCAGAGACCACTTCTACTSAGACCATCATTGCTGGGGTTGCACCWGYGAAGATGTACTATGAGGGTTCTGAGATGAGCTATGGAGCAGAGAATGRCTGCAAGTGTGGMTCAARCTGCAGCTGCAGCTC	A/T	TGYRGCTGCMACAAATGATCAAAGCAAGACGAGGTCAAGAATTTGCTGTGATGGTGGTTTCTATAAATAAGAAAAGACTGTAAAAGTTGAATTTGCAAGTTGGGTTTTAGTGCTTATTGTAAAatAaTAAGATTGCCATaTTGATCTGCAAATCCATGATCTCCTAGCTAGCTAGCTAGGGTTTGTGATTTGCTTTGTGGGTTGTGGCTACATCTGTATGTTACATCTTTCtTAAKTATATATGTGTTTctTGKTCTGGGTTCTTCTgSTtctggAWWWAAANAAAAAAAAAAAAAAAAAAAAAC
2	287	SNP	Y	T	0.492	445	0	0	0	219	0	AAAAGTAAAAGAAAAACTAAAAGGTKRCKGCARTgGCTGSAAWWRtGMcTACCCTGACTTGARTtACTCAGAGACCACTTCTACTSAGACCATCATTGCTGGGGTTGCACCWGYGAAGATGTACTATGAGGGTTCTGAGATGAGCTATGGAGCAGAGAATGRCTGCAAGTGTGGMTCAARCTGCAGCTGCAGCTCWTG	C/T	RGCTGCMACAAATGATCAAAGCAAGACGAGGTCAAGAATTTGCTGTGATGGTGGTTTCTATAAATAAGAAAAGACTGTAAAAGTTGAATTTGCAAGTTGGGTTTTAGTGCTTATTGTAAAatAaTAAGATTGCCATaTTGATCTGCAAATCCATGATCTCCTAGCTAGCTAGCTAGGGTTTGTGATTTGCTTTGTGGGTTGTGGCTACATCTGTATGTTACATCTTTCtTAAKTATATATGTGTTTctTGKTCTGGGTTCTTCTgSTtctggAWWWAAANAAAAAAAAAAAAAAAAAAAAAC
2	289	SNP	R	G	0.492	445	0	0	219	0	0	AAAAGTAAAAGAAAAACTAAAAGGTKRCKGCARTgGCTGSAAWWRtGMcTACCCTGACTTGARTtACTCAGAGACCACTTCTACTSAGACCATCATTGCTGGGGTTGCACCWGYGAAGATGTACTATGAGGGTTCTGAGATGAGCTATGGAGCAGAGAATGRCTGCAAGTGTGGMTCAARCTGCAGCTGCAGCTCWTGY	A/G	GCTGCMACAAATGATCAAAGCAAGACGAGGTCAAGAATTTGCTGTGATGGTGGTTTCTATAAATAAGAAAAGACTGTAAAAGTTGAATTTGCAAGTTGGGTTTTAGTGCTTATTGTAAAatAaTAAGATTGCCATaTTGATCTGCAAATCCATGATCTCCTAGCTAGCTAGCTAGGGTTTGTGATTTGCTTTGTGGGTTGTGGCTACATCTGTATGTTACATCTTTCtTAAKTATATATGTGTTTctTGKTCTGGGTTCTTCTgSTtctggAWWWAAANAAAAAAAAAAAAAAAAAAAAAC
2	298	SNP	M	C	0.46	411	0	188	0	0	1	AAAAGTAAAAGAAAAACTAAAAGGTKRCKGCARTgGCTGSAAWWRtGMcTACCCTGACTTGARTtACTCAGAGACCACTTCTACTSAGACCATCATTGCTGGGGTTGCACCWGYGAAGATGTACTATGAGGGTTCTGAGATGAGCTATGGAGCAGAGAATGRCTGCAAGTGTGGMTCAARCTGCAGCTGCAGCTCWTGYRGCTGC	C/A	ACAAATGATCAAAGCAAGACGAGGTCAAGAATTTGCTGTGATGGTGGTTTCTATAAATAAGAAAAGACTGTAAAAGTTGAATTTGCAAGTTGGGTTTTAGTGCTTATTGTAAAatAaTAAGATTGCCATaTTGATCTGCAAATCCATGATCTCCTAGCTAGCTAGCTAGGGTTTGTGATTTGCTTTGTGGGTTGTGGCTACATCTGTATGTTACATCTTTCtTAAKTATATATGTGTTTctTGKTCTGGGTTCTTCTgSTtctggAWWWAAANAAAAAAAAAAAAAAAAAAAAAC
2	332	SNP	G	A	0.307	411	126	0	-	0	0	AAAAGTAAAAGAAAAACTAAAAGGTKRCKGCARTgGCTGSAAWWRtGMcTACCCTGACTTGARTtACTCAGAGACCACTTCTACTSAGACCATCATTGCTGGGGTTGCACCWGYGAAGATGTACTATGAGGGTTCTGAGATGAGCTATGGAGCAGAGAATGRCTGCAAGTGTGGMTCAARCTGCAGCTGCAGCTCWTGYRGCTGCMACAAATGATCAAAGCAAGAC	G/A	AGGTCAAGAATTTGCTGTGATGGTGGTTTCTATAAATAAGAAAAGACTGTAAAAGTTGAATTTGCAAGTTGGGTTTTAGTGCTTATTGTAAAatAaTAAGATTGCCATaTTGATCTGCAAATCCATGATCTCCTAGCTAGCTAGCTAGGGTTTGTGATTTGCTTTGTGGGTTGTGGCTACATCTGTATGTTACATCTTTCtTAAKTATATATGTGTTTctTGKTCTGGGTTCTTCTgSTtctggAWWWAAANAAAAAAAAAAAAAAAAAAAAAC
2	408	SNP	A	T	0.231	520	-	0	0	120	0	AAAAGTAAAAGAAAAACTAAAAGGTKRCKGCARTgGCTGSAAWWRtGMcTACCCTGACTTGARTtACTCAGAGACCACTTCTACTSAGACCATCATTGCTGGGGTTGCACCWGYGAAGATGTACTATGAGGGTTCTGAGATGAGCTATGGAGCAGAGAATGRCTGCAAGTGTGGMTCAARCTGCAGCTGCAGCTCWTGYRGCTGCMACAAATGATCAAAGCAAGACGAGGTCAAGAATTTGCTGTGATGGTGGTTTCTATAAATAAGAAAAGACTGT	A/T	AAAGTTGAATTTGCAAGTTGGGTTTTAGTGCTTATTGTAAAatAaTAAGATTGCCATaTTGATCTGCAAATCCATGATCTCCTAGCTAGCTAGCTAGGGTTTGTGATTTGCTTTGTGGGTTGTGGCTACATCTGTATGTTACATCTTTCtTAAKTATATATGTGTTTctTGKTCTGGGTTCTTCTgSTtctggAWWWAAANAAAAAAAAAAAAAAAAAAAAAC
2	426	SNP	G	C	0.245	629	0	154	-	0	0	AAAAGTAAAAGAAAAACTAAAAGGTKRCKGCARTgGCTGSAAWWRtGMcTACCCTGACTTGARTtACTCAGAGACCACTTCTACTSAGACCATCATTGCTGGGGTTGCACCWGYGAAGATGTACTATGAGGGTTCTGAGATGAGCTATGGAGCAGAGAATGRCTGCAAGTGTGGMTCAARCTGCAGCTGCAGCTCWTGYRGCTGCMACAAATGATCAAAGCAAGACGAGGTCAAGAATTTGCTGTGATGGTGGTTTCTATAAATAAGAAAAGACTGTAAAAGTTGAATTT	G/C	CAAGTTGGGTTTTAGTGCTTATTGTAAAatAaTAAGATTGCCATaTTGATCTGCAAATCCATGATCTCCTAGCTAGCTAGCTAGGGTTTGTGATTTGCTTTGTGGGTTGTGGCTACATCTGTATGTTACATCTTTCtTAAKTATATATGTGTTTctTGKTCTGGGTTCTTCTgSTtctggAWWWAAANAAAAAAAAAAAAAAAAAAAAAC
2	455	SNP	A	T	0.221	705	-	0	0	151	5	AAAAGTAAAAGAAAAACTAAAAGGTKRCKGCARTgGCTGSAAWWRtGMcTACCCTGACTTGARTtACTCAGAGACCACTTCTACTSAGACCATCATTGCTGGGGTTGCACCWGYGAAGATGTACTATGAGGGTTCTGAGATGAGCTATGGAGCAGAGAATGRCTGCAAGTGTGGMTCAARCTGCAGCTGCAGCTCWTGYRGCTGCMACAAATGATCAAAGCAAGACGAGGTCAAGAATTTGCTGTGATGGTGGTTTCTATAAATAAGAAAAGACTGTAAAAGTTGAATTTGCAAGTTGGGTTTTAGTGCTT	A/T	TTGTAAAatAaTAAGATTGCCATaTTGATCTGCAAATCCATGATCTCCTAGCTAGCTAGCTAGGGTTTGTGATTTGCTTTGTGGGTTGTGGCTACATCTGTATGTTACATCTTTCtTAAKTATATATGTGTTTctTGKTCTGGGTTCTTCTgSTtctggAWWWAAANAAAAAAAAAAAAAAAAAAAAAC
2	620	SNP	A	C	0.278	903	-	200	0	0	51	AAAAGTAAAAGAAAAACTAAAAGGTKRCKGCARTgGCTGSAAWWRtGMcTACCCTGACTTGARTtACTCAGAGACCACTTCTACTSAGACCATCATTGCTGGGGTTGCACCWGYGAAGATGTACTATGAGGGTTCTGAGATGAGCTATGGAGCAGAGAATGRCTGCAAGTGTGGMTCAARCTGCAGCTGCAGCTCWTGYRGCTGCMACAAATGATCAAAGCAAGACGAGGTCAAGAATTTGCTGTGATGGTGGTTTCTATAAATAAGAAAAGACTGTAAAAGTTGAATTTGCAAGTTGGGTTTTAGTGCTTATTGTAAAatAaTAAGATTGCCATaTTGATCTGCAAATCCATGATCTCCTAGCTAGCTAGCTAGGGTTTGTGATTTGCTTTGTGGGTT…	A/C	TCTGTATGTTACATCTTTCtTAAKTATATATGTGTTTctTGKTCTGGGTTCTTCTgSTtctggAWWWAAANAAAAAAAAAAAAAAAAAAAAAC
2	663	SNP	A	C	0.272	662	-	135	0	0	45	AAAAGTAAAAGAAAAACTAAAAGGTKRCKGCARTgGCTGSAAWWRtGMcTACCCTGACTTGARTtACTCAGAGACCACTTCTACTSAGACCATCATTGCTGGGGTTGCACCWGYGAAGATGTACTATGAGGGTTCTGAGATGAGCTATGGAGCAGAGAATGRCTGCAAGTGTGGMTCAARCTGCAGCTGCAGCTCWTGYRGCTGCMACAAATGATCAAAGCAAGACGAGGTCAAGAATTTGCTGTGATGGTGGTTTCTATAAATAAGAAAAGACTGTAAAAGTTGAATTTGCAAGTTGGGTTTTAGTGCTTATTGTAAAatAaTAAGATTGCCATaTTGATCTGCAAATCCATGATCTCCTAGCTAGCTAGCTAGGGTTTGTGATTTGCTTTGTGGGTT…	A/C	KTATATATGTGTTTctTGKTCTGGGTTCTTCTgSTtctggAWWWAAANAAAAAAAAAAAAAAAAAAAAAC
2	664	SNP	K	G	0.348	660	0	0	228	0	2	AAAAGTAAAAGAAAAACTAAAAGGTKRCKGCARTgGCTGSAAWWRtGMcTACCCTGACTTGARTtACTCAGAGACCACTTCTACTSAGACCATCATTGCTGGGGTTGCACCWGYGAAGATGTACTATGAGGGTTCTGAGATGAGCTATGGAGCAGAGAATGRCTGCAAGTGTGGMTCAARCTGCAGCTGCAGCTCWTGYRGCTGCMACAAATGATCAAAGCAAGACGAGGTCAAGAATTTGCTGTGATGGTGGTTTCTATAAATAAGAAAAGACTGTAAAAGTTGAATTTGCAAGTTGGGTTTTAGTGCTTATTGTAAAatAaTAAGATTGCCATaTTGATCTGCAAATCCATGATCTCCTAGCTAGCTAGCTAGGGTTTGTGATTTGCTTTGTGGGTT…	T/G	TATATATGTGTTTctTGKTCTGGGTTCTTCTgSTtctggAWWWAAANAAAAAAAAAAAAAAAAAAAAAC
2	676	SNP	A	G	0.278	640	-	0	177	0	1	AAAAGTAAAAGAAAAACTAAAAGGTKRCKGCARTgGCTGSAAWWRtGMcTACCCTGACTTGARTtACTCAGAGACCACTTCTACTSAGACCATCATTGCTGGGGTTGCACCWGYGAAGATGTACTATGAGGGTTCTGAGATGAGCTATGGAGCAGAGAATGRCTGCAAGTGTGGMTCAARCTGCAGCTGCAGCTCWTGYRGCTGCMACAAATGATCAAAGCAAGACGAGGTCAAGAATTTGCTGTGATGGTGGTTTCTATAAATAAGAAAAGACTGTAAAAGTTGAATTTGCAAGTTGGGTTTTAGTGCTTATTGTAAAatAaTAAGATTGCCATaTTGATCTGCAAATCCATGATCTCCTAGCTAGCTAGCTAGGGTTTGTGATTTGCTTTGTGGGTT…	A/G	TGTGTTTctTGKTCTGGGTTCTTCTgSTtctggAWWWAAANAAAAAAAAAAAAAAAAAAAAAC
2	681	SNP	G	T	0.304	628	1	0	-	174	16	AAAAGTAAAAGAAAAACTAAAAGGTKRCKGCARTgGCTGSAAWWRtGMcTACCCTGACTTGARTtACTCAGAGACCACTTCTACTSAGACCATCATTGCTGGGGTTGCACCWGYGAAGATGTACTATGAGGGTTCTGAGATGAGCTATGGAGCAGAGAATGRCTGCAAGTGTGGMTCAARCTGCAGCTGCAGCTCWTGYRGCTGCMACAAATGATCAAAGCAAGACGAGGTCAAGAATTTGCTGTGATGGTGGTTTCTATAAATAAGAAAAGACTGTAAAAGTTGAATTTGCAAGTTGGGTTTTAGTGCTTATTGTAAAatAaTAAGATTGCCATaTTGATCTGCAAATCCATGATCTCCTAGCTAGCTAGCTAGGGTTTGTGATTTGCTTTGTGGGTT…	G/T	TTTctTGKTCTGGGTTCTTCTgSTtctggAWWWAAANAAAAAAAAAAAAAAAAAAAAAC
2	683	SNP	T	G	0.354	624	2	0	179	-	40	AAAAGTAAAAGAAAAACTAAAAGGTKRCKGCARTgGCTGSAAWWRtGMcTACCCTGACTTGARTtACTCAGAGACCACTTCTACTSAGACCATCATTGCTGGGGTTGCACCWGYGAAGATGTACTATGAGGGTTCTGAGATGAGCTATGGAGCAGAGAATGRCTGCAAGTGTGGMTCAARCTGCAGCTGCAGCTCWTGYRGCTGCMACAAATGATCAAAGCAAGACGAGGTCAAGAATTTGCTGTGATGGTGGTTTCTATAAATAAGAAAAGACTGTAAAAGTTGAATTTGCAAGTTGGGTTTTAGTGCTTATTGTAAAatAaTAAGATTGCCATaTTGATCTGCAAATCCATGATCTCCTAGCTAGCTAGCTAGGGTTTGTGATTTGCTTTGTGGGTT…	T/G	TctTGKTCTGGGTTCTTCTgSTtctggAWWWAAANAAAAAAAAAAAAAAAAAAAAAC
2	692	SNP	K	T	0.437	575	0	0	0	243	8	AAAAGTAAAAGAAAAACTAAAAGGTKRCKGCARTgGCTGSAAWWRtGMcTACCCTGACTTGARTtACTCAGAGACCACTTCTACTSAGACCATCATTGCTGGGGTTGCACCWGYGAAGATGTACTATGAGGGTTCTGAGATGAGCTATGGAGCAGAGAATGRCTGCAAGTGTGGMTCAARCTGCAGCTGCAGCTCWTGYRGCTGCMACAAATGATCAAAGCAAGACGAGGTCAAGAATTTGCTGTGATGGTGGTTTCTATAAATAAGAAAAGACTGTAAAAGTTGAATTTGCAAGTTGGGTTTTAGTGCTTATTGTAAAatAaTAAGATTGCCATaTTGATCTGCAAATCCATGATCTCCTAGCTAGCTAGCTAGGGTTTGTGATTTGCTTTGTGGGTT…	T/G	TCTGGGTTCTTCTgSTtctggAWWWAAANAAAAAAAAAAAAAAAAAAAAAC
5	49	SNP	W	A	0.35	20	7	0	0	0	0	TCTCCATTCATCTCTATAAATCAGACCAAGTTGCAGAGCTTGGAGATA	A/T	AGCAAAGCAATTACATTCAAGCCTCTTAAACAAAAAACCATCTTGTCTTAGTTCATTTTTGCGTCAAGAAGCAATATGTCGAGCAAGTGTTCCAACTGTGACTGCTCTGACAGCAGCCAGTGCACGAAGAAGGGATACAGCTTCGACTTGGTCATAGTTGAGACTGAGAACCGCTCCATGGACACTGTGATCATGGATGCCCCAGCAGCTGAGAACGGTGGAAACTGCAAGTGCGGCCCAAGCTGCGCCTGTGTGGACTGCAAATGTTGAAATTAAGCCCACACTTAATACGTGATTAATAAATTATTCTGTCGTTTTAATTATGGGATTGTGAAGTCCTTAAATAAAGTAATTATGGGAAATAACATTGTGGCTTTGTGTTTCGCTTGTTAATGTATT…
5	52	SNP	G	T	0.318	22	0	0	-	7	0	TCTCCATTCATCTCTATAAATCAGACCAAGTTGCAGAGCTTGGAGATAWA	G/T	CAAAGCAATTACATTCAAGCCTCTTAAACAAAAAACCATCTTGTCTTAGTTCATTTTTGCGTCAAGAAGCAATATGTCGAGCAAGTGTTCCAACTGTGACTGCTCTGACAGCAGCCAGTGCACGAAGAAGGGATACAGCTTCGACTTGGTCATAGTTGAGACTGAGAACCGCTCCATGGACACTGTGATCATGGATGCCCCAGCAGCTGAGAACGGTGGAAACTGCAAGTGCGGCCCAAGCTGCGCCTGTGTGGACTGCAAATGTTGAAATTAAGCCCACACTTAATACGTGATTAATAAATTATTCTGTCGTTTTAATTATGGGATTGTGAAGTCCTTAAATAAAGTAATTATGGGAAATAACATTGTGGCTTTGTGTTTCGCTTGTTAATGTATTTT…
5	54	SNP	C	T	0.318	22	0	-	0	7	0	TCTCCATTCATCTCTATAAATCAGACCAAGTTGCAGAGCTTGGAGATAWAG	C/T	AAAGCAATTACATTCAAGCCTCTTAAACAAAAAACCATCTTGTCTTAGTTCATTTTTGCGTCAAGAAGCAATATGTCGAGCAAGTGTTCCAACTGTGACTGCTCTGACAGCAGCCAGTGCACGAAGAAGGGATACAGCTTCGACTTGGTCATAGTTGAGACTGAGAACCGCTCCATGGACACTGTGATCATGGATGCCCCAGCAGCTGAGAACGGTGGAAACTGCAAGTGCGGCCCAAGCTGCGCCTGTGTGGACTGCAAATGTTGAAATTAAGCCCACACTTAATACGTGATTAATAAATTATTCTGTCGTTTTAATTATGGGATTGTGAAGTCCTTAAATAAAGTAATTATGGGAAATAACATTGTGGCTTTGTGTTTCGCTTGTTAATGTATTTTG…
6	64	SNP	S	C	0.484	62	0	30	0	0	0	ACGGGAGAGGAGGGGTGTAGCGGACAAAGTGAAGGAGAAGCTGCCATGTGGA	G/C	CTAAGGATGACCAGTACTCTCATGACACCCACCCAACGAATCCAACCAGTGCAGGTCACGGTGGGGTCGGGCACACAGGAGGAGAGCCCCAGCTCCATGAGAAGAAGGGGTTRATGGAGAAAATCAAAGACAAGCTTCCTGGTCACAACAACTAGTAGATGGAATGGATAATATTTTGAATTTCGTATCAGATAATTATCTGCTGTGTATAATAAATCGGTGCTTGTTGTTGGTCTGTGACCACCGAGCATTGTACAATGTCGTATTTTGTAATATGTAATATTTGGATGTCGTTTGTGTTTAAGTATAAATGTGCTCGTCTGAGTACAGTGTTTTGCTTTTGTAACTATTTAATGTCTGCTGTTTTCAAGTATAAATTTCGCTCACTATGACCTCAAT…
6	210	SNP	R	A	0.431	181	78	0	0	0	0	ACGGGAGAGGAGGGGTGTAGCGGACAAAGTGAAGGAGAAGCTGCCATGTGGASCTAAGGATGACCAGTACTCTCATGACACCCACCCAACGAATCCAACCAGTGCAGGTCACGGTGGGGTCGGGCACACAGGAGGAGAGCCCCAGCTCCATGAGAAGAAGGGGTT	A/G	ATGGAGAAAATCAAAGACAAGCTTCCTGGTCACAACAACTAGTAGATGGAATGGATAATATTTTGAATTTCGTATCAGATAATTATCTGCTGTGTATAATAAATCGGTGCTTGTTGTTGGTCTGTGACCACCGAGCATTGTACAATGTCGTATTTTGTAATATGTAATATTTGGATGTCGTTTGTGTTTAAGTATAAATGTGCTCGTCTGAGTACAGTGTTTTGCTTTTGTAACTATTTAATGTCTGCTGTTTTCAAGTATAAATTTCGCTCACTATGACCTCAATGCACATATATTATKTMYTTTTTT
10	322	SNP	G	T	0.239	92	1	0	-	21	0	TTAGGAACTTGGGTGCTACTATAAAAGCTCACACCCTCCTCCATAAGCAAAGAaCATCAAAGCTTATTTATAATTCACTTGCTTGCTTATTTATTTCATCATCATCAATAGAAACATATATACATAACTATACAGATAAGTATGGCAGAGGAGTACAACAAAAGCCATGATCGTGAGTATGAAGGGAAGGCTGGTGATTACGAGGAGGGATCAGGCGCGCGCGCAGCTGAAGGTGGTGAGATCAAGGATCG	G/T	GGCTTGTTTGATTTCCTGGGGAAGAAAGAGGAGGAGAAGCCTCAGGAGGAGGTGATCGTCACTGAGTTTGAGAAGGTCAAAGTGTCTGATCACGAGGCACCTCGTCCTCATCATCATGAACCAGAGTCATACAAAGTAGAACAAGAGGAGGAGAAGGAGAAGAAGCACGGCAGTCTTTTGGAGAAGCTTCACCGATCCGACAGCAGCTCTAGCTCTTCGAGCGATGAAGAGGGAGGTGAAGGAGAWGAGAAAAAGAAGAAGAAGAAAGAAAAGAAGGGACTGAAGGATAAGATCTCTGGTCATCATGATCAGAAGGTGGAGGACACAGCCGTCCCAGTGGAGAAGATCTACGAGGAGCCAACTCATGAAGAAAAGAAAGAGGAAGAGAAGAAGGGTTTC…
10	677	SNP	W	T	0.36	489	0	0	0	175	1	TTAGGAACTTGGGTGCTACTATAAAAGCTCACACCCTCCTCCATAAGCAAAGAaCATCAAAGCTTATTTATAATTCACTTGCTTGCTTATTTATTTCATCATCATCAATAGAAACATATATACATAACTATACAGATAAGTATGGCAGAGGAGTACAACAAAAGCCATGATCGTGAGTATGAAGGGAAGGCTGGTGATTACGAGGAGGGATCAGGCGCGCGCGCAGCTGAAGGTGGTGAGATCAAGGATCGGGGCTTGTTTGATTTCCTGGGGAAGAAAGAGGAGGAGAAGCCTCAGGAGGAGGTGATCGTCACTGAGTTTGAGAAGGTCAAAGTGTCTGATCACGAGGCACCTCGTCCTCATCATCATGAACCAGAGTCATACAAAGTAGAACAAGAG…	A/T	GAGAAAAAGAAGAAGAAGAAAGAAAAGAAGGGACTGAAGGATAAGATCTCTGGTCATCATGATCAGAAGGTGGAGGACACAGCCGTCCCAGTGGAGAAGATCTACGAGGAGCCAACTCATGAAGAAAAGAAAGAGGAAGAGAAGAAGGGTTTCCTTGAGAAAATAAAGGAAAAGCTACCAGGGCAGCAGAAGAAGACGGAAGAGATTCCAGCTTCGTATGATGATCAGCAGAGTCATGATCAGCATGCTGAGCCCGCAGTAGTAGGTGGCGAGCCCAAGGAGAAGAAGGGTATCTTGGAGAAGATCAAGGAAAAGATTCCTGGTTACCACCCTAAGACRGAGGAAGAGAAGGAGGCCATCAAGGAGAAGGAGAAGGAAAAGGAAACGTCTTCCTATTAA…
10	1113	SNP	R	G	0.351	97	0	0	34	0	0	TTAGGAACTTGGGTGCTACTATAAAAGCTCACACCCTCCTCCATAAGCAAAGAaCATCAAAGCTTATTTATAATTCACTTGCTTGCTTATTTATTTCATCATCATCAATAGAAACATATATACATAACTATACAGATAAGTATGGCAGAGGAGTACAACAAAAGCCATGATCGTGAGTATGAAGGGAAGGCTGGTGATTACGAGGAGGGATCAGGCGCGCGCGCAGCTGAAGGTGGTGAGATCAAGGATCGGGGCTTGTTTGATTTCCTGGGGAAGAAAGAGGAGGAGAAGCCTCAGGAGGAGGTGATCGTCACTGAGTTTGAGAAGGTCAAAGTGTCTGATCACGAGGCACCTCGTCCTCATCATCATGAACCAGAGTCATACAAAGTAGAACAAGAG…	A/G	GAGGAAGAGAAGGAGGCCATCAAGGAGAAGGAGAAGGAAAAGGAAACGTCTTCCTATTAAATTAATTAAGAAAAACCACTTATACAAACCTGTGTTTATGTGATTGTGTGTGGCTTTTTCTGATGAGTGGTTTATTTGCTTTTCTTCTTTTGAGTTTGAGAGATATCTACTTATTGTTTTGATGTTTGTTTAGGACTTCCAAGTCCACACTACTGTAGCTACCATTTCCATTTGCTTCTTTAATTTCTATGTGATATTTAAACATTGTTCATTAATAAATAATTGCTTCTTCCTTTGTCCTC
10	1151	SNP	G	C	0.321	137	0	44	-	0	0	TTAGGAACTTGGGTGCTACTATAAAAGCTCACACCCTCCTCCATAAGCAAAGAaCATCAAAGCTTATTTATAATTCACTTGCTTGCTTATTTATTTCATCATCATCAATAGAAACATATATACATAACTATACAGATAAGTATGGCAGAGGAGTACAACAAAAGCCATGATCGTGAGTATGAAGGGAAGGCTGGTGATTACGAGGAGGGATCAGGCGCGCGCGCAGCTGAAGGTGGTGAGATCAAGGATCGGGGCTTGTTTGATTTCCTGGGGAAGAAAGAGGAGGAGAAGCCTCAGGAGGAGGTGATCGTCACTGAGTTTGAGAAGGTCAAAGTGTCTGATCACGAGGCACCTCGTCCTCATCATCATGAACCAGAGTCATACAAAGTAGAACAAGAG…	G/C	AAGGAGAAGGAAAAGGAAACGTCTTCCTATTAAATTAATTAAGAAAAACCACTTATACAAACCTGTGTTTATGTGATTGTGTGTGGCTTTTTCTGATGAGTGGTTTATTTGCTTTTCTTCTTTTGAGTTTGAGAGATATCTACTTATTGTTTTGATGTTTGTTTAGGACTTCCAAGTCCACACTACTGTAGCTACCATTTCCATTTGCTTCTTTAATTTCTATGTGATATTTAAACATTGTTCATTAATAAATAATTGCTTCTTCCTTTGTCCTC
13	153	SNP	Y	T	0.391	23	1	0	0	8	0	GGASKMTCCACTGCCAATTGGGTTTGCTGTGTTCATTGTTCACTTGGCCACAATCCCAATCACTGGCACTGGCATCAACCCTGCTAGGAGTCTTGGAGCTGCTGTCATCTACAACAAAGACAAGGCTTGGGATGA	C/T	CAATGGATTTTTTGGGTTGGACCCTTCATTGGTGCAGCCATTGCAGCCTTCTACCACCAATTCATCTTGAGAGCAGGAGCTGTCAAAGCCCTTGGATCATTCAGGAGCAACCCCCATGTTTGAATATTTTCAGAGACKCCATGAATTGAAGTTGCTTCCTTTGTCATGGTTAGGGTGGGAAACAATGGAAGAAGGCATCATGGGATTTGAAAAAGAATAAGTTACAATGGCTAGTATTTATTATTTGTGCTTTTATAACGGCTAGTATTTATTATATGTGCTTTTAGCTTATGCTTGTGTATGAAGGTTTCTTTTTCTCCTCTCTCTCAATTTCCTTTAGAAAGAGGGGCTGAGAGGGTCATTAAGTTGTAGATACAGTCAGGTTGAAAAGGRGGAGCT…
13	331	SNP	K	G	0.485	101	0	0	49	0	0	GGASKMTCCACTGCCAATTGGGTTTGCTGTGTTCATTGTTCACTTGGCCACAATCCCAATCACTGGCACTGGCATCAACCCTGCTAGGAGTCTTGGAGCTGCTGTCATCTACAACAAAGACAAGGCTTGGGATGAYCAATGGATTTTTTGGGTTGGACCCTTCATTGGTGCAGCCATTGCAGCCTTCTACCACCAATTCATCTTGAGAGCAGGAGCTGTCAAAGCCCTTGGATCATTCAGGAGCAACCCCCATGTTTGAATATTTTCAGAGAC	T/G	CCATGAATTGAAGTTGCTTCCTTTGTCATGGTTAGGGTGGGAAACAATGGAAGAAGGCATCATGGGATTTGAAAAAGAATAAGTTACAATGGCTAGTATTTATTATTTGTGCTTTTATAACGGCTAGTATTTATTATATGTGCTTTTAGCTTATGCTTGTGTATGAAGGTTTCTTTTTCTCCTCTCTCTCAATTTCCTTTAGAAAGAGGGGCTGAGAGGGTCATTAAGTTGTAGATACAGTCAGGTTGAAAAGGRGGAGCTTTTTGTACCCCTTACTGCTTCTCCAAACACTTGCCTTTGAATTTACTTCAATGTCATTTTCATTTCCATCTCTCCTCCTTTCTTCTTTGTACCCATCATGCTTTCAAGAAAAGTTCATACTATTTGGTCACTTM
13	667	SNP	R	A	0.458	358	164	0	0	0	0	GGASKMTCCACTGCCAATTGGGTTTGCTGTGTTCATTGTTCACTTGGCCACAATCCCAATCACTGGCACTGGCATCAACCCTGCTAGGAGTCTTGGAGCTGCTGTCATCTACAACAAAGACAAGGCTTGGGATGAYCAATGGATTTTTTGGGTTGGACCCTTCATTGGTGCAGCCATTGCAGCCTTCTACCACCAATTCATCTTGAGAGCAGGAGCTGTCAAAGCCCTTGGATCATTCAGGAGCAACCCCCATGTTTGAATATTTTCAGAGACKCCATGAATTGAAGTTGCTTCCTTTGTCATGGTTAGGGTGGGAAACAATGGAAGAAGGCATCATGGGATTTGAAAAAGAATAAGTTACAATGGCTAGTATTTATTATTTGTGCTTTTATAACGGCT…	A/G	GGAGCTTTTTGTACCCCTTACTGCTTCTCCAAACACTTGCCTTTGAATTTACTTCAATGTCATTTTCATTTCCATCTCTCCTCCTTTCTTCTTTGTACCCATCATGCTTTCAAGAAAAGTTCATACTATTTGGTCACTTM
16	598	SNP	G	T	0.236	237	0	0	-	56	0	AACAAATAAtCGTTaGAaCACATTTAGGCTTaCAGGAGCAACCGCCTTTCGACAAGAAGCAGTTTGTCACATGGGTGAAGAGGTACATCAAACTGTTGACACCCAAGCTGGAGGGGGAGAAACAAGAGGAATTCAAGAAGAACATTGAGGGAGCAACCAAGTTTCTGCTTTCGAAGCTCAGTGACCTCCAATTCTTTGTTGGGGAGAGCATGCATGATGATGGTGGTTTGGTGTTTGCCTACTACAAGGAGGGTGCCACTGACCCAACATTTATCTACTTTGCTCATGGTTTGAGGGAGGTCAAGTGCTAAGTATTGGCACAGCTGGCTTCAAGCAGAATGCTTGTTGTAATCCTAGTCTATATTGTTGCTCTTTTTTTTTCTTCTCTAAATTGGGGAA…	G/T	TTTTTAATGGTATTTTCGAATTTCGACTTGGATTTCTAATTTATTTGGTTCTATGTTTTGATTGAGAAATAAGAATAATATTGTATTCTAGATTTTAGCAGCTCCAAATCTTCATTCA
16	602	SNP	T	G	0.245	237	0	0	58	-	0	AACAAATAAtCGTTaGAaCACATTTAGGCTTaCAGGAGCAACCGCCTTTCGACAAGAAGCAGTTTGTCACATGGGTGAAGAGGTACATCAAACTGTTGACACCCAAGCTGGAGGGGGAGAAACAAGAGGAATTCAAGAAGAACATTGAGGGAGCAACCAAGTTTCTGCTTTCGAAGCTCAGTGACCTCCAATTCTTTGTTGGGGAGAGCATGCATGATGATGGTGGTTTGGTGTTTGCCTACTACAAGGAGGGTGCCACTGACCCAACATTTATCTACTTTGCTCATGGTTTGAGGGAGGTCAAGTGCTAAGTATTGGCACAGCTGGCTTCAAGCAGAATGCTTGTTGTAATCCTAGTCTATATTGTTGCTCTTTTTTTTTCTTCTCTAAATTGGGGAA…	T/G	TTAATGGTATTTTCGAATTTCGACTTGGATTTCTAATTTATTTGGTTCTATGTTTTGATTGAGAAATAAGAATAATATTGTATTCTAGATTTTAGCAGCTCCAAATCTTCATTCA
20	235	SNP	A	C	0.333	12	-	4	0	0	0	TCTTTGAAAAAGATCTGCATTTGGGGAAGAAAATGACCTTACACTTCCCCAAAACCACAAACAACGCTAACCTTTTGCCGCGTCTAGTTGCAAGGGCCCAACCCTTTTCAAGCAGCAAGTTACCCGAGATTCTAAACCGCTTTTCGCTGAAACCCGAATCAGCAGAAGCAGAGATAGTGAAGCAAACAATCGAAGAATGCGAGGAACCAAGCATCGAAGGGGAAGA	A/C	AAGTACTGCGCGACGTCATTAGAATCTTTAGTCGATTTCAGTGTTTCGAAGCTCGGGAAATATGCTGAGGTGTTCTCAACAAAAGTGGACGTAGAAAACAAGCAGGAATATAGGATTGCGAGGAGAGTGGAGAAAGTTGGAGAGAGGTCGGTGGTCTGCCATAAGCAGAAGTATGTGTATGCTGTGTTTTACTGCCATGAAATCCGTTCAACAAGGGCTTACAAGGTTTCTTTGGTGGGAGCTGATGGAACAAAAGCAGAAGCGGTTGCTGTTTGCCACACCGATACAAGAAAATGGAACATTAAGCTTTTGGCTTTCCAGCTTCTCAAAATTAAGCCAGGAACTGTCCCTGTCTGCCATTTCTTGCCTAGTGGGAACCTTCTTTGGGTTCCAAACTAG…
20	1024	SNP	R	G	0.392	176	0	0	69	0	0	TCTTTGAAAAAGATCTGCATTTGGGGAAGAAAATGACCTTACACTTCCCCAAAACCACAAACAACGCTAACCTTTTGCCGCGTCTAGTTGCAAGGGCCCAACCCTTTTCAAGCAGCAAGTTACCCGAGATTCTAAACCGCTTTTCGCTGAAACCCGAATCAGCAGAAGCAGAGATAGTGAAGCAAACAATCGAAGAATGCGAGGAACCAAGCATCGAAGGGGAAGAAAAGTACTGCGCGACGTCATTAGAATCTTTAGTCGATTTCAGTGTTTCGAAGCTCGGGAAATATGCTGAGGTGTTCTCAACAAAAGTGGACGTAGAAAACAAGCAGGAATATAGGATTGCGAGGAGAGTGGAGAAAGTTGGAGAGAGGTCGGTGGTCTGCCATAAGCAGAAGT…	A/G	ATAGTCCATGTGTGTTTAAGCAGAAGAAAACATGGTGTCAATCACATTTCATCTCTCTCTCTCTC
21	7	SNP	C	A	0.2	30	6	-	0	0	0	AAGAAC	C/A	GGCCATCTCCAGTCGCTCAGTTTCAGCTAGCTGGAGAAGAGGAGGGYGGTTTATGTAATACTAMTGTATGATGCATGCATATGACAATAAAATGARGAGCACCACTTTATTATGWTATGTTGCCCTTGTATTCGTTTTAGTCTTGTTGTTTTTACTTTCACTTTTG
21	13	SNP	A	G	0.207	58	-	1	11	0	0	AAGAACCGGCC	A/G	TCTCCAGTCGCTCAGTTTCAGCTAGCTGGAGAAGAGGAGGGYGGTTTATGTAATACTAMTGTATGATGCATGCATATGACAATAAAATGARGAGCACCACTTTATTATGWTATGTTGCCCTTGTATTCGTTTTAGTCTTGTTGTTTTTACTTTCACTTTTG
21	74	SNP	Y	T	0.417	379	0	0	0	158	0	AAGAACCGGCCATCTCCAGTCGCTCAGTTTCAGCTAGCTGGAGAAGAGGAGGG	C/T	GGTTTATGTAATACTAMTGTATGATGCATGCATATGACAATAAAATGARGAGCACCACTTTATTATGWTATGTTGCCCTTGTATTCGTTTTAGTCTTGTTGTTTTTACTTTCACTTTTG
21	98	SNP	M	C	0.339	681	0	231	0	0	0	AAGAACCGGCCATCTCCAGTCGCTCAGTTTCAGCTAGCTGGAGAAGAGGAGGGYGGTTTATGTAATACTA	C/A	TGTATGATGCATGCATATGACAATAAAATGARGAGCACCACTTTATTATGWTATGTTGCCCTTGTATTCGTTTTAGTCTTGTTGTTTTTACTTTCACTTTTG
21	153	SNP	R	G	0.348	563	0	0	196	0	0	AAGAACCGGCCATCTCCAGTCGCTCAGTTTCAGCTAGCTGGAGAAGAGGAGGGYGGTTTATGTAATACTAMTGTATGATGCATGCATATGACAATAAAATGA	A/G	GAGCACCACTTTATTATGWTATGTTGCCCTTGTATTCGTTTTAGTCTTGTTGTTTTTACTTTCACTTTTG
28	84	SNP	C	T	0.249	916	0	-	0	116	112	AACTACCAATADAHCAcAATACTGCCAATGGGTTCCCACCACAGTGGTGGTGGATTCCCCCTTCCCCC	C/T	ATGGCACCCAGGATCGAACCCCAGTGGGGTTTCTTTCCTCCAATGTACCCAAAAAAAAArKCATTKTCTTATAMWWWKWGGTTTACATAGCTTTAATAAAATAaAATAAAAaGGGTTTAWAAGT
28	158	SNP	C	A	0.253	817	198	-	0	0	9	AACTACCAATADAHCAcAATACTGCCAATGGGTTCCCACCACAGTGGTGGTGGATTCCCCCTTCCCCCCATGGCACCCAGGATCGAACCCCAGTGGGGTTTCTTTCCTCCAATGTA	C/A	CCAAAAAAAAArKCATTKTCTTATAMWWWKWGGTTTACATAGCTTTAATAAAATAaAATAAAAaGGGTTTAWAAGT
30	304	SNP	A	G	0.3	10	-	0	3	0	0	AGTTAATTGCATTGGGTGAAGTTGTTGGAACTGAGAGCAGAGGGCTTTCGGCTGATACCATCGCCTCATTGCCTTCAGTAAGCTACAAGACAGGAAGTGGTCAGAATGGAAGCAATGAGTCGTGTGTCATTTGTCGGTTGGATTATGAGGCTGGTGAGAACTTGACAATACTATCTTGCAAACATTCCTATCATTCTGAGTGCATAAATAATTGGTTGACAATAAACAAGGTCTGCCCTGTTTGCAGTGCTGAAGTCTCCACCTCTGGAAACAGCTAGCAGAATCTGTGG	A/G	CCATCTTTTCTTGCAAATCAAAGGACTTATTTGTACAAGTTGTTGCACTTGTATGGTCATTCATATTGCGTCTCTTTCACTTGCGAAAACTGTACTATCCGACCATTTAAATTAGATTTACAATGCTTGTATTATATGACCTTTCTGGTTATTCAATTGAGAAATATGCCAATGGGTTCCCACCACAGTGGTGGTGGATTCCCCcTTCCCCCCATGGCACCCAGGATCGAACCCCAGTGGGGTTTCTTTCCTCCAATGTAACCAAAAAAAaGTTGTCCACCTTTCTTCTGCTTT
33	92	SNP	C	G	0.235	17	0	-	4	0	0	CAAAAaCCAGCTCCCCCTTGTTTATAGCCATTGTTGAGCAGGCCCTTTTCCAGAAGGTTTTTGTTCCcTTTTATCTGGCTAAATGATCy	C/G	CCcGATGACTCTGCGTTGATACCACTGCTTACTCTGCGTTGATACCACTGCTTACTCTGCGTTGATACCACTGCTTACTCTGCGTTGATACCACTGCTTACTCTGCGTTGATACCACTGCTTACTCTGCKYTGttgATACCACTGCTTACTCTGCGTTGGTTATTTTACCTTTACTTTTGTTTCTTTTT
33	99	SNP	A	C	0.333	21	-	7	0	0	0	CAAAAaCCAGCTCCCCCTTGTTTATAGCCATTGTTGAGCAGGCCCTTTTCCAGAAGGTTTTTGTTCCcTTTTATCTGGCTAAATGATCyCCCcG	A/C	TGACTCTGCGTTGATACCACTGCTTACTCTGCGTTGATACCACTGCTTACTCTGCGTTGATACCACTGCTTACTCTGCGTTGATACCACTGCTTACTCTGCGTTGATACCACTGCTTACTCTGCKYTGttgATACCACTGCTTACTCTGCGTTGGTTATTTTACCTTTACTTTTGTTTCTTTTT
33	100	SNP	T	G	0.238	21	0	1	4	-	0	CAAAAaCCAGCTCCCCCTTGTTTATAGCCATTGTTGAGCAGGCCCTTTTCCAGAAGGTTTTTGTTCCcTTTTATCTGGCTAAATGATCyCCCcGA	T/G	GACTCTGCGTTGATACCACTGCTTACTCTGCGTTGATACCACTGCTTACTCTGCGTTGATACCACTGCTTACTCTGCGTTGATACCACTGCTTACTCTGCGTTGATACCACTGCTTACTCTGCKYTGttgATACCACTGCTTACTCTGCGTTGGTTATTTTACCTTTACTTTTGTTTCTTTTT
33	101	SNP	G	T	0.273	22	0	0	-	6	0	CAAAAaCCAGCTCCCCCTTGTTTATAGCCATTGTTGAGCAGGCCCTTTTCCAGAAGGTTTTTGTTCCcTTTTATCTGGCTAAATGATCyCCCcGAT	G/T	ACTCTGCGTTGATACCACTGCTTACTCTGCGTTGATACCACTGCTTACTCTGCGTTGATACCACTGCTTACTCTGCGTTGATACCACTGCTTACTCTGCGTTGATACCACTGCTTACTCTGCKYTGttgATACCACTGCTTACTCTGCGTTGGTTATTTTACCTTTACTTTTGTTTCTTTTT
33	271	SNP	T	C	0.371	35	2	10	1	-	0	CAAAAaCCAGCTCCCCCTTGTTTATAGCCATTGTTGAGCAGGCCCTTTTCCAGAAGGTTTTTGTTCCcTTTTATCTGGCTAAATGATCyCCCcGATGACTCTGCGTTGATACCACTGCTTACTCTGCGTTGATACCACTGCTTACTCTGCGTTGATACCACTGCTTACTCTGCGTTGATACCACTGCTTACTCTGCGTTGATACCACTGCTTAC	T/C	CTGCKYTGttgATACCACTGCTTACTCTGCGTTGGTTATTTTACCTTTACTTTTGTTTCTTTTT
33	281	SNP	K	T	0.4	30	0	0	0	12	0	CAAAAaCCAGCTCCCCCTTGTTTATAGCCATTGTTGAGCAGGCCCTTTTCCAGAAGGTTTTTGTTCCcTTTTATCTGGCTAAATGATCyCCCcGATGACTCTGCGTTGATACCACTGCTTACTCTGCGTTGATACCACTGCTTACTCTGCGTTGATACCACTGCTTACTCTGCGTTGATACCACTGCTTACTCTGCGTTGATACCACTGCTTACTCTGC	T/G	YTGttgATACCACTGCTTACTCTGCGTTGGTTATTTTACCTTTACTTTTGTTTCTTTTT
33	283	SNP	Y	C	0.4	30	0	12	0	0	0	CAAAAaCCAGCTCCCCCTTGTTTATAGCCATTGTTGAGCAGGCCCTTTTCCAGAAGGTTTTTGTTCCcTTTTATCTGGCTAAATGATCyCCCcGATGACTCTGCGTTGATACCACTGCTTACTCTGCGTTGATACCACTGCTTACTCTGCGTTGATACCACTGCTTACTCTGCGTTGATACCACTGCTTACTCTGCGTTGATACCACTGCTTACTCTGCK	C/T	TGttgATACCACTGCTTACTCTGCGTTGGTTATTTTACCTTTACTTTTGTTTCTTTTT
34	1144	SNP	C	G	0.218	188	2	-	23	16	0	CTCTCTCTCTCTCGCTCACTGTTACTTACAAACACAACACAGCAATCTGTATTGGGTTCTTCTTTTCCTTTGAGGAAACACAAATTAAGGTCCAGAGGAAACAGTTTAACGTTTACAATTTTAGGATATAATCTGGAGATGGAAGACAAAATTGAACATAGAGGGGAAGAAAGGGTTGAAAAGGAAGAATCCCATGTAGCGATCAAGACCAAGGATGCACAACCAGGTGACTTAAAGAAGGAGAAGGCTGAGGTGGAACTTGAATTAAAGACCAAGTCAGTGGTAAAAGAGAAGCCAAAACATAAAAAGGATGAGGAGAAACATATTGATAAAGACGAGGAGAAATCAAAGAAGAAGGAGAAAGACATAACCAAGAAGGAAAAGAAGAAAGAAAACAAC…	C/G	AAAAAGAAGAAACACAAGGGTGATGATGATGAGAAGGAGAAGAAAAAGGATGAGGAAAAAGACGATGACAACAAACAAAAAGGGAAGAAGCAGAAAGATGAGGAGGAGAAAAAAAaGAAACACAAGGGTGATGATGATGAGAAGGGGAAGAAAAAGGATGAGGAAAAAGACAATGACAGCAAAAAAGAAGGGAAGAAGAAGAAAGACAAAGATGATAAAAAGAAGAAACACAAGGGTGATGATGATGGCAACAAGAAGAAGAAGGACAAGAAAAAAGAAGAGAAAATAGACAAGAAGGAGAGTAAGGAGAAACACAATAATGTAGAGGATGAGGAAAAGACCAAGGTTGAAGTTACTTCTAGGGAGATTGAAATAGAGGAACATGTCAAGGAATCAGAG…
34	1206	SNP	A	G	0.213	136	-	0	29	0	0	CTCTCTCTCTCTCGCTCACTGTTACTTACAAACACAACACAGCAATCTGTATTGGGTTCTTCTTTTCCTTTGAGGAAACACAAATTAAGGTCCAGAGGAAACAGTTTAACGTTTACAATTTTAGGATATAATCTGGAGATGGAAGACAAAATTGAACATAGAGGGGAAGAAAGGGTTGAAAAGGAAGAATCCCATGTAGCGATCAAGACCAAGGATGCACAACCAGGTGACTTAAAGAAGGAGAAGGCTGAGGTGGAACTTGAATTAAAGACCAAGTCAGTGGTAAAAGAGAAGCCAAAACATAAAAAGGATGAGGAGAAACATATTGATAAAGACGAGGAGAAATCAAAGAAGAAGGAGAAAGACATAACCAAGAAGGAAAAGAAGAAAGAAAACAAC…	A/G	AAGGATGAGGAAAAAGACGATGACAACAAACAAAAAGGGAAGAAGCAGAAAGATGAGGAGGAGAAAAAAAaGAAACACAAGGGTGATGATGATGAGAAGGGGAAGAAAAAGGATGAGGAAAAAGACAATGACAGCAAAAAAGAAGGGAAGAAGAAGAAAGACAAAGATGATAAAAAGAAGAAACACAAGGGTGATGATGATGGCAACAAGAAGAAGAAGGACAAGAAAAAAGAAGAGAAAATAGACAAGAAGGAGAGTAAGGAGAAACACAATAATGTAGAGGATGAGGAAAAGACCAAGGTTGAAGTTACTTCTAGGGAGATTGAAATAGAGGAACATGTCAAGGAATCAGAGGGTGAAATGGAGGAACAGAGCCAGAAAGATGAAGTAAAGGAGGGT…
35	132	SNP	K	T	0.35	480	0	0	0	167	1	AAAATAAwCAMAAATCAAATTCGAGTTATAAAAACTACATCTGAATTTCAAGTGCTTTCCTCCAATTTCCAAGAAAaCAAAGCAA	T/G	AAGAAAATGGCTAGCAACTCTGAGAAGGTGAGCTTCCACGCTGGTGAGGCCAAGGGCCAAACTCAGGAGAAGGCGAGTGGGGTGATGGATATGGCAAACAATGCAGCCAAATCTACCAAGGAAACATTGGAAGCGGCAGGCCAGAATGTGCAGGCCGCGGCTGTAGGAGCTGTTGATGCAGTCAAGAATGCCACTGGCATGAACAAGAAATGAAGCTAGCTGCTCATCATGATCTCAATATGAGCATTTGCAGTGTTTTTTTtCCTTTTTTGGGAGCTTTTTAGTAGTTGCTTTTGATTTCTGTCTTCTAAACAAGGGAGCTCGAAGTCTTCTGGTGTTCTCATCACCTGGGTGTGTACTTTCGTTCGCACTTTGTTTTTGTTTTTTTTGCTTTTGTTC…
41	202	SNP	Y	C	0.425	228	0	97	0	0	0	CAGGTGGGTTCGTATCAACCACATGATCTACGATTACTGCACGGATAAATCCCGGTACCCGGTAGCCCCACCGGAGTGTCTCGCGGGGTTCTAAATCGGAGCCAATTATACCAAACAATCCATGTTGGTGGTACGTACATTTATGTGTTAGGGAATATGGAAAAATC	C/T	TGTGTGTGCGTATGYGTATGTGGATGAAGTCTAAGTCTTTTAGAAGCGAGCAAATGTCAATTTCTACTTTGTGGTTGTATGTGTCTGTACACAGCTCGCATTATTGTACCAAATAAAGCTCCTGCGTTATTGTGAAAAGGATATGTCTTTTAAATCTATTATCAGTTTTCAAATGTGAATAAAAAATCTGTGCTTATTTTCAACTGTTAAAGGaCGAAATTTGGTCCATTCTGACACGAGCCAAGAAAGAAATTGTGGAAACAAACAGAGGTTGGTTTGATTTAGTACTACTACTGTACCAGACTGAGCTGAAC
41	225	SNP	Y	C	0.408	228	0	93	0	0	0	CAGGTGGGTTCGTATCAACCACATGATCTACGATTACTGCACGGATAAATCCCGGTACCCGGTAGCCCCACCGGAGTGTCTCGCGGGGTTCTAAATCGGAGCCAATTATACCAAACAATCCATGTTGGTGGTACGTACATTTATGTGTTAGGGAATATGGAAAAATCYTGTGTGTGCGTATG	C/T	GTATGTGGATGAAGTCTAAGTCTTTTAGAAGCGAGCAAATGTCAATTTCTACTTTGTGGTTGTATGTGTCTGTACACAGCTCGCATTATTGTACCAAATAAAGCTCCTGCGTTATTGTGAAAAGGATATGTCTTTTAAATCTATTATCAGTTTTCAAATGTGAATAAAAAATCTGTGCTTATTTTCAACTGTTAAAGGaCGAAATTTGGTCCATTCTGACACGAGCCAAGAAAGAAATTGTGGAAACAAACAGAGGTTGGTTTGATTTAGTACTACTACTGTACCAGACTGAGCTGAAC
42	428	SNP	A	G	0.283	60	-	0	15	0	2	CTCGGGAAAAGGATTGGCTCTGAGGGCTGGGCACSSCGGGCGTCGAACAGCCGCCTCAGAACTGGTACGGACAAGGGGAATCCGACTGTTTAATTAAAACAAAGCATTGCGATGGTCCCTGCGGATGCTAACGCAATGTGATTTCTGCCCAGTGCTCTGAATGTCAAAGTGAAGAAATTCAACCAAGCGCGGGTAAACGGCGGGAGTAACTATGACTCTCTTAAGGTAGCCAAATGCCTCGTCATCTAATTAGTGACGCGCATGAATGGATTAACGAGATTCCCACTGTCCCTGTCTACTATCCAGCGAAACCACAGCCAAGGGA	A/G	CGGGCTTGGCAGAATCAGCGGGGAAAGAAGACCCTGTTGAGCTTGACTCTAGTCCGACTTTGTGAAATGACTTGAGAGGTGTAGTATAAGTGGGAGCTTCGGCGAAATTGAAATACCACTACTTTTAACGTTATTTTACTTATTCCGTGAAACGGAGGCGGGGCATTGCCCCCYTTTTTGGACCCAAGG
42	446	SNP	A	G	0.217	46	-	0	10	0	0	CTCGGGAAAAGGATTGGCTCTGAGGGCTGGGCACSSCGGGCGTCGAACAGCCGCCTCAGAACTGGTACGGACAAGGGGAATCCGACTGTTTAATTAAAACAAAGCATTGCGATGGTCCCTGCGGATGCTAACGCAATGTGATTTCTGCCCAGTGCTCTGAATGTCAAAGTGAAGAAATTCAACCAAGCGCGGGTAAACGGCGGGAGTAACTATGACTCTCTTAAGGTAGCCAAATGCCTCGTCATCTAATTAGTGACGCGCATGAATGGATTAACGAGATTCCCACTGTCCCTGTCTACTATCCAGCGAAACCACAGCCAAGGGAACGGGCTTGGCAG	A/G	ATCAGCGGGGAAAGAAGACCCTGTTGAGCTTGACTCTAGTCCGACTTTGTGAAATGACTTGAGAGGTGTAGTATAAGTGGGAGCTTCGGCGAAATTGAAATACCACTACTTTTAACGTTATTTTACTTATTCCGTGAAACGGAGGCGGGGCATTGCCCCCYTTTTTGGACCCAAGG
43	377	SNP	Y	T	0.343	467	0	0	0	160	0	GCAAGTCGAAGGCATTTTCCGACTTCAACAACGGCAGTGGCCCGGGCGGCGTTGATATCGAAGCTGGTAGTATTGATGTCATGAAGAACACGGGCGACTCGGAAGCATTTACCAACTACGGCAACCAGGGCAGCCAAAAGAAGTAGCCCCAAGCAAATGAGGTACAGATCAACTGATGATATGTATTGTACTAAAGTATCTACACTAAAATAAGAGCTTATGCAATATCTGAGGCTCCTTCTTTGGCTAGGCCTCCTTATCATGTATGTGTTAT	C/T	AATAWTATTCTAATAAATGAATGSAGCTTATYAWATaTCTACGTTTWACTTCTTAGATTTTTATTTTTTATTTTGGTCGATATTTAACTTCTTATATTATAGCAATGGAGAATACACTGTTaGT
43	384	SNP	W	T	0.351	464	0	0	0	163	0	GCAAGTCGAAGGCATTTTCCGACTTCAACAACGGCAGTGGCCCGGGCGGCGTTGATATCGAAGCTGGTAGTATTGATGTCATGAAGAACACGGGCGACTCGGAAGCATTTACCAACTACGGCAACCAGGGCAGCCAAAAGAAGTAGCCCCAAGCAAATGAGGTACAGATCAACTGATGATATGTATTGTACTAAAGTATCTACACTAAAATAAGAGCTTATGCAATATCTGAGGCTCCTTCTTTGGCTAGGCCTCCTTATCATGTATGTGTTATYAATA	A/T	TATTCTAATAAATGAATGSAGCTTATYAWATaTCTACGTTTWACTTCTTAGATTTTTATTTTTTATTTTGGTCGATATTTAACTTCTTATATTATAGCAATGGAGAATACACTGTTaGT
43	404	SNP	G	T	0.302	371	0	0	-	112	0	GCAAGTCGAAGGCATTTTCCGACTTCAACAACGGCAGTGGCCCGGGCGGCGTTGATATCGAAGCTGGTAGTATTGATGTCATGAAGAACACGGGCGACTCGGAAGCATTTACCAACTACGGCAACCAGGGCAGCCAAAAGAAGTAGCCCCAAGCAAATGAGGTACAGATCAACTGATGATATGTATTGTACTAAAGTATCTACACTAAAATAAGAGCTTATGCAATATCTGAGGCTCCTTCTTTGGCTAGGCCTCCTTATCATGTATGTGTTATYAATAWTATTCTAATAAAT	G/T	AATGSAGCTTATYAWATaTCTACGTTTWACTTCTTAGATTTTTATTTTTTATTTTGGTCGATATTTAACTTCTTATATTATAGCAATGGAGAATACACTGTTaGT
43	411	SNP	S	G	0.446	332	10	0	138	0	0	GCAAGTCGAAGGCATTTTCCGACTTCAACAACGGCAGTGGCCCGGGCGGCGTTGATATCGAAGCTGGTAGTATTGATGTCATGAAGAACACGGGCGACTCGGAAGCATTTACCAACTACGGCAACCAGGGCAGCCAAAAGAAGTAGCCCCAAGCAAATGAGGTACAGATCAACTGATGATATGTATTGTACTAAAGTATCTACACTAAAATAAGAGCTTATGCAATATCTGAGGCTCCTTCTTTGGCTAGGCCTCCTTATCATGTATGTGTTATYAATAWTATTCTAATAAATGAATG	G/C	AGCTTATYAWATaTCTACGTTTWACTTCTTAGATTTTTATTTTTTATTTTGGTCGATATTTAACTTCTTATATTATAGCAATGGAGAATACACTGTTaGT
44	508	SNP	C	A	0.25	36	8	-	1	0	0	AAGAAAACGGTAGACGACGCGGGCGGCGTCGTCATCTTCAAATATGTCAAAACGACTaCTCGGCAACGGATATCTCGGCTCTCGCATCGATGAAGAACGTAGCGAAATGCGATACTTGGTGTGAATTGCAGAATCCCGTGAACCATCGAGTCTTTGAACGCAAGTTGCGCCCGAAGCCATTAGGCCGAGGGCACGCCTGCCTGGGCGTCACACGTCGTTGCMCCCCCACTACTCCCTCGGGATTGCGGGGGGCGGATGATGGCCTCCCGTACGCTCCGTCGCGCGGTTGGCATAAATACCAAGTCCTCGGCGGCGCACGCCACGACAATCGGTGGTTGCGAAACCTCGGTTGCCCGTCGTGTGCRGTCGTCGCGCATYGAGGGCTCGAAAAAAATGCTT…	C/A	CCAGGTCAGGCGGGGTTACCCGCTGAATTTAAGCATATCAATAAGCGGRGGAAAAGAAACTTACAAGGATTCCCCTAGTAACGGCGAGCGAACCGGGAATAGCCCAGCTTGAGAATCGGGCGCCCATGGCGTCCGAATTGTAGTCTGGAGAAGCGTCCTCAGCGGCGGACCGGGCCCAAGTCCACTGGAAGGTGGCGCCGGAGAGGGTGAGAGCCCCGTTGTGCCCGGACCCTGTCGCACCACGAGGCGCTGTCGGCGAGTCGGGTTGTTTGGGAATGCAGCCCCAATCGGGCGGTAAATTCTGTCCAAGGCTAAATACGGGCGAGAGACCGATAGCAAACAAGTACCGCGAGGGAAAGATGAAAAGGACTTTGAAAAGAGAGTCAAAGAGTGCTTGAA…
44	986	SNP	A	G	0.246	3392	-	1	829	2	1	AAGAAAACGGTAGACGACGCGGGCGGCGTCGTCATCTTCAAATATGTCAAAACGACTaCTCGGCAACGGATATCTCGGCTCTCGCATCGATGAAGAACGTAGCGAAATGCGATACTTGGTGTGAATTGCAGAATCCCGTGAACCATCGAGTCTTTGAACGCAAGTTGCGCCCGAAGCCATTAGGCCGAGGGCACGCCTGCCTGGGCGTCACACGTCGTTGCMCCCCCACTACTCCCTCGGGATTGCGGGGGGCGGATGATGGCCTCCCGTACGCTCCGTCGCGCGGTTGGCATAAATACCAAGTCCTCGGCGGCGCACGCCACGACAATCGGTGGTTGCGAAACCTCGGTTGCCCGTCGTGTGCRGTCGTCGCGCATYGAGGGCTCGAAAAAAATGCTT…	A/G	GGGAAAGATGAAAAGGACTTTGAAAAGAGAGTCAAAGAGTGCTTGAAATTGTCGGGAGGGAAGCGGGCTGGCAAGGCR
49	355	SNP	C	A	0.297	101	30	-	0	0	0	ATCAAGAAGATCACTTTCGGCGAAGGCAGCCAATACGGCTACGTGAAGCACAAGATTGACTCCATTGACAAAGAAAACTATTCATACAGCTACACCTTGATCGAAGGAGATGCTTTGGGAGACACCCTTGAGAAGATCTCGTACGAGACCAAGTTGGTGGCATCCCCCAGCGGAGGATCCATCATCAAGAGCACCAGCCACTACCACACCAAGGGAAATGTTGAGATCAAGGAAGAGCATGTCAAGGCTGGCAAAGAGAAGGCCTC	C/A	AATCTCTTCAAGCTCATTGAGACCTACCTTAAGGGCCACCCCGATGCCTACAACTAAATTGATCAGATGTCTCCGTGATGCTTGGGTCTTGCCTTTACTATATGATCAGTCGAAGAAGATTTGTGTGGCTTTTCTTGTTGCTTTCTAGTCAGTCCAAAGTAGCCATAGGGTTGTTGGGCACTTGGGCTTGAAAATAAGTGTTTATGGGTTGTGATCTTCTGGTTGCTTTTGATGTTTTTGCTTGGATCAAGTTGCAGACTGAGCAGAGTGTATTTATCTTCTATATATGAATATAATGAAACTTCCTTGTAATGAAATGTTTCACTTGCAAACAATTAGTGCAGTGAGTAAATTTCCTAAAACCTATGTTCTAGATATAATAATACTAGATTGTACCAT…
49	442	SNP	A	G	0.245	110	-	0	27	0	0	ATCAAGAAGATCACTTTCGGCGAAGGCAGCCAATACGGCTACGTGAAGCACAAGATTGACTCCATTGACAAAGAAAACTATTCATACAGCTACACCTTGATCGAAGGAGATGCTTTGGGAGACACCCTTGAGAAGATCTCGTACGAGACCAAGTTGGTGGCATCCCCCAGCGGAGGATCCATCATCAAGAGCACCAGCCACTACCACACCAAGGGAAATGTTGAGATCAAGGAAGAGCATGTCAAGGCTGGCAAAGAGAAGGCCTCCAATCTCTTCAAGCTCATTGAGACCTACCTTAAGGGCCACCCCGATGCCTACAACTAAATTGATC	A/G	GATGTCTCCGTGATGCTTGGGTCTTGCCTTTACTATATGATCAGTCGAAGAAGATTTGTGTGGCTTTTCTTGTTGCTTTCTAGTCAGTCCAAAGTAGCCATAGGGTTGTTGGGCACTTGGGCTTGAAAATAAGTGTTTATGGGTTGTGATCTTCTGGTTGCTTTTGATGTTTTTGCTTGGATCAAGTTGCAGACTGAGCAGAGTGTATTTATCTTCTATATATGAATATAATGAAACTTCCTTGTAATGAAATGTTTCACTTGCAAACAATTAGTGCAGTGAGTAAATTTCCTAAAACCTATGTTCTAGATATAATAATACTAGATTGTACCATATAAAATTTGCAGCATAATCAATAAaTTGCACATGATC
49	456	SNP	C	T	0.237	97	0	-	0	23	0	ATCAAGAAGATCACTTTCGGCGAAGGCAGCCAATACGGCTACGTGAAGCACAAGATTGACTCCATTGACAAAGAAAACTATTCATACAGCTACACCTTGATCGAAGGAGATGCTTTGGGAGACACCCTTGAGAAGATCTCGTACGAGACCAAGTTGGTGGCATCCCCCAGCGGAGGATCCATCATCAAGAGCACCAGCCACTACCACACCAAGGGAAATGTTGAGATCAAGGAAGAGCATGTCAAGGCTGGCAAAGAGAAGGCCTCCAATCTCTTCAAGCTCATTGAGACCTACCTTAAGGGCCACCCCGATGCCTACAACTAAATTGATCAGATGTCTC	C/T	GTGATGCTTGGGTCTTGCCTTTACTATATGATCAGTCGAAGAAGATTTGTGTGGCTTTTCTTGTTGCTTTCTAGTCAGTCCAAAGTAGCCATAGGGTTGTTGGGCACTTGGGCTTGAAAATAAGTGTTTATGGGTTGTGATCTTCTGGTTGCTTTTGATGTTTTTGCTTGGATCAAGTTGCAGACTGAGCAGAGTGTATTTATCTTCTATATATGAATATAATGAAACTTCCTTGTAATGAAATGTTTCACTTGCAAACAATTAGTGCAGTGAGTAAATTTCCTAAAACCTATGTTCTAGATATAATAATACTAGATTGTACCATATAAAATTTGCAGCATAATCAATAAaTTGCACATGATC
68	153	SNP	A	G	0.214	112	-	0	24	0	0	CTTTAGGGAAAACCCCACACCTATAATAAAGGTCTATTGGGCTTGACCAATCTATTGGACTTAGGTGGCTAAGTTGGGGACAATATCGGTGCTAGTTGGTGGGTACTATGCGG	A/G	GGTTCGTTACCGACATGCATAAGTGCTAATGGGATAATCCTACATACCAACATACGTAAGTATTCGTTAAAG
68	161	SNP	T	G	0.256	78	0	0	20	-	0	CTTTAGGGAAAACCCCACACCTATAATAAAGGTCTATTGGGCTTGACCAATCTATTGGACTTAGGTGGCTAAGTTGGGGACAATATCGGTGCTAGTTGGTGGGTACTATGCGGAGGTTCG	T/G	TACCGACATGCATAAGTGCTAATGGGATAATCCTACATACCAACATACGTAAGTATTCGTTAAAG
69	30	SNP	R	G	0.4	15	0	0	6	0	0	AGAAACTACTGTATCATGATGTGATATAT	A/G	TWKATATATATATATATATATATATATATATATATATATATATATAgTAGAGAGAGAGAGAGAGAGAGAGAGAGAGAGAGAGAGAGAGAGAGAGAGAGAAGGAAGATAGTGTTTGTAGTTTCGTTACAATCACACTGTATTGAGAGT
69	32	SNP	W	T	0.4	15	0	0	0	6	0	AGAAACTACTGTATCATGATGTGATATATRT	A/T	KATATATATATATATATATATATATATATATATATATATATATAgTAGAGAGAGAGAGAGAGAGAGAGAGAGAGAGAGAGAGAGAGAGAGAGAGAGAAGGAAGATAGTGTTTGTAGTTTCGTTACAATCACACTGTATTGAGAGT
69	33	SNP	K	G	0.375	16	0	0	6	0	0	AGAAACTACTGTATCATGATGTGATATATRTW	T/G	ATATATATATATATATATATATATATATATATATATATATATAgTAGAGAGAGAGAGAGAGAGAGAGAGAGAGAGAGAGAGAGAGAGAGAGAGAGAAGGAAGATAGTGTTTGTAGTTTCGTTACAATCACACTGTATTGAGAGT
69	35	SNP	T	G	0.368	19	0	1	6	-	0	AGAAACTACTGTATCATGATGTGATATATRTWKA	T/G	ATATATATATATATATATATATATATATATATATATATATAgTAGAGAGAGAGAGAGAGAGAGAGAGAGAGAGAGAGAGAGAGAGAGAGAGAGAAGGAAGATAGTGTTTGTAGTTTCGTTACAATCACACTGTATTGAGAGT
69	82	SNP	T	G	0.273	33	1	3	5	-	0	AGAAACTACTGTATCATGATGTGATATATRTWKATATATATATATATATATATATATATATATATATATATATA	T/G	AgTAGAGAGAGAGAGAGAGAGAGAGAGAGAGAGAGAGAGAGAGAGAGAGAGAGAAGGAAGATAGTGTTTGTAGTTTCGTTACAATCACACTGTATTGAGAGT
71	11	SNP	G	A	0.2	20	4	0	-	0	0	AAGGAACAVG	G/A	CAAATATGAGAAGAAGGTGTATGTCTTGCCAAAGCACCTTGATGAGAAGGTCGCTGCTCTTCATCTTGGCAAGCTTGGAGCTAAGCTCACCAAGCTCAGCAAGGAACAGGCCGACTACATCAGCGTGCCAGTTGAGGGACCATACAAGCCAGCTCACTACAGGTACTGAGAGGACGAGAAGATTGTCGAGGACAAGTGACATGRGAAAAAAAAAATATTTGGACGGGTTGTTTTTAATTTGTTTATTTTACATTTTGATGAAATGTGTTAGAATCGTAGGTTAAATTTTGTAGGAGTTTGTGGTGTGATGGGGAAAAGGGTGGGAGGAAGGAAATGGATGATTAGGTCTCAGTTGAAGACCTGGGGTTTGAATAAGGATGGAATGGGGCTGTGTTTGGA…
71	473	SNP	T	G	0.215	237	0	0	51	-	0	AAGGAACAVGGCAAATATGAGAAGAAGGTGTATGTCTTGCCAAAGCACCTTGATGAGAAGGTCGCTGCTCTTCATCTTGGCAAGCTTGGAGCTAAGCTCACCAAGCTCAGCAAGGAACAGGCCGACTACATCAGCGTGCCAGTTGAGGGACCATACAAGCCAGCTCACTACAGGTACTGAGAGGACGAGAAGATTGTCGAGGACAAGTGACATGRGAAAAAAAAAATATTTGGACGGGTTGTTTTTAATTTGTTTATTTTACATTTTGATGAAATGTGTTAGAATCGTAGGTTAAATTTTGTAGGAGTTTGTGGTGTGATGGGGAAAAGGGTGGGAGGAAGGAAATGGATGATTAGGTCTCAGT	T/G	GAAGACCTGGGGTTTGAATAAGGATGGAATGGGGCTGTGTTTGGATAACGTCTTTTGCCGCATCCGTTGTGCTGCATCTGATTATCATTTTACTACCAAAAAAGAGATCCAAAAAATGAACAATTTACCTTCCATTTGATTTTTGGTTAAATTTGTCTTCAGCTATCATATTCGAGTCCAAATGGAAGTTCATAACAATGGTTAAATTTTAGAAGTTCAAATGAGATC
71	540	SNP	G	A	0.241	203	49	0	-	0	0	AAGGAACAVGGCAAATATGAGAAGAAGGTGTATGTCTTGCCAAAGCACCTTGATGAGAAGGTCGCTGCTCTTCATCTTGGCAAGCTTGGAGCTAAGCTCACCAAGCTCAGCAAGGAACAGGCCGACTACATCAGCGTGCCAGTTGAGGGACCATACAAGCCAGCTCACTACAGGTACTGAGAGGACGAGAAGATTGTCGAGGACAAGTGACATGRGAAAAAAAAAATATTTGGACGGGTTGTTTTTAATTTGTTTATTTTACATTTTGATGAAATGTGTTAGAATCGTAGGTTAAATTTTGTAGGAGTTTGTGGTGTGATGGGGAAAAGGGTGGGAGGAAGGAAATGGATGATTAGGTCTCAGTTGAAGACCTGGGGTTTGAATAAGGATGGAATGGGG…	G/A	TCTTTTGCCGCATCCGTTGTGCTGCATCTGATTATCATTTTACTACCAAAAAAGAGATCCAAAAAATGAACAATTTACCTTCCATTTGATTTTTGGTTAAATTTGTCTTCAGCTATCATATTCGAGTCCAAATGGAAGTTCATAACAATGGTTAAATTTTAGAAGTTCAAATGAGATC
71	676	SNP	C	T	0.294	17	0	-	0	5	0	AAGGAACAVGGCAAATATGAGAAGAAGGTGTATGTCTTGCCAAAGCACCTTGATGAGAAGGTCGCTGCTCTTCATCTTGGCAAGCTTGGAGCTAAGCTCACCAAGCTCAGCAAGGAACAGGCCGACTACATCAGCGTGCCAGTTGAGGGACCATACAAGCCAGCTCACTACAGGTACTGAGAGGACGAGAAGATTGTCGAGGACAAGTGACATGRGAAAAAAAAAATATTTGGACGGGTTGTTTTTAATTTGTTTATTTTACATTTTGATGAAATGTGTTAGAATCGTAGGTTAAATTTTGTAGGAGTTTGTGGTGTGATGGGGAAAAGGGTGGGAGGAAGGAAATGGATGATTAGGTCTCAGTTGAAGACCTGGGGTTTGAATAAGGATGGAATGGGG…	C/T	TATCATATTCGAGTCCAAATGGAAGTTCATAACAATGGTTAAATTTTAGAAGTTCAAATGAGATC
73	160	SNP	R	G	0.357	185	0	0	66	0	0	ACCGGGACTACSGGRCTAGAAGCGACGCATGCGCCCGCCGCCCGTTTGCCGACCCTCAGTAGGGGCCCTAGGCCCCCAAAGGCACGTGTCGTTGGTGAAGCCCTCGCGGCGGACGAGCTGCGAGG	A/G	CCGCCTTAAATTACAATTTCTACCGAGCGGCGGGTAGAATCCTTTGCAGACGACTTAAATACGCGACGGGGTATTGTAAGTGGCAGAGTGGCCTTGCTGCCACGATCCACTGAGATTCAGCCCTGCGTCGCTTCGATTCGTCccWMGAAWGT
76	31	SNP	Y	T	0.429	14	0	0	0	6	0	ACCCGGGaCTTATTTCGAAGAACAT	C/T	GAGAAGAGTCTGAACGAGGCCTTCCAACCTTTGGGCATCTCGGATTGGAACTCMCTATTCTGGATTGCACACCCAGGTGGCCCAGCAATTCTAGACCAAGTRGAGTCCAAATTGGCCCTGAAGCCTGAGAAATTAGAGGCTACAAGACACATACTATCWGAGTACGGAAACATGTCGAGTGCYTGTGTGCTRTTTATTTTGGATGAGGTWAGGAAGAGGGCYRCCRAGAAAGGACTAAAAACYACWGGAGATGGACTGGATTGGGGTGTGCTGTTTGGGTTTGGACCAGGACTCACTGTTGAGACCGTGGTGCTTCACAGCGTGGGCTTGAATGCTTGAAGCCATCATCAACAACATCAGTGTTGTTGAATTTTATGCATCTGTTTCGTTCGTATATTA…
76	92	SNP	M	A	0.455	33	15	0	0	0	0	ACCCGGGaCTTATTTCGAAGAACATYGAGAAGAGTCTGAACGAGGCCTTCCAACCTTTGGGCATCTCGGATTGGAACTC	C/A	CTATTCTGGATTGCACACCCAGGTGGCCCAGCAATTCTAGACCAAGTRGAGTCCAAATTGGCCCTGAAGCCTGAGAAATTAGAGGCTACAAGACACATACTATCWGAGTACGGAAACATGTCGAGTGCYTGTGTGCTRTTTATTTTGGATGAGGTWAGGAAGAGGGCYRCCRAGAAAGGACTAAAAACYACWGGAGATGGACTGGATTGGGGTGTGCTGTTTGGGTTTGGACCAGGACTCACTGTTGAGACCGTGGTGCTTCACAGCGTGGGCTTGAATGCTTGAAGCCATCATCAACAACATCAGTGTTGTTGAATTTTATGCATCTGTTTCGTTCGTATATTATGGATTGTTTCTACTTTTCGTGTTAGTTTTTGTGTTTTTGGAATTTTTTTTTTT…
76	149	SNP	R	A	0.395	38	15	0	0	0	0	ACCCGGGaCTTATTTCGAAGAACATYGAGAAGAGTCTGAACGAGGCCTTCCAACCTTTGGGCATCTCGGATTGGAACTCMCTATTCTGGATTGCACACCCAGGTGGCCCAGCAATTCTAGACCAAGT	A/G	GAGTCCAAATTGGCCCTGAAGCCTGAGAAATTAGAGGCTACAAGACACATACTATCWGAGTACGGAAACATGTCGAGTGCYTGTGTGCTRTTTATTTTGGATGAGGTWAGGAAGAGGGCYRCCRAGAAAGGACTAAAAACYACWGGAGATGGACTGGATTGGGGTGTGCTGTTTGGGTTTGGACCAGGACTCACTGTTGAGACCGTGGTGCTTCACAGCGTGGGCTTGAATGCTTGAAGCCATCATCAACAACATCAGTGTTGTTGAATTTTATGCATCTGTTTCGTTCGTATATTATGGATTGTTTCTACTTTTCGTGTTAGTTTTTGTGTTTTTGGAATTTTTTTTTTTAAAGTTGGAAACGAGTGTGGGCAATGGGCATCATGGGGTACACTTCAT…
76	221	SNP	W	T	0.492	59	0	0	0	29	0	ACCCGGGaCTTATTTCGAAGAACATYGAGAAGAGTCTGAACGAGGCCTTCCAACCTTTGGGCATCTCGGATTGGAACTCMCTATTCTGGATTGCACACCCAGGTGGCCCAGCAATTCTAGACCAAGTRGAGTCCAAATTGGCCCTGAAGCCTGAGAAATTAGAGGCTACAAGACACATACTATC	A/T	GAGTACGGAAACATGTCGAGTGCYTGTGTGCTRTTTATTTTGGATGAGGTWAGGAAGAGGGCYRCCRAGAAAGGACTAAAAACYACWGGAGATGGACTGGATTGGGGTGTGCTGTTTGGGTTTGGACCAGGACTCACTGTTGAGACCGTGGTGCTTCACAGCGTGGGCTTGAATGCTTGAAGCCATCATCAACAACATCAGTGTTGTTGAATTTTATGCATCTGTTTCGTTCGTATATTATGGATTGTTTCTACTTTTCGTGTTAGTTTTTGTGTTTTTGGAATTTTTTTTTTTAAAGTTGGAAACGAGTGTGGGCAATGGGCATCATGGGGTACACTTCATTGCAATGGTTGTGTTTATTTTCATGCTGCTTAACTTACTACATCGGTGAAGACAAAA…
76	251	SNP	Y	C	0.484	62	0	30	0	0	0	ACCCGGGaCTTATTTCGAAGAACATYGAGAAGAGTCTGAACGAGGCCTTCCAACCTTTGGGCATCTCGGATTGGAACTCMCTATTCTGGATTGCACACCCAGGTGGCCCAGCAATTCTAGACCAAGTRGAGTCCAAATTGGCCCTGAAGCCTGAGAAATTAGAGGCTACAAGACACATACTATCWGAGTACGGAAACATGTCGAGTGC	C/T	TGTGTGCTRTTTATTTTGGATGAGGTWAGGAAGAGGGCYRCCRAGAAAGGACTAAAAACYACWGGAGATGGACTGGATTGGGGTGTGCTGTTTGGGTTTGGACCAGGACTCACTGTTGAGACCGTGGTGCTTCACAGCGTGGGCTTGAATGCTTGAAGCCATCATCAACAACATCAGTGTTGTTGAATTTTATGCATCTGTTTCGTTCGTATATTATGGATTGTTTCTACTTTTCGTGTTAGTTTTTGTGTTTTTGGAATTTTTTTTTTTAAAGTTGGAAACGAGTGTGGGCAATGGGCATCATGGGGTACACTTCATTGCAATGGTTGTGTTTATTTTCATGCTGCTTAACTTACTACATCGGTGAAGACAAAAGGGGACCATGTAACGACTTATATA…
76	261	SNP	R	A	0.481	54	26	0	0	0	0	ACCCGGGaCTTATTTCGAAGAACATYGAGAAGAGTCTGAACGAGGCCTTCCAACCTTTGGGCATCTCGGATTGGAACTCMCTATTCTGGATTGCACACCCAGGTGGCCCAGCAATTCTAGACCAAGTRGAGTCCAAATTGGCCCTGAAGCCTGAGAAATTAGAGGCTACAAGACACATACTATCWGAGTACGGAAACATGTCGAGTGCYTGTGTGCT	A/G	TTTATTTTGGATGAGGTWAGGAAGAGGGCYRCCRAGAAAGGACTAAAAACYACWGGAGATGGACTGGATTGGGGTGTGCTGTTTGGGTTTGGACCAGGACTCACTGTTGAGACCGTGGTGCTTCACAGCGTGGGCTTGAATGCTTGAAGCCATCATCAACAACATCAGTGTTGTTGAATTTTATGCATCTGTTTCGTTCGTATATTATGGATTGTTTCTACTTTTCGTGTTAGTTTTTGTGTTTTTGGAATTTTTTTTTTTAAAGTTGGAAACGAGTGTGGGCAATGGGCATCATGGGGTACACTTCATTGCAATGGTTGTGTTTATTTTCATGCTGCTTAACTTACTACATCGGTGAAGACAAAAGGGGACCATGTAACGACTTATATATTGATGAAT…
76	282	SNP	W	A	0.4	60	24	0	0	0	0	ACCCGGGaCTTATTTCGAAGAACATYGAGAAGAGTCTGAACGAGGCCTTCCAACCTTTGGGCATCTCGGATTGGAACTCMCTATTCTGGATTGCACACCCAGGTGGCCCAGCAATTCTAGACCAAGTRGAGTCCAAATTGGCCCTGAAGCCTGAGAAATTAGAGGCTACAAGACACATACTATCWGAGTACGGAAACATGTCGAGTGCYTGTGTGCTRTTTATTTTGGATGAGGT	A/T	AGGAAGAGGGCYRCCRAGAAAGGACTAAAAACYACWGGAGATGGACTGGATTGGGGTGTGCTGTTTGGGTTTGGACCAGGACTCACTGTTGAGACCGTGGTGCTTCACAGCGTGGGCTTGAATGCTTGAAGCCATCATCAACAACATCAGTGTTGTTGAATTTTATGCATCTGTTTCGTTCGTATATTATGGATTGTTTCTACTTTTCGTGTTAGTTTTTGTGTTTTTGGAATTTTTTTTTTTAAAGTTGGAAACGAGTGTGGGCAATGGGCATCATGGGGTACACTTCATTGCAATGGTTGTGTTTATTTTCATGCTGCTTAACTTACTACATCGGTGAAGACAAAAGGGGACCATGTAACGACTTATATATTGATGAATAATATATATGTTTCAAGC…
76	299	SNP	Y	C	0.485	66	0	32	0	0	0	ACCCGGGaCTTATTTCGAAGAACATYGAGAAGAGTCTGAACGAGGCCTTCCAACCTTTGGGCATCTCGGATTGGAACTCMCTATTCTGGATTGCACACCCAGGTGGCCCAGCAATTCTAGACCAAGTRGAGTCCAAATTGGCCCTGAAGCCTGAGAAATTAGAGGCTACAAGACACATACTATCWGAGTACGGAAACATGTCGAGTGCYTGTGTGCTRTTTATTTTGGATGAGGTWAGGAAGAGGGC	C/T	RCCRAGAAAGGACTAAAAACYACWGGAGATGGACTGGATTGGGGTGTGCTGTTTGGGTTTGGACCAGGACTCACTGTTGAGACCGTGGTGCTTCACAGCGTGGGCTTGAATGCTTGAAGCCATCATCAACAACATCAGTGTTGTTGAATTTTATGCATCTGTTTCGTTCGTATATTATGGATTGTTTCTACTTTTCGTGTTAGTTTTTGTGTTTTTGGAATTTTTTTTTTTAAAGTTGGAAACGAGTGTGGGCAATGGGCATCATGGGGTACACTTCATTGCAATGGTTGTGTTTATTTTCATGCTGCTTAACTTACTACATCGGTGAAGACAAAAGGGGACCATGTAACGACTTATATATTGATGAATAATATATATGTTTCAAGCATTTCATGCGWT…
76	300	SNP	R	G	0.493	67	0	1	31	1	0	ACCCGGGaCTTATTTCGAAGAACATYGAGAAGAGTCTGAACGAGGCCTTCCAACCTTTGGGCATCTCGGATTGGAACTCMCTATTCTGGATTGCACACCCAGGTGGCCCAGCAATTCTAGACCAAGTRGAGTCCAAATTGGCCCTGAAGCCTGAGAAATTAGAGGCTACAAGACACATACTATCWGAGTACGGAAACATGTCGAGTGCYTGTGTGCTRTTTATTTTGGATGAGGTWAGGAAGAGGGCY	A/G	CCRAGAAAGGACTAAAAACYACWGGAGATGGACTGGATTGGGGTGTGCTGTTTGGGTTTGGACCAGGACTCACTGTTGAGACCGTGGTGCTTCACAGCGTGGGCTTGAATGCTTGAAGCCATCATCAACAACATCAGTGTTGTTGAATTTTATGCATCTGTTTCGTTCGTATATTATGGATTGTTTCTACTTTTCGTGTTAGTTTTTGTGTTTTTGGAATTTTTTTTTTTAAAGTTGGAAACGAGTGTGGGCAATGGGCATCATGGGGTACACTTCATTGCAATGGTTGTGTTTATTTTCATGCTGCTTAACTTACTACATCGGTGAAGACAAAAGGGGACCATGTAACGACTTATATATTGATGAATAATATATATGTTTCAAGCATTTCATGCGWTa…
76	304	SNP	R	G	0.433	67	0	0	29	0	0	ACCCGGGaCTTATTTCGAAGAACATYGAGAAGAGTCTGAACGAGGCCTTCCAACCTTTGGGCATCTCGGATTGGAACTCMCTATTCTGGATTGCACACCCAGGTGGCCCAGCAATTCTAGACCAAGTRGAGTCCAAATTGGCCCTGAAGCCTGAGAAATTAGAGGCTACAAGACACATACTATCWGAGTACGGAAACATGTCGAGTGCYTGTGTGCTRTTTATTTTGGATGAGGTWAGGAAGAGGGCYRCC	A/G	AGAAAGGACTAAAAACYACWGGAGATGGACTGGATTGGGGTGTGCTGTTTGGGTTTGGACCAGGACTCACTGTTGAGACCGTGGTGCTTCACAGCGTGGGCTTGAATGCTTGAAGCCATCATCAACAACATCAGTGTTGTTGAATTTTATGCATCTGTTTCGTTCGTATATTATGGATTGTTTCTACTTTTCGTGTTAGTTTTTGTGTTTTTGGAATTTTTTTTTTTAAAGTTGGAAACGAGTGTGGGCAATGGGCATCATGGGGTACACTTCATTGCAATGGTTGTGTTTATTTTCATGCTGCTTAACTTACTACATCGGTGAAGACAAAAGGGGACCATGTAACGACTTATATATTGATGAATAATATATATGTTTCAAGCATTTCATGCGWTaCTA…
76	325	SNP	Y	C	0.431	58	0	25	0	0	0	ACCCGGGaCTTATTTCGAAGAACATYGAGAAGAGTCTGAACGAGGCCTTCCAACCTTTGGGCATCTCGGATTGGAACTCMCTATTCTGGATTGCACACCCAGGTGGCCCAGCAATTCTAGACCAAGTRGAGTCCAAATTGGCCCTGAAGCCTGAGAAATTAGAGGCTACAAGACACATACTATCWGAGTACGGAAACATGTCGAGTGCYTGTGTGCTRTTTATTTTGGATGAGGTWAGGAAGAGGGCYRCCRAGAAAGGACTAAAAAC	C/T	ACWGGAGATGGACTGGATTGGGGTGTGCTGTTTGGGTTTGGACCAGGACTCACTGTTGAGACCGTGGTGCTTCACAGCGTGGGCTTGAATGCTTGAAGCCATCATCAACAACATCAGTGTTGTTGAATTTTATGCATCTGTTTCGTTCGTATATTATGGATTGTTTCTACTTTTCGTGTTAGTTTTTGTGTTTTTGGAATTTTTTTTTTTAAAGTTGGAAACGAGTGTGGGCAATGGGCATCATGGGGTACACTTCATTGCAATGGTTGTGTTTATTTTCATGCTGCTTAACTTACTACATCGGTGAAGACAAAAGGGGACCATGTAACGACTTATATATTGATGAATAATATATATGTTTCAAGCATTTCATGCGWTaCTAATGTTTTATATTGTCGC…
76	329	SNP	W	T	0.355	62	0	0	0	22	0	ACCCGGGaCTTATTTCGAAGAACATYGAGAAGAGTCTGAACGAGGCCTTCCAACCTTTGGGCATCTCGGATTGGAACTCMCTATTCTGGATTGCACACCCAGGTGGCCCAGCAATTCTAGACCAAGTRGAGTCCAAATTGGCCCTGAAGCCTGAGAAATTAGAGGCTACAAGACACATACTATCWGAGTACGGAAACATGTCGAGTGCYTGTGTGCTRTTTATTTTGGATGAGGTWAGGAAGAGGGCYRCCRAGAAAGGACTAAAAACYAC	A/T	GGAGATGGACTGGATTGGGGTGTGCTGTTTGGGTTTGGACCAGGACTCACTGTTGAGACCGTGGTGCTTCACAGCGTGGGCTTGAATGCTTGAAGCCATCATCAACAACATCAGTGTTGTTGAATTTTATGCATCTGTTTCGTTCGTATATTATGGATTGTTTCTACTTTTCGTGTTAGTTTTTGTGTTTTTGGAATTTTTTTTTTTAAAGTTGGAAACGAGTGTGGGCAATGGGCATCATGGGGTACACTTCATTGCAATGGTTGTGTTTATTTTCATGCTGCTTAACTTACTACATCGGTGAAGACAAAAGGGGACCATGTAACGACTTATATATTGATGAATAATATATATGTTTCAAGCATTTCATGCGWTaCTAATGTTTTATATTGTCGCAAC…
76	342	SNP	A	T	0.319	69	-	0	0	22	0	ACCCGGGaCTTATTTCGAAGAACATYGAGAAGAGTCTGAACGAGGCCTTCCAACCTTTGGGCATCTCGGATTGGAACTCMCTATTCTGGATTGCACACCCAGGTGGCCCAGCAATTCTAGACCAAGTRGAGTCCAAATTGGCCCTGAAGCCTGAGAAATTAGAGGCTACAAGACACATACTATCWGAGTACGGAAACATGTCGAGTGCYTGTGTGCTRTTTATTTTGGATGAGGTWAGGAAGAGGGCYRCCRAGAAAGGACTAAAAACYACWGGAGATGG	A/T	CTGGATTGGGGTGTGCTGTTTGGGTTTGGACCAGGACTCACTGTTGAGACCGTGGTGCTTCACAGCGTGGGCTTGAATGCTTGAAGCCATCATCAACAACATCAGTGTTGTTGAATTTTATGCATCTGTTTCGTTCGTATATTATGGATTGTTTCTACTTTTCGTGTTAGTTTTTGTGTTTTTGGAATTTTTTTTTTTAAAGTTGGAAACGAGTGTGGGCAATGGGCATCATGGGGTACACTTCATTGCAATGGTTGTGTTTATTTTCATGCTGCTTAACTTACTACATCGGTGAAGACAAAAGGGGACCATGTAACGACTTATATATTGATGAATAATATATATGTTTCAAGCATTTCATGCGWTaCTAATGTTTTATATTGTCGCAACTTGAACTCT…
76	593	SNP	A	T	0.261	23	-	0	0	6	0	ACCCGGGaCTTATTTCGAAGAACATYGAGAAGAGTCTGAACGAGGCCTTCCAACCTTTGGGCATCTCGGATTGGAACTCMCTATTCTGGATTGCACACCCAGGTGGCCCAGCAATTCTAGACCAAGTRGAGTCCAAATTGGCCCTGAAGCCTGAGAAATTAGAGGCTACAAGACACATACTATCWGAGTACGGAAACATGTCGAGTGCYTGTGTGCTRTTTATTTTGGATGAGGTWAGGAAGAGGGCYRCCRAGAAAGGACTAAAAACYACWGGAGATGGACTGGATTGGGGTGTGCTGTTTGGGTTTGGACCAGGACTCACTGTTGAGACCGTGGTGCTTCACAGCGTGGGCTTGAATGCTTGAAGCCATCATCAACAACATCAGTGTTGTTGAATTT…	A/T	AAGTTGGAAACGAGTGTGGGCAATGGGCATCATGGGGTACACTTCATTGCAATGGTTGTGTTTATTTTCATGCTGCTTAACTTACTACATCGGTGAAGACAAAAGGGGACCATGTAACGACTTATATATTGATGAATAATATATATGTTTCAAGCATTTCATGCGWTaCTAATGTTTTATATTGTCGCAACTTGAACTCTTTTG
78	53	SNP	A	G	0.286	49	-	0	14	0	0	TAACAAAAMTTTATACATATCAAATTTCAAAACTGATAAGC	A/G	TAAGCATGGCTCTGCACGGTTTTATTGGGACTCAAATAGAACTCAAGTCACCTGCTGATAAGTTCTACAAAATCTTCAAGGGCCAAGCCCACCTCATCCCAAATGTTTCTTCTGGCCATATCAAAGGCRTTCAGGTGCATGAAGGAGATTGGGAAACGCACGGCTCTGTTAAGATCTGGAATTATCATCTAGGGGAYGAAGTTGGGACAYTCAAGGAAAARGTCGAGTACGACGACGAGAACAAGGCGGCAACTCTGAYTGGATTGGACGGAGAAATGTTCAAGTATTACAAGAGCWTTAAGGGCATCTATCAGTTCGCTCAAAAGGGTAATGTTAGCGTTGCCAACCTGACGATTCACTATGAGAAACGGAATGCGGATGTTGAAGCTCCAGATAGAT…
78	161	SNP	C	T	0.273	11	0	-	0	3	0	TAACAAAAMTTTATACATATCAAATTTCAAAACTGATAAGCATAAGCATGGCTCTGCACGGTTTTATTGGGACTCAAATAGAACTCAAGTCACCTGCTGATAAGTTCTACAAAATCTTCAAGGG	C/T	CAAGCCCACCTCATCCCAAATGTTTCTTCTGGCCATATCAAAGGCRTTCAGGTGCATGAAGGAGATTGGGAAACGCACGGCTCTGTTAAGATCTGGAATTATCATCTAGGGGAYGAAGTTGGGACAYTCAAGGAAAARGTCGAGTACGACGACGAGAACAAGGCGGCAACTCTGAYTGGATTGGACGGAGAAATGTTCAAGTATTACAAGAGCWTTAAGGGCATCTATCAGTTCGCTCAAAAGGGTAATGTTAGCGTTGCCAACCTGACGATTCACTATGAGAAACGGAATGCGGATGTTGAAGCTCCAGATAGATTTGTTGGTCTCATGGTTACCCTCGTCAGGGATCTTGATGCTCACTTTGCCAAGGCATAATCGAATATCAAAAGCATAYATATA…
78	213	SNP	R	A	0.467	15	7	0	0	0	0	TAACAAAAMTTTATACATATCAAATTTCAAAACTGATAAGCATAAGCATGGCTCTGCACGGTTTTATTGGGACTCAAATAGAACTCAAGTCACCTGCTGATAAGTTCTACAAAATCTTCAAGGGCCAAGCCCACCTCATCCCAAATGTTTCTTCTGGCCATATCAAAGGC	A/G	TTCAGGTGCATGAAGGAGATTGGGAAACGCACGGCTCTGTTAAGATCTGGAATTATCATCTAGGGGAYGAAGTTGGGACAYTCAAGGAAAARGTCGAGTACGACGACGAGAACAAGGCGGCAACTCTGAYTGGATTGGACGGAGAAATGTTCAAGTATTACAAGAGCWTTAAGGGCATCTATCAGTTCGCTCAAAAGGGTAATGTTAGCGTTGCCAACCTGACGATTCACTATGAGAAACGGAATGCGGATGTTGAAGCTCCAGATAGATTTGTTGGTCTCATGGTTACCCTCGTCAGGGATCTTGATGCTCACTTTGCCAAGGCATAATCGAATATCAAAAGCATAYATATATATATGTATGTTAATGYKAGCTTTGTCTGGTTAATAKTATAAGTAA…
78	240	SNP	A	T	0.333	15	-	0	0	5	0	TAACAAAAMTTTATACATATCAAATTTCAAAACTGATAAGCATAAGCATGGCTCTGCACGGTTTTATTGGGACTCAAATAGAACTCAAGTCACCTGCTGATAAGTTCTACAAAATCTTCAAGGGCCAAGCCCACCTCATCCCAAATGTTTCTTCTGGCCATATCAAAGGCRTTCAGGTGCATGAAGGAGATTGGGAA	A/T	CGCACGGCTCTGTTAAGATCTGGAATTATCATCTAGGGGAYGAAGTTGGGACAYTCAAGGAAAARGTCGAGTACGACGACGAGAACAAGGCGGCAACTCTGAYTGGATTGGACGGAGAAATGTTCAAGTATTACAAGAGCWTTAAGGGCATCTATCAGTTCGCTCAAAAGGGTAATGTTAGCGTTGCCAACCTGACGATTCACTATGAGAAACGGAATGCGGATGTTGAAGCTCCAGATAGATTTGTTGGTCTCATGGTTACCCTCGTCAGGGATCTTGATGCTCACTTTGCCAAGGCATAATCGAATATCAAAAGCATAYATATATATATGTATGTTAATGYKAGCTTTGTCTGGTTAATAKTATAAGTAATGCTTTGTTTTATGTAAGTTTTTCTTT…
78	297	SNP	Y	T	0.429	21	0	0	0	9	0	TAACAAAAMTTTATACATATCAAATTTCAAAACTGATAAGCATAAGCATGGCTCTGCACGGTTTTATTGGGACTCAAATAGAACTCAAGTCACCTGCTGATAAGTTCTACAAAATCTTCAAGGGCCAAGCCCACCTCATCCCAAATGTTTCTTCTGGCCATATCAAAGGCRTTCAGGTGCATGAAGGAGATTGGGAAACGCACGGCTCTGTTAAGATCTGGAATTATCATCTAGGGGA	C/T	GAAGTTGGGACAYTCAAGGAAAARGTCGAGTACGACGACGAGAACAAGGCGGCAACTCTGAYTGGATTGGACGGAGAAATGTTCAAGTATTACAAGAGCWTTAAGGGCATCTATCAGTTCGCTCAAAAGGGTAATGTTAGCGTTGCCAACCTGACGATTCACTATGAGAAACGGAATGCGGATGTTGAAGCTCCAGATAGATTTGTTGGTCTCATGGTTACCCTCGTCAGGGATCTTGATGCTCACTTTGCCAAGGCATAATCGAATATCAAAAGCATAYATATATATATGTATGTTAATGYKAGCTTTGTCTGGTTAATAKTATAAGTAATGCTTTGTTTTATGTAAGTTTTTCTTTGTGGYAAGTGCATGAAGGGATTTCATATGTGATATATTGTG…
78	311	SNP	Y	T	0.414	29	0	0	0	12	0	TAACAAAAMTTTATACATATCAAATTTCAAAACTGATAAGCATAAGCATGGCTCTGCACGGTTTTATTGGGACTCAAATAGAACTCAAGTCACCTGCTGATAAGTTCTACAAAATCTTCAAGGGCCAAGCCCACCTCATCCCAAATGTTTCTTCTGGCCATATCAAAGGCRTTCAGGTGCATGAAGGAGATTGGGAAACGCACGGCTCTGTTAAGATCTGGAATTATCATCTAGGGGAYGAAGTTGGGACA	C/T	TCAAGGAAAARGTCGAGTACGACGACGAGAACAAGGCGGCAACTCTGAYTGGATTGGACGGAGAAATGTTCAAGTATTACAAGAGCWTTAAGGGCATCTATCAGTTCGCTCAAAAGGGTAATGTTAGCGTTGCCAACCTGACGATTCACTATGAGAAACGGAATGCGGATGTTGAAGCTCCAGATAGATTTGTTGGTCTCATGGTTACCCTCGTCAGGGATCTTGATGCTCACTTTGCCAAGGCATAATCGAATATCAAAAGCATAYATATATATATGTATGTTAATGYKAGCTTTGTCTGGTTAATAKTATAAGTAATGCTTTGTTTTATGTAAGTTTTTCTTTGTGGYAAGTGCATGAAGGGATTTCATATGTGATATATTGTGATGTATTGGCTAT…
78	322	SNP	R	A	0.5	26	11	0	0	0	2	TAACAAAAMTTTATACATATCAAATTTCAAAACTGATAAGCATAAGCATGGCTCTGCACGGTTTTATTGGGACTCAAATAGAACTCAAGTCACCTGCTGATAAGTTCTACAAAATCTTCAAGGGCCAAGCCCACCTCATCCCAAATGTTTCTTCTGGCCATATCAAAGGCRTTCAGGTGCATGAAGGAGATTGGGAAACGCACGGCTCTGTTAAGATCTGGAATTATCATCTAGGGGAYGAAGTTGGGACAYTCAAGGAAAA	A/G	GTCGAGTACGACGACGAGAACAAGGCGGCAACTCTGAYTGGATTGGACGGAGAAATGTTCAAGTATTACAAGAGCWTTAAGGGCATCTATCAGTTCGCTCAAAAGGGTAATGTTAGCGTTGCCAACCTGACGATTCACTATGAGAAACGGAATGCGGATGTTGAAGCTCCAGATAGATTTGTTGGTCTCATGGTTACCCTCGTCAGGGATCTTGATGCTCACTTTGCCAAGGCATAATCGAATATCAAAAGCATAYATATATATATGTATGTTAATGYKAGCTTTGTCTGGTTAATAKTATAAGTAATGCTTTGTTTTATGTAAGTTTTTCTTTGTGGYAAGTGCATGAAGGGATTTCATATGTGATATATTGTGATGTATTGGCTATGTGGGTTATCA…
78	374	SNP	Y	T	0.38	50	0	0	0	19	0	TAACAAAAMTTTATACATATCAAATTTCAAAACTGATAAGCATAAGCATGGCTCTGCACGGTTTTATTGGGACTCAAATAGAACTCAAGTCACCTGCTGATAAGTTCTACAAAATCTTCAAGGGCCAAGCCCACCTCATCCCAAATGTTTCTTCTGGCCATATCAAAGGCRTTCAGGTGCATGAAGGAGATTGGGAAACGCACGGCTCTGTTAAGATCTGGAATTATCATCTAGGGGAYGAAGTTGGGACAYTCAAGGAAAARGTCGAGTACGACGACGAGAACAAGGCGGCAACTCTGA	C/T	TGGATTGGACGGAGAAATGTTCAAGTATTACAAGAGCWTTAAGGGCATCTATCAGTTCGCTCAAAAGGGTAATGTTAGCGTTGCCAACCTGACGATTCACTATGAGAAACGGAATGCGGATGTTGAAGCTCCAGATAGATTTGTTGGTCTCATGGTTACCCTCGTCAGGGATCTTGATGCTCACTTTGCCAAGGCATAATCGAATATCAAAAGCATAYATATATATATGTATGTTAATGYKAGCTTTGTCTGGTTAATAKTATAAGTAATGCTTTGTTTTATGTAAGTTTTTCTTTGTGGYAAGTGCATGAAGGGATTTCATATGTGATATATTGTGATGTATTGGCTATGTGGGTTATCACATATATAAAATAAAATGCGTGGTGTGCTaTaTATACA…
78	422	SNP	W	A	0.389	54	21	0	0	0	0	TAACAAAAMTTTATACATATCAAATTTCAAAACTGATAAGCATAAGCATGGCTCTGCACGGTTTTATTGGGACTCAAATAGAACTCAAGTCACCTGCTGATAAGTTCTACAAAATCTTCAAGGGCCAAGCCCACCTCATCCCAAATGTTTCTTCTGGCCATATCAAAGGCRTTCAGGTGCATGAAGGAGATTGGGAAACGCACGGCTCTGTTAAGATCTGGAATTATCATCTAGGGGAYGAAGTTGGGACAYTCAAGGAAAARGTCGAGTACGACGACGAGAACAAGGCGGCAACTCTGAYTGGATTGGACGGAGAAATGTTCAAGTATTACAAGAGC	A/T	TTAAGGGCATCTATCAGTTCGCTCAAAAGGGTAATGTTAGCGTTGCCAACCTGACGATTCACTATGAGAAACGGAATGCGGATGTTGAAGCTCCAGATAGATTTGTTGGTCTCATGGTTACCCTCGTCAGGGATCTTGATGCTCACTTTGCCAAGGCATAATCGAATATCAAAAGCATAYATATATATATGTATGTTAATGYKAGCTTTGTCTGGTTAATAKTATAAGTAATGCTTTGTTTTATGTAAGTTTTTCTTTGTGGYAAGTGCATGAAGGGATTTCATATGTGATATATTGTGATGTATTGGCTATGTGGGTTATCACATATATAAAATAAAATGCGTGGTGTGCTaTaTATACATCTCCAGTTCTTGCTCATC
78	436	SNP	A	T	0.279	61	-	0	0	17	0	TAACAAAAMTTTATACATATCAAATTTCAAAACTGATAAGCATAAGCATGGCTCTGCACGGTTTTATTGGGACTCAAATAGAACTCAAGTCACCTGCTGATAAGTTCTACAAAATCTTCAAGGGCCAAGCCCACCTCATCCCAAATGTTTCTTCTGGCCATATCAAAGGCRTTCAGGTGCATGAAGGAGATTGGGAAACGCACGGCTCTGTTAAGATCTGGAATTATCATCTAGGGGAYGAAGTTGGGACAYTCAAGGAAAARGTCGAGTACGACGACGAGAACAAGGCGGCAACTCTGAYTGGATTGGACGGAGAAATGTTCAAGTATTACAAGAGCWTTAAGGGCATCT	A/T	TCAGTTCGCTCAAAAGGGTAATGTTAGCGTTGCCAACCTGACGATTCACTATGAGAAACGGAATGCGGATGTTGAAGCTCCAGATAGATTTGTTGGTCTCATGGTTACCCTCGTCAGGGATCTTGATGCTCACTTTGCCAAGGCATAATCGAATATCAAAAGCATAYATATATATATGTATGTTAATGYKAGCTTTGTCTGGTTAATAKTATAAGTAATGCTTTGTTTTATGTAAGTTTTTCTTTGTGGYAAGTGCATGAAGGGATTTCATATGTGATATATTGTGATGTATTGGCTATGTGGGTTATCACATATATAAAATAAAATGCGTGGTGTGCTaTaTATACATCTCCAGTTCTTGCTCATC
78	461	SNP	A	G	0.327	49	-	0	15	0	1	TAACAAAAMTTTATACATATCAAATTTCAAAACTGATAAGCATAAGCATGGCTCTGCACGGTTTTATTGGGACTCAAATAGAACTCAAGTCACCTGCTGATAAGTTCTACAAAATCTTCAAGGGCCAAGCCCACCTCATCCCAAATGTTTCTTCTGGCCATATCAAAGGCRTTCAGGTGCATGAAGGAGATTGGGAAACGCACGGCTCTGTTAAGATCTGGAATTATCATCTAGGGGAYGAAGTTGGGACAYTCAAGGAAAARGTCGAGTACGACGACGAGAACAAGGCGGCAACTCTGAYTGGATTGGACGGAGAAATGTTCAAGTATTACAAGAGCWTTAAGGGCATCTATCAGTTCGCTCAAAAGGGT	A/G	ATGTTAGCGTTGCCAACCTGACGATTCACTATGAGAAACGGAATGCGGATGTTGAAGCTCCAGATAGATTTGTTGGTCTCATGGTTACCCTCGTCAGGGATCTTGATGCTCACTTTGCCAAGGCATAATCGAATATCAAAAGCATAYATATATATATGTATGTTAATGYKAGCTTTGTCTGGTTAATAKTATAAGTAATGCTTTGTTTTATGTAAGTTTTTCTTTGTGGYAAGTGCATGAAGGGATTTCATATGTGATATATTGTGATGTATTGGCTATGTGGGTTATCACATATATAAAATAAAATGCGTGGTGTGCTaTaTATACATCTCCAGTTCTTGCTCATC
78	490	SNP	G	A	0.283	46	13	0	-	0	0	TAACAAAAMTTTATACATATCAAATTTCAAAACTGATAAGCATAAGCATGGCTCTGCACGGTTTTATTGGGACTCAAATAGAACTCAAGTCACCTGCTGATAAGTTCTACAAAATCTTCAAGGGCCAAGCCCACCTCATCCCAAATGTTTCTTCTGGCCATATCAAAGGCRTTCAGGTGCATGAAGGAGATTGGGAAACGCACGGCTCTGTTAAGATCTGGAATTATCATCTAGGGGAYGAAGTTGGGACAYTCAAGGAAAARGTCGAGTACGACGACGAGAACAAGGCGGCAACTCTGAYTGGATTGGACGGAGAAATGTTCAAGTATTACAAGAGCWTTAAGGGCATCTATCAGTTCGCTCAAAAGGGTAATGTTAGCGTTGCCAACCTGAC	G/A	ATTCACTATGAGAAACGGAATGCGGATGTTGAAGCTCCAGATAGATTTGTTGGTCTCATGGTTACCCTCGTCAGGGATCTTGATGCTCACTTTGCCAAGGCATAATCGAATATCAAAAGCATAYATATATATATGTATGTTAATGYKAGCTTTGTCTGGTTAATAKTATAAGTAATGCTTTGTTTTATGTAAGTTTTTCTTTGTGGYAAGTGCATGAAGGGATTTCATATGTGATATATTGTGATGTATTGGCTATGTGGGTTATCACATATATAAAATAAAATGCGTGGTGTGCTaTaTATACATCTCCAGTTCTTGCTCATC
78	544	SNP	T	A	0.229	48	11	0	0	-	0	TAACAAAAMTTTATACATATCAAATTTCAAAACTGATAAGCATAAGCATGGCTCTGCACGGTTTTATTGGGACTCAAATAGAACTCAAGTCACCTGCTGATAAGTTCTACAAAATCTTCAAGGGCCAAGCCCACCTCATCCCAAATGTTTCTTCTGGCCATATCAAAGGCRTTCAGGTGCATGAAGGAGATTGGGAAACGCACGGCTCTGTTAAGATCTGGAATTATCATCTAGGGGAYGAAGTTGGGACAYTCAAGGAAAARGTCGAGTACGACGACGAGAACAAGGCGGCAACTCTGAYTGGATTGGACGGAGAAATGTTCAAGTATTACAAGAGCWTTAAGGGCATCTATCAGTTCGCTCAAAAGGGTAATGTTAGCGTTGCCAACCTGACGATTC…	T/A	TGTTGGTCTCATGGTTACCCTCGTCAGGGATCTTGATGCTCACTTTGCCAAGGCATAATCGAATATCAAAAGCATAYATATATATATGTATGTTAATGYKAGCTTTGTCTGGTTAATAKTATAAGTAATGCTTTGTTTTATGTAAGTTTTTCTTTGTGGYAAGTGCATGAAGGGATTTCATATGTGATATATTGTGATGTATTGGCTATGTGGGTTATCACATATATAAAATAAAATGCGTGGTGTGCTaTaTATACATCTCCAGTTCTTGCTCATC
78	642	SNP	Y	T	0.347	95	0	0	0	33	0	TAACAAAAMTTTATACATATCAAATTTCAAAACTGATAAGCATAAGCATGGCTCTGCACGGTTTTATTGGGACTCAAATAGAACTCAAGTCACCTGCTGATAAGTTCTACAAAATCTTCAAGGGCCAAGCCCACCTCATCCCAAATGTTTCTTCTGGCCATATCAAAGGCRTTCAGGTGCATGAAGGAGATTGGGAAACGCACGGCTCTGTTAAGATCTGGAATTATCATCTAGGGGAYGAAGTTGGGACAYTCAAGGAAAARGTCGAGTACGACGACGAGAACAAGGCGGCAACTCTGAYTGGATTGGACGGAGAAATGTTCAAGTATTACAAGAGCWTTAAGGGCATCTATCAGTTCGCTCAAAAGGGTAATGTTAGCGTTGCCAACCTGACGATTC…	C/T	ATATATATATGTATGTTAATGYKAGCTTTGTCTGGTTAATAKTATAAGTAATGCTTTGTTTTATGTAAGTTTTTCTTTGTGGYAAGTGCATGAAGGGATTTCATATGTGATATATTGTGATGTATTGGCTATGTGGGTTATCACATATATAAAATAAAATGCGTGGTGTGCTaTaTATACATCTCCAGTTCTTGCTCATC
78	668	SNP	A	T	0.315	108	-	0	0	34	0	TAACAAAAMTTTATACATATCAAATTTCAAAACTGATAAGCATAAGCATGGCTCTGCACGGTTTTATTGGGACTCAAATAGAACTCAAGTCACCTGCTGATAAGTTCTACAAAATCTTCAAGGGCCAAGCCCACCTCATCCCAAATGTTTCTTCTGGCCATATCAAAGGCRTTCAGGTGCATGAAGGAGATTGGGAAACGCACGGCTCTGTTAAGATCTGGAATTATCATCTAGGGGAYGAAGTTGGGACAYTCAAGGAAAARGTCGAGTACGACGACGAGAACAAGGCGGCAACTCTGAYTGGATTGGACGGAGAAATGTTCAAGTATTACAAGAGCWTTAAGGGCATCTATCAGTTCGCTCAAAAGGGTAATGTTAGCGTTGCCAACCTGACGATTC…	A/T	ATGYKAGCTTTGTCTGGTTAATAKTATAAGTAATGCTTTGTTTTATGTAAGTTTTTCTTTGTGGYAAGTGCATGAAGGGATTTCATATGTGATATATTGTGATGTATTGGCTATGTGGGTTATCACATATATAAAATAAAATGCGTGGTGTGCTaTaTATACATCTCCAGTTCTTGCTCATC
78	672	SNP	Y	T	0.355	121	0	0	0	43	0	TAACAAAAMTTTATACATATCAAATTTCAAAACTGATAAGCATAAGCATGGCTCTGCACGGTTTTATTGGGACTCAAATAGAACTCAAGTCACCTGCTGATAAGTTCTACAAAATCTTCAAGGGCCAAGCCCACCTCATCCCAAATGTTTCTTCTGGCCATATCAAAGGCRTTCAGGTGCATGAAGGAGATTGGGAAACGCACGGCTCTGTTAAGATCTGGAATTATCATCTAGGGGAYGAAGTTGGGACAYTCAAGGAAAARGTCGAGTACGACGACGAGAACAAGGCGGCAACTCTGAYTGGATTGGACGGAGAAATGTTCAAGTATTACAAGAGCWTTAAGGGCATCTATCAGTTCGCTCAAAAGGGTAATGTTAGCGTTGCCAACCTGACGATTC…	C/T	KAGCTTTGTCTGGTTAATAKTATAAGTAATGCTTTGTTTTATGTAAGTTTTTCTTTGTGGYAAGTGCATGAAGGGATTTCATATGTGATATATTGTGATGTATTGGCTATGTGGGTTATCACATATATAAAATAAAATGCGTGGTGTGCTaTaTATACATCTCCAGTTCTTGCTCATC
78	673	SNP	K	T	0.355	121	0	0	0	43	0	TAACAAAAMTTTATACATATCAAATTTCAAAACTGATAAGCATAAGCATGGCTCTGCACGGTTTTATTGGGACTCAAATAGAACTCAAGTCACCTGCTGATAAGTTCTACAAAATCTTCAAGGGCCAAGCCCACCTCATCCCAAATGTTTCTTCTGGCCATATCAAAGGCRTTCAGGTGCATGAAGGAGATTGGGAAACGCACGGCTCTGTTAAGATCTGGAATTATCATCTAGGGGAYGAAGTTGGGACAYTCAAGGAAAARGTCGAGTACGACGACGAGAACAAGGCGGCAACTCTGAYTGGATTGGACGGAGAAATGTTCAAGTATTACAAGAGCWTTAAGGGCATCTATCAGTTCGCTCAAAAGGGTAATGTTAGCGTTGCCAACCTGACGATTC…	T/G	AGCTTTGTCTGGTTAATAKTATAAGTAATGCTTTGTTTTATGTAAGTTTTTCTTTGTGGYAAGTGCATGAAGGGATTTCATATGTGATATATTGTGATGTATTGGCTATGTGGGTTATCACATATATAAAATAAAATGCGTGGTGTGCTaTaTATACATCTCCAGTTCTTGCTCATC
78	704	SNP	K	T	0.433	141	1	0	0	60	0	TAACAAAAMTTTATACATATCAAATTTCAAAACTGATAAGCATAAGCATGGCTCTGCACGGTTTTATTGGGACTCAAATAGAACTCAAGTCACCTGCTGATAAGTTCTACAAAATCTTCAAGGGCCAAGCCCACCTCATCCCAAATGTTTCTTCTGGCCATATCAAAGGCRTTCAGGTGCATGAAGGAGATTGGGAAACGCACGGCTCTGTTAAGATCTGGAATTATCATCTAGGGGAYGAAGTTGGGACAYTCAAGGAAAARGTCGAGTACGACGACGAGAACAAGGCGGCAACTCTGAYTGGATTGGACGGAGAAATGTTCAAGTATTACAAGAGCWTTAAGGGCATCTATCAGTTCGCTCAAAAGGGTAATGTTAGCGTTGCCAACCTGACGATTC…	T/G	TATAAGTAATGCTTTGTTTTATGTAAGTTTTTCTTTGTGGYAAGTGCATGAAGGGATTTCATATGTGATATATTGTGATGTATTGGCTATGTGGGTTATCACATATATAAAATAAAATGCGTGGTGTGCTaTaTATACATCTCCAGTTCTTGCTCATC
78	731	SNP	A	G	0.211	128	-	0	27	0	0	TAACAAAAMTTTATACATATCAAATTTCAAAACTGATAAGCATAAGCATGGCTCTGCACGGTTTTATTGGGACTCAAATAGAACTCAAGTCACCTGCTGATAAGTTCTACAAAATCTTCAAGGGCCAAGCCCACCTCATCCCAAATGTTTCTTCTGGCCATATCAAAGGCRTTCAGGTGCATGAAGGAGATTGGGAAACGCACGGCTCTGTTAAGATCTGGAATTATCATCTAGGGGAYGAAGTTGGGACAYTCAAGGAAAARGTCGAGTACGACGACGAGAACAAGGCGGCAACTCTGAYTGGATTGGACGGAGAAATGTTCAAGTATTACAAGAGCWTTAAGGGCATCTATCAGTTCGCTCAAAAGGGTAATGTTAGCGTTGCCAACCTGACGATTC…	A/G	TGTAAGTTTTTCTTTGTGGYAAGTGCATGAAGGGATTTCATATGTGATATATTGTGATGTATTGGCTATGTGGGTTATCACATATATAAAATAAAATGCGTGGTGTGCTaTaTATACATCTCCAGTTCTTGCTCATC
78	755	SNP	Y	C	0.415	183	0	76	0	0	0	TAACAAAAMTTTATACATATCAAATTTCAAAACTGATAAGCATAAGCATGGCTCTGCACGGTTTTATTGGGACTCAAATAGAACTCAAGTCACCTGCTGATAAGTTCTACAAAATCTTCAAGGGCCAAGCCCACCTCATCCCAAATGTTTCTTCTGGCCATATCAAAGGCRTTCAGGTGCATGAAGGAGATTGGGAAACGCACGGCTCTGTTAAGATCTGGAATTATCATCTAGGGGAYGAAGTTGGGACAYTCAAGGAAAARGTCGAGTACGACGACGAGAACAAGGCGGCAACTCTGAYTGGATTGGACGGAGAAATGTTCAAGTATTACAAGAGCWTTAAGGGCATCTATCAGTTCGCTCAAAAGGGTAATGTTAGCGTTGCCAACCTGACGATTC…	C/T	AAGTGCATGAAGGGATTTCATATGTGATATATTGTGATGTATTGGCTATGTGGGTTATCACATATATAAAATAAAATGCGTGGTGTGCTaTaTATACATCTCCAGTTCTTGCTCATC
78	824	SNP	G	A	0.291	275	80	0	-	0	0	TAACAAAAMTTTATACATATCAAATTTCAAAACTGATAAGCATAAGCATGGCTCTGCACGGTTTTATTGGGACTCAAATAGAACTCAAGTCACCTGCTGATAAGTTCTACAAAATCTTCAAGGGCCAAGCCCACCTCATCCCAAATGTTTCTTCTGGCCATATCAAAGGCRTTCAGGTGCATGAAGGAGATTGGGAAACGCACGGCTCTGTTAAGATCTGGAATTATCATCTAGGGGAYGAAGTTGGGACAYTCAAGGAAAARGTCGAGTACGACGACGAGAACAAGGCGGCAACTCTGAYTGGATTGGACGGAGAAATGTTCAAGTATTACAAGAGCWTTAAGGGCATCTATCAGTTCGCTCAAAAGGGTAATGTTAGCGTTGCCAACCTGACGATTC…	G/A	GCTATGTGGGTTATCACATATATAAAATAAAATGCGTGGTGTGCTaTaTATACATCTCCAGTTCTTGCTCATC
78	887	SNP	G	T	0.226	168	0	0	-	38	0	TAACAAAAMTTTATACATATCAAATTTCAAAACTGATAAGCATAAGCATGGCTCTGCACGGTTTTATTGGGACTCAAATAGAACTCAAGTCACCTGCTGATAAGTTCTACAAAATCTTCAAGGGCCAAGCCCACCTCATCCCAAATGTTTCTTCTGGCCATATCAAAGGCRTTCAGGTGCATGAAGGAGATTGGGAAACGCACGGCTCTGTTAAGATCTGGAATTATCATCTAGGGGAYGAAGTTGGGACAYTCAAGGAAAARGTCGAGTACGACGACGAGAACAAGGCGGCAACTCTGAYTGGATTGGACGGAGAAATGTTCAAGTATTACAAGAGCWTTAAGGGCATCTATCAGTTCGCTCAAAAGGGTAATGTTAGCGTTGCCAACCTGACGATTC…	G/T	CTaTaTATACATCTCCAGTTCTTGCTCATC
82	496	SNP	G	A	0.253	75	19	0	-	0	0	TATAAATTATGGGGTTTGGTCATTCATTTTTGCTTCAWAGKTAaaGTGCTGTTGATTTGGGAAATAATAATATGGGGGAGTTCAAGCACTTGGTGATTGTTAAGTTCAAGGAAGATGTGGTTGTGGATGAGATTCTGAAAGGGCTGGAGAATTTGGTTGCTGAGATTGATGCTGTTAAGTCCTTCGAATGGGGACAGGATCTGGAAAGCCAAGAGCTGCTTAGGCAGGGATTTACCCATGTCTTCGTGATGACATTCGACAAGAAGGAAGATTATGCTGTGTTTCAGAGCCACCCTAAACATCTAGAATTTTCAGCAGTATTTTCAACAGTTATAGAAAAGCTTGTGCTGCTTGATTTTCCACCTACTCTTGTCAAGACACCACCCAAGGCAGCACCAC…	G/A	CCAGCATGATCTAGATGTGCTTCAAAATTGCAAATCTATGGACTCCATCAAAACAGAATATGATGTATGCTGTTGCTTGTGTGTTTTTTCCTTAATTAATGTTTGCTTACTGTTTAATTATGGGATAAGTCAATGAGTTTGAATGTAATTTTCAACTTGTGTGGAAATATATTATGGTCATTTTGCCTCTCATGAAGACATGAAGACATGAAGACCTGAAGACATGTAGCTTAATTTCTGGGATTTGGTTTCTATCCACTTCACTAATATAAATATGGCAAATGGTGTTAGGCATATGTACTTTTTGACTTCCAGTCGTGGATGGTTCAAGCAATAGAACAACTACTTGCTATGATCAAAATTCAAAGGCCCCATGTTAACAATTTTGTCTGCC
84	176	SNP	R	A	0.432	155	67	0	0	0	0	TGWGCGTATTATTGCAATAGGGTTGTACTGGGAATTTCTCCTTCCTCTCAGATTCGACCCAAGCCTTTTGCCCTAGATCGCAGCCATGTCTTCCAAGCAAGGTGGAAAGGCAAAGCCTTTGAAGCA	A/G	CCCAAGTCCGAGAAGAAAGACTACGACGAGTCTGATTTGGCTAACCTTCAGAAGAAAAAAGATGAGGAAAAGGCACTGAAGGAGCTTAGAGCCAAGGCACAACAGAAGGGATCCTTTGGAGGTGCTGGGCTCAAGAAAAGTGGGAAGAAATGAGAGGGTTATYAGAACCCCCTAGTTGGGGTGCAATATATCTTTTCTTGGGCTGTAATTATAAACACTATTGTGAGGACATCTTTCAATTTATGTGATGGTCTAGTTTCTAATGTGCTGCTAGACGCTTGAGTGACTTTCAGTGTGTAACAGTATGACTATGTCTAAATAAKTTAGTTGAGTTTGCYTATCTTGAGCTTTCCTGCGTTTTCTTTCTTGAGCTTTCTTTGCAGCATTATCTTTGTTTGC…
84	375	SNP	Y	C	0.373	83	0	31	0	0	0	TGWGCGTATTATTGCAATAGGGTTGTACTGGGAATTTCTCCTTCCTCTCAGATTCGACCCAAGCCTTTTGCCCTAGATCGCAGCCATGTCTTCCAAGCAAGGTGGAAAGGCAAAGCCTTTGAAGCARCCCAAGTCCGAGAAGAAAGACTACGACGAGTCTGATTTGGCTAACCTTCAGAAGAAAAAAGATGAGGAAAAGGCACTGAAGGAGCTTAGAGCCAAGGCACAACAGAAGGGATCCTTTGGAGGTGCTGGGCTCAAGAAAAGTGGGAAGAAATGAGAGGGTTAT	C/T	AGAACCCCCTAGTTGGGGTGCAATATATCTTTTCTTGGGCTGTAATTATAAACACTATTGTGAGGACATCTTTCAATTTATGTGATGGTCTAGTTTCTAATGTGCTGCTAGACGCTTGAGTGACTTTCAGTGTGTAACAGTATGACTATGTCTAAATAAKTTAGTTGAGTTTGCYTATCTTGAGCTTTCCTGCGTTTTCTTTCTTGAGCTTTCTTTGCAGCATTATCTTTGTTTGCTCTGAATTTGTTGTCTCATGTGTCAGGCGAGAGAGGTGAGTTTTTTTATATTTTATAAATAAATAAAAATTATTGTAGTCCTCTCG
84	588	SNP	K	T	0.412	160	0	0	0	66	0	TGWGCGTATTATTGCAATAGGGTTGTACTGGGAATTTCTCCTTCCTCTCAGATTCGACCCAAGCCTTTTGCCCTAGATCGCAGCCATGTCTTCCAAGCAAGGTGGAAAGGCAAAGCCTTTGAAGCARCCCAAGTCCGAGAAGAAAGACTACGACGAGTCTGATTTGGCTAACCTTCAGAAGAAAAAAGATGAGGAAAAGGCACTGAAGGAGCTTAGAGCCAAGGCACAACAGAAGGGATCCTTTGGAGGTGCTGGGCTCAAGAAAAGTGGGAAGAAATGAGAGGGTTATYAGAACCCCCTAGTTGGGGTGCAATATATCTTTTCTTGGGCTGTAATTATAAACACTATTGTGAGGACATCTTTCAATTTATGTGATGGTCTAGTTTCTAATGTGCTGCT…	T/G	TTAGTTGAGTTTGCYTATCTTGAGCTTTCCTGCGTTTTCTTTCTTGAGCTTTCTTTGCAGCATTATCTTTGTTTGCTCTGAATTTGTTGTCTCATGTGTCAGGCGAGAGAGGTGAGTTTTTTTATATTTTATAAATAAATAAAAATTATTGTAGTCCTCTCG
90	144	SNP	R	A	0.429	14	6	0	0	0	0	CTGGCGAGTCCGTTCACCAGCCCCCGATGACTCTGCGTTGATACCACTGCTTCAaGgTGGTATCAACGCAGAGTCATCGGGGATCAAGATCAAAAGTATTTCACAACAAATTATTTCGAAAACTCAAATTTCCAATTtCcA	A/G	RtARWRACATGTCACTACCTCGGCCTCTACTCTGCGTTGATACCACTGCTTAAGCAGTGGTATCAACGCAGAGTCATCGGGGGTCCAATATCTTTTGCTCGTAACAATTCTTAGCATCTAAATCCATCCCCTCTATTTT
90	145	SNP	R	A	0.429	14	6	0	0	0	0	CTGGCGAGTCCGTTCACCAGCCCCCGATGACTCTGCGTTGATACCACTGCTTCAaGgTGGTATCAACGCAGAGTCATCGGGGATCAAGATCAAAAGTATTTCACAACAAATTATTTCGAAAACTCAAATTTCCAATTtCcAR	A/G	tARWRACATGTCACTACCTCGGCCTCTACTCTGCGTTGATACCACTGCTTAAGCAGTGGTATCAACGCAGAGTCATCGGGGGTCCAATATCTTTTGCTCGTAACAATTCTTAGCATCTAAATCCATCCCCTCTATTTT
90	149	SNP	R	A	0.375	16	6	0	0	0	0	CTGGCGAGTCCGTTCACCAGCCCCCGATGACTCTGCGTTGATACCACTGCTTCAaGgTGGTATCAACGCAGAGTCATCGGGGATCAAGATCAAAAGTATTTCACAACAAATTATTTCGAAAACTCAAATTTCCAATTtCcARRtA	A/G	WRACATGTCACTACCTCGGCCTCTACTCTGCGTTGATACCACTGCTTAAGCAGTGGTATCAACGCAGAGTCATCGGGGGTCCAATATCTTTTGCTCGTAACAATTCTTAGCATCTAAATCCATCCCCTCTATTTT
90	150	SNP	W	A	0.375	16	6	0	0	0	0	CTGGCGAGTCCGTTCACCAGCCCCCGATGACTCTGCGTTGATACCACTGCTTCAaGgTGGTATCAACGCAGAGTCATCGGGGATCAAGATCAAAAGTATTTCACAACAAATTATTTCGAAAACTCAAATTTCCAATTtCcARRtAR	A/T	RACATGTCACTACCTCGGCCTCTACTCTGCGTTGATACCACTGCTTAAGCAGTGGTATCAACGCAGAGTCATCGGGGGTCCAATATCTTTTGCTCGTAACAATTCTTAGCATCTAAATCCATCCCCTCTATTTT
90	151	SNP	R	A	0.375	16	6	0	0	0	0	CTGGCGAGTCCGTTCACCAGCCCCCGATGACTCTGCGTTGATACCACTGCTTCAaGgTGGTATCAACGCAGAGTCATCGGGGATCAAGATCAAAAGTATTTCACAACAAATTATTTCGAAAACTCAAATTTCCAATTtCcARRtARW	A/G	ACATGTCACTACCTCGGCCTCTACTCTGCGTTGATACCACTGCTTAAGCAGTGGTATCAACGCAGAGTCATCGGGGGTCCAATATCTTTTGCTCGTAACAATTCTTAGCATCTAAATCCATCCCCTCTATTTT
98	663	SNP	Y	T	0.362	116	0	0	0	42	0	AAAGAACTCTTTTGCATAGCATTTGTAGACATGAAGTCCCTTTGTGCTATCTTAGCTCTTTTCTCTCTTCTTTTGTTTGCCAAAACTATAGATTCAAGAAGAGATGTCGGGAAATACTGGAAAAATGTCATGAAAGAGCAACCTATGCCACAGGCAATTGAAGGCCTCCTTGTTGATATTTCTGATTCAACACCAAAAGAGAAAGCCGACTGCCATGAAAAAGTGAAAAAACCTTTTGTTGAGGTTGAGGAATTTGAACCCAGACCCAGTCTCACATCCTACAATGATGATGAAACTAAAGCAGAGCTCTCTTCCAAACACAATGCTGGTCCTAAAGCTAAGCAGTCATTTGCAGCAAAAGAAGATAAGCAGCCATTTGAGGAAGATTTTGAGCCAAGG…	C/T	CATTGGCTYTGAGAGAAARTSTCTGTTTTATGTCTGTTTtaTGtTGTACGTAGYTAAGTCATRAATGTAATTTTCAATTCTAAGTTAATAAAAGGAATGCTTTGGCCACCATGAATGTGGTTTTGGCAATAGCCTCTaCTTTtGTTGTCAYGTWTTTGTAGCGTTAAACTTTAAGAATAATAAATRGGAAACTRCAAAGAAATTTWTTTWTTTATAGTC
98	679	SNP	Y	C	0.353	139	0	49	0	0	0	AAAGAACTCTTTTGCATAGCATTTGTAGACATGAAGTCCCTTTGTGCTATCTTAGCTCTTTTCTCTCTTCTTTTGTTTGCCAAAACTATAGATTCAAGAAGAGATGTCGGGAAATACTGGAAAAATGTCATGAAAGAGCAACCTATGCCACAGGCAATTGAAGGCCTCCTTGTTGATATTTCTGATTCAACACCAAAAGAGAAAGCCGACTGCCATGAAAAAGTGAAAAAACCTTTTGTTGAGGTTGAGGAATTTGAACCCAGACCCAGTCTCACATCCTACAATGATGATGAAACTAAAGCAGAGCTCTCTTCCAAACACAATGCTGGTCCTAAAGCTAAGCAGTCATTTGCAGCAAAAGAAGATAAGCAGCCATTTGAGGAAGATTTTGAGCCAAGG…	C/T	TGAGAGAAARTSTCTGTTTTATGTCTGTTTtaTGtTGTACGTAGYTAAGTCATRAATGTAATTTTCAATTCTAAGTTAATAAAAGGAATGCTTTGGCCACCATGAATGTGGTTTTGGCAATAGCCTCTaCTTTtGTTGTCAYGTWTTTGTAGCGTTAAACTTTAAGAATAATAAATRGGAAACTRCAAAGAAATTTWTTTWTTTATAGTC
98	693	SNP	R	G	0.488	123	0	0	56	0	4	AAAGAACTCTTTTGCATAGCATTTGTAGACATGAAGTCCCTTTGTGCTATCTTAGCTCTTTTCTCTCTTCTTTTGTTTGCCAAAACTATAGATTCAAGAAGAGATGTCGGGAAATACTGGAAAAATGTCATGAAAGAGCAACCTATGCCACAGGCAATTGAAGGCCTCCTTGTTGATATTTCTGATTCAACACCAAAAGAGAAAGCCGACTGCCATGAAAAAGTGAAAAAACCTTTTGTTGAGGTTGAGGAATTTGAACCCAGACCCAGTCTCACATCCTACAATGATGATGAAACTAAAGCAGAGCTCTCTTCCAAACACAATGCTGGTCCTAAAGCTAAGCAGTCATTTGCAGCAAAAGAAGATAAGCAGCCATTTGAGGAAGATTTTGAGCCAAGG…	A/G	TSTCTGTTTTATGTCTGTTTtaTGtTGTACGTAGYTAAGTCATRAATGTAATTTTCAATTCTAAGTTAATAAAAGGAATGCTTTGGCCACCATGAATGTGGTTTTGGCAATAGCCTCTaCTTTtGTTGTCAYGTWTTTGTAGCGTTAAACTTTAAGAATAATAAATRGGAAACTRCAAAGAAATTTWTTTWTTTATAGTC
98	696	SNP	S	C	0.445	128	0	57	0	0	0	AAAGAACTCTTTTGCATAGCATTTGTAGACATGAAGTCCCTTTGTGCTATCTTAGCTCTTTTCTCTCTTCTTTTGTTTGCCAAAACTATAGATTCAAGAAGAGATGTCGGGAAATACTGGAAAAATGTCATGAAAGAGCAACCTATGCCACAGGCAATTGAAGGCCTCCTTGTTGATATTTCTGATTCAACACCAAAAGAGAAAGCCGACTGCCATGAAAAAGTGAAAAAACCTTTTGTTGAGGTTGAGGAATTTGAACCCAGACCCAGTCTCACATCCTACAATGATGATGAAACTAAAGCAGAGCTCTCTTCCAAACACAATGCTGGTCCTAAAGCTAAGCAGTCATTTGCAGCAAAAGAAGATAAGCAGCCATTTGAGGAAGATTTTGAGCCAAGG…	G/C	TCTGTTTTATGTCTGTTTtaTGtTGTACGTAGYTAAGTCATRAATGTAATTTTCAATTCTAAGTTAATAAAAGGAATGCTTTGGCCACCATGAATGTGGTTTTGGCAATAGCCTCTaCTTTtGTTGTCAYGTWTTTGTAGCGTTAAACTTTAAGAATAATAAATRGGAAACTRCAAAGAAATTTWTTTWTTTATAGTC
98	738	SNP	Y	T	0.413	201	0	0	0	83	0	AAAGAACTCTTTTGCATAGCATTTGTAGACATGAAGTCCCTTTGTGCTATCTTAGCTCTTTTCTCTCTTCTTTTGTTTGCCAAAACTATAGATTCAAGAAGAGATGTCGGGAAATACTGGAAAAATGTCATGAAAGAGCAACCTATGCCACAGGCAATTGAAGGCCTCCTTGTTGATATTTCTGATTCAACACCAAAAGAGAAAGCCGACTGCCATGAAAAAGTGAAAAAACCTTTTGTTGAGGTTGAGGAATTTGAACCCAGACCCAGTCTCACATCCTACAATGATGATGAAACTAAAGCAGAGCTCTCTTCCAAACACAATGCTGGTCCTAAAGCTAAGCAGTCATTTGCAGCAAAAGAAGATAAGCAGCCATTTGAGGAAGATTTTGAGCCAAGG…	C/T	TAAGTCATRAATGTAATTTTCAATTCTAAGTTAATAAAAGGAATGCTTTGGCCACCATGAATGTGGTTTTGGCAATAGCCTCTaCTTTtGTTGTCAYGTWTTTGTAGCGTTAAACTTTAAGAATAATAAATRGGAAACTRCAAAGAAATTTWTTTWTTTATAGTC
98	750	SNP	R	A	0.382	220	84	0	0	0	0	AAAGAACTCTTTTGCATAGCATTTGTAGACATGAAGTCCCTTTGTGCTATCTTAGCTCTTTTCTCTCTTCTTTTGTTTGCCAAAACTATAGATTCAAGAAGAGATGTCGGGAAATACTGGAAAAATGTCATGAAAGAGCAACCTATGCCACAGGCAATTGAAGGCCTCCTTGTTGATATTTCTGATTCAACACCAAAAGAGAAAGCCGACTGCCATGAAAAAGTGAAAAAACCTTTTGTTGAGGTTGAGGAATTTGAACCCAGACCCAGTCTCACATCCTACAATGATGATGAAACTAAAGCAGAGCTCTCTTCCAAACACAATGCTGGTCCTAAAGCTAAGCAGTCATTTGCAGCAAAAGAAGATAAGCAGCCATTTGAGGAAGATTTTGAGCCAAGG…	A/G	AATGTAATTTTCAATTCTAAGTTAATAAAAGGAATGCTTTGGCCACCATGAATGTGGTTTTGGCAATAGCCTCTaCTTTtGTTGTCAYGTWTTTGTAGCGTTAAACTTTAAGAATAATAAATRGGAAACTRCAAAGAAATTTWTTTWTTTATAGTC
98	835	SNP	C	T	0.254	59	0	-	0	15	0	AAAGAACTCTTTTGCATAGCATTTGTAGACATGAAGTCCCTTTGTGCTATCTTAGCTCTTTTCTCTCTTCTTTTGTTTGCCAAAACTATAGATTCAAGAAGAGATGTCGGGAAATACTGGAAAAATGTCATGAAAGAGCAACCTATGCCACAGGCAATTGAAGGCCTCCTTGTTGATATTTCTGATTCAACACCAAAAGAGAAAGCCGACTGCCATGAAAAAGTGAAAAAACCTTTTGTTGAGGTTGAGGAATTTGAACCCAGACCCAGTCTCACATCCTACAATGATGATGAAACTAAAGCAGAGCTCTCTTCCAAACACAATGCTGGTCCTAAAGCTAAGCAGTCATTTGCAGCAAAAGAAGATAAGCAGCCATTTGAGGAAGATTTTGAGCCAAGG…	C/T	CTCTaCTTTtGTTGTCAYGTWTTTGTAGCGTTAAACTTTAAGAATAATAAATRGGAAACTRCAAAGAAATTTWTTTWTTTATAGTC
98	853	SNP	C	A	0.24	25	6	-	0	0	0	AAAGAACTCTTTTGCATAGCATTTGTAGACATGAAGTCCCTTTGTGCTATCTTAGCTCTTTTCTCTCTTCTTTTGTTTGCCAAAACTATAGATTCAAGAAGAGATGTCGGGAAATACTGGAAAAATGTCATGAAAGAGCAACCTATGCCACAGGCAATTGAAGGCCTCCTTGTTGATATTTCTGATTCAACACCAAAAGAGAAAGCCGACTGCCATGAAAAAGTGAAAAAACCTTTTGTTGAGGTTGAGGAATTTGAACCCAGACCCAGTCTCACATCCTACAATGATGATGAAACTAAAGCAGAGCTCTCTTCCAAACACAATGCTGGTCCTAAAGCTAAGCAGTCATTTGCAGCAAAAGAAGATAAGCAGCCATTTGAGGAAGATTTTGAGCCAAGG…	C/A	AYGTWTTTGTAGCGTTAAACTTTAAGAATAATAAATRGGAAACTRCAAAGAAATTTWTTTWTTTATAGTC
98	855	SNP	Y	C	0.421	19	0	8	0	0	0	AAAGAACTCTTTTGCATAGCATTTGTAGACATGAAGTCCCTTTGTGCTATCTTAGCTCTTTTCTCTCTTCTTTTGTTTGCCAAAACTATAGATTCAAGAAGAGATGTCGGGAAATACTGGAAAAATGTCATGAAAGAGCAACCTATGCCACAGGCAATTGAAGGCCTCCTTGTTGATATTTCTGATTCAACACCAAAAGAGAAAGCCGACTGCCATGAAAAAGTGAAAAAACCTTTTGTTGAGGTTGAGGAATTTGAACCCAGACCCAGTCTCACATCCTACAATGATGATGAAACTAAAGCAGAGCTCTCTTCCAAACACAATGCTGGTCCTAAAGCTAAGCAGTCATTTGCAGCAAAAGAAGATAAGCAGCCATTTGAGGAAGATTTTGAGCCAAGG…	C/T	GTWTTTGTAGCGTTAAACTTTAAGAATAATAAATRGGAAACTRCAAAGAAATTTWTTTWTTTATAGTC
98	858	SNP	W	T	0.364	22	0	0	0	8	0	AAAGAACTCTTTTGCATAGCATTTGTAGACATGAAGTCCCTTTGTGCTATCTTAGCTCTTTTCTCTCTTCTTTTGTTTGCCAAAACTATAGATTCAAGAAGAGATGTCGGGAAATACTGGAAAAATGTCATGAAAGAGCAACCTATGCCACAGGCAATTGAAGGCCTCCTTGTTGATATTTCTGATTCAACACCAAAAGAGAAAGCCGACTGCCATGAAAAAGTGAAAAAACCTTTTGTTGAGGTTGAGGAATTTGAACCCAGACCCAGTCTCACATCCTACAATGATGATGAAACTAAAGCAGAGCTCTCTTCCAAACACAATGCTGGTCCTAAAGCTAAGCAGTCATTTGCAGCAAAAGAAGATAAGCAGCCATTTGAGGAAGATTTTGAGCCAAGG…	A/T	TTTGTAGCGTTAAACTTTAAGAATAATAAATRGGAAACTRCAAAGAAATTTWTTTWTTTATAGTC
98	892	SNP	R	G	0.409	22	0	0	9	0	0	AAAGAACTCTTTTGCATAGCATTTGTAGACATGAAGTCCCTTTGTGCTATCTTAGCTCTTTTCTCTCTTCTTTTGTTTGCCAAAACTATAGATTCAAGAAGAGATGTCGGGAAATACTGGAAAAATGTCATGAAAGAGCAACCTATGCCACAGGCAATTGAAGGCCTCCTTGTTGATATTTCTGATTCAACACCAAAAGAGAAAGCCGACTGCCATGAAAAAGTGAAAAAACCTTTTGTTGAGGTTGAGGAATTTGAACCCAGACCCAGTCTCACATCCTACAATGATGATGAAACTAAAGCAGAGCTCTCTTCCAAACACAATGCTGGTCCTAAAGCTAAGCAGTCATTTGCAGCAAAAGAAGATAAGCAGCCATTTGAGGAAGATTTTGAGCCAAGG…	A/G	GGAAACTRCAAAGAAATTTWTTTWTTTATAGTC
98	900	SNP	R	G	0.444	18	0	0	8	0	0	AAAGAACTCTTTTGCATAGCATTTGTAGACATGAAGTCCCTTTGTGCTATCTTAGCTCTTTTCTCTCTTCTTTTGTTTGCCAAAACTATAGATTCAAGAAGAGATGTCGGGAAATACTGGAAAAATGTCATGAAAGAGCAACCTATGCCACAGGCAATTGAAGGCCTCCTTGTTGATATTTCTGATTCAACACCAAAAGAGAAAGCCGACTGCCATGAAAAAGTGAAAAAACCTTTTGTTGAGGTTGAGGAATTTGAACCCAGACCCAGTCTCACATCCTACAATGATGATGAAACTAAAGCAGAGCTCTCTTCCAAACACAATGCTGGTCCTAAAGCTAAGCAGTCATTTGCAGCAAAAGAAGATAAGCAGCCATTTGAGGAAGATTTTGAGCCAAGG…	A/G	CAAAGAAATTTWTTTWTTTATAGTC
101	696	SNP	K	G	0.455	132	0	0	60	0	0	ACCGTAGAAATTAGATTGGACCTGCTATGTACTTTGGACTCATGGGTGATGGTCAGCCAATCGGGCGTTACGACGATATGTGGGCTGGCTGGTGCATGAAGGTCATATGTGACCACTTGGGGCTGGGAGTGAAGACAGGATTGCCCTACATCTGGCATAGCAAAGCAAGCAATCCATTTGTGAACCTTAAGAAGGAATACAAAGGAATATACTGGCAAGAAGAGTTGATCCCATTCTTCCAATCTGCTACCCTTCCAAAGGATTGCACCACCGTTCAGAACTGCTACATTGAGCTCTCCAAGCAAGTGAAGGCAAAGCTTGGCAAGGTTGATGACTACTTCCTCAAGCTTGCAGATGCCATGGTCACATGGGTTGAAGCATGGGACGAGTTGAACCCAT…	T/G	TAGAACAATAATGATGACGGTTATGTATTTCTATATGCATTCAAAGTGTTAGCTATTTATTCGATTCAACAATGGCTCAGTTACAGTTTTGTTTGTTAWAGTGTTTGCTTTMCTTCTTCTCTTCGATCTAGTGTTTTTGTTTCTTTCTTTTGCCGACTTTCAGAGCATCTTTTGTCTGGCA
116	37	SNP	T	G	0.294	102	0	0	30	-	0	AACTTCTTGGACAGGATCTGTTCTATAG	T/G	AaTCGTACCTCTGTATCCTTGATTTCTAAGGAGACAGGAATCCCAACCTGGTGGATGAATCATGACCGTGTGATCAGAGCGTGATTAACAATCTGGTGGTMCTTGTGATCATCATGACCGTAGAGGATCGTTCTCAGTCAGTCTTCTCTGTCTGGGGTGGTCACACGGTTGTCTGACAGGTTTgYCCCTTTTAAA
116	115	SNP	C	A	0.255	106	27	-	0	0	0	AACTTCTTGGACAGGATCTGTTCTATAGTAaTCGTACCTCTGTATCCTTGATTTCTAAGGAGACAGGAATCCCAACCTGGTGGATGAAT	C/A	ATGACCGTGTGATCAGAGCGTGATTAACAATCTGGTGGTMCTTGTGATCATCATGACCGTAGAGGATCGTTCTCAGTCAGTCTTCTCTGTCTGGGGTGGTCACACGGTTGTCTGACAGGTTTgYCCCTTTTAAA
116	128	SNP	T	C	0.261	69	1	17	0	-	0	AACTTCTTGGACAGGATCTGTTCTATAGTAaTCGTACCTCTGTATCCTTGATTTCTAAGGAGACAGGAATCCCAACCTGGTGGATGAATCATGACCGTG	T/C	GATCAGAGCGTGATTAACAATCTGGTGGTMCTTGTGATCATCATGACCGTAGAGGATCGTTCTCAGTCAGTCTTCTCTGTCTGGGGTGGTCACACGGTTGTCTGACAGGTTTgYCCCTTTTAAA
116	162	SNP	M	C	0.533	15	0	6	0	2	0	AACTTCTTGGACAGGATCTGTTCTATAGTAaTCGTACCTCTGTATCCTTGATTTCTAAGGAGACAGGAATCCCAACCTGGTGGATGAATCATGACCGTGTGATCAGAGCGTGATTAACAATCTGGTGGT	C/A	CTTGTGATCATCATGACCGTAGAGGATCGTTCTCAGTCAGTCTTCTCTGTCTGGGGTGGTCACACGGTTGTCTGACAGGTTTgYCCCTTTTAAA
117	253	SNP	Y	C	0.375	88	0	33	0	0	0	GGATGAGGTTAGGAAGAGGGCCGCCGAGAAAGGACTAAAAACCACTGGAGATGGTCTGGATTGGGGTGTGCTATTCGGCTTTGGCCCTGGGCTCACTGTGGAAACCGTCGTGCTTCACAGTGTGGGTTTGAATGCTTGAAGCCTTGAACATCATCACTGTTGATTCATTTCAGATGCTTTCTTTCTTCTAGATGTATTGGTTCTACTT	C/T	TTCTTCGGTTTTTTGGACTTATTTTCTTCCAGATGCATCATGGTGTAAACTTTGGTGCAATGGCTTTGTTTACTACGTTCATGAAGACAAGGGGAACCATGTATTGATGAATAATTAATATATATATTCCATGATTTTCCCTCGATATATTTTTATATCTTCG
124	210	SNP	C	T	0.2	80	7	-	0	9	0	AAGATACGATAACTTCTTTTCTCCGCAGCCTTCTTTGCAGAACTAGGGTTTTGAGAGCGAACTTCGTTTCATCGTCACCATGAGAGCCAAGTGGAAGAAGAAGCGCATGAGGAGGTTGAAGAGGAAGCGCCGAAAGATGAGACAGAGATC	C/T	AAGTAGTTTTGCCGCCATCCTCCATCAATCGACGTTGTCTCTCACCCGATCCCCATGTTTTGTTTTCTAATCAAGTAATCAGTACCGATTAGTCAGCTTGTAGTCGTTCTGTACTTTTGTGATTTTCTCAGTTTGAACAAGTTTTGCTTAATTTCAGTCAGCTTTCAAACCATATTATGAGCTTTAAAATAACTSATTTTCTATCTGAGCATTGGTATCGTGATTTTAAATTTTGATGGTGATGATGGATATCTA
124	220	SNP	T	G	0.205	78	0	0	14	-	2	AAGATACGATAACTTCTTTTCTCCGCAGCCTTCTTTGCAGAACTAGGGTTTTGAGAGCGAACTTCGTTTCATCGTCACCATGAGAGCCAAGTGGAAGAAGAAGCGCATGAGGAGGTTGAAGAGGAAGCGCCGAAAGATGAGACAGAGATCCAAGTAG	T/G	TTTGCCGCCATCCTCCATCAATCGACGTTGTCTCTCACCCGATCCCCATGTTTTGTTTTCTAATCAAGTAATCAGTACCGATTAGTCAGCTTGTAGTCGTTCTGTACTTTTGTGATTTTCTCAGTTTGAACAAGTTTTGCTTAATTTCAGTCAGCTTTCAAACCATATTATGAGCTTTAAAATAACTSATTTTCTATCTGAGCATTGGTATCGTGATTTTAAATTTTGATGGTGATGATGGATATCTA
124	468	SNP	S	G	0.393	56	0	0	22	0	0	AAGATACGATAACTTCTTTTCTCCGCAGCCTTCTTTGCAGAACTAGGGTTTTGAGAGCGAACTTCGTTTCATCGTCACCATGAGAGCCAAGTGGAAGAAGAAGCGCATGAGGAGGTTGAAGAGGAAGCGCCGAAAGATGAGACAGAGATCCAAGTAGTTTTGCCGCCATCCTCCATCAATCGACGTTGTCTCTCACCCGATCCCCATGTTTTGTTTTCTAATCAAGTAATCAGTACCGATTAGTCAGCTTGTAGTCGTTCTGTACTTTTGTGATTTTCTCAGTTTGAACAAGTTTTGCTTAATTTCAGTCAGCTTTCAAACCATATTATGAGCTTTAAAATAACT	G/C	ATTTTCTATCTGAGCATTGGTATCGTGATTTTAAATTTTGATGGTGATGATGGATATCTA
126	33	SNP	C	G	0.333	12	1	-	3	0	0	TCTCGAGGCACATCACGACCTACAGGMAACC	C/G	GGCGAGACCTGGTAGGGCAACCCGATTGGGAGTCAGAAGATCCATAGTACCTGCAGCCCCACGGACTTCATATTCATCATTTTATAAGGCGGGGGGGAAGGGATCTCTTTTCTGCaAACGG
126	35	SNP	G	A	0.214	14	3	0	-	0	0	TCTCGAGGCACATCACGACCTACAGGMAACCCG	G/A	CGAGACCTGGTAGGGCAACCCGATTGGGAGTCAGAAGATCCATAGTACCTGCAGCCCCACGGACTTCATATTCATCATTTTATAAGGCGGGGGGGAAGGGATCTCTTTTCTGCaAACGG
129	98	SNP	Y	C	0.455	11	0	5	0	0	0	CAGATACCCATCCTGATAGATCCAAGTCCAAGGAAAAATGTCTTCCTAATGGCGGTGGCTATGGTGGCGGACATGGGGGCGGCTACGGAAA	C/T	GGGGGTGGCTACGGAAACGGGGGAGGCTATGGCTGCGGAAACGGGGGAGGCTATGACGGCGGAAACGGGGGAGGCTATGGTGGCGGCTATGGAGGTGGATATGGTGGAAATCCCAACCGCAGAGCTTTCAACTTTAAAGGGAATGAGATTAGCAACAACGAGGGCCCAGTTAATGGATTTAACAACTTTGGCAACAGGCGTGGCGGCGGCCCCTACAGTGGCGATTCTGAATTCGGCTTTGARAACAATAAAMTGAACGGGAACAAGGGCCMCRCTRRGGSATTTAACGACTTTGGCAACGAGTACTGAATAGGAACARGCTCTAAGMATGCATGTAATGGAATAAGAGCTGATCAAATATCTGAGGCTTGWAACTATGCCTCTTTTTTATGTGTAAAA…
129	414	SNP	R	A	0.37	108	38	0	0	0	2	CAGATACCCATCCTGATAGATCCAAGTCCAAGGAAAAATGTCTTCCTAATGGCGGTGGCTATGGTGGCGGACATGGGGGCGGCTACGGAAAYGGGGGTGGCTACGGAAACGGGGGAGGCTATGGCTGCGGAAACGGGGGAGGCTATGACGGCGGAAACGGGGGAGGCTATGGTGGCGGCTATGGAGGTGGATATGGTGGAAATCCCAACCGCAGAGCTTTCAACTTTAAAGGGAATGAGATTAGCAACAACGAGGGCCCAGTTAATGGATTTAACAACTTTGGCAACAGGCGTGGCGGCGGCCCCTACAGTGGCGATTCTGAATTCGGCTTTGA	A/G	AACAATAAAMTGAACGGGAACAAGGGCCMCRCTRRGGSATTTAACGACTTTGGCAACGAGTACTGAATAGGAACARGCTCTAAGMATGCATGTAATGGAATAAGAGCTGATCAAATATCTGAGGCTTGWAACTATGCCTCTTTTTTATGTGTAAAATGTTAACTTATATAATAAATWAAGAGWGCTGCTATTTYCMCCTCTTTGTCTTATTTCCTC
129	424	SNP	M	A	0.393	117	44	0	0	0	2	CAGATACCCATCCTGATAGATCCAAGTCCAAGGAAAAATGTCTTCCTAATGGCGGTGGCTATGGTGGCGGACATGGGGGCGGCTACGGAAAYGGGGGTGGCTACGGAAACGGGGGAGGCTATGGCTGCGGAAACGGGGGAGGCTATGACGGCGGAAACGGGGGAGGCTATGGTGGCGGCTATGGAGGTGGATATGGTGGAAATCCCAACCGCAGAGCTTTCAACTTTAAAGGGAATGAGATTAGCAACAACGAGGGCCCAGTTAATGGATTTAACAACTTTGGCAACAGGCGTGGCGGCGGCCCCTACAGTGGCGATTCTGAATTCGGCTTTGARAACAATAAA	C/A	TGAACGGGAACAAGGGCCMCRCTRRGGSATTTAACGACTTTGGCAACGAGTACTGAATAGGAACARGCTCTAAGMATGCATGTAATGGAATAAGAGCTGATCAAATATCTGAGGCTTGWAACTATGCCTCTTTTTTATGTGTAAAATGTTAACTTATATAATAAATWAAGAGWGCTGCTATTTYCMCCTCTTTGTCTTATTTCCTC
129	449	SNP	M	A	0.539	152	69	0	13	0	0	CAGATACCCATCCTGATAGATCCAAGTCCAAGGAAAAATGTCTTCCTAATGGCGGTGGCTATGGTGGCGGACATGGGGGCGGCTACGGAAAYGGGGGTGGCTACGGAAACGGGGGAGGCTATGGCTGCGGAAACGGGGGAGGCTATGACGGCGGAAACGGGGGAGGCTATGGTGGCGGCTATGGAGGTGGATATGGTGGAAATCCCAACCGCAGAGCTTTCAACTTTAAAGGGAATGAGATTAGCAACAACGAGGGCCCAGTTAATGGATTTAACAACTTTGGCAACAGGCGTGGCGGCGGCCCCTACAGTGGCGATTCTGAATTCGGCTTTGARAACAATAAAMTGAACGGGAACAAGGGCC	C/A	CRCTRRGGSATTTAACGACTTTGGCAACGAGTACTGAATAGGAACARGCTCTAAGMATGCATGTAATGGAATAAGAGCTGATCAAATATCTGAGGCTTGWAACTATGCCTCTTTTTTATGTGTAAAATGTTAACTTATATAATAAATWAAGAGWGCTGCTATTTYCMCCTCTTTGTCTTATTTCCTC
129	451	SNP	R	A	0.452	155	70	0	0	0	0	CAGATACCCATCCTGATAGATCCAAGTCCAAGGAAAAATGTCTTCCTAATGGCGGTGGCTATGGTGGCGGACATGGGGGCGGCTACGGAAAYGGGGGTGGCTACGGAAACGGGGGAGGCTATGGCTGCGGAAACGGGGGAGGCTATGACGGCGGAAACGGGGGAGGCTATGGTGGCGGCTATGGAGGTGGATATGGTGGAAATCCCAACCGCAGAGCTTTCAACTTTAAAGGGAATGAGATTAGCAACAACGAGGGCCCAGTTAATGGATTTAACAACTTTGGCAACAGGCGTGGCGGCGGCCCCTACAGTGGCGATTCTGAATTCGGCTTTGARAACAATAAAMTGAACGGGAACAAGGGCCMC	A/G	CTRRGGSATTTAACGACTTTGGCAACGAGTACTGAATAGGAACARGCTCTAAGMATGCATGTAATGGAATAAGAGCTGATCAAATATCTGAGGCTTGWAACTATGCCTCTTTTTTATGTGTAAAATGTTAACTTATATAATAAATWAAGAGWGCTGCTATTTYCMCCTCTTTGTCTTATTTCCTC
129	455	SNP	R	G	0.47	151	0	0	71	0	0	CAGATACCCATCCTGATAGATCCAAGTCCAAGGAAAAATGTCTTCCTAATGGCGGTGGCTATGGTGGCGGACATGGGGGCGGCTACGGAAAYGGGGGTGGCTACGGAAACGGGGGAGGCTATGGCTGCGGAAACGGGGGAGGCTATGACGGCGGAAACGGGGGAGGCTATGGTGGCGGCTATGGAGGTGGATATGGTGGAAATCCCAACCGCAGAGCTTTCAACTTTAAAGGGAATGAGATTAGCAACAACGAGGGCCCAGTTAATGGATTTAACAACTTTGGCAACAGGCGTGGCGGCGGCCCCTACAGTGGCGATTCTGAATTCGGCTTTGARAACAATAAAMTGAACGGGAACAAGGGCCMCRCT	A/G	RGGSATTTAACGACTTTGGCAACGAGTACTGAATAGGAACARGCTCTAAGMATGCATGTAATGGAATAAGAGCTGATCAAATATCTGAGGCTTGWAACTATGCCTCTTTTTTATGTGTAAAATGTTAACTTATATAATAAATWAAGAGWGCTGCTATTTYCMCCTCTTTGTCTTATTTCCTC
129	456	SNP	R	A	0.47	151	71	0	0	0	0	CAGATACCCATCCTGATAGATCCAAGTCCAAGGAAAAATGTCTTCCTAATGGCGGTGGCTATGGTGGCGGACATGGGGGCGGCTACGGAAAYGGGGGTGGCTACGGAAACGGGGGAGGCTATGGCTGCGGAAACGGGGGAGGCTATGACGGCGGAAACGGGGGAGGCTATGGTGGCGGCTATGGAGGTGGATATGGTGGAAATCCCAACCGCAGAGCTTTCAACTTTAAAGGGAATGAGATTAGCAACAACGAGGGCCCAGTTAATGGATTTAACAACTTTGGCAACAGGCGTGGCGGCGGCCCCTACAGTGGCGATTCTGAATTCGGCTTTGARAACAATAAAMTGAACGGGAACAAGGGCCMCRCTR	A/G	GGSATTTAACGACTTTGGCAACGAGTACTGAATAGGAACARGCTCTAAGMATGCATGTAATGGAATAAGAGCTGATCAAATATCTGAGGCTTGWAACTATGCCTCTTTTTTATGTGTAAAATGTTAACTTATATAATAAATWAAGAGWGCTGCTATTTYCMCCTCTTTGTCTTATTTCCTC
129	459	SNP	S	C	0.395	157	0	62	0	0	0	CAGATACCCATCCTGATAGATCCAAGTCCAAGGAAAAATGTCTTCCTAATGGCGGTGGCTATGGTGGCGGACATGGGGGCGGCTACGGAAAYGGGGGTGGCTACGGAAACGGGGGAGGCTATGGCTGCGGAAACGGGGGAGGCTATGACGGCGGAAACGGGGGAGGCTATGGTGGCGGCTATGGAGGTGGATATGGTGGAAATCCCAACCGCAGAGCTTTCAACTTTAAAGGGAATGAGATTAGCAACAACGAGGGCCCAGTTAATGGATTTAACAACTTTGGCAACAGGCGTGGCGGCGGCCCCTACAGTGGCGATTCTGAATTCGGCTTTGARAACAATAAAMTGAACGGGAACAAGGGCCMCRCTRRGG	G/C	ATTTAACGACTTTGGCAACGAGTACTGAATAGGAACARGCTCTAAGMATGCATGTAATGGAATAAGAGCTGATCAAATATCTGAGGCTTGWAACTATGCCTCTTTTTTATGTGTAAAATGTTAACTTATATAATAAATWAAGAGWGCTGCTATTTYCMCCTCTTTGTCTTATTTCCTC
129	511	SNP	R	G	0.444	232	0	0	103	0	0	CAGATACCCATCCTGATAGATCCAAGTCCAAGGAAAAATGTCTTCCTAATGGCGGTGGCTATGGTGGCGGACATGGGGGCGGCTACGGAAAYGGGGGTGGCTACGGAAACGGGGGAGGCTATGGCTGCGGAAACGGGGGAGGCTATGACGGCGGAAACGGGGGAGGCTATGGTGGCGGCTATGGAGGTGGATATGGTGGAAATCCCAACCGCAGAGCTTTCAACTTTAAAGGGAATGAGATTAGCAACAACGAGGGCCCAGTTAATGGATTTAACAACTTTGGCAACAGGCGTGGCGGCGGCCCCTACAGTGGCGATTCTGAATTCGGCTTTGARAACAATAAAMTGAACGGGAACAAGGGCCMCRCTRRGGSATTTAACGACTTTGGCAACGAGTACT…	A/G	GCTCTAAGMATGCATGTAATGGAATAAGAGCTGATCAAATATCTGAGGCTTGWAACTATGCCTCTTTTTTATGTGTAAAATGTTAACTTATATAATAAATWAAGAGWGCTGCTATTTYCMCCTCTTTGTCTTATTTCCTC
129	524	SNP	M	A	0.487	226	110	0	0	0	0	CAGATACCCATCCTGATAGATCCAAGTCCAAGGAAAAATGTCTTCCTAATGGCGGTGGCTATGGTGGCGGACATGGGGGCGGCTACGGAAAYGGGGGTGGCTACGGAAACGGGGGAGGCTATGGCTGCGGAAACGGGGGAGGCTATGACGGCGGAAACGGGGGAGGCTATGGTGGCGGCTATGGAGGTGGATATGGTGGAAATCCCAACCGCAGAGCTTTCAACTTTAAAGGGAATGAGATTAGCAACAACGAGGGCCCAGTTAATGGATTTAACAACTTTGGCAACAGGCGTGGCGGCGGCCCCTACAGTGGCGATTCTGAATTCGGCTTTGARAACAATAAAMTGAACGGGAACAAGGGCCMCRCTRRGGSATTTAACGACTTTGGCAACGAGTACT…	C/A	ATGCATGTAATGGAATAAGAGCTGATCAAATATCTGAGGCTTGWAACTATGCCTCTTTTTTATGTGTAAAATGTTAACTTATATAATAAATWAAGAGWGCTGCTATTTYCMCCTCTTTGTCTTATTTCCTC
129	533	SNP	T	A	0.223	224	50	0	0	-	0	CAGATACCCATCCTGATAGATCCAAGTCCAAGGAAAAATGTCTTCCTAATGGCGGTGGCTATGGTGGCGGACATGGGGGCGGCTACGGAAAYGGGGGTGGCTACGGAAACGGGGGAGGCTATGGCTGCGGAAACGGGGGAGGCTATGACGGCGGAAACGGGGGAGGCTATGGTGGCGGCTATGGAGGTGGATATGGTGGAAATCCCAACCGCAGAGCTTTCAACTTTAAAGGGAATGAGATTAGCAACAACGAGGGCCCAGTTAATGGATTTAACAACTTTGGCAACAGGCGTGGCGGCGGCCCCTACAGTGGCGATTCTGAATTCGGCTTTGARAACAATAAAMTGAACGGGAACAAGGGCCMCRCTRRGGSATTTAACGACTTTGGCAACGAGTACT…	T/A	GTAATGGAATAAGAGCTGATCAAATATCTGAGGCTTGWAACTATGCCTCTTTTTTATGTGTAAAATGTTAACTTATATAATAAATWAAGAGWGCTGCTATTTYCMCCTCTTTGTCTTATTTCCTC
129	586	SNP	W	T	0.435	216	0	0	0	94	0	CAGATACCCATCCTGATAGATCCAAGTCCAAGGAAAAATGTCTTCCTAATGGCGGTGGCTATGGTGGCGGACATGGGGGCGGCTACGGAAAYGGGGGTGGCTACGGAAACGGGGGAGGCTATGGCTGCGGAAACGGGGGAGGCTATGACGGCGGAAACGGGGGAGGCTATGGTGGCGGCTATGGAGGTGGATATGGTGGAAATCCCAACCGCAGAGCTTTCAACTTTAAAGGGAATGAGATTAGCAACAACGAGGGCCCAGTTAATGGATTTAACAACTTTGGCAACAGGCGTGGCGGCGGCCCCTACAGTGGCGATTCTGAATTCGGCTTTGARAACAATAAAMTGAACGGGAACAAGGGCCMCRCTRRGGSATTTAACGACTTTGGCAACGAGTACT…	A/T	AACTATGCCTCTTTTTTATGTGTAAAATGTTAACTTATATAATAAATWAAGAGWGCTGCTATTTYCMCCTCTTTGTCTTATTTCCTC
129	649	SNP	W	A	0.493	146	72	0	0	0	0	CAGATACCCATCCTGATAGATCCAAGTCCAAGGAAAAATGTCTTCCTAATGGCGGTGGCTATGGTGGCGGACATGGGGGCGGCTACGGAAAYGGGGGTGGCTACGGAAACGGGGGAGGCTATGGCTGCGGAAACGGGGGAGGCTATGACGGCGGAAACGGGGGAGGCTATGGTGGCGGCTATGGAGGTGGATATGGTGGAAATCCCAACCGCAGAGCTTTCAACTTTAAAGGGAATGAGATTAGCAACAACGAGGGCCCAGTTAATGGATTTAACAACTTTGGCAACAGGCGTGGCGGCGGCCCCTACAGTGGCGATTCTGAATTCGGCTTTGARAACAATAAAMTGAACGGGAACAAGGGCCMCRCTRRGGSATTTAACGACTTTGGCAACGAGTACT…	A/T	AAGAGWGCTGCTATTTYCMCCTCTTTGTCTTATTTCCTC
129	656	SNP	W	A	0.486	138	67	0	0	0	0	CAGATACCCATCCTGATAGATCCAAGTCCAAGGAAAAATGTCTTCCTAATGGCGGTGGCTATGGTGGCGGACATGGGGGCGGCTACGGAAAYGGGGGTGGCTACGGAAACGGGGGAGGCTATGGCTGCGGAAACGGGGGAGGCTATGACGGCGGAAACGGGGGAGGCTATGGTGGCGGCTATGGAGGTGGATATGGTGGAAATCCCAACCGCAGAGCTTTCAACTTTAAAGGGAATGAGATTAGCAACAACGAGGGCCCAGTTAATGGATTTAACAACTTTGGCAACAGGCGTGGCGGCGGCCCCTACAGTGGCGATTCTGAATTCGGCTTTGARAACAATAAAMTGAACGGGAACAAGGGCCMCRCTRRGGSATTTAACGACTTTGGCAACGAGTACT…	A/T	GCTGCTATTTYCMCCTCTTTGTCTTATTTCCTC
129	661	SNP	C	T	0.306	98	0	-	0	30	0	CAGATACCCATCCTGATAGATCCAAGTCCAAGGAAAAATGTCTTCCTAATGGCGGTGGCTATGGTGGCGGACATGGGGGCGGCTACGGAAAYGGGGGTGGCTACGGAAACGGGGGAGGCTATGGCTGCGGAAACGGGGGAGGCTATGACGGCGGAAACGGGGGAGGCTATGGTGGCGGCTATGGAGGTGGATATGGTGGAAATCCCAACCGCAGAGCTTTCAACTTTAAAGGGAATGAGATTAGCAACAACGAGGGCCCAGTTAATGGATTTAACAACTTTGGCAACAGGCGTGGCGGCGGCCCCTACAGTGGCGATTCTGAATTCGGCTTTGARAACAATAAAMTGAACGGGAACAAGGGCCMCRCTRRGGSATTTAACGACTTTGGCAACGAGTACT…	C/T	TATTTYCMCCTCTTTGTCTTATTTCCTC
130	529	SNP	C	T	0.267	30	0	-	0	8	0	AGGTTTTTACAGCCGCAGAGCGAGAAATCATTTCGAGGGCTAAAAGCGAAGAATCTCAGAAGCTTCAAAAATGGTGGTGCCGAAGAAGACGAAGAAGACCCATGAGAGCATCAACACCAGGCTCGCTCTGGTGATGAAGAGTGGCAAGTACACTCTGGGGTACAAGACAGTCATCGACTCTCTTCGTAACTCCAAAGGGAAGTTGATTATAATTTCTAACAACTGCCCTCCTCTGCGAAAGTCTGAAATCGAATACTACGCTATGCTTGCCAAGGTTGGAGTTCACCACTACAATGGAAACAATGTTGATCTGGGTACAGCATGTGGAAAGTATTTCCGAGTTTCATGCCTTAGCATCATTGATGCAGGTGATTCGGATATTATCAAGACGCTGCCTGG…	C/T	TCTTTTCACCACCAATGAAGTACTCTTTTATATTCTATATGACGATGCTGTCTTTGTTATCTTTGTAGTGACATGATGCATGGTGTTTTGAGAATCATTTAAAGTTAATTTTTGTTGTACTAGAGAATTCACATTTTGGGGGTTTCCTTCGGTTTTTTCGTATTATTATTCATCGTCTMCAAAACTTTACTGAAATGGATGCAGATTGCTCAATCATCTCCTCCATTAAATTGTCATCG
130	578	SNP	T	C	0.206	68	0	14	0	-	0	AGGTTTTTACAGCCGCAGAGCGAGAAATCATTTCGAGGGCTAAAAGCGAAGAATCTCAGAAGCTTCAAAAATGGTGGTGCCGAAGAAGACGAAGAAGACCCATGAGAGCATCAACACCAGGCTCGCTCTGGTGATGAAGAGTGGCAAGTACACTCTGGGGTACAAGACAGTCATCGACTCTCTTCGTAACTCCAAAGGGAAGTTGATTATAATTTCTAACAACTGCCCTCCTCTGCGAAAGTCTGAAATCGAATACTACGCTATGCTTGCCAAGGTTGGAGTTCACCACTACAATGGAAACAATGTTGATCTGGGTACAGCATGTGGAAAGTATTTCCGAGTTTCATGCCTTAGCATCATTGATGCAGGTGATTCGGATATTATCAAGACGCTGCCTGG…	T/C	GCTGTCTTTGTTATCTTTGTAGTGACATGATGCATGGTGTTTTGAGAATCATTTAAAGTTAATTTTTGTTGTACTAGAGAATTCACATTTTGGGGGTTTCCTTCGGTTTTTTCGTATTATTATTCATCGTCTMCAAAACTTTACTGAAATGGATGCAGATTGCTCAATCATCTCCTCCATTAAATTGTCATCG
137	360	SNP	M	A	0.362	199	71	0	0	0	1	GCAGACACCAGCTAGTGGCTACCGGGGGTCGCATGTAAATAGTGTCGTTTTTTCATTTCTGCGTTTGTCACGTGCCTTGGTGGTGGTTCGGACTGGACTGGATTGTTTTGTGATTAGGTTGTGTCGTTTTAATTTTTGTAAGTAATGTAAGGCCTTGTTTGGCTTTCTGTGAGAGAGAGAGAGAGAAAGAGCTCACTGTCTTTAAGCATTATTAATTATGCATGTATAATGTGTGTGTAGTGTTGTTTAAGTCAGGCACGGTGGATGACTCCTTGTTTAGT	C/A	AAGATCTAACCGTGAGCTGCTTTCCAATTTTATCATCAAATAAATAAAAATATCCTTCTGTTAATTTACTAATGATCCATTTAAA
139	134	SNP	T	G	0.263	57	0	0	15	-	0	CGGTTAGYRGTTGTATGTGCCGATTGTCTCTTGTTTCTATACAAGATATTATGCAGTCGTTCTTGTAGTTCACATTCATATCAGTGTCCTGTCTTAGTGTGTATGCTTGTG	T/G	TTGTGGACTTGGATTGTCATGTTAGATGAGTCATGTGGCAAAAGCTCGTAGGGTATGTTTGGTACATGGTATTAGACTCTGGATATGAGTAAATAGTCAATGTCAGTTGTTTGATGTCAACTTGTATTATTTAATTACTGGACTATATTAAACGGATTAAGTTTTTAATACTCTC
148	338	SNP	S	C	0.46	50	0	23	0	0	0	CGGAGGTGGCCGCTGACTCCGTGCCAACACCACCGTCCCCAGTCAAGGAAGCCGTCGCGGTGTGAATATGATGATGATGGCAAATTGGTAATTCCATAAATAGTTTATAATTAAAAAAAaTGTTGCCTTTGGATGATGGGCACCTTGTGACTGTGTTGTGGATTCGTGATAAAATAAGCTTATATCGGACGCTGTGGTATGTATTTATCATTTTACGACTAAAATATTGGCTCTTGCTCGTTCTCTATATATTATCTGAATATGATACATTTGGGC	G/C	GTTGTTGTACTCTATTATATATTTCTGTAATTGTTTTTACCTTAATGCTGATGAATGGGTTCAATTTAGCATACACATAaTGCATATATATGTAaCATACATTGAGTTTATACCCTTACTACTT
149	46	SNP	G	A	0.235	17	4	0	-	0	0	AAATTAAGTTTTCTTWATTTTaCTTTaGTTTTaCTTTTaCTGTT	G/A	AGTCTTTGTTTYTGTTWWGTYTTTGTTTTTGTTTTGTTAWGTTAGTTTATKTATTTATTTACGTGGTRTGGTTAGTTAGTTTATTTCTGAGTGTTAAAACACATTttTTTATTTCAAACATTRCAWACAARGAAACAAAMMAAAACAAAWYT
149	54	SNP	G	C	0.296	27	0	8	-	0	0	AAATTAAGTTTTCTTWATTTTaCTTTaGTTTTaCTTTTaCTGTTGAGTCTTT	G/C	TTTYTGTTWWGTYTTTGTTTTTGTTTTGTTAWGTTAGTTTATKTATTTATTTACGTGGTRTGGTTAGTTAGTTTATTTCTGAGTGTTAAAACACATTttTTTATTTCAAACATTRCAWACAARGAAACAAAMMAAAACAAAWYT
149	59	SNP	Y	T	0.612	49	5	0	7	13	5	AAATTAAGTTTTCTTWATTTTaCTTTaGTTTTaCTTTTaCTGTTGAGTCTTTGTTT	C/T	TGTTWWGTYTTTGTTTTTGTTTTGTTAWGTTAGTTTATKTATTTATTTACGTGGTRTGGTTAGTTAGTTTATTTCTGAGTGTTAAAACACATTttTTTATTTCAAACATTRCAWACAARGAAACAAAMMAAAACAAAWYT
149	65	SNP	W	A	0.49	49	17	1	6	0	0	AAATTAAGTTTTCTTWATTTTaCTTTaGTTTTaCTTTTaCTGTTGAGTCTTTGTTTYTGTT	A/T	WGTYTTTGTTTTTGTTTTGTTAWGTTAGTTTATKTATTTATTTACGTGGTRTGGTTAGTTAGTTTATTTCTGAGTGTTAAAACACATTttTTTATTTCAAACATTRCAWACAARGAAACAAAMMAAAACAAAWYT
149	66	SNP	W	A	0.49	49	23	0	0	0	1	AAATTAAGTTTTCTTWATTTTaCTTTaGTTTTaCTTTTaCTGTTGAGTCTTTGTTTYTGTTW	A/T	GTYTTTGTTTTTGTTTTGTTAWGTTAGTTTATKTATTTATTTACGTGGTRTGGTTAGTTAGTTTATTTCTGAGTGTTAAAACACATTttTTTATTTCAAACATTRCAWACAARGAAACAAAMMAAAACAAAWYT
149	70	SNP	Y	C	0.42	50	0	21	0	0	0	AAATTAAGTTTTCTTWATTTTaCTTTaGTTTTaCTTTTaCTGTTGAGTCTTTGTTTYTGTTWWGT	C/T	TTTGTTTTTGTTTTGTTAWGTTAGTTTATKTATTTATTTACGTGGTRTGGTTAGTTAGTTTATTTCTGAGTGTTAAAACACATTttTTTATTTCAAACATTRCAWACAARGAAACAAAMMAAAACAAAWYT
149	75	SNP	T	C	0.347	49	0	11	0	-	6	AAATTAAGTTTTCTTWATTTTaCTTTaGTTTTaCTTTTaCTGTTGAGTCTTTGTTTYTGTTWWGTYT	T/C	TGTTTTTGTTTTGTTAWGTTAGTTTATKTATTTATTTACGTGGTRTGGTTAGTTAGTTTATTTCTGAGTGTTAAAACACATTttTTTATTTCAAACATTRCAWACAARGAAACAAAMMAAAACAAAWYT
149	88	SNP	T	G	0.246	61	0	0	15	-	0	AAATTAAGTTTTCTTWATTTTaCTTTaGTTTTaCTTTTaCTGTTGAGTCTTTGTTTYTGTTWWGTYTTTGTTTTTGT	T/G	TTGTTAWGTTAGTTTATKTATTTATTTACGTGGTRTGGTTAGTTAGTTTATTTCTGAGTGTTAAAACACATTttTTTATTTCAAACATTRCAWACAARGAAACAAAMMAAAACAAAWYT
149	96	SNP	W	T	0.415	135	0	0	0	56	0	AAATTAAGTTTTCTTWATTTTaCTTTaGTTTTaCTTTTaCTGTTGAGTCTTTGTTTYTGTTWWGTYTTTGTTTTTGTTTTGTTA	A/T	GTTAGTTTATKTATTTATTTACGTGGTRTGGTTAGTTAGTTTATTTCTGAGTGTTAAAACACATTttTTTATTTCAAACATTRCAWACAARGAAACAAAMMAAAACAAAWYT
149	110	SNP	K	G	0.431	153	0	0	66	0	0	AAATTAAGTTTTCTTWATTTTaCTTTaGTTTTaCTTTTaCTGTTGAGTCTTTGTTTYTGTTWWGTYTTTGTTTTTGTTTTGTTAWGTTAGTTTAT	T/G	TATTTATTTACGTGGTRTGGTTAGTTAGTTTATTTCTGAGTGTTAAAACACATTttTTTATTTCAAACATTRCAWACAARGAAACAAAMMAAAACAAAWYT
149	130	SNP	R	G	0.38	158	0	0	52	8	0	AAATTAAGTTTTCTTWATTTTaCTTTaGTTTTaCTTTTaCTGTTGAGTCTTTGTTTYTGTTWWGTYTTTGTTTTTGTTTTGTTAWGTTAGTTTATKTATTTATTTACGTGGT	A/G	TGGTTAGTTAGTTTATTTCTGAGTGTTAAAACACATTttTTTATTTCAAACATTRCAWACAARGAAACAAAMMAAAACAAAWYT
149	221	SNP	A	G	0.285	151	-	0	23	20	0	AAATTAAGTTTTCTTWATTTTaCTTTaGTTTTaCTTTTaCTGTTGAGTCTTTGTTTYTGTTWWGTYTTTGTTTTTGTTTTGTTAWGTTAGTTTATKTATTTATTTACGTGGTRTGGTTAGTTAGTTTATTTCTGAGTGTTAAAACACATTttTTTATTTCAAAC	A/G	TTRCAWACAARGAAACAAAMMAAAACAAAWYT
149	224	SNP	T	C	0.26	150	0	39	0	-	0	AAATTAAGTTTTCTTWATTTTaCTTTaGTTTTaCTTTTaCTGTTGAGTCTTTGTTTYTGTTWWGTYTTTGTTTTTGTTTTGTTAWGTTAGTTTATKTATTTATTTACGTGGTRTGGTTAGTTAGTTTATTTCTGAGTGTTAAAACACATTttTTTATTTCAAACA	T/C	TRCAWACAARGAAACAAAMMAAAACAAAWYT
149	226	SNP	R	A	0.416	149	61	0	0	1	0	AAATTAAGTTTTCTTWATTTTaCTTTaGTTTTaCTTTTaCTGTTGAGTCTTTGTTTYTGTTWWGTYTTTGTTTTTGTTTTGTTAWGTTAGTTTATKTATTTATTTACGTGGTRTGGTTAGTTAGTTTATTTCTGAGTGTTAAAACACATTttTTTATTTCAAACATT	A/G	CAWACAARGAAACAAAMMAAAACAAAWYT
150	134	SNP	G	A	0.25	28	7	0	-	0	0	AAGAACAAACCAAGCACCAgTcAtCTCTaGCTGAGAAGGCTTACCATGAACAACTCTCAGTGGCTGAAATCACCAACAGTGCATTTGAGCCCTCGTCTATGATGGCCAAGTGTGACCCTCGCCACG	G/A	CAAATACATGGCTTGCTGCCTTATGTACCGTGGTGATGTTGTGCCCAAGGATGTKAATGCTGCTGTTGCCACCATCAAGACCAAGCGCACCATTCAGTTTGTGGACTGGTGCCCTACTGGATTCAAGTGCGGTATCAACTACCAGCCACCCACTGTTGTCCCAGGAGGTGACCTTGCCAAGGTTCAGAGGGCTGTGTGCATGATCTCCAACTCTACCAGCGTTGCTGAGGTGTTCTCCAGAATTGACCACAAGTTTGATCTGATGTATGCCAAGCGTGCCTTTGTKCACTGGTATGTGGGYGAGGGTATGGAGGAAGGAGAGTTCTCTGAAGCCCGTGAGGATCTCGCTGCCCTTGAGAAGGATTATGAAGAAGTCGGTGCCGAGTCTGCCGAGGGTGA…
150	203	SNP	K	G	0.448	29	0	0	13	0	0	AAGAACAAACCAAGCACCAgTcAtCTCTaGCTGAGAAGGCTTACCATGAACAACTCTCAGTGGCTGAAATCACCAACAGTGCATTTGAGCCCTCGTCTATGATGGCCAAGTGTGACCCTCGCCACGGCAAATACATGGCTTGCTGCCTTATGTACCGTGGTGATGTTGTGCCCAAGGATGT	T/G	AATGCTGCTGTTGCCACCATCAAGACCAAGCGCACCATTCAGTTTGTGGACTGGTGCCCTACTGGATTCAAGTGCGGTATCAACTACCAGCCACCCACTGTTGTCCCAGGAGGTGACCTTGCCAAGGTTCAGAGGGCTGTGTGCATGATCTCCAACTCTACCAGCGTTGCTGAGGTGTTCTCCAGAATTGACCACAAGTTTGATCTGATGTATGCCAAGCGTGCCTTTGTKCACTGGTATGTGGGYGAGGGTATGGAGGAAGGAGAGTTCTCTGAAGCCCGTGAGGATCTCGCTGCCCTTGAGAAGGATTATGAAGAAGTCGGTGCCGAGTCTGCCGAGGGTGAGGATGATGAAGGGGAGGATTACTAAGAAGTCAGATTGAAGTTTGAACTTATCCTT…
150	466	SNP	K	T	0.357	28	0	0	0	10	0	AAGAACAAACCAAGCACCAgTcAtCTCTaGCTGAGAAGGCTTACCATGAACAACTCTCAGTGGCTGAAATCACCAACAGTGCATTTGAGCCCTCGTCTATGATGGCCAAGTGTGACCCTCGCCACGGCAAATACATGGCTTGCTGCCTTATGTACCGTGGTGATGTTGTGCCCAAGGATGTKAATGCTGCTGTTGCCACCATCAAGACCAAGCGCACCATTCAGTTTGTGGACTGGTGCCCTACTGGATTCAAGTGCGGTATCAACTACCAGCCACCCACTGTTGTCCCAGGAGGTGACCTTGCCAAGGTTCAGAGGGCTGTGTGCATGATCTCCAACTCTACCAGCGTTGCTGAGGTGTTCTCCAGAATTGACCACAAGTTTGATCTGATGTATGCCA…	T/G	CACTGGTATGTGGGYGAGGGTATGGAGGAAGGAGAGTTCTCTGAAGCCCGTGAGGATCTCGCTGCCCTTGAGAAGGATTATGAAGAAGTCGGTGCCGAGTCTGCCGAGGGTGAGGATGATGAAGGGGAGGATTACTAAGAAGTCAGATTGAAGTTTGAACTTATCCTTTGTTGTWATGCTTTGTATGTCTTTTTCTGTCATGTGGTGATGCCTATAAGACTTGTGTGYTAATGGTTTTCATTCTATATGCAATGTGATGATATATGGTTAGaCTCGTGTGATGTTTTGCTATTCCCAGTTCTTGTTTAAAAT
150	486	SNP	Y	C	0.37	27	0	10	0	0	0	AAGAACAAACCAAGCACCAgTcAtCTCTaGCTGAGAAGGCTTACCATGAACAACTCTCAGTGGCTGAAATCACCAACAGTGCATTTGAGCCCTCGTCTATGATGGCCAAGTGTGACCCTCGCCACGGCAAATACATGGCTTGCTGCCTTATGTACCGTGGTGATGTTGTGCCCAAGGATGTKAATGCTGCTGTTGCCACCATCAAGACCAAGCGCACCATTCAGTTTGTGGACTGGTGCCCTACTGGATTCAAGTGCGGTATCAACTACCAGCCACCCACTGTTGTCCCAGGAGGTGACCTTGCCAAGGTTCAGAGGGCTGTGTGCATGATCTCCAACTCTACCAGCGTTGCTGAGGTGTTCTCCAGAATTGACCACAAGTTTGATCTGATGTATGCCA…	C/T	GAGGGTATGGAGGAAGGAGAGTTCTCTGAAGCCCGTGAGGATCTCGCTGCCCTTGAGAAGGATTATGAAGAAGTCGGTGCCGAGTCTGCCGAGGGTGAGGATGATGAAGGGGAGGATTACTAAGAAGTCAGATTGAAGTTTGAACTTATCCTTTGTTGTWATGCTTTGTATGTCTTTTTCTGTCATGTGGTGATGCCTATAAGACTTGTGTGYTAATGGTTTTCATTCTATATGCAATGTGATGATATATGGTTAGaCTCGTGTGATGTTTTGCTATTCCCAGTTCTTGTTTAAAAT
150	679	SNP	W	A	0.48	98	46	0	0	0	1	AAGAACAAACCAAGCACCAgTcAtCTCTaGCTGAGAAGGCTTACCATGAACAACTCTCAGTGGCTGAAATCACCAACAGTGCATTTGAGCCCTCGTCTATGATGGCCAAGTGTGACCCTCGCCACGGCAAATACATGGCTTGCTGCCTTATGTACCGTGGTGATGTTGTGCCCAAGGATGTKAATGCTGCTGTTGCCACCATCAAGACCAAGCGCACCATTCAGTTTGTGGACTGGTGCCCTACTGGATTCAAGTGCGGTATCAACTACCAGCCACCCACTGTTGTCCCAGGAGGTGACCTTGCCAAGGTTCAGAGGGCTGTGTGCATGATCTCCAACTCTACCAGCGTTGCTGAGGTGTTCTCCAGAATTGACCACAAGTTTGATCTGATGTATGCCA…	A/T	ATGCTTTGTATGTCTTTTTCTGTCATGTGGTGATGCCTATAAGACTTGTGTGYTAATGGTTTTCATTCTATATGCAATGTGATGATATATGGTTAGaCTCGTGTGATGTTTTGCTATTCCCAGTTCTTGTTTAAAAT
150	746	SNP	Y	C	0.46	137	0	63	0	0	0	AAGAACAAACCAAGCACCAgTcAtCTCTaGCTGAGAAGGCTTACCATGAACAACTCTCAGTGGCTGAAATCACCAACAGTGCATTTGAGCCCTCGTCTATGATGGCCAAGTGTGACCCTCGCCACGGCAAATACATGGCTTGCTGCCTTATGTACCGTGGTGATGTTGTGCCCAAGGATGTKAATGCTGCTGTTGCCACCATCAAGACCAAGCGCACCATTCAGTTTGTGGACTGGTGCCCTACTGGATTCAAGTGCGGTATCAACTACCAGCCACCCACTGTTGTCCCAGGAGGTGACCTTGCCAAGGTTCAGAGGGCTGTGTGCATGATCTCCAACTCTACCAGCGTTGCTGAGGTGTTCTCCAGAATTGACCACAAGTTTGATCTGATGTATGCCA…	C/T	TAATGGTTTTCATTCTATATGCAATGTGATGATATATGGTTAGaCTCGTGTGATGTTTTGCTATTCCCAGTTCTTGTTTAAAAT
151	314	SNP	W	T	0.384	216	0	0	0	82	1	CTGCCATCTAGACACATCAGAATAGGAACCCAAAGCATTTGTCCTTCCAAATCCTCAAAGTTAAGCCCGGAACCATTCCCATCTGCCATTTCCTTCCCACTGATCAGATTGTCTGGGTTCCGAACCACAAAACTGCATGATCATCACTTAGCACCGTACGTATAATAAGCTTGCAACCCTGTATAATTATCTCCCTACTTATTTCTGCCTCTTCAaTGTGGTGTAAGATATATGATGAGAtG	A/T	agtTTTTGGGATTAGTGRTCGGGTTGCCTAAAAAACACAGATTACAGAAACTGCTTGAAATTAACYCGATCATGTTTTCTCTTGTAACTATRTAGACTTCAACTTGTACTCATAAAGCATGCTATATTTATGAAGAGATATTAATCTATATATATTTTTTTATCAAAAAAAAAAAANAAAAAAAAT
151	336	SNP	R	A	0.394	241	95	0	0	0	0	CTGCCATCTAGACACATCAGAATAGGAACCCAAAGCATTTGTCCTTCCAAATCCTCAAAGTTAAGCCCGGAACCATTCCCATCTGCCATTTCCTTCCCACTGATCAGATTGTCTGGGTTCCGAACCACAAAACTGCATGATCATCACTTAGCACCGTACGTATAATAAGCTTGCAACCCTGTATAATTATCTCCCTACTTATTTCTGCCTCTTCAaTGTGGTGTAAGATATATGATGAGAtGWagtTTTTGGGATTAGTG	A/G	TCGGGTTGCCTAAAAAACACAGATTACAGAAACTGCTTGAAATTAACYCGATCATGTTTTCTCTTGTAACTATRTAGACTTCAACTTGTACTCATAAAGCATGCTATATTTATGAAGAGATATTAATCTATATATATTTTTTTATCAAAAAAAAAAAANAAAAAAAAT
151	393	SNP	Y	C	0.442	206	0	91	0	0	0	CTGCCATCTAGACACATCAGAATAGGAACCCAAAGCATTTGTCCTTCCAAATCCTCAAAGTTAAGCCCGGAACCATTCCCATCTGCCATTTCCTTCCCACTGATCAGATTGTCTGGGTTCCGAACCACAAAACTGCATGATCATCACTTAGCACCGTACGTATAATAAGCTTGCAACCCTGTATAATTATCTCCCTACTTATTTCTGCCTCTTCAaTGTGGTGTAAGATATATGATGAGAtGWagtTTTTGGGATTAGTGRTCGGGTTGCCTAAAAAACACAGATTACAGAAACTGCTTGAAATTAAC	C/T	CGATCATGTTTTCTCTTGTAACTATRTAGACTTCAACTTGTACTCATAAAGCATGCTATATTTATGAAGAGATATTAATCTATATATATTTTTTTATCAAAAAAAAAAAANAAAAAAAAT
151	429	SNP	R	A	0.398	161	64	0	0	0	0	CTGCCATCTAGACACATCAGAATAGGAACCCAAAGCATTTGTCCTTCCAAATCCTCAAAGTTAAGCCCGGAACCATTCCCATCTGCCATTTCCTTCCCACTGATCAGATTGTCTGGGTTCCGAACCACAAAACTGCATGATCATCACTTAGCACCGTACGTATAATAAGCTTGCAACCCTGTATAATTATCTCCCTACTTATTTCTGCCTCTTCAaTGTGGTGTAAGATATATGATGAGAtGWagtTTTTGGGATTAGTGRTCGGGTTGCCTAAAAAACACAGATTACAGAAACTGCTTGAAATTAACYCGATCATGTTTTCTCTTGTAACTAT	A/G	TAGACTTCAACTTGTACTCATAAAGCATGCTATATTTATGAAGAGATATTAATCTATATATATTTTTTTATCAAAAAAAAAAAANAAAAAAAAT
154	72	SNP	W	T	0.429	28	0	0	0	12	0	CCGGACTGGCTCATCAGATTTCCGCAGGGGAAATCTTATATAAATATAATAATAGTTGTAAAAACTTACC	A/T	ATTGTCACTATAGCTATGGTTTGTTGGTCATACTGTTTTATATGTTATAGTTTTTGGTCGTCATTGTTAGGCATCCAGTCCCAGAATCGGGTGCTTGACAGGCGGCGGCGATGTTATAGCATACGGAGTCCTTGTACTTCGGTTTACCCCAGGCGGCTAAATATTTTTGTGATTGGTTCTGCTACTCTGGATTTGTATTAAAAAAACTATGTTGTATTTTCGTAATGATTCTATATCCTTTTGGTATTTCACATTTCCTCTCATGTGCTTTATCCTGTTGTGGTATATGAATTTTGATGCCGCATGTTTGTTG
162	354	SNP	R	A	0.5	12	6	0	0	0	0	GCCGGTGGTCCAGATGTCGGTGGTGGCATGGATGAAGATGTTCCTCCTGCTGGTGGCAGCGGTGCTGGTCCCAAGATCGAGGAAGTTGATTAAGTTGTTTTTGTGGCTGTGTTTTGAAGAAAATGGTGGGGGTTGTCAGCTGGTTAAGTTCTTATTATTTTTTTAAAAGTATTTCGGTCTGTTAGTTAAGGTTTGAACTCCGTAAACGTCTGTTAAATCTCCAAGATCCGTGTACGGTCATCTTGGTCATTTTGTTGATAATGTTGTGTTTCAATTTTACCAATTAAGCCTATTTTCCTTATAATTAA	A/G	ATCTCTTGGGTTTTTTGATTGGATCAATTCAATAATTTAGACATCGTCATTATTTCACCCG
163	385	SNP	A	T	0.278	18	-	0	0	5	0	GGAGAAGATCATCCTTAAGCCGCTCCCGGAAACTGTGTCAGAGACTGAGCCGCCAATCTTCCCACCAAGAACTTTTGCTGAGCATATTCAGCACAAGTTGTTCAGGAAGAGTCAAGAGGCTCTGCTCAACAAGTGAAGCTGCTTATATTAGTTATCATATTGTTGTGAAATTATGATATTTATGAAGCCAATTTATGGCCTAGTTTGGATGATATATCTTGGTTGTCATGATGTCTGCTCTTCTAGCTACTGTCTACCTGCTTTGTTGAATAATATTTATTTTATTTCCCTTGTTCCTGTGATTAATGGCTATTTCTAGTCCATATCTC	A/T	TTATATGGGTGGTCTCATTTTTCTTATTTCTAGGCCAGATCTCATCTTCAAGTTTGGTATATATAAGTGCTTCA
164	259	SNP	M	C	0.429	35	0	15	0	0	0	TGGGTACGCACCACCGCCGCAGGCTGGGTACGGTTACCCGCCTCAGTCAGGCTATGGGTACCCGCCGCAGCAAGGTGTGAAGCCGCAGAAGCCTAAGAGGGGAGGAGGTAACATGGCGCTTGGCATGGGAGCTGGACTGTTGGGTGGTTTGCTGATTGGAGATATGATTGGAGATGTTGGTGAGATGGCTGCCTATGATTCTGGGTATGATGCTGGGTTTGGTGGTGATGACTTTGG	C/A	GGTGGCTTTGATTTCTAGTAATTTTTGGTGTTTGGGGTTTGTTTAATTTGTTGGTTTCGGCTTTTATGTAGTTTTAGTTTAATGATGAGTACATACAGATGTTAACGGAGGTTTGAGGGTTATGTCTAAATAATCAATGAATTTTATGCCTTCTTGGTTGTACATGTTTTCACTGCCCTTCCCATGGTGGGTGGATGCTTTTAGATTAGACTTCATATGCTTTGC
165	73	SNP	R	A	0.375	16	6	0	0	0	0	GACTAGACTGGTGTTTTTGCCCTGCATGAGAAGCACGAGTCAAAGAAAGACCCAGAGCATGCTCACAG	A/G	CACAAGATAGAGGAGGAGATTGCTGCAGCAGCTGCAGTTGGGTCTGGTGGGTTTGCCTTCCATGAGCATCATGAGAAGAAAGAGACAAAGGAAGAAGAGGAAGAGTCTCATGGAAAGAAGCACCACCATCTCTTCTAAATCTACAAATAAATACTATATTTTATATTTATATATTGTGATTTTACTTATCTGTTATGAGTGAGGTTTGATCTCAACAATGTTATAATTGTTGAGTGCTTATGTGTGCTTGTTATATGAGTGCTATGTATCTATCTATTTCTCATTGTTGATAATAAATAATATCGTTTACTTGGTGTTAATTAATTTCTAA
166	417	SNP	G	A	0.266	94	25	0	-	0	0	AGCAACTCTATATAAAAAACCAAACACTCTACACTCTCTAGTTCCTGTCAAACAACACAAAGCAGTTGAATTTTTtATTCAAAGTTCCTCTACATTTTTCCTCAGAAGAAGAAGAAAAAAAAAACTCCATTAGAATGGGCACAGCAACTTTCGTTGACATCATTATAGCCATCCTCTTGCCTCCTCTTGGTGTCTTCCTCAAGTTTGGCTGCGAAGCGGAATTTTGGATCTGTTTGATTTTGACTCTCTTTGGTTATCTCCCTGGTATCATCTATGCCATCTATATCCTCACCAAGTGATCCTTCAACAATTTCTGTGGTAGGGATGTGAAGGGCA	G/A	CTCTGTGTGTGTgTTTtGTTTCTGTATGAAGGGCTTGTATTTTCAATTGTTCATGTATAGAACTAATTAATTATCTGGTGTATGTACCAAAGGGATTGTTCATTTGTTTTTTTTCTGTTTTTTtAATGGGATTTTAATAAGAAATATCAGAGGCCTCATATTTGACTCACATTCCATTTGCTTTGCAGAATGAATGAACTCTCTACCCTATTTTTCTC
166	498	SNP	G	C	0.243	103	0	25	-	0	0	AGCAACTCTATATAAAAAACCAAACACTCTACACTCTCTAGTTCCTGTCAAACAACACAAAGCAGTTGAATTTTTtATTCAAAGTTCCTCTACATTTTTCCTCAGAAGAAGAAGAAAAAAAAAACTCCATTAGAATGGGCACAGCAACTTTCGTTGACATCATTATAGCCATCCTCTTGCCTCCTCTTGGTGTCTTCCTCAAGTTTGGCTGCGAAGCGGAATTTTGGATCTGTTTGATTTTGACTCTCTTTGGTTATCTCCCTGGTATCATCTATGCCATCTATATCCTCACCAAGTGATCCTTCAACAATTTCTGTGGTAGGGATGTGAAGGGCAGCTCTGTGTGTGTgTTTtGTTTCTGTATGAAGGGCTTGTATTTTCAATTGTTCATGTATA	G/C	AACTAATTAATTATCTGGTGTATGTACCAAAGGGATTGTTCATTTGTTTTTTTTCTGTTTTTTtAATGGGATTTTAATAAGAAATATCAGAGGCCTCATATTTGACTCACATTCCATTTGCTTTGCAGAATGAATGAACTCTCTACCCTATTTTTCTC
168	118	SNP	K	T	0.455	11	0	0	0	5	0	AGACGTTTACCAGAGCCATGCGGTGCTCGCACTGCAGGAGGMAGaCTaGAaGGaCTTAaCCTTGTGGGTCTGTTTGAGGACACCAACCTTTGTGCCATCCATGCCAAGCG	T/G	GTTACCATCATGCCGAAGGATATCCAGCTGGCTAGGAGGATCAGGGGTGAACGTGCTTAAGTGACCTGCCTCTGCAATGAAGATGGGGGGTTGGTTGTGTGGggTGGCTGCAGATGGATGGGGTTGATATGTAAAATGCTTAATTGGGAAAGAAAGGAGGTGTTTTGTTTGGTACTGTTATTATTAAGTCAGATCAGATAGATAGGCGGTAGGTTTGGTACAAGTTTGTAGTGAATATCCTTATAGGCAAACACTCTTATGAATTGATGTGCTTTTGGGTGTTTTGTTTCTTAGATTGAGGAACCTTCAATTTGTTGGTCCACACTTAATTGTGTTTTTGTTATTTTGGTTGTCTGCAGCCTCACTAATGTGGTATGAACAATATTTCATCTAATTTAG…
169	400	SNP	G	T	0.231	39	0	0	-	9	0	CGGCGGCCAGTGTTGCAGTCTCAACCTTTGGACAATCAGAGAATGGATTCCACTATAAAGCATGCTGTGGTGGTGAAAGTTATGGGTCGGACTGGGTCTCGAGGGCAGGTGACTCAAGTGCGAGTCAAGTTTCTGGATGACCAGAATCGGTTCATTATGAGGAATGTCAAGGGGCCAGTGAGGGAGGGGGATATCCTGACCTTGCTCGAGTCTGAGAGGGAAGCAAGAAGGTTGCGTTGATTGGAGATGGGTCTTCTTTGGTGAAGCTCCTACCTCTCCCTGTTTGATGTTTTGGTTACTCGCATAAGACTGTTGTTTGTGTTGGTGCAGTGCAGGGCAGTTGTGTTGCCAATTTATGCACTCATTTT	G/T	TCTGTTTATTTATCATGACTCTGAGTGTGTGTGTGTGTTATTAGCTGATGGAATTTCTAGTATATGTCTGGTTAATAGTTGAACATGGTGGATGTGTCTGTTTAGTTTGGATCCTGCAACTTTATATGGATTACTATTTTATTTCACATGAATTTTATTTCACATGAATTTTATTTC
169	401	SNP	T	G	0.333	39	0	0	9	-	4	CGGCGGCCAGTGTTGCAGTCTCAACCTTTGGACAATCAGAGAATGGATTCCACTATAAAGCATGCTGTGGTGGTGAAAGTTATGGGTCGGACTGGGTCTCGAGGGCAGGTGACTCAAGTGCGAGTCAAGTTTCTGGATGACCAGAATCGGTTCATTATGAGGAATGTCAAGGGGCCAGTGAGGGAGGGGGATATCCTGACCTTGCTCGAGTCTGAGAGGGAAGCAAGAAGGTTGCGTTGATTGGAGATGGGTCTTCTTTGGTGAAGCTCCTACCTCTCCCTGTTTGATGTTTTGGTTACTCGCATAAGACTGTTGTTTGTGTTGGTGCAGTGCAGGGCAGTTGTGTTGCCAATTTATGCACTCATTTTG	T/G	CTGTTTATTTATCATGACTCTGAGTGTGTGTGTGTGTTATTAGCTGATGGAATTTCTAGTATATGTCTGGTTAATAGTTGAACATGGTGGATGTGTCTGTTTAGTTTGGATCCTGCAACTTTATATGGATTACTATTTTATTTCACATGAATTTTATTTCACATGAATTTTATTTC
170	128	SNP	M	C	0.462	13	0	6	0	0	0	ACTGGAGGCAGCAGCATGGGGAGATTCAGAAGGAGGTCGGCATCGGATGCATACGAGAAGGCAAGCCAGGTTGGTGGAGGAGGAGCAAGGAGCAGCCCCCGTTCTCCTTTCGACGTGTGAC	C/A	ATAGGACGACATGTAGTGATATAATTAAGCCCTTTCTTTGCTGAGTTTGGGTGTTGCTGGGTGGTGSTGTGCTGTTTGTTGTTTTSAAGCTATATATATATGTATTGTATGTGCTATATATATATATATATATATGTAGAGAGAAAGAGAGAGGGAGGGAGAGAGAGTAGTTTTGTATGTAAGATGTGAGAAATGYGGATGGAGTTGCTAATCTAATCTGCTATATGTATMWTGTATGTGTACATAGTGTTTGTTCTCTTGCAAGTTTGCTTTGGCATCTGAATGAATAAAAAAGTATTTATTTTTCTTGGCAGCWTGGCTGTTGTATTATTGT
170	201	SNP	S	C	0.429	14	0	6	0	0	0	ACTGGAGGCAGCAGCATGGGGAGATTCAGAAGGAGGTCGGCATCGGATGCATACGAGAAGGCAAGCCAGGTTGGTGGAGGAGGAGCAAGGAGCAGCCCCCGTTCTCCTTTCGACGTGTGACMATAGGACGACATGTAGTGATATAATTAAGCCCTTTCTTTGCTGAGTTTGGGTGTTGCTGGGTGGTG	G/C	TGTGCTGTTTGTTGTTTTSAAGCTATATATATATGTATTGTATGTGCTATATATATATATATATATATGTAGAGAGAAAGAGAGAGGGAGGGAGAGAGAGTAGTTTTGTATGTAAGATGTGAGAAATGYGGATGGAGTTGCTAATCTAATCTGCTATATGTATMWTGTATGTGTACATAGTGTTTGTTCTCTTGCAAGTTTGCTTTGGCATCTGAATGAATAAAAAAGTATTTATTTTTCTTGGCAGCWTGGCTGTTGTATTATTGT
170	222	SNP	S	C	0.4	15	0	6	0	0	0	ACTGGAGGCAGCAGCATGGGGAGATTCAGAAGGAGGTCGGCATCGGATGCATACGAGAAGGCAAGCCAGGTTGGTGGAGGAGGAGCAAGGAGCAGCCCCCGTTCTCCTTTCGACGTGTGACMATAGGACGACATGTAGTGATATAATTAAGCCCTTTCTTTGCTGAGTTTGGGTGTTGCTGGGTGGTGSTGTGCTGTTTGTTGTTTT	G/C	AAGCTATATATATATGTATTGTATGTGCTATATATATATATATATATATGTAGAGAGAAAGAGAGAGGGAGGGAGAGAGAGTAGTTTTGTATGTAAGATGTGAGAAATGYGGATGGAGTTGCTAATCTAATCTGCTATATGTATMWTGTATGTGTACATAGTGTTTGTTCTCTTGCAAGTTTGCTTTGGCATCTGAATGAATAAAAAAGTATTTATTTTTCTTGGCAGCWTGGCTGTTGTATTATTGT
170	348	SNP	Y	T	0.351	74	0	0	0	26	0	ACTGGAGGCAGCAGCATGGGGAGATTCAGAAGGAGGTCGGCATCGGATGCATACGAGAAGGCAAGCCAGGTTGGTGGAGGAGGAGCAAGGAGCAGCCCCCGTTCTCCTTTCGACGTGTGACMATAGGACGACATGTAGTGATATAATTAAGCCCTTTCTTTGCTGAGTTTGGGTGTTGCTGGGTGGTGSTGTGCTGTTTGTTGTTTTSAAGCTATATATATATGTATTGTATGTGCTATATATATATATATATATATGTAGAGAGAAAGAGAGAGGGAGGGAGAGAGAGTAGTTTTGTATGTAAGATGTGAGAAATG	C/T	GGATGGAGTTGCTAATCTAATCTGCTATATGTATMWTGTATGTGTACATAGTGTTTGTTCTCTTGCAAGTTTGCTTTGGCATCTGAATGAATAAAAAAGTATTTATTTTTCTTGGCAGCWTGGCTGTTGTATTATTGT
170	394	SNP	M	A	0.379	124	47	0	0	0	0	ACTGGAGGCAGCAGCATGGGGAGATTCAGAAGGAGGTCGGCATCGGATGCATACGAGAAGGCAAGCCAGGTTGGTGGAGGAGGAGCAAGGAGCAGCCCCCGTTCTCCTTTCGACGTGTGACMATAGGACGACATGTAGTGATATAATTAAGCCCTTTCTTTGCTGAGTTTGGGTGTTGCTGGGTGGTGSTGTGCTGTTTGTTGTTTTSAAGCTATATATATATGTATTGTATGTGCTATATATATATATATATATATGTAGAGAGAAAGAGAGAGGGAGGGAGAGAGAGTAGTTTTGTATGTAAGATGTGAGAAATGYGGATGGAGTTGCTAATCTAATCTGCTATATGTAT	C/A	WTGTATGTGTACATAGTGTTTGTTCTCTTGCAAGTTTGCTTTGGCATCTGAATGAATAAAAAAGTATTTATTTTTCTTGGCAGCWTGGCTGTTGTATTATTGT
170	395	SNP	W	T	0.369	122	0	0	0	45	0	ACTGGAGGCAGCAGCATGGGGAGATTCAGAAGGAGGTCGGCATCGGATGCATACGAGAAGGCAAGCCAGGTTGGTGGAGGAGGAGCAAGGAGCAGCCCCCGTTCTCCTTTCGACGTGTGACMATAGGACGACATGTAGTGATATAATTAAGCCCTTTCTTTGCTGAGTTTGGGTGTTGCTGGGTGGTGSTGTGCTGTTTGTTGTTTTSAAGCTATATATATATGTATTGTATGTGCTATATATATATATATATATATGTAGAGAGAAAGAGAGAGGGAGGGAGAGAGAGTAGTTTTGTATGTAAGATGTGAGAAATGYGGATGGAGTTGCTAATCTAATCTGCTATATGTATM	A/T	TGTATGTGTACATAGTGTTTGTTCTCTTGCAAGTTTGCTTTGGCATCTGAATGAATAAAAAAGTATTTATTTTTCTTGGCAGCWTGGCTGTTGTATTATTGT
174	317	SNP	M	A	0.382	34	13	0	0	0	0	ACTTGGTTCTGATaGTCTTCATTGCTGCCAACACACAGCAGACGCGCAACGATTTCATAAGCAACCCTMRAGCATTTGGGTTTTCTACATCAAAGATTGCATGCTGYGGACAGGGACCGTACAATGGGTTAGGATTGTGCACGGTGGCCTCAAACTTGTGCCCAAACAGAGACCAATACGCTTTCTGGGATGCGTTTCACCCATCAGAAAAGGCAAACAAACTGATCGTTCAGAACATTTTGACAGGGTCTACCAAGTACATGGACCCCATGAATCTCAGCAC	C/A	ATCTTAGCTTTGGATTCCAGGACCTAAACGACATCTKAATTTGTCGTTCCATGATCCATTTGAATTGGAACTATATAATTTATGAGTGCTTCAATATCATTGATCCTAGATCTATATATGTAAAATGCTACCAAATGTTTGTGTGTGYTGGAATTTCAAGTAATTAAAACTGATGGAGCTTTCGAGTTTCCTTGTTTCTAGTTTGTAATGGTTGATGGGCAAGTACCAATGAGCCTTTAGTCATTAGTTTTTAAACTTGTGTGATCTTGGTGTTATTTCTAGCTATTTTAACATCCTTTTGCMTCC
174	361	SNP	K	T	0.392	51	0	0	0	20	0	ACTTGGTTCTGATaGTCTTCATTGCTGCCAACACACAGCAGACGCGCAACGATTTCATAAGCAACCCTMRAGCATTTGGGTTTTCTACATCAAAGATTGCATGCTGYGGACAGGGACCGTACAATGGGTTAGGATTGTGCACGGTGGCCTCAAACTTGTGCCCAAACAGAGACCAATACGCTTTCTGGGATGCGTTTCACCCATCAGAAAAGGCAAACAAACTGATCGTTCAGAACATTTTGACAGGGTCTACCAAGTACATGGACCCCATGAATCTCAGCACMATCTTAGCTTTGGATTCCAGGACCTAAACGACATCT	T/G	AATTTGTCGTTCCATGATCCATTTGAATTGGAACTATATAATTTATGAGTGCTTCAATATCATTGATCCTAGATCTATATATGTAAAATGCTACCAAATGTTTGTGTGTGYTGGAATTTCAAGTAATTAAAACTGATGGAGCTTTCGAGTTTCCTTGTTTCTAGTTTGTAATGGTTGATGGGCAAGTACCAATGAGCCTTTAGTCATTAGTTTTTAAACTTGTGTGATCTTGGTGTTATTTCTAGCTATTTTAACATCCTTTTGCMTCC
174	495	SNP	Y	C	0.439	82	0	36	0	0	0	ACTTGGTTCTGATaGTCTTCATTGCTGCCAACACACAGCAGACGCGCAACGATTTCATAAGCAACCCTMRAGCATTTGGGTTTTCTACATCAAAGATTGCATGCTGYGGACAGGGACCGTACAATGGGTTAGGATTGTGCACGGTGGCCTCAAACTTGTGCCCAAACAGAGACCAATACGCTTTCTGGGATGCGTTTCACCCATCAGAAAAGGCAAACAAACTGATCGTTCAGAACATTTTGACAGGGTCTACCAAGTACATGGACCCCATGAATCTCAGCACMATCTTAGCTTTGGATTCCAGGACCTAAACGACATCTKAATTTGTCGTTCCATGATCCATTTGAATTGGAACTATATAATTTATGAGTGCTTCAATATCATTGATCCTAGATCTAT…	C/T	TGGAATTTCAAGTAATTAAAACTGATGGAGCTTTCGAGTTTCCTTGTTTCTAGTTTGTAATGGTTGATGGGCAAGTACCAATGAGCCTTTAGTCATTAGTTTTTAAACTTGTGTGATCTTGGTGTTATTTCTAGCTATTTTAACATCCTTTTGCMTCC
175	360	SNP	G	C	0.216	111	0	24	-	0	0	AGTGTATGTGGGAGCAGAGTATGGTTTAGAAAGGGTCCGTGGCACCAGAGACTGGAAGAATGCCATGATCGGGGGTGCTGTGACAGGGGCTCTAGTATCTGCAGCCACCAATAAGGGCAGGGATAAAGTTGTGGTGGATGCAATTACAGGAGGTGCCATTGCAACTGCTGTGGAGTTCATCAACTATCTCACCTGAACATGGAAGTATTAAATATTCTACCCGATCTCTCTGCAGATCCTGAAGAACTATGTAGTAGGTTTCTTGTGTCATTTTTCCCATGAAGTTGTTGCATTGTAAAACGAATGTTCGAGT	G/C	TTCTTCAACTAAACTACTGAAGGTTGATACAATGGATTATGAATCCCATCTTCAAATATTATCATTCTTGAGCAATATGTTAGATGCT
176	625	SNP	Y	T	0.426	47	0	0	0	20	0	TGGATGCAGAATCGGCTAAGGCTGAATGAGACAGAGGATCAGATCTTGAATTATGTCAATGAGCTCTGTGAACGACTTCCCAGTCCCAGTGGAGAATCAGTAGTTCAGTGTGACGCTCTATCCTCCTTACCCAGTGTATCATTTACCATTGGTGGTAAAGTATTTGACCTTGCCCCAGAGCAGTACGTTCTCAAAGTCGGGGAGGGAGTTGCAGCTCAATGCATCAGTGGGTTTATCGCTTTAGATGTCGCTCCTCCTCGAGGACCACTCTGGATTTTGGGGGATATTTTCATGGGTCGGTATCACACCGTGTTCGACTATGGGAACTCAACAGTTGGATTTGCAGAAGCAGCTTAGTTCTATATTTATTTTCTGTTTCCCCTGCTTATGTAAATAATC…	C/T	AATATATATGGGCTTGAAGTAGMCATATATTTGCCATACTAAATTCTCTTGGCC
179	68	SNP	C	G	0.292	24	0	-	7	0	0	AAAGAAAACGAAAAATTAAAACTAAAGAATCGGCGTTTGAAACAATAAAcTGAACGGGAACAAGAAC	C/G	ACGCTRRGGGATTTAACGACTTTGGCAACGAGYAMTGAATAGGAACAAGCTCTAASCATGCAAGCATGCATGTAATGGgAACAAGAAATCAGATaaTTGTCTAAAATAAGACCTGATYCAATATCTGAGTGGCTAGGCCTCTTTTTTATGTGTAAKGCTAATATMAAAAAATAAATTAGACAAAAGTTCTGAAAGGTTAAATTAATAGTTTCCTTTGGTATTTTGTTATAACCTGATAGCATCATAATCAAAGACGAAAaGAAAAGAAGAAAGCTCAATCACTTCAACAGCTTTTTCT
179	69	SNP	A	G	0.333	24	-	1	7	0	0	AAAGAAAACGAAAAATTAAAACTAAAGAATCGGCGTTTGAAACAATAAAcTGAACGGGAACAAGAACC	A/G	CGCTRRGGGATTTAACGACTTTGGCAACGAGYAMTGAATAGGAACAAGCTCTAASCATGCAAGCATGCATGTAATGGgAACAAGAAATCAGATaaTTGTCTAAAATAAGACCTGATYCAATATCTGAGTGGCTAGGCCTCTTTTTTATGTGTAAKGCTAATATMAAAAAATAAATTAGACAAAAGTTCTGAAAGGTTAAATTAATAGTTTCCTTTGGTATTTTGTTATAACCTGATAGCATCATAATCAAAGACGAAAaGAAAAGAAGAAAGCTCAATCACTTCAACAGCTTTTTCT
179	74	SNP	R	A	0.345	29	10	0	0	0	0	AAAGAAAACGAAAAATTAAAACTAAAGAATCGGCGTTTGAAACAATAAAcTGAACGGGAACAAGAACCACGCT	A/G	RGGGATTTAACGACTTTGGCAACGAGYAMTGAATAGGAACAAGCTCTAASCATGCAAGCATGCATGTAATGGgAACAAGAAATCAGATaaTTGTCTAAAATAAGACCTGATYCAATATCTGAGTGGCTAGGCCTCTTTTTTATGTGTAAKGCTAATATMAAAAAATAAATTAGACAAAAGTTCTGAAAGGTTAAATTAATAGTTTCCTTTGGTATTTTGTTATAACCTGATAGCATCATAATCAAAGACGAAAaGAAAAGAAGAAAGCTCAATCACTTCAACAGCTTTTTCT
179	75	SNP	R	G	0.424	33	0	0	14	0	0	AAAGAAAACGAAAAATTAAAACTAAAGAATCGGCGTTTGAAACAATAAAcTGAACGGGAACAAGAACCACGCTR	A/G	GGGATTTAACGACTTTGGCAACGAGYAMTGAATAGGAACAAGCTCTAASCATGCAAGCATGCATGTAATGGgAACAAGAAATCAGATaaTTGTCTAAAATAAGACCTGATYCAATATCTGAGTGGCTAGGCCTCTTTTTTATGTGTAAKGCTAATATMAAAAAATAAATTAGACAAAAGTTCTGAAAGGTTAAATTAATAGTTTCCTTTGGTATTTTGTTATAACCTGATAGCATCATAATCAAAGACGAAAaGAAAAGAAGAAAGCTCAATCACTTCAACAGCTTTTTCT
179	107	SNP	Y	C	0.347	72	0	25	0	0	0	AAAGAAAACGAAAAATTAAAACTAAAGAATCGGCGTTTGAAACAATAAAcTGAACGGGAACAAGAACCACGCTRRGGGATTTAACGACTTTGGCAACGAG	C/T	AMTGAATAGGAACAAGCTCTAASCATGCAAGCATGCATGTAATGGgAACAAGAAATCAGATaaTTGTCTAAAATAAGACCTGATYCAATATCTGAGTGGCTAGGCCTCTTTTTTATGTGTAAKGCTAATATMAAAAAATAAATTAGACAAAAGTTCTGAAAGGTTAAATTAATAGTTTCCTTTGGTATTTTGTTATAACCTGATAGCATCATAATCAAAGACGAAAaGAAAAGAAGAAAGCTCAATCACTTCAACAGCTTTTTCT
179	110	SNP	M	A	0.347	72	25	0	0	0	0	AAAGAAAACGAAAAATTAAAACTAAAGAATCGGCGTTTGAAACAATAAAcTGAACGGGAACAAGAACCACGCTRRGGGATTTAACGACTTTGGCAACGAGYA	C/A	TGAATAGGAACAAGCTCTAASCATGCAAGCATGCATGTAATGGgAACAAGAAATCAGATaaTTGTCTAAAATAAGACCTGATYCAATATCTGAGTGGCTAGGCCTCTTTTTTATGTGTAAKGCTAATATMAAAAAATAAATTAGACAAAAGTTCTGAAAGGTTAAATTAATAGTTTCCTTTGGTATTTTGTTATAACCTGATAGCATCATAATCAAAGACGAAAaGAAAAGAAGAAAGCTCAATCACTTCAACAGCTTTTTCT
179	138	SNP	S	G	0.371	105	1	0	38	0	0	AAAGAAAACGAAAAATTAAAACTAAAGAATCGGCGTTTGAAACAATAAAcTGAACGGGAACAAGAACCACGCTRRGGGATTTAACGACTTTGGCAACGAGYAMTGAATAGGAACAAGCTCTAA	G/C	CATGCAAGCATGCATGTAATGGgAACAAGAAATCAGATaaTTGTCTAAAATAAGACCTGATYCAATATCTGAGTGGCTAGGCCTCTTTTTTATGTGTAAKGCTAATATMAAAAAATAAATTAGACAAAAGTTCTGAAAGGTTAAATTAATAGTTTCCTTTGGTATTTTGTTATAACCTGATAGCATCATAATCAAAGACGAAAaGAAAAGAAGAAAGCTCAATCACTTCAACAGCTTTTTCT
179	214	SNP	Y	C	0.389	144	0	56	0	0	0	AAAGAAAACGAAAAATTAAAACTAAAGAATCGGCGTTTGAAACAATAAAcTGAACGGGAACAAGAACCACGCTRRGGGATTTAACGACTTTGGCAACGAGYAMTGAATAGGAACAAGCTCTAASCATGCAAGCATGCATGTAATGGgAACAAGAAATCAGATaaTTGTCTAAAATAAGACCTGAT	C/T	CAATATCTGAGTGGCTAGGCCTCTTTTTTATGTGTAAKGCTAATATMAAAAAATAAATTAGACAAAAGTTCTGAAAGGTTAAATTAATAGTTTCCTTTGGTATTTTGTTATAACCTGATAGCATCATAATCAAAGACGAAAaGAAAAGAAGAAAGCTCAATCACTTCAACAGCTTTTTCT
179	273	SNP	K	G	0.384	138	0	0	53	0	0	AAAGAAAACGAAAAATTAAAACTAAAGAATCGGCGTTTGAAACAATAAAcTGAACGGGAACAAGAACCACGCTRRGGGATTTAACGACTTTGGCAACGAGYAMTGAATAGGAACAAGCTCTAASCATGCAAGCATGCATGTAATGGgAACAAGAAATCAGATaaTTGTCTAAAATAAGACCTGATYCAATATCTGAGTGGCTAGGCCTCTTTTTTATGTGTAA	T/G	GCTAATATMAAAAAATAAATTAGACAAAAGTTCTGAAAGGTTAAATTAATAGTTTCCTTTGGTATTTTGTTATAACCTGATAGCATCATAATCAAAGACGAAAaGAAAAGAAGAAAGCTCAATCACTTCAACAGCTTTTTCT
179	283	SNP	M	A	0.47	100	45	0	0	0	2	AAAGAAAACGAAAAATTAAAACTAAAGAATCGGCGTTTGAAACAATAAAcTGAACGGGAACAAGAACCACGCTRRGGGATTTAACGACTTTGGCAACGAGYAMTGAATAGGAACAAGCTCTAASCATGCAAGCATGCATGTAATGGgAACAAGAAATCAGATaaTTGTCTAAAATAAGACCTGATYCAATATCTGAGTGGCTAGGCCTCTTTTTTATGTGTAAKGCTAATAT	C/A	AAAAAATAAATTAGACAAAAGTTCTGAAAGGTTAAATTAATAGTTTCCTTTGGTATTTTGTTATAACCTGATAGCATCATAATCAAAGACGAAAaGAAAAGAAGAAAGCTCAATCACTTCAACAGCTTTTTCT
189	398	SNP	A	G	0.277	65	-	0	18	0	0	ACGTGCTCTGCTTGTGAGATGACGGTTGTATGGATGCAAAACCAACTCAAGCAGAATCAGACACAGGAACGAATTCTTGACTATGTGAATCAGCTCTGTGAGCGGCTGCCTAGCCCAATGGGTGAATCTGCAGTTGATTGTAGTGGTTTGTCTTCCATGCCTAGTGTTTCCTTTACTATTGGTGGAAGAACATTTGATCTCACCCCTGAGCAGTATGTGCTCAAAGTAGGTGAGGGAGATGTTGCACAATGCATTAGTGGATTTACTGCTTTAGATGTCCCACCACCCCGCGGACCTCTCTGGATCCTGGGGGATGTATTCATGGGTC	A/G	CTACCATACCGTGTTCGACTATGGCAACGAGAGAATTGGGTTTGCAGAAGCTGCATAGATAATAGATATTAGCTTCTAATGTTCCGTTCGTGCTTGTTTTTTtATGTTGCCGAGTTTCAAACTATCCTATCTAGTACTGAAAGTAAGCTCCTGTGAATTATGTTTGTATGTACATATCAGGGCCTGCCCTTTATCCAATGTATTTTCAACATTGCACTTTAATTAAGAAAATGGATCCTTTCCGACAGTGTGTCTCAGCCTGCTATGAATTCAAATT
194	191	SNP	G	A	0.204	49	9	0	-	1	0	CGRATaCGAaCGGGCTTGACAAAGATAACTTTGAGTACAGCTACAGTTTGGTTGAAGGAGGAGCTCTTTCAGACAAGGTTGAGAAAATCAGTTATGAGATTAAGTTGGTGGCATCTGCTGATGGAGGTTCCATCATAAAGAGCACCAGCAACTACCAC	G/A	CCACAGGTGATGTTGAGATCAAGGAAGAGGATGTTAAGGCTGGGAAAGAGAAGGCAAGTGGTCTGTTCAAGCTTATTGAGAACTACCTTGTGGCCAACCCAGATGCCTGCAACTAAAACCTTAAATGAATATATACTGCATGATGTGCTTTCTCTGTCATTATATTGGTGTGGCTTTCATTTTTCCTTTTCTTTTTCTGGTGTATCAACCCAGAGCTGCTTTGGCTTGCACCTAAGGCTATGATAAATTGTAATGTGTGTATTTGATTTGATTCTCAATAAATAAAGCAAAAATCAGTTGCTGGTCTTTACAATCTTGGTCTGCAGTTAGACAAGGATA
198	220	SNP	M	A	0.425	113	48	0	0	0	0	ACGGCTGTTGAAGGCTTTGCATTAATTGGCACTGGATGAATAATTCGTGTGTTTACTTGCTGCTGCAGCTCTACACTCTAAAACAAATTTCTAATGTTCTAATTTCATACTTTTGAAGGTCCCTTTTTCTATTATTTGTTTTTGGTTTTATCTTCTTATTTCATTTTTCTGTAATATGTTGTCCT	C/A	ATCACCAGTGTCTCTACTCTATAATGAAAGAGAATTTTGTTGAAATTGATGGCACTCTTATCATATCCACCAGCAGGGCAGTTTKGG
199	76	SNP	Y	C	0.381	176	0	67	0	0	0	GAACTACGTGTGGCTTGATCCCTTGTCCAAGGGTACGTAGGCAGCCTGGGGTCTCA	C/T	CAGGYGCAGCCGCGAAATATKATTGTGTTTAAARGGTTTGATCGATTCTGCGTATGTGATTTTCGATGTGATTGTCGGATTTGAATCTGGTTTAATGGTTTCCGTGGTATTCATAAAGTTATTTGAGACCATTARTTGTTTGGTTTATGTATTGTTCGACTTAAGAATATTGTTGGTTTGTTTCGARTTATCTGAAGGCCGAGGGCCGATTTAATGAATCGCATGAGATTAAATTGTGCGTGCTGCCTGTTGGG
199	84	SNP	Y	T	0.392	176	0	0	0	69	0	GAACTACGTGTGGCTTGATCCCTTGTCCAAGGGTACGTAGGCAGCCTGGGGTCTCAYCAGG	C/T	GCAGCCGCGAAATATKATTGTGTTTAAARGGTTTGATCGATTCTGCGTATGTGATTTTCGATGTGATTGTCGGATTTGAATCTGGTTTAATGGTTTCCGTGGTATTCATAAAGTTATTTGAGACCATTARTTGTTTGGTTTATGTATTGTTCGACTTAAGAATATTGTTGGTTTGTTTCGARTTATCTGAAGGCCGAGGGCCGATTTAATGAATCGCATGAGATTAAATTGTGCGTGCTGCCTGTTGGG
199	101	SNP	A	G	0.221	163	-	0	32	3	1	GAACTACGTGTGGCTTGATCCCTTGTCCAAGGGTACGTAGGCAGCCTGGGGTCTCAYCAGGYGCAGCCGCG	A/G	AATATKATTGTGTTTAAARGGTTTGATCGATTCTGCGTATGTGATTTTCGATGTGATTGTCGGATTTGAATCTGGTTTAATGGTTTCCGTGGTATTCATAAAGTTATTTGAGACCATTARTTGTTTGGTTTATGTATTGTTCGACTTAAGAATATTGTTGGTTTGTTTCGARTTATCTGAAGGCCGAGGGCCGATTTAATGAATCGCATGAGATTAAATTGTGCGTGCTGCCTGTTGGG
199	111	SNP	K	G	0.453	139	0	0	63	0	0	GAACTACGTGTGGCTTGATCCCTTGTCCAAGGGTACGTAGGCAGCCTGGGGTCTCAYCAGGYGCAGCCGCGAAATAT	T/G	ATTGTGTTTAAARGGTTTGATCGATTCTGCGTATGTGATTTTCGATGTGATTGTCGGATTTGAATCTGGTTTAATGGTTTCCGTGGTATTCATAAAGTTATTTGAGACCATTARTTGTTTGGTTTATGTATTGTTCGACTTAAGAATATTGTTGGTTTGTTTCGARTTATCTGAAGGCCGAGGGCCGATTTAATGAATCGCATGAGATTAAATTGTGCGTGCTGCCTGTTGGG
199	115	SNP	T	G	0.224	134	0	0	30	-	0	GAACTACGTGTGGCTTGATCCCTTGTCCAAGGGTACGTAGGCAGCCTGGGGTCTCAYCAGGYGCAGCCGCGAAATATKAT	T/G	GTGTTTAAARGGTTTGATCGATTCTGCGTATGTGATTTTCGATGTGATTGTCGGATTTGAATCTGGTTTAATGGTTTCCGTGGTATTCATAAAGTTATTTGAGACCATTARTTGTTTGGTTTATGTATTGTTCGACTTAAGAATATTGTTGGTTTGTTTCGARTTATCTGAAGGCCGAGGGCCGATTTAATGAATCGCATGAGATTAAATTGTGCGTGCTGCCTGTTGGG
199	127	SNP	R	G	0.338	65	0	0	22	0	0	GAACTACGTGTGGCTTGATCCCTTGTCCAAGGGTACGTAGGCAGCCTGGGGTCTCAYCAGGYGCAGCCGCGAAATATKATTGTGTTTAAA	A/G	GGTTTGATCGATTCTGCGTATGTGATTTTCGATGTGATTGTCGGATTTGAATCTGGTTTAATGGTTTCCGTGGTATTCATAAAGTTATTTGAGACCATTARTTGTTTGGTTTATGTATTGTTCGACTTAAGAATATTGTTGGTTTGTTTCGARTTATCTGAAGGCCGAGGGCCGATTTAATGAATCGCATGAGATTAAATTGTGCGTGCTGCCTGTTGGG
199	142	SNP	C	T	0.243	37	0	-	0	9	0	GAACTACGTGTGGCTTGATCCCTTGTCCAAGGGTACGTAGGCAGCCTGGGGTCTCAYCAGGYGCAGCCGCGAAATATKATTGTGTTTAAARGGTTTGATCGATT	C/T	TGCGTATGTGATTTTCGATGTGATTGTCGGATTTGAATCTGGTTTAATGGTTTCCGTGGTATTCATAAAGTTATTTGAGACCATTARTTGTTTGGTTTATGTATTGTTCGACTTAAGAATATTGTTGGTTTGTTTCGARTTATCTGAAGGCCGAGGGCCGATTTAATGAATCGCATGAGATTAAATTGTGCGTGCTGCCTGTTGGG
199	145	SNP	C	T	0.361	36	2	-	0	11	0	GAACTACGTGTGGCTTGATCCCTTGTCCAAGGGTACGTAGGCAGCCTGGGGTCTCAYCAGGYGCAGCCGCGAAATATKATTGTGTTTAAARGGTTTGATCGATTCTG	C/T	GTATGTGATTTTCGATGTGATTGTCGGATTTGAATCTGGTTTAATGGTTTCCGTGGTATTCATAAAGTTATTTGAGACCATTARTTGTTTGGTTTATGTATTGTTCGACTTAAGAATATTGTTGGTTTGTTTCGARTTATCTGAAGGCCGAGGGCCGATTTAATGAATCGCATGAGATTAAATTGTGCGTGCTGCCTGTTGGG
199	147	SNP	T	A	0.303	33	4	3	0	-	3	GAACTACGTGTGGCTTGATCCCTTGTCCAAGGGTACGTAGGCAGCCTGGGGTCTCAYCAGGYGCAGCCGCGAAATATKATTGTGTTTAAARGGTTTGATCGATTCTGCG	T/A	ATGTGATTTTCGATGTGATTGTCGGATTTGAATCTGGTTTAATGGTTTCCGTGGTATTCATAAAGTTATTTGAGACCATTARTTGTTTGGTTTATGTATTGTTCGACTTAAGAATATTGTTGGTTTGTTTCGARTTATCTGAAGGCCGAGGGCCGATTTAATGAATCGCATGAGATTAAATTGTGCGTGCTGCCTGTTGGG
199	190	SNP	G	A	0.3	10	3	0	-	0	0	GAACTACGTGTGGCTTGATCCCTTGTCCAAGGGTACGTAGGCAGCCTGGGGTCTCAYCAGGYGCAGCCGCGAAATATKATTGTGTTTAAARGGTTTGATCGATTCTGCGTATGTGATTTTCGATGTGATTGTCGGATTTGAATCT	G/A	GTTTAATGGTTTCCGTGGTATTCATAAAGTTATTTGAGACCATTARTTGTTTGGTTTATGTATTGTTCGACTTAAGAATATTGTTGGTTTGTTTCGARTTATCTGAAGGCCGAGGGCCGATTTAATGAATCGCATGAGATTAAATTGTGCGTGCTGCCTGTTGGG
199	243	SNP	R	A	0.421	19	8	0	0	0	0	GAACTACGTGTGGCTTGATCCCTTGTCCAAGGGTACGTAGGCAGCCTGGGGTCTCAYCAGGYGCAGCCGCGAAATATKATTGTGTTTAAARGGTTTGATCGATTCTGCGTATGTGATTTTCGATGTGATTGTCGGATTTGAATCTGGTTTAATGGTTTCCGTGGTATTCATAAAGTTATTTGAGACCATTA	A/G	TTGTTTGGTTTATGTATTGTTCGACTTAAGAATATTGTTGGTTTGTTTCGARTTATCTGAAGGCCGAGGGCCGATTTAATGAATCGCATGAGATTAAATTGTGCGTGCTGCCTGTTGGG
199	251	SNP	T	A	0.25	20	4	0	1	-	0	GAACTACGTGTGGCTTGATCCCTTGTCCAAGGGTACGTAGGCAGCCTGGGGTCTCAYCAGGYGCAGCCGCGAAATATKATTGTGTTTAAARGGTTTGATCGATTCTGCGTATGTGATTTTCGATGTGATTGTCGGATTTGAATCTGGTTTAATGGTTTCCGTGGTATTCATAAAGTTATTTGAGACCATTARTTGTT	T/A	GGTTTATGTATTGTTCGACTTAAGAATATTGTTGGTTTGTTTCGARTTATCTGAAGGCCGAGGGCCGATTTAATGAATCGCATGAGATTAAATTGTGCGTGCTGCCTGTTGGG
199	302	SNP	R	G	0.488	43	0	0	20	1	0	GAACTACGTGTGGCTTGATCCCTTGTCCAAGGGTACGTAGGCAGCCTGGGGTCTCAYCAGGYGCAGCCGCGAAATATKATTGTGTTTAAARGGTTTGATCGATTCTGCGTATGTGATTTTCGATGTGATTGTCGGATTTGAATCTGGTTTAATGGTTTCCGTGGTATTCATAAAGTTATTTGAGACCATTARTTGTTTGGTTTATGTATTGTTCGACTTAAGAATATTGTTGGTTTGTTTCGA	A/G	TTATCTGAAGGCCGAGGGCCGATTTAATGAATCGCATGAGATTAAATTGTGCGTGCTGCCTGTTGGG
200	467	SNP	M	C	0.425	73	0	29	0	2	0	AGACAAAGaCAGTTGGCTGAGGAAACATGGGGCAAACAGAAAGATGCCGAGAAAGCAGCATTCGAGGAGCTGGAGAAGAAGCTGCAGGAGGAGGAATCAAAAGAAGACCCAGTTGATTCTGATGCTGAGGACGATGATGCTGACGCCGAAGATGGAGAAGAATCTGATTCCGAATCGAAACCAGACTCAACTGAAGAGAGTGCCGAAACTGAGGCTGAGAAACATGATGAACTGTAGGGAGGGAGCACCGCAAAGTTCTAGAGATAAGCTTGGGCGTTAAGTGCCCCATGTTTTTTCGTCTtATTTTTTAGCTGTAGAACCTCTTAGAGGGAACAGATACTGCTAAAAATTGCATGCCAAACTGCTTTAGCTGCTGATGTCTTAATCTTATTTAGCTGT…	C/A	GCCATGGGAACAAATTGATGAGATGTGTTTTTCATAATCACATTCATGAGCATAGTTTAAACAAGTTTTTYTGAATTCCTTTAAAATAAATATTTTCCTTGGTTTATCTTT
200	547	SNP	Y	T	0.533	15	0	0	0	7	1	AGACAAAGaCAGTTGGCTGAGGAAACATGGGGCAAACAGAAAGATGCCGAGAAAGCAGCATTCGAGGAGCTGGAGAAGAAGCTGCAGGAGGAGGAATCAAAAGAAGACCCAGTTGATTCTGATGCTGAGGACGATGATGCTGACGCCGAAGATGGAGAAGAATCTGATTCCGAATCGAAACCAGACTCAACTGAAGAGAGTGCCGAAACTGAGGCTGAGAAACATGATGAACTGTAGGGAGGGAGCACCGCAAAGTTCTAGAGATAAGCTTGGGCGTTAAGTGCCCCATGTTTTTTCGTCTtATTTTTTAGCTGTAGAACCTCTTAGAGGGAACAGATACTGCTAAAAATTGCATGCCAAACTGCTTTAGCTGCTGATGTCTTAATCTTATTTAGCTGT…	C/T	TGAATTCCTTTAAAATAAATATTTTCCTTGGTTTATCTTT
204	261	SNP	Y	T	0.346	26	0	0	0	9	0	ACTCAACATCCTCATaCAAGCTCATGGCAGTGGAGTCCCTTGTGTTTGCTCCCTTCTTTGCCACTCATGGTGGCCTACTTTTCAAGATCTTCTGAGGAGTTGGAGTTGGAAGGAGTGTGTGTTTTCTGCCATGGCCATTGTATCAGGGGAAAATGGCCTTATAATATCATTTGGTTCTATTTTTGGTCTGGCGGGCTGAGGTTTTATTGTTAACTTTTCCTTTTCTTGTACCAGTATCCCTC	C/T	TCCCTCTTCCCCCTTTTAGTTAGTGTTTCTGTTAATTTGTCAACTCTGAGAATTTTAATGACGAAAATTAGATGTACCAATTGAAACGTTTTTAAGAAAATGGGTTCTAACTTGGACTCTAAATTTCATTTTCCCCCCAATTATGGTGCCTCCGTTTGAAATCCTAGTTTGGTTGTTACTTC
213	23	SNP	Y	C	0.341	170	0	58	0	0	0	ACCAGACTTTGAGTGAA	C/T	TCAATTCCCTAGCAGTATAACAATCATCTCCTTCTCCTTCACCTAYTTTTGAACAAAAATGTCTTGCAGCTGYGGCTCAAACTGCTCCTGCGGCAGTGACTGCAAATGTGGAAAAAGATACCCTGACCTTGAATACTCAGAGACCACTTCTACTCAGACCATCATTGCTGGGGTTGCACCAGTGAAGATGTACTA
213	34	SNP	C	A	0.225	178	40	-	0	0	0	ACCAGACTTTGAGTGAAYTCAATT	C/A	CCTAGCAGTATAACAATCATCTCCTTCTCCTTCACCTAYTTTTGAACAAAAATGTCTTGCAGCTGYGGCTCAAACTGCTCCTGCGGCAGTGACTGCAAATGTGGAAAAAGATACCCTGACCTTGAATACTCAGAGACCACTTCTACTCAGACCATCATTGCTGGGGTTGCACCAGTGAAGATGTACTA
213	94	SNP	Y	C	0.348	201	0	70	0	0	0	ACCAGACTTTGAGTGAAYTCAATTCCCTAGCAGTATAACAATCATCTCCTTCTCCTTCACCTA	C/T	TTTTGAACAAAAATGTCTTGCAGCTGYGGCTCAAACTGCTCCTGCGGCAGTGACTGCAAATGTGGAAAAAGATACCCTGACCTTGAATACTCAGAGACCACTTCTACTCAGACCATCATTGCTGGGGTTGCACCAGTGAAGATGTACTA
213	132	SNP	Y	T	0.363	212	0	0	0	77	0	ACCAGACTTTGAGTGAAYTCAATTCCCTAGCAGTATAACAATCATCTCCTTCTCCTTCACCTAYTTTTGAACAAAAATGTCTTGCAGCTG	C/T	GGCTCAAACTGCTCCTGCGGCAGTGACTGCAAATGTGGAAAAAGATACCCTGACCTTGAATACTCAGAGACCACTTCTACTCAGACCATCATTGCTGGGGTTGCACCAGTGAAGATGTACTA
215	174	SNP	G	A	0.227	22	5	0	-	0	0	GGTAAAGGAAAAGTTAAAAAGAAAAATAGGCGGGAGGGTGGCRRGWACKtAaGCTTGATaCAGGAGGTTAGGCTTTGGGAGGAGTTGAGAGCTGGGTTGCAGGACTTTGTCGTTTCGTGGCTTAACGTCGTCGTTTGATTATGTGTGCATTATTTGGATCTA	G/A	TTAAGGGTACGACATAAGTTTTACATTATTTAGGTTTTGTGTTATATTAGTTGAGTTGGGTTTTGAGTTTAGAATTTGTACATTGGATCAAAACTTGAGATGTTGCTTTGATTAGTGGTTACTGGTACTAATATATGATTAATCAAAATTAGTTTCATCTTTGC
217	142	SNP	C	T	0.3	30	0	-	0	9	0	ACGGaCGAAaGTCAGGAaGGAGGCAAGCAGAAGAAGAAGAAGTGGAGCAAAGGAAAGCAAAAGGAGAAGGTCAACAACATGGTGCTCTTCGACCAGGGCACGTACGACAAGCTCAT	C/T	GCTGAGGCCCCCAAGTATAAGCTCATCACACCCTCCATTCTCTCCGACCGTCTCAGGATCAATGGGTCGCTGGCGAGGAAGGCCATAAGGGAYTTGATGGCCAGAGGGGCGATTAGGATGGTTTCTGCTCATGCCAGCCAGCAGATCTACACCAGGGCCACCAACACTTAGGTCTTCTTGTTTTCTGTGTTTAAATATTGTTTTGGTGGTTGTTATGTCTTTTTAGACTATTTTAGTATCCTCTTTTGGATTTACAATGCTATGGAAACCTAGAGATTTTCTCGGCCTTGTTTTTATTCGATGAAATTACTTTCTGCTTATATATGTTCATCAATCATTGCTTGWTCTATTTGgTGGAAttGTTTTTACTWAGG
217	152	SNP	C	A	0.267	30	8	-	0	0	0	ACGGaCGAAaGTCAGGAaGGAGGCAAGCAGAAGAAGAAGAAGTGGAGCAAAGGAAAGCAAAAGGAGAAGGTCAACAACATGGTGCTCTTCGACCAGGGCACGTACGACAAGCTCATCGCTGAGGC	C/A	CCCAAGTATAAGCTCATCACACCCTCCATTCTCTCCGACCGTCTCAGGATCAATGGGTCGCTGGCGAGGAAGGCCATAAGGGAYTTGATGGCCAGAGGGGCGATTAGGATGGTTTCTGCTCATGCCAGCCAGCAGATCTACACCAGGGCCACCAACACTTAGGTCTTCTTGTTTTCTGTGTTTAAATATTGTTTTGGTGGTTGTTATGTCTTTTTAGACTATTTTAGTATCCTCTTTTGGATTTACAATGCTATGGAAACCTAGAGATTTTCTCGGCCTTGTTTTTATTCGATGAAATTACTTTCTGCTTATATATGTTCATCAATCATTGCTTGWTCTATTTGgTGGAAttGTTTTTACTWAGG
217	157	SNP	C	G	0.3	30	0	-	9	0	0	ACGGaCGAAaGTCAGGAaGGAGGCAAGCAGAAGAAGAAGAAGTGGAGCAAAGGAAAGCAAAAGGAGAAGGTCAACAACATGGTGCTCTTCGACCAGGGCACGTACGACAAGCTCATCGCTGAGGCCCC	C/G	AAGTATAAGCTCATCACACCCTCCATTCTCTCCGACCGTCTCAGGATCAATGGGTCGCTGGCGAGGAAGGCCATAAGGGAYTTGATGGCCAGAGGGGCGATTAGGATGGTTTCTGCTCATGCCAGCCAGCAGATCTACACCAGGGCCACCAACACTTAGGTCTTCTTGTTTTCTGTGTTTAAATATTGTTTTGGTGGTTGTTATGTCTTTTTAGACTATTTTAGTATCCTCTTTTGGATTTACAATGCTATGGAAACCTAGAGATTTTCTCGGCCTTGTTTTTATTCGATGAAATTACTTTCTGCTTATATATGTTCATCAATCATTGCTTGWTCTATTTGgTGGAAttGTTTTTACTWAGG
217	161	SNP	G	A	0.3	30	9	0	-	0	0	ACGGaCGAAaGTCAGGAaGGAGGCAAGCAGAAGAAGAAGAAGTGGAGCAAAGGAAAGCAAAAGGAGAAGGTCAACAACATGGTGCTCTTCGACCAGGGCACGTACGACAAGCTCATCGCTGAGGCCCCCAA	G/A	TATAAGCTCATCACACCCTCCATTCTCTCCGACCGTCTCAGGATCAATGGGTCGCTGGCGAGGAAGGCCATAAGGGAYTTGATGGCCAGAGGGGCGATTAGGATGGTTTCTGCTCATGCCAGCCAGCAGATCTACACCAGGGCCACCAACACTTAGGTCTTCTTGTTTTCTGTGTTTAAATATTGTTTTGGTGGTTGTTATGTCTTTTTAGACTATTTTAGTATCCTCTTTTGGATTTACAATGCTATGGAAACCTAGAGATTTTCTCGGCCTTGTTTTTATTCGATGAAATTACTTTCTGCTTATATATGTTCATCAATCATTGCTTGWTCTATTTGgTGGAAttGTTTTTACTWAGG
217	243	SNP	Y	T	0.357	14	0	0	0	5	0	ACGGaCGAAaGTCAGGAaGGAGGCAAGCAGAAGAAGAAGAAGTGGAGCAAAGGAAAGCAAAAGGAGAAGGTCAACAACATGGTGCTCTTCGACCAGGGCACGTACGACAAGCTCATCGCTGAGGCCCCCAAGTATAAGCTCATCACACCCTCCATTCTCTCCGACCGTCTCAGGATCAATGGGTCGCTGGCGAGGAAGGCCATAAGGGA	C/T	TTGATGGCCAGAGGGGCGATTAGGATGGTTTCTGCTCATGCCAGCCAGCAGATCTACACCAGGGCCACCAACACTTAGGTCTTCTTGTTTTCTGTGTTTAAATATTGTTTTGGTGGTTGTTATGTCTTTTTAGACTATTTTAGTATCCTCTTTTGGATTTACAATGCTATGGAAACCTAGAGATTTTCTCGGCCTTGTTTTTATTCGATGAAATTACTTTCTGCTTATATATGTTCATCAATCATTGCTTGWTCTATTTGgTGGAAttGTTTTTACTWAGG
217	264	SNP	G	A	0.222	18	4	0	-	0	0	ACGGaCGAAaGTCAGGAaGGAGGCAAGCAGAAGAAGAAGAAGTGGAGCAAAGGAAAGCAAAAGGAGAAGGTCAACAACATGGTGCTCTTCGACCAGGGCACGTACGACAAGCTCATCGCTGAGGCCCCCAAGTATAAGCTCATCACACCCTCCATTCTCTCCGACCGTCTCAGGATCAATGGGTCGCTGGCGAGGAAGGCCATAAGGGAYTTGATGGCCAGAGGGGC	G/A	ATTAGGATGGTTTCTGCTCATGCCAGCCAGCAGATCTACACCAGGGCCACCAACACTTAGGTCTTCTTGTTTTCTGTGTTTAAATATTGTTTTGGTGGTTGTTATGTCTTTTTAGACTATTTTAGTATCCTCTTTTGGATTTACAATGCTATGGAAACCTAGAGATTTTCTCGGCCTTGTTTTTATTCGATGAAATTACTTTCTGCTTATATATGTTCATCAATCATTGCTTGWTCTATTTGgTGGAAttGTTTTTACTWAGG
219	582	SNP	Y	C	0.4	15	0	6	0	0	0	CGGTRAGAGCAAGAAGGCTGTTGAGAACTCTCCATTCCTTGAGAAGCTGAAGAAGAAGGGATATGAGGTCCTCTTCATGGTTGATGCTATTGATGAGTATGCTGTTGGTCAGCTCAAGGAGTTTGAGGGCAAGAAGCTTGTCTCAGCCACCAAGGAAGGTCTCAAGCTTGATGAGAGTGAAGACGAGGCAAAGAAGAAGGAAGAGTTGAAGGAGAAGTTTGAGGGACTCTGCAAGGTTGTGAAGGATGTTTTGGGTGACAGAGTGGAGAAGGTYGTGGTGTCTGACCGTGTGGTCGACTCTCCTTGCTGTTTGGTGACAGGTGAGTATGGCTGGACTGCCAACATGGAAAGAATCATGAAGGCTCAGGCCTTGAGGGATAACAGCATGGCTGGGTACAT…	C/T	GAGACTGCTCTCCTCACATCTGGGTTCAGCCTTGATGACCCCAACACCTTCGGCAACAGGATCCACAGAATGTTGAAGCTTGGATTGAGCATTGACGACGATGCTGTTGACGGTGATGCTGAGATGCCCCCATTGGAGGACGCTGATGCTGATGCTGAGGGCAGCAAGATGGAGGAAGTTGATTAAGTGGTGTGTCTGAAAACCCCCCCAAcCCACCATCCAGYAGTAGTTTTTTCTCCATATTAGTGATGTTATATTTTCTTACTTTCTTTAGTTAATTTTGGATATTTTGGGATGGTTACTGCTGTTTTTGTTATCGGATATTATAATTACCATCTTTTTGTTAATGCATTTGGAACTATTGTCTCCTACGGCTGTTTCTGTGGTTTGGCTTCTATT…
219	846	SNP	Y	C	0.429	42	0	18	0	0	0	CGGTRAGAGCAAGAAGGCTGTTGAGAACTCTCCATTCCTTGAGAAGCTGAAGAAGAAGGGATATGAGGTCCTCTTCATGGTTGATGCTATTGATGAGTATGCTGTTGGTCAGCTCAAGGAGTTTGAGGGCAAGAAGCTTGTCTCAGCCACCAAGGAAGGTCTCAAGCTTGATGAGAGTGAAGACGAGGCAAAGAAGAAGGAAGAGTTGAAGGAGAAGTTTGAGGGACTCTGCAAGGTTGTGAAGGATGTTTTGGGTGACAGAGTGGAGAAGGTYGTGGTGTCTGACCGTGTGGTCGACTCTCCTTGCTGTTTGGTGACAGGTGAGTATGGCTGGACTGCCAACATGGAAAGAATCATGAAGGCTCAGGCCTTGAGGGATAACAGCATGGCTGGGTACAT…	C/T	AGTAGTTTTTTCTCCATATTAGTGATGTTATATTTTCTTACTTTCTTTAGTTAATTTTGGATATTTTGGGATGGTTACTGCTGTTTTTGTTATCGGATATTATAATTACCATCTTTTTGTTAATGCATTTGGAACTATTGTCTCCTACGGCTGTTTCTGTGGTTTGGCTTCTATTAGTCTTGATGCTTACTTGTGAATCTGGTTACTTA
220	67	SNP	A	T	0.316	79	-	0	0	25	0	ATTCCTACATTACAACAAACCCACTCATTTGACCAGAAGAAGCTCTTACAAACTGC	A/T	ATTTTAGAGACACAGACACACAGAGACAGAAACAACAAGGAAGCGAATAAGGGG
224	264	SNP	G	A	0.239	71	17	0	-	0	0	GAATTACAAATTCAAGCAGCTTCAATGAGCCTACTGACAGCTTCTTCAACCCATTGAATCTGTCATATTTGAACCAGCCCATCATGGCTTCTGCTGCAGAGATGTTTCATTACTGATCTCCATGGGATCATCTGGATTTTGGATTGATTAAGTTTTAGGGAGAGCCAGAGAGGTTTCTAGTTCTATTTCAACTTTGGTGTTTTAGTCTAAGTTGTGGAATCTGTTAATTAGATG	G/A	TGTCTAATGAATAATTTATGTGTAATGTAAAAGAAAGAGTTTTGGTTTTGGGTTCAAAATCTGTAAATGGGGCTATGATTTGTTCAAGTGGAGTTTAATAGCTATTTATGTAGTTGTTTTCCAAAGTAATTTTATAATAATATTGACTAAGTTGTCTTCAAATTGTCTTT
227	20	SNP	T	C	0.227	22	0	5	0	-	0	CGGAGATGCTACAAATAGC	T/C	CTTAATATAACTCCAGAGTTGCAGGATCTTCTCAGCTCAAGGATTAGAAAGATCTGATCAATCATTATCTAAGTAGATCCATGCATGTTGATCACTGCAATATTTTATGGCTTAATTCCTCTTTTATGTGATGTATCAATTTGTTACTGATTTAAATAAAAGTTTATTTCTCAATAATAAAATAAAGATTGTGTGGATCATTTTTTCTGT
231	242	SNP	G	A	0.294	17	5	0	-	0	0	ATATAAAGCCCGACTTCTCATTTCGCTGCGTCAAAAGAGAACCCTAACAGCCAAGTGACGTCGCTGATAGATCCCTCGTTCTCTTTCTGAGATGGCCAAGTCGAAGAACCACACCGCTCACAACCAGTCCCGCAAGGCTCACAGGAACGGCATCAAGAAGCCTCAGAGGCATCGCCACACTTCAACCAAAGGGATGGACCCCAAGTTCCTGAGGAACCA	G/A	AGGTACGCCAGGAAGCACAACAACACCAAGAACGAATCAGCCACCGAGGAAGAATAGAGTGGGAGCTGACCTCAAATCATGGCTCTGTTTGGGGTTTTCCCTGATTAGGGTTATTTTGGTTTTGATGTCATTTTTATGCTTAATTTGTCATTAGTAACATAGTAGATGTTACTTTAGTGGATTTCATTTCAATTTACATGTACGAGCAGCAGTCCTGAAATGCTACTTTTGTTATGGATATAAGTTTTTGACTTAATTCTATTGCTCTTTATGTTTTCTTTCTTTGATTGGAATGGA
238	475	SNP	A	G	0.231	13	-	0	3	0	0	GATGATTAAAAATGATTATTTATTAATTTTTATTGGGTTGGTAATATTAATTTTAGGGGTTTTAATTGGTGTTGCTTTTTTAACTTTATTAGAACGTAAAGTATTAGGTTATATTCAAATTCGAAAAGGACCTAATAAATTGGGGATTATAGGAATTTTACAGCCTTTTAGTGATGCAATTAAATTATTTACTAAGGAACAAACTTATCCTCTATATTCAAATTATTTTGCTTATTATTTTTCTCCTATTTTtAGTTTTTTTTATCTTTATTGATTTGAATAGTTATTCCTTATTATTTTAATATGATTAGATTTAATTTAGGATTTTTATTTTTTTTTGTTGTACTAGTATGGGGGTATATACATTAATAGTGGCAGGTTGATCTTCTAACTCTAATT…	A/G	ATGAAGTTAGTTTAGCTTTAATTATGATATCTGTTATTATTATAATTATAGATTTTAATTTATTAAAGTTTAGAAATTACCAAACAATAATTTGATTTATATTTATTATATTGCCTTTATCTTTATGTTGGCTATCTTCAAGTTTAGCTGAAACTAATCGAACACCTTTTGATTTTGCTGAGGGTGAAAGAGAATTAGTTTCTGGGTTTAATATTGAGTATAGAAGAGGAGGATTTGCTTTAATTTTTTTAGCTGAATATTCAAGAATTTTATTTATAAGTATATTATTTATTTTAATATACATAGGAGGTTATGATTTAACATTTTTTTTtACTTAAAATTGGTATTTATTTCATTTTTTTTtATTTGAGTTCGTGGGACATTACCTCGTTATCGATA…
240	532	SNP	T	C	0.308	65	0	20	0	-	0	CAGCCAGTTTTCGGTGAAGCCAGAaGTCTGTGGAAGCTGATATAATCAAGGGGACAATTGAAGAGTGTGAGAGCTCAGGCATCAGAGGAGAGGAGAAGTATTGTGCTACCTCTTTGGAGTCAATGGTTGACTTCAGCACTTCCAAGCTTGGAGGAAACATTCAAGCAATCTCAACAGAGGCAGAGAAAGGAGCCACATTGCAGAAGTACACAATTACCCCTGGAGTGAAGAAGCTGGCAGCTGATAAATCAGTTGTGTGCCACAAGCAGAACTATGCTTATGCTGTTTTCTACTGCCATGCAACAAAAACAACAAGAGCTTATGTGGTGCCTCTGAAAGGTGCTGATGGGTTGGAGGCTAAAGCAGTAGCAGTTTGCCACACAGACACATCAGAGTGGA…	T/C	CCGAAAGATCACATTGTCTGGGTTCCAAAGAAATCTACATGATTTTTTGAACCCAGATATGATCACCTTAGCATAGTTTGAATGCCAAACAGTTTGAAATTAAACCGATCGAATCCATGCGATTACTTCTCGCCACTATGTATTTCAGCAACCTACATATATACTCATAAAGCATGCTGTAGTGGACATGTTCTACTTCCAGTTAATAGATAATATGATTTGGCTTTCTGTTGCTACTTGTGTTCTGCTTATAAGCACTCCATTTTATCCCTGAATCAGAAATTAAATGCTCCATTTTAAATAGAAWAAAATTCAGGCTACTACCTC
245	214	SNP	T	G	0.316	19	0	0	6	-	0	TGAAACTTACGCTGAAGGGGAAGAACCCAGTGACTCTGGATCATCTCAGCGTGAGGGGAAACAATATTCGATACTATATCCTCCCAGATAGTTTGAATCTTGAGACTTTGCTAGTTGAAGAGACACCTAGGGTCAAGCCCAAGAAGCCAACTGCAGGGAGACCCGTGGGCCGTGGACGTGGGCGCGG	T/G	CGTGGTCGGGGACGTGGGCGTGGCCGTTAAAGATGTCGCACTGGTTATAATTTTTGTGGCACCTGGTTATGTAAACACCTTTGTTGTGTGAAGAACTTATCGGTGATCTTGGAGACGTTAAATGAGTTTCGGTATTGCACTTTTATTCGTTGTCTATCCCCAGTGAAACTCCCAAAATGTTATTAAGAAGTTGGTAATCGATATGCTTTTGACATCTCATATACAGTTCTCCATTTTCATTTTGGGTGTTGAGGCACCAAAATTAGCGCTCCCTATTCTTGTTGATGCTTTTGAAAGTTGTAGTTTT
245	309	SNP	G	A	0.278	36	10	0	-	0	0	TGAAACTTACGCTGAAGGGGAAGAACCCAGTGACTCTGGATCATCTCAGCGTGAGGGGAAACAATATTCGATACTATATCCTCCCAGATAGTTTGAATCTTGAGACTTTGCTAGTTGAAGAGACACCTAGGGTCAAGCCCAAGAAGCCAACTGCAGGGAGACCCGTGGGCCGTGGACGTGGGCGCGGTCGTGGTCGGGGACGTGGGCGTGGCCGTTAAAGATGTCGCACTGGTTATAATTTTTGTGGCACCTGGTTATGTAAACACCTTTGTTGT	G/A	TGAAGAACTTATCGGTGATCTTGGAGACGTTAAATGAGTTTCGGTATTGCACTTTTATTCGTTGTCTATCCCCAGTGAAACTCCCAAAATGTTATTAAGAAGTTGGTAATCGATATGCTTTTGACATCTCATATACAGTTCTCCATTTTCATTTTGGGTGTTGAGGCACCAAAATTAGCGCTCCCTATTCTTGTTGATGCTTTTGAAAGTTGTAGTTTT
245	310	SNP	T	G	0.286	35	0	0	10	-	0	TGAAACTTACGCTGAAGGGGAAGAACCCAGTGACTCTGGATCATCTCAGCGTGAGGGGAAACAATATTCGATACTATATCCTCCCAGATAGTTTGAATCTTGAGACTTTGCTAGTTGAAGAGACACCTAGGGTCAAGCCCAAGAAGCCAACTGCAGGGAGACCCGTGGGCCGTGGACGTGGGCGCGGTCGTGGTCGGGGACGTGGGCGTGGCCGTTAAAGATGTCGCACTGGTTATAATTTTTGTGGCACCTGGTTATGTAAACACCTTTGTTGTG	T/G	GAAGAACTTATCGGTGATCTTGGAGACGTTAAATGAGTTTCGGTATTGCACTTTTATTCGTTGTCTATCCCCAGTGAAACTCCCAAAATGTTATTAAGAAGTTGGTAATCGATATGCTTTTGACATCTCATATACAGTTCTCCATTTTCATTTTGGGTGTTGAGGCACCAAAATTAGCGCTCCCTATTCTTGTTGATGCTTTTGAAAGTTGTAGTTTT
246	550	SNP	Y	C	0.364	55	0	20	0	0	0	AGACTAAAGAAAGCGAATGGACAAGCTTGATACTGTTTTCTGTTGCCCCTTTTGCAACCATGGGAGCAGCGTTGAATGCCGAATTGACATGAAGAACTTGATTGGAGAGGCTATCTGTAGCATTTGCCAAGAGAATTTCAGCACAACCATCACAGCTTTGACTGAACCGATTGACGTATACAGCGAATGGATAGACGAATGTGAGCGGGTCAACACTGTTGATGATGATGGTGCTTAGGAAAGAAGATAGGGGATGTTTCAAGTTCAGTCTTGTTGTTGTAAAGGAAAGAGAGGGCTGGAAAGTTCTGTGCCCTTGAATCCAATAAAGTATTATCGGGCTTTATTTGTATGGTGGCTGTAACATAGTAGAGTTTTGAACCCATGTATGTACATTTTTCA…	C/T	aCCTATTGGTGGTTCTTTCAACTRKTTTTTATACTCTTCCCATA
247	205	SNP	C	T	0.294	17	0	-	0	5	0	AAGTAAGTTTAAGAAAGGGAAATGCAGAGGCCAGGTACTCCACTCTACAATATCAAGGCATACCTCCCCGTCGTTGAATCTTTTGGGTTCTCTGGTCAACTGAGGGCTTCGACTTCAGGTCAGGCCTTCCCACAATGTGTGTTTGATCATTGGGAGATGATGTCGTCTGATCCATTGGAAG	C/T	TGGATCCCAGGCTGCACAGCTTGTTACAGATATCCGTAAGAGGAAGGGTTTGAAGGAGCAAATGACCCCACTATCCGAGTTTGAGGACAAACTCTGAGTAATTTCTTTGATTTTATCGAAGAATTGGATGACTGAGTTACTTTGAGACAGTAGTTCCATTGCACTGCCTATTTTTGGTTTTCAGTTTTTTGTTTTCGTTTAATGTTTGTACCAACCCTCCTGTTGTTGTAGTCAGCATCCTGTGCCAGTAGTAACGTTTTGTGCGTGCTCAGAAGATTATGTAATGTTATGTTCTTACTTTGTTGCTTATGGAATCATTTCTGCCATTGCTGGTACATGCTATTTTTGAATTTACTATACACCCCTTTTCATGGTTTGTTTCGTGGATTGGATAGCTTG…
247	243	SNP	T	C	0.25	16	0	4	0	-	0	AAGTAAGTTTAAGAAAGGGAAATGCAGAGGCCAGGTACTCCACTCTACAATATCAAGGCATACCTCCCCGTCGTTGAATCTTTTGGGTTCTCTGGTCAACTGAGGGCTTCGACTTCAGGTCAGGCCTTCCCACAATGTGTGTTTGATCATTGGGAGATGATGTCGTCTGATCCATTGGAAGCTGGATCCCAGGCTGCACAGCTTGTTACAGATATCCG	T/C	AAGAGGAAGGGTTTGAAGGAGCAAATGACCCCACTATCCGAGTTTGAGGACAAACTCTGAGTAATTTCTTTGATTTTATCGAAGAATTGGATGACTGAGTTACTTTGAGACAGTAGTTCCATTGCACTGCCTATTTTTGGTTTTCAGTTTTTTGTTTTCGTTTAATGTTTGTACCAACCCTCCTGTTGTTGTAGTCAGCATCCTGTGCCAGTAGTAACGTTTTGTGCGTGCTCAGAAGATTATGTAATGTTATGTTCTTACTTTGTTGCTTATGGAATCATTTCTGCCATTGCTGGTACATGCTATTTTTGAATTTACTATACACCCCTTTTCATGGTTTGTTTCGTGGATTGGATAGCTTGTTCTTaGC
248	39	SNP	R	G	0.453	236	0	0	107	0	0	AAMKTCTTTGAGTGAATTCAATTCCCA	A/G	GCATTTTAACAAACCACCTTCTCCTTTTCATTCACCAAATCTTTTAACAAAAATGTCTTGCGGCAACGGTAATTGCAGCTGTGGCTCAAGCTGCAGTTGCGGCAGTGGCTGCAATTGTGCCTACCCTGACTTGAGTTACTCAGAGACCACTTCTACTGAGACCATCATTGCTGGGGTTGCACCTGCGAAGATGTAAG
252	631	SNP	A	T	0.321	56	-	0	0	18	0	GCCGGAGTAGCGAAAGGCGAGAAGGTGGACAAGGCCAAGGTCTGCGAGGCTGCGAGCAACATCCTAGACGCTGCCTCTTCCTACGGCGGGCTCAATGAGAAAGAAGGCCTCGGCAGCTACGTCAGCAAGGCCGAGGATATGCTCCGCAAGTACGGCAGCGGCGGAAGCGGCGGAGGAAGCGGTGGTGAAACTGCGGGAAAGGAAAAAAAGCAGCATGATTCGGGCAGCGGTGAGCATGAGACCAAGAAGAAACCCAGTAAAAACGATGAGGATGAGGGCGGATCTGGTGGATTTGGGGATTATTTTAAGGTGGCTCAGGGTTTCTTGAAGGGTTGATTATGAAAAAGTGATGATTAATCACTAATTATGTTATGTGGCCTTAATTCTGTACTTAAGTTT…	A/T	ATAATGTACTGTAGATTAATTTGCCATTTCTCTTTTATTTTATTTTTACAAAAGTAATATTT
252	641	SNP	T	C	0.313	48	0	15	0	-	0	GCCGGAGTAGCGAAAGGCGAGAAGGTGGACAAGGCCAAGGTCTGCGAGGCTGCGAGCAACATCCTAGACGCTGCCTCTTCCTACGGCGGGCTCAATGAGAAAGAAGGCCTCGGCAGCTACGTCAGCAAGGCCGAGGATATGCTCCGCAAGTACGGCAGCGGCGGAAGCGGCGGAGGAAGCGGTGGTGAAACTGCGGGAAAGGAAAAAAAGCAGCATGATTCGGGCAGCGGTGAGCATGAGACCAAGAAGAAACCCAGTAAAAACGATGAGGATGAGGGCGGATCTGGTGGATTTGGGGATTATTTTAAGGTGGCTCAGGGTTTCTTGAAGGGTTGATTATGAAAAAGTGATGATTAATCACTAATTATGTTATGTGGCCTTAATTCTGTACTTAAGTTT…	T/C	GTAGATTAATTTGCCATTTCTCTTTTATTTTATTTTTACAAAAGTAATATTT
252	644	SNP	A	G	0.313	48	-	0	15	0	0	GCCGGAGTAGCGAAAGGCGAGAAGGTGGACAAGGCCAAGGTCTGCGAGGCTGCGAGCAACATCCTAGACGCTGCCTCTTCCTACGGCGGGCTCAATGAGAAAGAAGGCCTCGGCAGCTACGTCAGCAAGGCCGAGGATATGCTCCGCAAGTACGGCAGCGGCGGAAGCGGCGGAGGAAGCGGTGGTGAAACTGCGGGAAAGGAAAAAAAGCAGCATGATTCGGGCAGCGGTGAGCATGAGACCAAGAAGAAACCCAGTAAAAACGATGAGGATGAGGGCGGATCTGGTGGATTTGGGGATTATTTTAAGGTGGCTCAGGGTTTCTTGAAGGGTTGATTATGAAAAAGTGATGATTAATCACTAATTATGTTATGTGGCCTTAATTCTGTACTTAAGTTT…	A/G	GATTAATTTGCCATTTCTCTTTTATTTTATTTTTACAAAAGTAATATTT
252	655	SNP	T	G	0.238	42	0	0	10	-	0	GCCGGAGTAGCGAAAGGCGAGAAGGTGGACAAGGCCAAGGTCTGCGAGGCTGCGAGCAACATCCTAGACGCTGCCTCTTCCTACGGCGGGCTCAATGAGAAAGAAGGCCTCGGCAGCTACGTCAGCAAGGCCGAGGATATGCTCCGCAAGTACGGCAGCGGCGGAAGCGGCGGAGGAAGCGGTGGTGAAACTGCGGGAAAGGAAAAAAAGCAGCATGATTCGGGCAGCGGTGAGCATGAGACCAAGAAGAAACCCAGTAAAAACGATGAGGATGAGGGCGGATCTGGTGGATTTGGGGATTATTTTAAGGTGGCTCAGGGTTTCTTGAAGGGTTGATTATGAAAAAGTGATGATTAATCACTAATTATGTTATGTGGCCTTAATTCTGTACTTAAGTTT…	T/G	TGCCATTTCTCTTTTATTTTATTTTTACAAAAGTAATATTT
254	62	SNP	G	T	0.296	54	0	0	-	16	0	CATGAACCGAGTTATATAGGCAGCTAGCCTTCCAATCCAACCACCACCAACAATCTT	G/T	GAACCCAATCACAGAAYTCTACACCACCCACATTTGAAAATTTTCCATTAAAACATCCAAGAAATCCCAACAAAG
254	87	SNP	Y	T	0.336	110	0	0	0	37	0	CATGAACCGAGTTATATAGGCAGCTAGCCTTCCAATCCAACCACCACCAACAATCTTGGAACCCAATCACAGAA	C/T	TCTACACCACCCACATTTGAAAATTTTCCATTAAAACATCCAAGAAATCCCAACAAAG
256	215	SNP	T	C	0.259	81	0	21	0	-	0	AAACAAAGGGTTTAACACAAGGTTTTGTTGGGTGGTGAGGATGGAGATAGGGTAGAAGCTGTTGCTGTTTGTCACTTGGACACCTCTCAATGGAGCCCTAATCATGCATCTTTCAGTGTGCTTAGGACTAAGCCAGGGGCTTCTGCTGTGTGTCATTTCTTTCCTGCTGATAATC	T/C	TGTGTGGGTTCCAGCATCCACTTCAATGTAGTAATTTTAATGCAGGGCCAGTGTTTGAACATAATATAAAAGGTCAAGCTTGTTTGGAACCTTTTGATTTTCCCACTGAAATTCCTGGAACTGAAGTTTTGATGACCAGATTGTTGATTCTTGAAGAAAAAAAaTACTATCATAAAAGAAAAAaGAGACAGAATAAAAGWTTATGAATCAACCAAACAGGTTTACAAGAGGCTGC
256	236	SNP	G	T	0.261	111	0	0	-	29	0	AAACAAAGGGTTTAACACAAGGTTTTGTTGGGTGGTGAGGATGGAGATAGGGTAGAAGCTGTTGCTGTTTGTCACTTGGACACCTCTCAATGGAGCCCTAATCATGCATCTTTCAGTGTGCTTAGGACTAAGCCAGGGGCTTCTGCTGTGTGTCATTTCTTTCCTGCTGATAATCTTGTGTGGGTTCCA	G/T	CATCCACTTCAATGTAGTAATTTTAATGCAGGGCCAGTGTTTGAACATAATATAAAAGGTCAAGCTTGTTTGGAACCTTTTGATTTTCCCACTGAAATTCCTGGAACTGAAGTTTTGATGACCAGATTGTTGATTCTTGAAGAAAAAAAaTACTATCATAAAAGAAAAAaGAGACAGAATAAAAGWTTATGAATCAACCAAACAGGTTTACAAGAGGCTGC
256	237	SNP	C	T	0.269	108	0	-	0	29	0	AAACAAAGGGTTTAACACAAGGTTTTGTTGGGTGGTGAGGATGGAGATAGGGTAGAAGCTGTTGCTGTTTGTCACTTGGACACCTCTCAATGGAGCCCTAATCATGCATCTTTCAGTGTGCTTAGGACTAAGCCAGGGGCTTCTGCTGTGTGTCATTTCTTTCCTGCTGATAATCTTGTGTGGGTTCCAG	C/T	ATCCACTTCAATGTAGTAATTTTAATGCAGGGCCAGTGTTTGAACATAATATAAAAGGTCAAGCTTGTTTGGAACCTTTTGATTTTCCCACTGAAATTCCTGGAACTGAAGTTTTGATGACCAGATTGTTGATTCTTGAAGAAAAAAAaTACTATCATAAAAGAAAAAaGAGACAGAATAAAAGWTTATGAATCAACCAAACAGGTTTACAAGAGGCTGC
258	234	SNP	W	A	0.4	20	8	0	0	0	0	ACMAACTTGAATTAGACTCATTTGCTGAGTCACTGCTGATCTAAAAAATTAAGATAAAAAAAATAATAATTAAAGTAGTGTATGAAAGATTAGTGGGTTGTCGCGCGAAAGCGTTTTGAGATTAGTTTGTTTGAACTTTAGGTTTTCACGTGCTTACCTTCTAGTTTCTAGCCAACCGTGTAGTCATATTGGACCTTTAATTATG	A/T	AWTTTTTTTCAATATTTGTGAATCTGTGTGATGGTTACTTGTTAATGTAAATTAATAGAATTTAAGTTGATGATGATGTAAATTTAGCTAGTAATAACAATCAAATCTAAGTTTTTACCTTTTGGTTAA
258	236	SNP	W	T	0.381	21	0	0	0	8	0	ACMAACTTGAATTAGACTCATTTGCTGAGTCACTGCTGATCTAAAAAATTAAGATAAAAAAAATAATAATTAAAGTAGTGTATGAAAGATTAGTGGGTTGTCGCGCGAAAGCGTTTTGAGATTAGTTTGTTTGAACTTTAGGTTTTCACGTGCTTACCTTCTAGTTTCTAGCCAACCGTGTAGTCATATTGGACCTTTAATTATGWA	A/T	TTTTTTTCAATATTTGTGAATCTGTGTGATGGTTACTTGTTAATGTAAATTAATAGAATTTAAGTTGATGATGATGTAAATTTAGCTAGTAATAACAATCAAATCTAAGTTTTTACCTTTTGGTTAA
261	670	SNP	T	A	0.224	67	15	0	0	-	0	AACTTAAGAACTAACTACGGTAGACCCTTTGTTGTACCCACCATAACGTTCATGTTCTCAGGCATGAACGTGACACTGCCAGAAGACAACATTGTAATCCACAGCACAGCTGGGAGCATCACATGTCTAGCCATGGCAGCGGCACCAGACAACGTGAACTCTGTGCTCAATGTGATTGCCAATATGCAGCAGCAGAACCACAGGGTGCTCATTGATGTGCCCAATTCAAGGCTTGGGGTGGCCCGTGAGCGCTGCACTTAAATCTTTTGTTTGGTTCCCAAGTCCCACGACCATGTTTGGTAAACTAGGGTTAGCTTACTACTTGTACTGTTTTGATGTTTTTACTTTGGATTGGGGTTGTGGCTTTGTTTGGGGTATTTTGGCCTATGTGTCAGAGTT…	T/A	TGCAAAAGGCTTGCAAGAACCCTGTATCCAAGGGTTTTGATTTCAATAAATTTCAGTAATAATTTTTCTGTTGTTTGAGCTTTG
262	194	SNP	T	C	0.231	13	0	3	0	-	0	AGCAAACCCTGGGCCTGCTCCTGTTCCTGTAGGCCACCCAArTaGCCTCACCAAGTGAACGTGAACSCGTGCTGTATGGATTGTTACCATGGGCATCCTGGTGGGCCATGCCAGACTGGCTATGGCGGAGTAGCCCCATACATCCAGTATGATGGTTACTATGGAAGGCCTGTGTACGACAGTTA	T/C	GGCGGTGGCAGGAGCTACAATACTAACTATTGTGTTGCCCGCTCTGACTGTTTCAGTGAAGAAAATCCCCAAGGCTGCACAGTCATGTGACTGGGAATATGGTGCACTGCGGAATATTGTTGAGGTCAAGTTCATTTGSGTTGGGAGTTTCAGGGACATAAATTATATATATGTAAATCATCTTCAATCTTGGGTCATTTTATGTTTAATTAGCAGCAGTCCAGTGTTAGTGTTGGTGTTGGTGTTGGTGTTGGTTTAGTTTATAGGAGAAAAAAaGTGGTCAATAAAGTTGGTTGTTGATGGTGGTGGAGGACTAAGTCACAATCAGGTTATTATTCATTGTACCTACATTACATGAAGATGAATGAAGTTGCTGCTGCTACAATTTTCAATGCAATA…
262	203	SNP	C	T	0.286	14	1	-	0	3	0	AGCAAACCCTGGGCCTGCTCCTGTTCCTGTAGGCCACCCAArTaGCCTCACCAAGTGAACGTGAACSCGTGCTGTATGGATTGTTACCATGGGCATCCTGGTGGGCCATGCCAGACTGGCTATGGCGGAGTAGCCCCATACATCCAGTATGATGGTTACTATGGAAGGCCTGTGTACGACAGTTATGGCGGTGG	C/T	AGGAGCTACAATACTAACTATTGTGTTGCCCGCTCTGACTGTTTCAGTGAAGAAAATCCCCAAGGCTGCACAGTCATGTGACTGGGAATATGGTGCACTGCGGAATATTGTTGAGGTCAAGTTCATTTGSGTTGGGAGTTTCAGGGACATAAATTATATATATGTAAATCATCTTCAATCTTGGGTCATTTTATGTTTAATTAGCAGCAGTCCAGTGTTAGTGTTGGTGTTGGTGTTGGTGTTGGTTTAGTTTATAGGAGAAAAAAaGTGGTCAATAAAGTTGGTTGTTGATGGTGGTGGAGGACTAAGTCACAATCAGGTTATTATTCATTGTACCTACATTACATGAAGATGAATGAAGTTGCTGCTGCTACAATTTTCAATGCAATAATAAACAAG…
262	350	SNP	S	C	0.5	12	0	6	0	0	0	AGCAAACCCTGGGCCTGCTCCTGTTCCTGTAGGCCACCCAArTaGCCTCACCAAGTGAACGTGAACSCGTGCTGTATGGATTGTTACCATGGGCATCCTGGTGGGCCATGCCAGACTGGCTATGGCGGAGTAGCCCCATACATCCAGTATGATGGTTACTATGGAAGGCCTGTGTACGACAGTTATGGCGGTGGCAGGAGCTACAATACTAACTATTGTGTTGCCCGCTCTGACTGTTTCAGTGAAGAAAATCCCCAAGGCTGCACAGTCATGTGACTGGGAATATGGTGCACTGCGGAATATTGTTGAGGTCAAGTTCATTTG	G/C	GTTGGGAGTTTCAGGGACATAAATTATATATATGTAAATCATCTTCAATCTTGGGTCATTTTATGTTTAATTAGCAGCAGTCCAGTGTTAGTGTTGGTGTTGGTGTTGGTGTTGGTTTAGTTTATAGGAGAAAAAAaGTGGTCAATAAAGTTGGTTGTTGATGGTGGTGGAGGACTAAGTCACAATCAGGTTATTATTCATTGTACCTACATTACATGAAGATGAATGAAGTTGCTGCTGCTACAATTTTCAATGCAATAATAAACAAGTTTCCATTGCACAACTGCTGCTCTGCTCTGC
262	454	SNP	G	A	0.235	34	8	0	-	0	0	AGCAAACCCTGGGCCTGCTCCTGTTCCTGTAGGCCACCCAArTaGCCTCACCAAGTGAACGTGAACSCGTGCTGTATGGATTGTTACCATGGGCATCCTGGTGGGCCATGCCAGACTGGCTATGGCGGAGTAGCCCCATACATCCAGTATGATGGTTACTATGGAAGGCCTGTGTACGACAGTTATGGCGGTGGCAGGAGCTACAATACTAACTATTGTGTTGCCCGCTCTGACTGTTTCAGTGAAGAAAATCCCCAAGGCTGCACAGTCATGTGACTGGGAATATGGTGCACTGCGGAATATTGTTGAGGTCAAGTTCATTTGSGTTGGGAGTTTCAGGGACATAAATTATATATATGTAAATCATCTTCAATCTTGGGTCATTTTATGTTTAATTAG…	G/A	GTGTTGGTGTTGGTGTTGGTTTAGTTTATAGGAGAAAAAAaGTGGTCAATAAAGTTGGTTGTTGATGGTGGTGGAGGACTAAGTCACAATCAGGTTATTATTCATTGTACCTACATTACATGAAGATGAATGAAGTTGCTGCTGCTACAATTTTCAATGCAATAATAAACAAGTTTCCATTGCACAACTGCTGCTCTGCTCTGC
262	463	SNP	G	A	0.235	34	8	0	-	0	0	AGCAAACCCTGGGCCTGCTCCTGTTCCTGTAGGCCACCCAArTaGCCTCACCAAGTGAACGTGAACSCGTGCTGTATGGATTGTTACCATGGGCATCCTGGTGGGCCATGCCAGACTGGCTATGGCGGAGTAGCCCCATACATCCAGTATGATGGTTACTATGGAAGGCCTGTGTACGACAGTTATGGCGGTGGCAGGAGCTACAATACTAACTATTGTGTTGCCCGCTCTGACTGTTTCAGTGAAGAAAATCCCCAAGGCTGCACAGTCATGTGACTGGGAATATGGTGCACTGCGGAATATTGTTGAGGTCAAGTTCATTTGSGTTGGGAGTTTCAGGGACATAAATTATATATATGTAAATCATCTTCAATCTTGGGTCATTTTATGTTTAATTAG…	G/A	GTGTTGGTGTTGGTTTAGTTTATAGGAGAAAAAAaGTGGTCAATAAAGTTGGTTGTTGATGGTGGTGGAGGACTAAGTCACAATCAGGTTATTATTCATTGTACCTACATTACATGAAGATGAATGAAGTTGCTGCTGCTACAATTTTCAATGCAATAATAAACAAGTTTCCATTGCACAACTGCTGCTCTGCTCTGC
262	545	SNP	G	A	0.218	87	19	0	-	0	0	AGCAAACCCTGGGCCTGCTCCTGTTCCTGTAGGCCACCCAArTaGCCTCACCAAGTGAACGTGAACSCGTGCTGTATGGATTGTTACCATGGGCATCCTGGTGGGCCATGCCAGACTGGCTATGGCGGAGTAGCCCCATACATCCAGTATGATGGTTACTATGGAAGGCCTGTGTACGACAGTTATGGCGGTGGCAGGAGCTACAATACTAACTATTGTGTTGCCCGCTCTGACTGTTTCAGTGAAGAAAATCCCCAAGGCTGCACAGTCATGTGACTGGGAATATGGTGCACTGCGGAATATTGTTGAGGTCAAGTTCATTTGSGTTGGGAGTTTCAGGGACATAAATTATATATATGTAAATCATCTTCAATCTTGGGTCATTTTATGTTTAATTAG…	G/A	AGGACTAAGTCACAATCAGGTTATTATTCATTGTACCTACATTACATGAAGATGAATGAAGTTGCTGCTGCTACAATTTTCAATGCAATAATAAACAAGTTTCCATTGCACAACTGCTGCTCTGCTCTGC
263	480	SNP	W	A	0.408	120	49	0	0	0	0	GCCGGCTTCGAACATGGATCCATATGTTGTCACTTCTTTGGTTGCAGAAACCACCCTTCTGTGGAAGCCATAAGCTCTCTCAGCTACACACCTGTGGTTGTGACAATATCACTGTATCCTTCAATGGGGTTGGAAATGTGTTCTACAAGATCCATTTAGCAGGATCCTTCTGTGTCTTAGTTACTTACTAGAATTAGCGTTGTCCTTTAATTTTTATTGCGTTTTTTGTTTCCCCTTGTATTAAAGGGTGCCAAGACGAGGTCATTGCTCCATTGCCTTATGATTATGCCCATTGTCTTCAATAAATGTCTGATATGAATGACATATTTGAAAGGGCTGGTTTTAATTGGGTTTTTGGTTTTTGTATAATGTAATTTTAATATAATC	A/T	SCCTCCCCATTTGGTTCTGGTCATGTTTYAATTCACAACAGCTCTGCGTTTTAACTTGAGCGATATGATGCAATTGATAGGCCTTGTATTTTTAG
263	481	SNP	S	G	0.419	117	0	0	49	0	0	GCCGGCTTCGAACATGGATCCATATGTTGTCACTTCTTTGGTTGCAGAAACCACCCTTCTGTGGAAGCCATAAGCTCTCTCAGCTACACACCTGTGGTTGTGACAATATCACTGTATCCTTCAATGGGGTTGGAAATGTGTTCTACAAGATCCATTTAGCAGGATCCTTCTGTGTCTTAGTTACTTACTAGAATTAGCGTTGTCCTTTAATTTTTATTGCGTTTTTTGTTTCCCCTTGTATTAAAGGGTGCCAAGACGAGGTCATTGCTCCATTGCCTTATGATTATGCCCATTGTCTTCAATAAATGTCTGATATGAATGACATATTTGAAAGGGCTGGTTTTAATTGGGTTTTTGGTTTTTGTATAATGTAATTTTAATATAATCW	G/C	CCTCCCCATTTGGTTCTGGTCATGTTTYAATTCACAACAGCTCTGCGTTTTAACTTGAGCGATATGATGCAATTGATAGGCCTTGTATTTTTAG
263	514	SNP	Y	T	0.455	22	0	0	0	10	0	GCCGGCTTCGAACATGGATCCATATGTTGTCACTTCTTTGGTTGCAGAAACCACCCTTCTGTGGAAGCCATAAGCTCTCTCAGCTACACACCTGTGGTTGTGACAATATCACTGTATCCTTCAATGGGGTTGGAAATGTGTTCTACAAGATCCATTTAGCAGGATCCTTCTGTGTCTTAGTTACTTACTAGAATTAGCGTTGTCCTTTAATTTTTATTGCGTTTTTTGTTTCCCCTTGTATTAAAGGGTGCCAAGACGAGGTCATTGCTCCATTGCCTTATGATTATGCCCATTGTCTTCAATAAATGTCTGATATGAATGACATATTTGAAAGGGCTGGTTTTAATTGGGTTTTTGGTTTTTGTATAATGTAATTTTAATATAATCWSCCTCCCCATT…	C/T	AATTCACAACAGCTCTGCGTTTTAACTTGAGCGATATGATGCAATTGATAGGCCTTGTATTTTTAG
263	539	SNP	T	A	0.308	13	4	0	0	-	0	GCCGGCTTCGAACATGGATCCATATGTTGTCACTTCTTTGGTTGCAGAAACCACCCTTCTGTGGAAGCCATAAGCTCTCTCAGCTACACACCTGTGGTTGTGACAATATCACTGTATCCTTCAATGGGGTTGGAAATGTGTTCTACAAGATCCATTTAGCAGGATCCTTCTGTGTCTTAGTTACTTACTAGAATTAGCGTTGTCCTTTAATTTTTATTGCGTTTTTTGTTTCCCCTTGTATTAAAGGGTGCCAAGACGAGGTCATTGCTCCATTGCCTTATGATTATGCCCATTGTCTTCAATAAATGTCTGATATGAATGACATATTTGAAAGGGCTGGTTTTAATTGGGTTTTTGGTTTTTGTATAATGTAATTTTAATATAATCWSCCTCCCCATT…	T/A	TAACTTGAGCGATATGATGCAATTGATAGGCCTTGTATTTTTAG
270	300	SNP	M	A	0.368	19	7	0	0	0	0	GTACCAAAARARACTAaaGarCTTTCCTACAAAAACGAGAGTGGATGGGCCGTGCTTAGCAAAGGGTCTACCGTGGTGGTGAGCGGTCATGGCTTCACAATCTTGAAGGTCCTCGACGACTTCGACACATGGAAGAACTTCATAAAGGAAAAGGGATTCGAACTTGCATTCAAAGCACACCATGAGAAGGTGATTCAGACTGTGAAGCACTGCAGCCGCCTGGATATCCCAACTGTTGCTGGGAAGGTGCCTGAGACCATGAAATGCCC	C/A	GAGTGTCCTCGCACCATGGAGACATATGTGAGCTACAAGTGTTGCCACACTGATGGTCCCATTAACGCACATCACTAAAGCTCTTGTTWYTGTTGAGTTTATGAGGGCATCAGATGAGAATAAGTATTATGCTTTCTGTTTTTYTTCTTGTTTTGGCTTCTACAATAATCATGGGCATTTCATTACTTTGGTAATGTGATGTCCACCAMTGTGAGTATGAGTCTGAGTCTGAGTCTGAGTGTTGTGTGTGTGTCCAGTATTGCGAATGTAATGTTCATCTTTGTTGTTGGATGTTGTCATGTTATGTGATCGGCCACAACTTTTTCATCATCGCTATCATATGTATTTTCCTCGAATTAGTAGTCACTTCAAGATTTGTTGTTGCTTCTTATGTGTGCT…
270	416	SNP	W	A	0.476	42	20	0	0	0	0	GTACCAAAARARACTAaaGarCTTTCCTACAAAAACGAGAGTGGATGGGCCGTGCTTAGCAAAGGGTCTACCGTGGTGGTGAGCGGTCATGGCTTCACAATCTTGAAGGTCCTCGACGACTTCGACACATGGAAGAACTTCATAAAGGAAAAGGGATTCGAACTTGCATTCAAAGCACACCATGAGAAGGTGATTCAGACTGTGAAGCACTGCAGCCGCCTGGATATCCCAACTGTTGCTGGGAAGGTGCCTGAGACCATGAAATGCCCMGAGTGTCCTCGCACCATGGAGACATATGTGAGCTACAAGTGTTGCCACACTGATGGTCCCATTAACGCACATCACTAAAGCTCTTGTT	A/T	YTGTTGAGTTTATGAGGGCATCAGATGAGAATAAGTATTATGCTTTCTGTTTTTYTTCTTGTTTTGGCTTCTACAATAATCATGGGCATTTCATTACTTTGGTAATGTGATGTCCACCAMTGTGAGTATGAGTCTGAGTCTGAGTCTGAGTGTTGTGTGTGTGTCCAGTATTGCGAATGTAATGTTCATCTTTGTTGTTGGATGTTGTCATGTTATGTGATCGGCCACAACTTTTTCATCATCGCTATCATATGTATTTTCCTCGAATTAGTAGTCACTTCAAGATTTGTTGTTGCTTCTTATGTGTGCTCTAGGCATGGAGAAATGAATATTTTAGCATCAGAAGCCATTCGAAATGGTTGTTYCTCTTGAGACTATGATTTATGTGATGCCAATAGGG
270	418	SNP	Y	T	0.476	42	0	0	0	20	0	GTACCAAAARARACTAaaGarCTTTCCTACAAAAACGAGAGTGGATGGGCCGTGCTTAGCAAAGGGTCTACCGTGGTGGTGAGCGGTCATGGCTTCACAATCTTGAAGGTCCTCGACGACTTCGACACATGGAAGAACTTCATAAAGGAAAAGGGATTCGAACTTGCATTCAAAGCACACCATGAGAAGGTGATTCAGACTGTGAAGCACTGCAGCCGCCTGGATATCCCAACTGTTGCTGGGAAGGTGCCTGAGACCATGAAATGCCCMGAGTGTCCTCGCACCATGGAGACATATGTGAGCTACAAGTGTTGCCACACTGATGGTCCCATTAACGCACATCACTAAAGCTCTTGTTW	C/T	TGTTGAGTTTATGAGGGCATCAGATGAGAATAAGTATTATGCTTTCTGTTTTTYTTCTTGTTTTGGCTTCTACAATAATCATGGGCATTTCATTACTTTGGTAATGTGATGTCCACCAMTGTGAGTATGAGTCTGAGTCTGAGTCTGAGTGTTGTGTGTGTGTCCAGTATTGCGAATGTAATGTTCATCTTTGTTGTTGGATGTTGTCATGTTATGTGATCGGCCACAACTTTTTCATCATCGCTATCATATGTATTTTCCTCGAATTAGTAGTCACTTCAAGATTTGTTGTTGCTTCTTATGTGTGCTCTAGGCATGGAGAAATGAATATTTTAGCATCAGAAGCCATTCGAAATGGTTGTTYCTCTTGAGACTATGATTTATGTGATGCCAATAGGG
270	473	SNP	G	T	0.433	30	0	1	-	7	5	GTACCAAAARARACTAaaGarCTTTCCTACAAAAACGAGAGTGGATGGGCCGTGCTTAGCAAAGGGTCTACCGTGGTGGTGAGCGGTCATGGCTTCACAATCTTGAAGGTCCTCGACGACTTCGACACATGGAAGAACTTCATAAAGGAAAAGGGATTCGAACTTGCATTCAAAGCACACCATGAGAAGGTGATTCAGACTGTGAAGCACTGCAGCCGCCTGGATATCCCAACTGTTGCTGGGAAGGTGCCTGAGACCATGAAATGCCCMGAGTGTCCTCGCACCATGGAGACATATGTGAGCTACAAGTGTTGCCACACTGATGGTCCCATTAACGCACATCACTAAAGCTCTTGTTWYTGTTGAGTTTATGAGGGCATCAGATGAGAATAAGTATTA…	G/T	TTTTTYTTCTTGTTTTGGCTTCTACAATAATCATGGGCATTTCATTACTTTGGTAATGTGATGTCCACCAMTGTGAGTATGAGTCTGAGTCTGAGTCTGAGTGTTGTGTGTGTGTCCAGTATTGCGAATGTAATGTTCATCTTTGTTGTTGGATGTTGTCATGTTATGTGATCGGCCACAACTTTTTCATCATCGCTATCATATGTATTTTCCTCGAATTAGTAGTCACTTCAAGATTTGTTGTTGCTTCTTATGTGTGCTCTAGGCATGGAGAAATGAATATTTTAGCATCAGAAGCCATTCGAAATGGTTGTTYCTCTTGAGACTATGATTTATGTGATGCCAATAGGG
270	479	SNP	Y	T	0.448	29	0	0	0	13	0	GTACCAAAARARACTAaaGarCTTTCCTACAAAAACGAGAGTGGATGGGCCGTGCTTAGCAAAGGGTCTACCGTGGTGGTGAGCGGTCATGGCTTCACAATCTTGAAGGTCCTCGACGACTTCGACACATGGAAGAACTTCATAAAGGAAAAGGGATTCGAACTTGCATTCAAAGCACACCATGAGAAGGTGATTCAGACTGTGAAGCACTGCAGCCGCCTGGATATCCCAACTGTTGCTGGGAAGGTGCCTGAGACCATGAAATGCCCMGAGTGTCCTCGCACCATGGAGACATATGTGAGCTACAAGTGTTGCCACACTGATGGTCCCATTAACGCACATCACTAAAGCTCTTGTTWYTGTTGAGTTTATGAGGGCATCAGATGAGAATAAGTATTA…	C/T	TTCTTGTTTTGGCTTCTACAATAATCATGGGCATTTCATTACTTTGGTAATGTGATGTCCACCAMTGTGAGTATGAGTCTGAGTCTGAGTCTGAGTGTTGTGTGTGTGTCCAGTATTGCGAATGTAATGTTCATCTTTGTTGTTGGATGTTGTCATGTTATGTGATCGGCCACAACTTTTTCATCATCGCTATCATATGTATTTTCCTCGAATTAGTAGTCACTTCAAGATTTGTTGTTGCTTCTTATGTGTGCTCTAGGCATGGAGAAATGAATATTTTAGCATCAGAAGCCATTCGAAATGGTTGTTYCTCTTGAGACTATGATTTATGTGATGCCAATAGGG
270	560	SNP	M	A	0.46	100	46	0	0	0	0	GTACCAAAARARACTAaaGarCTTTCCTACAAAAACGAGAGTGGATGGGCCGTGCTTAGCAAAGGGTCTACCGTGGTGGTGAGCGGTCATGGCTTCACAATCTTGAAGGTCCTCGACGACTTCGACACATGGAAGAACTTCATAAAGGAAAAGGGATTCGAACTTGCATTCAAAGCACACCATGAGAAGGTGATTCAGACTGTGAAGCACTGCAGCCGCCTGGATATCCCAACTGTTGCTGGGAAGGTGCCTGAGACCATGAAATGCCCMGAGTGTCCTCGCACCATGGAGACATATGTGAGCTACAAGTGTTGCCACACTGATGGTCCCATTAACGCACATCACTAAAGCTCTTGTTWYTGTTGAGTTTATGAGGGCATCAGATGAGAATAAGTATTA…	C/A	TGTGAGTATGAGTCTGAGTCTGAGTCTGAGTGTTGTGTGTGTGTCCAGTATTGCGAATGTAATGTTCATCTTTGTTGTTGGATGTTGTCATGTTATGTGATCGGCCACAACTTTTTCATCATCGCTATCATATGTATTTTCCTCGAATTAGTAGTCACTTCAAGATTTGTTGTTGCTTCTTATGTGTGCTCTAGGCATGGAGAAATGAATATTTTAGCATCAGAAGCCATTCGAAATGGTTGTTYCTCTTGAGACTATGATTTATGTGATGCCAATAGGG
270	712	SNP	C	A	0.241	58	14	-	0	0	0	GTACCAAAARARACTAaaGarCTTTCCTACAAAAACGAGAGTGGATGGGCCGTGCTTAGCAAAGGGTCTACCGTGGTGGTGAGCGGTCATGGCTTCACAATCTTGAAGGTCCTCGACGACTTCGACACATGGAAGAACTTCATAAAGGAAAAGGGATTCGAACTTGCATTCAAAGCACACCATGAGAAGGTGATTCAGACTGTGAAGCACTGCAGCCGCCTGGATATCCCAACTGTTGCTGGGAAGGTGCCTGAGACCATGAAATGCCCMGAGTGTCCTCGCACCATGGAGACATATGTGAGCTACAAGTGTTGCCACACTGATGGTCCCATTAACGCACATCACTAAAGCTCTTGTTWYTGTTGAGTTTATGAGGGCATCAGATGAGAATAAGTATTA…	C/A	ATATGTATTTTCCTCGAATTAGTAGTCACTTCAAGATTTGTTGTTGCTTCTTATGTGTGCTCTAGGCATGGAGAAATGAATATTTTAGCATCAGAAGCCATTCGAAATGGTTGTTYCTCTTGAGACTATGATTTATGTGATGCCAATAGGG
270	774	SNP	G	A	0.308	13	4	0	-	0	0	GTACCAAAARARACTAaaGarCTTTCCTACAAAAACGAGAGTGGATGGGCCGTGCTTAGCAAAGGGTCTACCGTGGTGGTGAGCGGTCATGGCTTCACAATCTTGAAGGTCCTCGACGACTTCGACACATGGAAGAACTTCATAAAGGAAAAGGGATTCGAACTTGCATTCAAAGCACACCATGAGAAGGTGATTCAGACTGTGAAGCACTGCAGCCGCCTGGATATCCCAACTGTTGCTGGGAAGGTGCCTGAGACCATGAAATGCCCMGAGTGTCCTCGCACCATGGAGACATATGTGAGCTACAAGTGTTGCCACACTGATGGTCCCATTAACGCACATCACTAAAGCTCTTGTTWYTGTTGAGTTTATGAGGGCATCAGATGAGAATAAGTATTA…	G/A	TGTGCTCTAGGCATGGAGAAATGAATATTTTAGCATCAGAAGCCATTCGAAATGGTTGTTYCTCTTGAGACTATGATTTATGTGATGCCAATAGGG
271	98	SNP	Y	T	0.5	12	0	0	0	6	0	GGAGATAARAAGAAaGAAgAGATCGAAGAAGAGCGTAGAGACCTACAAGATCTATATCTTCAAGGTGCTGAAGCAGGTTCACCCTGATAT	C/T	GGGATCTCCAGCAAGGCCATGGGCATCATGAACAGCTTCATCAATGATATCTTCGAGAAGCTCGCTCAGGAATCTTCCAGGCTTGCAAGGTACAACAAGAAGCCCACGATTACTTCTCGGGAGATCCAGACAGCTGTGAGACTTGTGCTTCCTGGTGAGCTCGCCAAGCACGCTGTTTCTGAGGGGACCAAGGCTGTTACCAAGTTTACTAGCTCTTGAAGAGTTGGATTGTTTATGTGTTTTGGGTTTAGGGATGGGGGTGTGAAGAAATTAGGGTTAGGGTTTGTGGGTTTTGATGCTTTTCATGTAAGTAAGTACTGATTGTTCTGTCGTAGTCTAAATTTCTAATGGAAGTTCGTTTTTCCCAATTGCCTATMTTTATTTAAATTTACGAGTATT…
274	155	SNP	A	C	0.233	43	-	10	0	0	0	TTCCGGGTCGGGTCCTGGTGGATAAAGCGACTGGGGCGAGCTACAACGCGGCTGGGGCCAACGGGCGTAAGTTCTTGGTGCCCGCCATGTGGGACCCGCAGACCTCTGCATGCAAGCCGCTTGTGTGAGTG	A/C	TGTGGCAAAGCAATCTGGGCCGCACGTGATCGTGTAGATACTAATATAATAATATAATATTAAGGTTGATATATATtATGgtgaTGTGATGGTGTACGATGGGGTGGATAAGGGTTTTTGTACACACTYGAAGGTTGTCGTCTTGCGTGACGTGTAAATTTTATTTTCTCTGTCTTAAgAAAAAAAaTAGAGGGAAAATGTTTGTGAAAGCAAAAGGAGAAATGAAAGGTGGCATTGGCATTATGAAGTTTGGGTTTGCTTTTGGGCAATAATTTATAGGATAAAGGAAAGCTTAATGATTTTATGCTAGGCCCTGGGAGACCATTATGACAAGTATGCGAGAATAAACTTACCYWTATCCGC
274	321	SNP	Y	C	0.425	106	0	45	0	0	0	TTCCGGGTCGGGTCCTGGTGGATAAAGCGACTGGGGCGAGCTACAACGCGGCTGGGGCCAACGGGCGTAAGTTCTTGGTGCCCGCCATGTGGGACCCGCAGACCTCTGCATGCAAGCCGCTTGTGTGAGTGATGTGGCAAAGCAATCTGGGCCGCACGTGATCGTGTAGATACTAATATAATAATATAATATTAAGGTTGATATATATtATGgtgaTGTGATGGTGTACGATGGGGTGGATAAGGGTTTTTGTACACACT	C/T	GAAGGTTGTCGTCTTGCGTGACGTGTAAATTTTATTTTCTCTGTCTTAAgAAAAAAAaTAGAGGGAAAATGTTTGTGAAAGCAAAAGGAGAAATGAAAGGTGGCATTGGCATTATGAAGTTTGGGTTTGCTTTTGGGCAATAATTTATAGGATAAAGGAAAGCTTAATGATTTTATGCTAGGCCCTGGGAGACCATTATGACAAGTATGCGAGAATAAACTTACCYWTATCCGC
275	484	SNP	G	A	0.257	35	9	0	-	0	0	CAGTAGTTATAAAAAAAAAACGAtgCTGTCgATCgTACCCTaGgCACCAACACTGGTGGAGAAGGAAGCAGAGGAGAAGAATCAAGTGTACCCAAAATTCGTGTTCGAAGACTACATGAAGCTCTATGCTGGCGTCAAGTTCCAGCCCAAGGAGCCAAGATTTGAAGCCATGAAAGCAGTGGAAACCAATATCAGTTTGGGTCCAATTGCAACAGCTTAAGAGAAACTAAGTTTTACTAGGAAACTGGAAAGGGTTGTTTGATTAAAGTAATTATGTGTGTGGCCAAAGTCTTTTATTGTCTCTTTAAAAATTCAGTTAAATTACTATTGTGGGTATCAGTCTGTGGTTTGTAGAAACTAAATTTATAGTAAATAATACGACTTGAGAATTTGTTAGTT…	G/A	CCAATTCTCAAATAACTATTAGTAAATAATGGAAAAGTCTCRTATTCGAATTCCCACATC
275	527	SNP	R	A	0.4	15	6	0	0	0	0	CAGTAGTTATAAAAAAAAAACGAtgCTGTCgATCgTACCCTaGgCACCAACACTGGTGGAGAAGGAAGCAGAGGAGAAGAATCAAGTGTACCCAAAATTCGTGTTCGAAGACTACATGAAGCTCTATGCTGGCGTCAAGTTCCAGCCCAAGGAGCCAAGATTTGAAGCCATGAAAGCAGTGGAAACCAATATCAGTTTGGGTCCAATTGCAACAGCTTAAGAGAAACTAAGTTTTACTAGGAAACTGGAAAGGGTTGTTTGATTAAAGTAATTATGTGTGTGGCCAAAGTCTTTTATTGTCTCTTTAAAAATTCAGTTAAATTACTATTGTGGGTATCAGTCTGTGGTTTGTAGAAACTAAATTTATAGTAAATAATACGACTTGAGAATTTGTTAGTT…	A/G	TATTCGAATTCCCACATC
281	26	SNP	K	G	0.533	15	0	0	5	0	3	AAcAATAAAAATTTACAAatAAA	T/G	AAAWAAATAAATAAATaAAATRAAATYCAATTTTCATTTAAGTCATGCAAACATTTATCACAATCTCATCAAATGTGTTCGGAAAGTGAMTMAAATCAAAATMAAAATMaAAATCAAAMTMAAAgCAAGACTTAACAAATAAATAGACTTAAAC
281	30	SNP	W	A	0.438	16	6	1	0	0	0	AAcAATAAAAATTTACAAatAAAKAAA	A/T	AAATAAATAAATaAAATRAAATYCAATTTTCATTTAAGTCATGCAAACATTTATCACAATCTCATCAAATGTGTTCGGAAAGTGAMTMAAATCAAAATMAAAATMaAAATCAAAMTMAAAgCAAGACTTAACAAATAAATAGACTTAAAC
281	40	SNP	A	T	0.455	22	-	5	0	5	0	AAcAATAAAAATTTACAAatAAAKAAAWAAATAA	A/T	TAAATaAAATRAAATYCAATTTTCATTTAAGTCATGCAAACATTTATCACAATCTCATCAAATGTGTTCGGAAAGTGAMTMAAATCAAAATMAAAATMaAAATCAAAMTMAAAgCAAGACTTAACAAATAAATAGACTTAAAC
281	55	SNP	R	G	0.458	24	0	0	11	0	0	AAcAATAAAAATTTACAAatAAAKAAAWAAATAAATAAATaAAAT	A/G	AAATYCAATTTTCATTTAAGTCATGCAAACATTTATCACAATCTCATCAAATGTGTTCGGAAAGTGAMTMAAATCAAAATMAAAATMaAAATCAAAMTMAAAgCAAGACTTAACAAATAAATAGACTTAAAC
281	60	SNP	Y	C	0.48	25	0	12	0	0	0	AAcAATAAAAATTTACAAatAAAKAAAWAAATAAATAAATaAAATRAAAT	C/T	CAATTTTCATTTAAGTCATGCAAACATTTATCACAATCTCATCAAATGTGTTCGGAAAGTGAMTMAAATCAAAATMAAAATMaAAATCAAAMTMAAAgCAAGACTTAACAAATAAATAGACTTAAAC
281	120	SNP	A	T	0.329	76	-	0	0	25	0	AAcAATAAAAATTTACAAatAAAKAAAWAAATAAATAAATaAAATRAAATYCAATTTTCATTTAAGTCATGCAAACATTTATCACAATCTCATCA	A/T	ATGTGTTCGGAAAGTGAMTMAAATCAAAATMAAAATMaAAATCAAAMTMAAAgCAAGACTTAACAAATAAATAGACTTAAAC
281	123	SNP	T	A	0.286	77	21	0	0	-	1	AAcAATAAAAATTTACAAatAAAKAAAWAAATAAATAAATaAAATRAAATYCAATTTTCATTTAAGTCATGCAAACATTTATCACAATCTCATCAAA	T/A	GTGTTCGGAAAGTGAMTMAAATCAAAATMAAAATMaAAATCAAAMTMAAAgCAAGACTTAACAAATAAATAGACTTAAAC
281	142	SNP	M	C	0.388	116	0	45	0	0	0	AAcAATAAAAATTTACAAatAAAKAAAWAAATAAATAAATaAAATRAAATYCAATTTTCATTTAAGTCATGCAAACATTTATCACAATCTCATCAAATGTGTTCGGAAAGTGA	C/A	TMAAATCAAAATMAAAATMaAAATCAAAMTMAAAgCAAGACTTAACAAATAAATAGACTTAAAC
281	145	SNP	M	C	0.461	102	0	44	0	0	3	AAcAATAAAAATTTACAAatAAAKAAAWAAATAAATAAATaAAATRAAATYCAATTTTCATTTAAGTCATGCAAACATTTATCACAATCTCATCAAATGTGTTCGGAAAGTGAMT	C/A	AAATCAAAATMAAAATMaAAATCAAAMTMAAAgCAAGACTTAACAAATAAATAGACTTAAAC
281	154	SNP	T	A	0.232	99	20	0	0	-	3	AAcAATAAAAATTTACAAatAAAKAAAWAAATAAATAAATaAAATRAAATYCAATTTTCATTTAAGTCATGCAAACATTTATCACAATCTCATCAAATGTGTTCGGAAAGTGAMTMAAA	T/A	CAAAATMAAAATMaAAATCAAAMTMAAAgCAAGACTTAACAAATAAATAGACTTAAAC
281	162	SNP	M	A	0.448	116	42	0	0	0	10	AAcAATAAAAATTTACAAatAAAKAAAWAAATAAATAAATaAAATRAAATYCAATTTTCATTTAAGTCATGCAAACATTTATCACAATCTCATCAAATGTGTTCGGAAAGTGAMTMAAATCAAAAT	C/A	AAAATMaAAATCAAAMTMAAAgCAAGACTTAACAAATAAATAGACTTAAAC
281	170	SNP	M	A	0.5	118	59	0	0	0	0	AAcAATAAAAATTTACAAatAAAKAAAWAAATAAATAAATaAAATRAAATYCAATTTTCATTTAAGTCATGCAAACATTTATCACAATCTCATCAAATGTGTTCGGAAAGTGAMTMAAATCAAAATMAAAAT	C/A	aAAATCAAAMTMAAAgCAAGACTTAACAAATAAATAGACTTAAAC
281	180	SNP	T	G	0.379	103	5	0	31	-	3	AAcAATAAAAATTTACAAatAAAKAAAWAAATAAATAAATaAAATRAAATYCAATTTTCATTTAAGTCATGCAAACATTTATCACAATCTCATCAAATGTGTTCGGAAAGTGAMTMAAATCAAAATMAAAATMaAAA	T/G	CAAAMTMAAAgCAAGACTTAACAAATAAATAGACTTAAAC
281	181	SNP	C	A	0.294	102	15	-	0	7	8	AAcAATAAAAATTTACAAatAAAKAAAWAAATAAATAAATaAAATRAAATYCAATTTTCATTTAAGTCATGCAAACATTTATCACAATCTCATCAAATGTGTTCGGAAAGTGAMTMAAATCAAAATMAAAATMaAAAT	C/A	AAAMTMAAAgCAAGACTTAACAAATAAATAGACTTAAAC
281	186	SNP	M	C	0.422	102	0	34	0	0	9	AAcAATAAAAATTTACAAatAAAKAAAWAAATAAATAAATaAAATRAAATYCAATTTTCATTTAAGTCATGCAAACATTTATCACAATCTCATCAAATGTGTTCGGAAAGTGAMTMAAATCAAAATMAAAATMaAAATCAAA	C/A	TMAAAgCAAGACTTAACAAATAAATAGACTTAAAC
281	188	SNP	M	C	0.475	101	0	32	0	14	2	AAcAATAAAAATTTACAAatAAAKAAAWAAATAAATAAATaAAATRAAATYCAATTTTCATTTAAGTCATGCAAACATTTATCACAATCTCATCAAATGTGTTCGGAAAGTGAMTMAAATCAAAATMAAAATMaAAATCAAAMT	C/A	AAAgCAAGACTTAACAAATAAATAGACTTAAAC
281	198	SNP	G	A	0.208	72	11	0	-	0	4	AAcAATAAAAATTTACAAatAAAKAAAWAAATAAATAAATaAAATRAAATYCAATTTTCATTTAAGTCATGCAAACATTTATCACAATCTCATCAAATGTGTTCGGAAAGTGAMTMAAATCAAAATMAAAATMaAAATCAAAMTMAAAgCAA	G/A	ACTTAACAAATAAATAGACTTAAAC
282	86	SNP	G	A	0.333	120	40	0	-	0	0	CATACCTTTCGGCCTTTTGGCTAAGATCAAGTGTAGTATCTGTTCTTATCAGTTTAATATCTGATACGTGG	G/A	CCAATGGYCCACACGATATTAAATTAATTTCTTTAGGGGGAGGGYCCACYACAGTAGCTTGCTAYTGGGGYYCTCGMGCGTCGCCCAAGCGTTGCACTAYTGCATGGGCCTGGCGCACCCCACTAARAAAAAAAAAAAgAAAGAAAWAACGAAAAAAAAAACGTAGGACGGGCCGGGTACGGTCGGAACGGAAACGG
282	97	SNP	Y	T	0.339	121	0	0	0	41	0	CATACCTTTCGGCCTTTTGGCTAAGATCAAGTGTAGTATCTGTTCTTATCAGTTTAATATCTGATACGTGGGCCAATGG	C/T	CCACACGATATTAAATTAATTTCTTTAGGGGGAGGGYCCACYACAGTAGCTTGCTAYTGGGGYYCTCGMGCGTCGCCCAAGCGTTGCACTAYTGCATGGGCCTGGCGCACCCCACTAARAAAAAAAAAAAgAAAGAAAWAACGAAAAAAAAAACGTAGGACGGGCCGGGTACGGTCGGAACGGAAACGG
282	117	SNP	T	A	0.281	128	35	0	0	-	1	CATACCTTTCGGCCTTTTGGCTAAGATCAAGTGTAGTATCTGTTCTTATCAGTTTAATATCTGATACGTGGGCCAATGGYCCACACGATATTAAAT	T/A	AATTTCTTTAGGGGGAGGGYCCACYACAGTAGCTTGCTAYTGGGGYYCTCGMGCGTCGCCCAAGCGTTGCACTAYTGCATGGGCCTGGCGCACCCCACTAARAAAAAAAAAAAgAAAGAAAWAACGAAAAAAAAAACGTAGGACGGGCCGGGTACGGTCGGAACGGAAACGG
282	143	SNP	Y	T	0.432	162	0	0	0	70	0	CATACCTTTCGGCCTTTTGGCTAAGATCAAGTGTAGTATCTGTTCTTATCAGTTTAATATCTGATACGTGGGCCAATGGYCCACACGATATTAAATTAATTTCTTTAGGGGGAGGG	C/T	CCACYACAGTAGCTTGCTAYTGGGGYYCTCGMGCGTCGCCCAAGCGTTGCACTAYTGCATGGGCCTGGCGCACCCCACTAARAAAAAAAAAAAgAAAGAAAWAACGAAAAAAAAAACGTAGGACGGGCCGGGTACGGTCGGAACGGAAACGG
282	148	SNP	C	T	0.284	183	15	-	0	37	0	CATACCTTTCGGCCTTTTGGCTAAGATCAAGTGTAGTATCTGTTCTTATCAGTTTAATATCTGATACGTGGGCCAATGGYCCACACGATATTAAATTAATTTCTTTAGGGGGAGGGYCCA	C/T	YACAGTAGCTTGCTAYTGGGGYYCTCGMGCGTCGCCCAAGCGTTGCACTAYTGCATGGGCCTGGCGCACCCCACTAARAAAAAAAAAAAgAAAGAAAWAACGAAAAAAAAAACGTAGGACGGGCCGGGTACGGTCGGAACGGAAACGG
282	149	SNP	Y	T	0.4	185	0	0	0	74	0	CATACCTTTCGGCCTTTTGGCTAAGATCAAGTGTAGTATCTGTTCTTATCAGTTTAATATCTGATACGTGGGCCAATGGYCCACACGATATTAAATTAATTTCTTTAGGGGGAGGGYCCAC	C/T	ACAGTAGCTTGCTAYTGGGGYYCTCGMGCGTCGCCCAAGCGTTGCACTAYTGCATGGGCCTGGCGCACCCCACTAARAAAAAAAAAAAgAAAGAAAWAACGAAAAAAAAAACGTAGGACGGGCCGGGTACGGTCGGAACGGAAACGG
282	168	SNP	Y	T	0.399	223	0	0	0	89	0	CATACCTTTCGGCCTTTTGGCTAAGATCAAGTGTAGTATCTGTTCTTATCAGTTTAATATCTGATACGTGGGCCAATGGYCCACACGATATTAAATTAATTTCTTTAGGGGGAGGGYCCACYACAGTAGCTTGCTA	C/T	TGGGGYYCTCGMGCGTCGCCCAAGCGTTGCACTAYTGCATGGGCCTGGCGCACCCCACTAARAAAAAAAAAAAgAAAGAAAWAACGAAAAAAAAAACGTAGGACGGGCCGGGTACGGTCGGAACGGAAACGG
282	175	SNP	Y	C	0.47	215	0	101	0	0	0	CATACCTTTCGGCCTTTTGGCTAAGATCAAGTGTAGTATCTGTTCTTATCAGTTTAATATCTGATACGTGGGCCAATGGYCCACACGATATTAAATTAATTTCTTTAGGGGGAGGGYCCACYACAGTAGCTTGCTAYTGGGG	C/T	YCTCGMGCGTCGCCCAAGCGTTGCACTAYTGCATGGGCCTGGCGCACCCCACTAARAAAAAAAAAAAgAAAGAAAWAACGAAAAAAAAAACGTAGGACGGGCCGGGTACGGTCGGAACGGAAACGG
282	177	SNP	Y	C	0.425	212	0	90	0	0	0	CATACCTTTCGGCCTTTTGGCTAAGATCAAGTGTAGTATCTGTTCTTATCAGTTTAATATCTGATACGTGGGCCAATGGYCCACACGATATTAAATTAATTTCTTTAGGGGGAGGGYCCACYACAGTAGCTTGCTAYTGGGGY	C/T	CTCGMGCGTCGCCCAAGCGTTGCACTAYTGCATGGGCCTGGCGCACCCCACTAARAAAAAAAAAAAgAAAGAAAWAACGAAAAAAAAAACGTAGGACGGGCCGGGTACGGTCGGAACGGAAACGG
282	181	SNP	G	A	0.223	215	48	0	-	0	0	CATACCTTTCGGCCTTTTGGCTAAGATCAAGTGTAGTATCTGTTCTTATCAGTTTAATATCTGATACGTGGGCCAATGGYCCACACGATATTAAATTAATTTCTTTAGGGGGAGGGYCCACYACAGTAGCTTGCTAYTGGGGYYCTC	G/A	MGCGTCGCCCAAGCGTTGCACTAYTGCATGGGCCTGGCGCACCCCACTAARAAAAAAAAAAAgAAAGAAAWAACGAAAAAAAAAACGTAGGACGGGCCGGGTACGGTCGGAACGGAAACGG
282	182	SNP	M	A	0.468	218	77	0	0	25	0	CATACCTTTCGGCCTTTTGGCTAAGATCAAGTGTAGTATCTGTTCTTATCAGTTTAATATCTGATACGTGGGCCAATGGYCCACACGATATTAAATTAATTTCTTTAGGGGGAGGGYCCACYACAGTAGCTTGCTAYTGGGGYYCTCG	C/A	GCGTCGCCCAAGCGTTGCACTAYTGCATGGGCCTGGCGCACCCCACTAARAAAAAAAAAAAgAAAGAAAWAACGAAAAAAAAAACGTAGGACGGGCCGGGTACGGTCGGAACGGAAACGG
282	213	SNP	Y	T	0.475	217	0	0	0	103	0	CATACCTTTCGGCCTTTTGGCTAAGATCAAGTGTAGTATCTGTTCTTATCAGTTTAATATCTGATACGTGGGCCAATGGYCCACACGATATTAAATTAATTTCTTTAGGGGGAGGGYCCACYACAGTAGCTTGCTAYTGGGGYYCTCGMGCGTCGCCCAAGCGTTGCACTA	C/T	TGCATGGGCCTGGCGCACCCCACTAARAAAAAAAAAAAgAAAGAAAWAACGAAAAAAAAAACGTAGGACGGGCCGGGTACGGTCGGAACGGAAACGG
285	248	SNP	K	T	0.368	19	0	0	0	7	0	GATGGTACTCCAACCAGCTCTAGAGTGGTTACCAATTTGGTACGATGTGAAGCTTGTGTTTGTGGCATGGTTGGTTCTTCCACAATTCCAAGGGGCAGCTTTCTTGTATGAGAAATATGTGAGAGAGCAGCTCAAGAGGTATAGAGATGGGAGAGATCATCCTCAATCCTCCCACAAGTCCCCTACTGGGAAAGGAAAGAACAAGTTTGTGCAGTTCATGACCCCCAAGAATGGGGA	T/G	CAAGAGGCTTATTGAGAAGGGCAGAGCAAGAAGAGGCATGCTTTTTRGTGTGAAAGAGTGGAGCTTCTTCAACCATTGTCTTCTTTTTCCCTTTTACTTTAGTTGTTTTTTACTTTGACTTTTAACCTCCTCCAATGTACAAGTTGATGACTTTTGAGGCTTTTGTGGCCTTTCTTCTTSTTGTCTATAATATAAGATGAGACACATGTTATGAGAAATCAGTGTTCTATCACTTTCTGTTCAAATGGGGTTCATACTCAAATCAGTGTTCTATCACTTTCTGTT
285	301	SNP	R	A	0.433	30	13	0	0	0	0	GATGGTACTCCAACCAGCTCTAGAGTGGTTACCAATTTGGTACGATGTGAAGCTTGTGTTTGTGGCATGGTTGGTTCTTCCACAATTCCAAGGGGCAGCTTTCTTGTATGAGAAATATGTGAGAGAGCAGCTCAAGAGGTATAGAGATGGGAGAGATCATCCTCAATCCTCCCACAAGTCCCCTACTGGGAAAGGAAAGAACAAGTTTGTGCAGTTCATGACCCCCAAGAATGGGGAKCAAGAGGCTTATTGAGAAGGGCAGAGCAAGAAGAGGCATGCTTTTT	A/G	GTGTGAAAGAGTGGAGCTTCTTCAACCATTGTCTTCTTTTTCCCTTTTACTTTAGTTGTTTTTTACTTTGACTTTTAACCTCCTCCAATGTACAAGTTGATGACTTTTGAGGCTTTTGTGGCCTTTCTTCTTSTTGTCTATAATATAAGATGAGACACATGTTATGAGAAATCAGTGTTCTATCACTTTCTGTTCAAATGGGGTTCATACTCAAATCAGTGTTCTATCACTTTCTGTT
285	444	SNP	S	G	0.449	49	0	0	22	0	0	GATGGTACTCCAACCAGCTCTAGAGTGGTTACCAATTTGGTACGATGTGAAGCTTGTGTTTGTGGCATGGTTGGTTCTTCCACAATTCCAAGGGGCAGCTTTCTTGTATGAGAAATATGTGAGAGAGCAGCTCAAGAGGTATAGAGATGGGAGAGATCATCCTCAATCCTCCCACAAGTCCCCTACTGGGAAAGGAAAGAACAAGTTTGTGCAGTTCATGACCCCCAAGAATGGGGAKCAAGAGGCTTATTGAGAAGGGCAGAGCAAGAAGAGGCATGCTTTTTRGTGTGAAAGAGTGGAGCTTCTTCAACCATTGTCTTCTTTTTCCCTTTTACTTTAGTTGTTTTTTACTTTGACTTTTAACCTCCTCCAATGTACAAGTTGATGACTTTTGAGGCT…	G/C	TTGTCTATAATATAAGATGAGACACATGTTATGAGAAATCAGTGTTCTATCACTTTCTGTTCAAATGGGGTTCATACTCAAATCAGTGTTCTATCACTTTCTGTT
286	253	SNP	Y	C	0.4	30	0	12	0	0	0	TACATTCTTACTCAGCAGGCATTGGTTTCTGTGGATAATGGTGCACCCATCAACCAAGACCTCATCAGCAACTTCATGTCAGATCCAGTACATGGAGCCATTAAAGTATGCGCTGAACTGAGACCTACAGTTGATATTTCAGTGCCTGCTGATGCAGACTTTGTGCGACCAGAGTTGCGTCAATCTAGCAATTAGAACTTGAAGAACCTACTGCCTGTGTTGGCCTACAAAATT	C/T	CGTTTGGCGAAATATTAAGGTGTGATGTAGTTCTACCTAGTTTCTGTGTTTTCATTATCATGTGTACTTTTATCGGATTGCGAGTTGTGTTTGACGCTGGATGTTGTATTAATGATTTTGCATGGAATAAGTAGTTAAATTATTAATGGTGTTTGCCTTTCCGAGTCC
292	10	SNP	S	C	0.5	18	0	9	0	0	0	ACGGAGTCT	G/C	GAAGATTTTCTGGACGAGATTAGCAAGATCACGTCTGTTGCTTAGAACAAGTTTCAATTGACAACCACTTCGTATGATATTCAATAAGAATCTTGAATATTTGGCGTTACTTAATTTAAAATCCAAGCCTATAACTCAATAAATTGTGTAGTATGTATGCTACTATAGCTACTTATGTGTGTTATGTTTTGTATTAATGAGAATAATTATCATTTTGAGAACATTCAGGTTCAGCTCTCTCAACTC
293	308	SNP	A	T	0.217	23	-	0	0	5	0	GCCGGGACTTTCATGGCCAACCATTTCGACAGGCACTACTGTGGTAAGTGCGGCCTCACCTATGTCTATCAGAAGGCTGGCGGCGACTGAGTCAAACGCACCGTTTTGGGTTCGTTTTTAATATCACTATGTTAGGGTGCTGAACAGTTGGTTAATTTTAAATAATTCTGCTTTAGGATTTGGAACCGTGTTCTAATGGTTTATGCTTTATGTATTTTGATATGGTACTTAGAATTTTAATTTCAATTTTGGAGTTCAATGGTTAGCTATTATT	A/T	TTTWTAATTTTGTT
294	22	SNP	C	A	0.3	20	6	-	0	0	0	GTTTCTCACACACTaGGTGR	C/A	CGCGCCTCTCTCAACCGCCAAGATCTAGGGTTTGTTTCGAGCTGAATCGGAGGAAATGGCTCCTGCTGCGCCCAAGAGCGGGATCTTCGTTGGTCTGAACAAAGGCCACATCGTCACCAAGCGTGAATTGGCTCCTCGCCCATCTGACCGCAAAGGGAAAACAAGCAAGAGGGTGCATTTCGTGAGGAACCTGATCAGGGAAGTTGCTGGTTTTGCTCCATATGAGAAGAGGATCACTGAGCTTTTGAAGGTTGGTAAGGACAAGCGTGCTCTTAAGGTGGCCAAGAGGAAGTTGGGTACCCACAAGAGAGCTAAGAAGAAGAGAGAGGAGATGTCCAACGTCCTCCGCAAGATGAGGTCTGGTGGTGTTACTGAGAAGAAGAAGTGAGAACTTGAAGT…
299	556	SNP	K	G	0.417	12	0	0	5	0	0	AGTGTATGGTGCTTGACAATGAAGCCCTCTATGATATCTGCTTCCGCACACTTAAACTCACCACTCCCAGCTTTGGTGATTTGAATCATTTGATATCTGCgAACcTATGTCTGGAGTTACATGaCTGCCTaGAGGTTCCCTGGACAGCTCAACTCTGACTTGCGCAAACTTGCCGTAAACTTGATCCCCTTCCCGCGTCTTCACTTTTTCATGGTGGGCTTTGCTCCTaCTTACTTCACGAGGTTCTCAGCAGTACAGAGCCCTGACTGTTCCAGAGCTCACCCAGCAAATGTGGGATTCCAAGAACATGATGTGTGCTGCTGATCCACGACATGGACGTTATCTAACAGCATCAGCAATGTTCCGTGGTAAGATGAGCACCAAGGAAGTTGATGATCA…	T/G	ACATCCATCCAGGAGATGTTCAGGAGGGTGAGTGAGCAATTCACTGCCATGTTTAGGAGGAAGGCTTTCTTGCATTGGTACACAGGCGAAGGTATGGACGAGATGGAGTTCACTGAGGCTGAGAGTAACATGAACGATCTGGTTTCTGAGTACCAGCAGTATCAAGATGCAACAGCCGATGAGGAGGAATACGAGGATGAGCAAGGGGAGTATGAGGAGGAAATGTAATTTCTATCAAGCAGTAGTTTCCTTTGAATATCAACATTCCAGTTAGTGTTTTATGTAGTATGTGAATGAATTTCTGGTTGAGTGTTTGTGGGACAAGTTTCAATATCAACTTCCAGTTGCTGCTTTTTGCTGTAACTTTTGCTTATTTCAACATTATGGATTTGTGGTAGT…
300	94	SNP	A	T	0.273	11	-	0	0	3	0	ATAATACAGACCACCAAGAAGAGAGCCAGCGGTCCAAAAaTGCCCTGTTACTGGCAAGAGAATCCAAGGGATTCCTCACTTGAGACCTGC	A/T	GAGTATAAGAGGTCTAGATTATCCAGGAACCGCAGGACTGTGAATCGGGCTTATGGTGGTGTATTGTCTGGAGGTGCTGTTAGAGAGAGAATCATTCGAGCTTTCTTGGTGGAAGAGCAAAAGATCGTGAAAAAGGTTCTGAAGATCCAAAAGGCCAAGGAAAAGCAGGCAGGCAAGAACTAAATGAGGCCAATAGCCTAATGAGGCAGATTGACGGATCATTAGCCTTTTGAACTATTTAAGACCATGTGCTTGAGCGAGATTTTGACGTTAGATTTTGTTGATTAATGAACTTGGAGCTAGATTGGGAATGCTTTTATTGTTATTTTGCTACTTTGGTCACTTTGGAATTTCATATCAATGACAAATCAATTGCCTGTTTCTTGTTTTGTGTA
300	97	SNP	G	A	0.273	11	3	0	-	0	0	ATAATACAGACCACCAAGAAGAGAGCCAGCGGTCCAAAAaTGCCCTGTTACTGGCAAGAGAATCCAAGGGATTCCTCACTTGAGACCTGCAGA	G/A	TATAAGAGGTCTAGATTATCCAGGAACCGCAGGACTGTGAATCGGGCTTATGGTGGTGTATTGTCTGGAGGTGCTGTTAGAGAGAGAATCATTCGAGCTTTCTTGGTGGAAGAGCAAAAGATCGTGAAAAAGGTTCTGAAGATCCAAAAGGCCAAGGAAAAGCAGGCAGGCAAGAACTAAATGAGGCCAATAGCCTAATGAGGCAGATTGACGGATCATTAGCCTTTTGAACTATTTAAGACCATGTGCTTGAGCGAGATTTTGACGTTAGATTTTGTTGATTAATGAACTTGGAGCTAGATTGGGAATGCTTTTATTGTTATTTTGCTACTTTGGTCACTTTGGAATTTCATATCAATGACAAATCAATTGCCTGTTTCTTGTTTTGTGTA
300	128	SNP	C	G	0.3	10	0	-	3	0	0	ATAATACAGACCACCAAGAAGAGAGCCAGCGGTCCAAAAaTGCCCTGTTACTGGCAAGAGAATCCAAGGGATTCCTCACTTGAGACCTGCAGAGTATAAGAGGTCTAGATTATCCAGGAACCG	C/G	AGGACTGTGAATCGGGCTTATGGTGGTGTATTGTCTGGAGGTGCTGTTAGAGAGAGAATCATTCGAGCTTTCTTGGTGGAAGAGCAAAAGATCGTGAAAAAGGTTCTGAAGATCCAAAAGGCCAAGGAAAAGCAGGCAGGCAAGAACTAAATGAGGCCAATAGCCTAATGAGGCAGATTGACGGATCATTAGCCTTTTGAACTATTTAAGACCATGTGCTTGAGCGAGATTTTGACGTTAGATTTTGTTGATTAATGAACTTGGAGCTAGATTGGGAATGCTTTTATTGTTATTTTGCTACTTTGGTCACTTTGGAATTTCATATCAATGACAAATCAATTGCCTGTTTCTTGTTTTGTGTA
303	233	SNP	A	G	0.222	45	-	0	10	0	0	TCTGGCTTCAGATCTGATGGCCCTCAACAGAGTTTTAATATGAAATAGCAGGAAATTAAAAAAAAAATACAAGAAACTCGAAAGTTTTATACAAACACAAAGAGAGCCCATTCTCTCTCTCTCTACACTTGCACACATAAAGAGAAAGCTGAGCTCCACCCAAGACCAAGAGAGTGTGTGTTAAAACTCAATCAGAGTAAAACTAGAAACCAAAACTAAACCA	A/G	TGGGGGAGGAGGAGAAGAAAATGGAGGAGAAAAAGCCAGAGGAGGTGAAGAAGCCAGAGGCAGAGGAGAAGAAGGAAGAGAAGAAAGAAGAAGAGAAAAAGCCTGAAGCTGAGGAAAAGAAGGAAGAGAAGAAGGCTGGGGAGGGCAAAGAGGCTGATGCTGCTCCTCCACAGCCACCGCCACCTCAAGAAATTGTGCTCAAAGTTTATATGCATTGTGAAGGCTGTGCTCGCAaGGTCAAGAGGTGTCTCAAAGGCTTTCAAGGGGTGGAAGATGTGAGCACAGATTGCAAGACTCACAAGGTGGTTGTGAAGGGTGAGAAGGCTGATCCAATTAAGGTTCTTGAGAGAGTTCAGAGGAAGAGTCACAGACAGGTTGAGCTTCTCTCTCCAATCCCAA…
303	236	SNP	G	T	0.222	45	0	0	-	10	0	TCTGGCTTCAGATCTGATGGCCCTCAACAGAGTTTTAATATGAAATAGCAGGAAATTAAAAAAAAAATACAAGAAACTCGAAAGTTTTATACAAACACAAAGAGAGCCCATTCTCTCTCTCTCTACACTTGCACACATAAAGAGAAAGCTGAGCTCCACCCAAGACCAAGAGAGTGTGTGTTAAAACTCAATCAGAGTAAAACTAGAAACCAAAACTAAACCAAT	G/T	GGGGAGGAGGAGAAGAAAATGGAGGAGAAAAAGCCAGAGGAGGTGAAGAAGCCAGAGGCAGAGGAGAAGAAGGAAGAGAAGAAAGAAGAAGAGAAAAAGCCTGAAGCTGAGGAAAAGAAGGAAGAGAAGAAGGCTGGGGAGGGCAAAGAGGCTGATGCTGCTCCTCCACAGCCACCGCCACCTCAAGAAATTGTGCTCAAAGTTTATATGCATTGTGAAGGCTGTGCTCGCAaGGTCAAGAGGTGTCTCAAAGGCTTTCAAGGGGTGGAAGATGTGAGCACAGATTGCAAGACTCACAAGGTGGTTGTGAAGGGTGAGAAGGCTGATCCAATTAAGGTTCTTGAGAGAGTTCAGAGGAAGAGTCACAGACAGGTTGAGCTTCTCTCTCCAATCCCAAAG…
303	238	SNP	G	T	0.229	48	0	0	-	11	0	TCTGGCTTCAGATCTGATGGCCCTCAACAGAGTTTTAATATGAAATAGCAGGAAATTAAAAAAAAAATACAAGAAACTCGAAAGTTTTATACAAACACAAAGAGAGCCCATTCTCTCTCTCTCTACACTTGCACACATAAAGAGAAAGCTGAGCTCCACCCAAGACCAAGAGAGTGTGTGTTAAAACTCAATCAGAGTAAAACTAGAAACCAAAACTAAACCAATGG	G/T	GGAGGAGGAGAAGAAAATGGAGGAGAAAAAGCCAGAGGAGGTGAAGAAGCCAGAGGCAGAGGAGAAGAAGGAAGAGAAGAAAGAAGAAGAGAAAAAGCCTGAAGCTGAGGAAAAGAAGGAAGAGAAGAAGGCTGGGGAGGGCAAAGAGGCTGATGCTGCTCCTCCACAGCCACCGCCACCTCAAGAAATTGTGCTCAAAGTTTATATGCATTGTGAAGGCTGTGCTCGCAaGGTCAAGAGGTGTCTCAAAGGCTTTCAAGGGGTGGAAGATGTGAGCACAGATTGCAAGACTCACAAGGTGGTTGTGAAGGGTGAGAAGGCTGATCCAATTAAGGTTCTTGAGAGAGTTCAGAGGAAGAGTCACAGACAGGTTGAGCTTCTCTCTCCAATCCCAAAGCC…
303	239	SNP	G	T	0.224	49	0	0	-	11	0	TCTGGCTTCAGATCTGATGGCCCTCAACAGAGTTTTAATATGAAATAGCAGGAAATTAAAAAAAAAATACAAGAAACTCGAAAGTTTTATACAAACACAAAGAGAGCCCATTCTCTCTCTCTCTACACTTGCACACATAAAGAGAAAGCTGAGCTCCACCCAAGACCAAGAGAGTGTGTGTTAAAACTCAATCAGAGTAAAACTAGAAACCAAAACTAAACCAATGGG	G/T	GAGGAGGAGAAGAAAATGGAGGAGAAAAAGCCAGAGGAGGTGAAGAAGCCAGAGGCAGAGGAGAAGAAGGAAGAGAAGAAAGAAGAAGAGAAAAAGCCTGAAGCTGAGGAAAAGAAGGAAGAGAAGAAGGCTGGGGAGGGCAAAGAGGCTGATGCTGCTCCTCCACAGCCACCGCCACCTCAAGAAATTGTGCTCAAAGTTTATATGCATTGTGAAGGCTGTGCTCGCAaGGTCAAGAGGTGTCTCAAAGGCTTTCAAGGGGTGGAAGATGTGAGCACAGATTGCAAGACTCACAAGGTGGTTGTGAAGGGTGAGAAGGCTGATCCAATTAAGGTTCTTGAGAGAGTTCAGAGGAAGAGTCACAGACAGGTTGAGCTTCTCTCTCCAATCCCAAAGCCA…
303	240	SNP	G	T	0.224	49	0	0	-	11	0	TCTGGCTTCAGATCTGATGGCCCTCAACAGAGTTTTAATATGAAATAGCAGGAAATTAAAAAAAAAATACAAGAAACTCGAAAGTTTTATACAAACACAAAGAGAGCCCATTCTCTCTCTCTCTACACTTGCACACATAAAGAGAAAGCTGAGCTCCACCCAAGACCAAGAGAGTGTGTGTTAAAACTCAATCAGAGTAAAACTAGAAACCAAAACTAAACCAATGGGG	G/T	AGGAGGAGAAGAAAATGGAGGAGAAAAAGCCAGAGGAGGTGAAGAAGCCAGAGGCAGAGGAGAAGAAGGAAGAGAAGAAAGAAGAAGAGAAAAAGCCTGAAGCTGAGGAAAAGAAGGAAGAGAAGAAGGCTGGGGAGGGCAAAGAGGCTGATGCTGCTCCTCCACAGCCACCGCCACCTCAAGAAATTGTGCTCAAAGTTTATATGCATTGTGAAGGCTGTGCTCGCAaGGTCAAGAGGTGTCTCAAAGGCTTTCAAGGGGTGGAAGATGTGAGCACAGATTGCAAGACTCACAAGGTGGTTGTGAAGGGTGAGAAGGCTGATCCAATTAAGGTTCTTGAGAGAGTTCAGAGGAAGAGTCACAGACAGGTTGAGCTTCTCTCTCCAATCCCAAAGCCAC…
305	108	SNP	T	C	0.286	14	0	4	0	-	0	AACAAAAGGAAAATTAAACCAAAATTAAAAATAAAAACTAAAGGAACCGTTTTAAGAATTACTTTaGGAACAACTCGATGAATTTAGTAGATCTTTTTAGGAGGCCC	T/C	AATGACTATAGATAGAACCTATCCGATTTTTACAGTGCGATGGTTGGCTGTTCACGGACTAGCTGTACCtACCGTTTTTTTTTTAGGGTCAATATCAGCAATGCAGTTCATCCAACGATAAACCTAATCCGAATCATAGAGCTATGACACAATCAAACCCGAACGAACAAAGTGTTGAATTGAATCGTACCAGTCTCTACTGGGGGTTATTACTCATTTTTGTACTTGCTGTTTTATTTTCCAATTATTTCTTTAATTT
307	306	SNP	C	G	0.313	16	0	-	4	0	1	GTGGAGGCTAAGAACGGGGTCTGTCCGGTTTGTGCCAAAAGGGTGGGAGCAAACCTTGTGAGCCATATTACCACGCAACATGGGAGTTTGTTAAAGGTTCAGCGCAAGAGGAAATTTCGCAGGGGATCCAATTCAACATTTTCTWTATTAARGAAAGAGCTKCGAGAAGGAAGTTTACAAGCCCTTCTCGGAGGTTCTTCTTTCCTTGTTTCTTCAAACACGGAAGCTGATCCTTTGCTGTCTTCCTTTATATATAACCCTCCCACAGTTGATGAGGATGTGAGCGCACAACCC	C/G	ATCCTTTAGTTGAAACTTCTTTTGTAAAGGAAAGCACGAAGGAAGAGTTCTCAGAAAGAACCGTGCAACAACCACCGCTATCGCATAAGGACCAAGAAGAAAAGGGGCGGAAGTGTGAGTTTGTTCAAGGATTGCTGATGTCCACCATCCTTGATGACTTATGAGCTAGAAGGGGGggTGTAGTGGTGAGAGATGGAATTGAAAAGTTAGGACCAGAGCGCAGAGCCCAAGTAATACAAGGGAAGTCGTGCTATTTAcTtGYMYCAACGGGTAATAGTTAGATMWGAACAAGYATGTATTCGTATTGTACTCGGAGCTTTATGTGTATAATGGAAATATGAAATAATTTATCCACTTTGCCTTTTGCTTTCT
307	318	SNP	T	C	0.278	18	0	5	0	-	0	GTGGAGGCTAAGAACGGGGTCTGTCCGGTTTGTGCCAAAAGGGTGGGAGCAAACCTTGTGAGCCATATTACCACGCAACATGGGAGTTTGTTAAAGGTTCAGCGCAAGAGGAAATTTCGCAGGGGATCCAATTCAACATTTTCTWTATTAARGAAAGAGCTKCGAGAAGGAAGTTTACAAGCCCTTCTCGGAGGTTCTTCTTTCCTTGTTTCTTCAAACACGGAAGCTGATCCTTTGCTGTCTTCCTTTATATATAACCCTCCCACAGTTGATGAGGATGTGAGCGCACAACCCCATCCTTTAGT	T/C	GAAACTTCTTTTGTAAAGGAAAGCACGAAGGAAGAGTTCTCAGAAAGAACCGTGCAACAACCACCGCTATCGCATAAGGACCAAGAAGAAAAGGGGCGGAAGTGTGAGTTTGTTCAAGGATTGCTGATGTCCACCATCCTTGATGACTTATGAGCTAGAAGGGGGggTGTAGTGGTGAGAGATGGAATTGAAAAGTTAGGACCAGAGCGCAGAGCCCAAGTAATACAAGGGAAGTCGTGCTATTTAcTtGYMYCAACGGGTAATAGTTAGATMWGAACAAGYATGTATTCGTATTGTACTCGGAGCTTTATGTGTATAATGGAAATATGAAATAATTTATCCACTTTGCCTTTTGCTTTCT
307	322	SNP	A	G	0.278	18	-	0	5	0	0	GTGGAGGCTAAGAACGGGGTCTGTCCGGTTTGTGCCAAAAGGGTGGGAGCAAACCTTGTGAGCCATATTACCACGCAACATGGGAGTTTGTTAAAGGTTCAGCGCAAGAGGAAATTTCGCAGGGGATCCAATTCAACATTTTCTWTATTAARGAAAGAGCTKCGAGAAGGAAGTTTACAAGCCCTTCTCGGAGGTTCTTCTTTCCTTGTTTCTTCAAACACGGAAGCTGATCCTTTGCTGTCTTCCTTTATATATAACCCTCCCACAGTTGATGAGGATGTGAGCGCACAACCCCATCCTTTAGTTGAA	A/G	CTTCTTTTGTAAAGGAAAGCACGAAGGAAGAGTTCTCAGAAAGAACCGTGCAACAACCACCGCTATCGCATAAGGACCAAGAAGAAAAGGGGCGGAAGTGTGAGTTTGTTCAAGGATTGCTGATGTCCACCATCCTTGATGACTTATGAGCTAGAAGGGGGggTGTAGTGGTGAGAGATGGAATTGAAAAGTTAGGACCAGAGCGCAGAGCCCAAGTAATACAAGGGAAGTCGTGCTATTTAcTtGYMYCAACGGGTAATAGTTAGATMWGAACAAGYATGTATTCGTATTGTACTCGGAGCTTTATGTGTATAATGGAAATATGAAATAATTTATCCACTTTGCCTTTTGCTTTCT
307	348	SNP	G	A	0.231	26	6	0	-	0	0	GTGGAGGCTAAGAACGGGGTCTGTCCGGTTTGTGCCAAAAGGGTGGGAGCAAACCTTGTGAGCCATATTACCACGCAACATGGGAGTTTGTTAAAGGTTCAGCGCAAGAGGAAATTTCGCAGGGGATCCAATTCAACATTTTCTWTATTAARGAAAGAGCTKCGAGAAGGAAGTTTACAAGCCCTTCTCGGAGGTTCTTCTTTCCTTGTTTCTTCAAACACGGAAGCTGATCCTTTGCTGTCTTCCTTTATATATAACCCTCCCACAGTTGATGAGGATGTGAGCGCACAACCCCATCCTTTAGTTGAAACTTCTTTTGTAAAGGAAAGCAC	G/A	AAGGAAGAGTTCTCAGAAAGAACCGTGCAACAACCACCGCTATCGCATAAGGACCAAGAAGAAAAGGGGCGGAAGTGTGAGTTTGTTCAAGGATTGCTGATGTCCACCATCCTTGATGACTTATGAGCTAGAAGGGGGggTGTAGTGGTGAGAGATGGAATTGAAAAGTTAGGACCAGAGCGCAGAGCCCAAGTAATACAAGGGAAGTCGTGCTATTTAcTtGYMYCAACGGGTAATAGTTAGATMWGAACAAGYATGTATTCGTATTGTACTCGGAGCTTTATGTGTATAATGGAAATATGAAATAATTTATCCACTTTGCCTTTTGCTTTCT
307	373	SNP	C	T	0.214	28	0	-	0	6	0	GTGGAGGCTAAGAACGGGGTCTGTCCGGTTTGTGCCAAAAGGGTGGGAGCAAACCTTGTGAGCCATATTACCACGCAACATGGGAGTTTGTTAAAGGTTCAGCGCAAGAGGAAATTTCGCAGGGGATCCAATTCAACATTTTCTWTATTAARGAAAGAGCTKCGAGAAGGAAGTTTACAAGCCCTTCTCGGAGGTTCTTCTTTCCTTGTTTCTTCAAACACGGAAGCTGATCCTTTGCTGTCTTCCTTTATATATAACCCTCCCACAGTTGATGAGGATGTGAGCGCACAACCCCATCCTTTAGTTGAAACTTCTTTTGTAAAGGAAAGCACGAAGGAAGAGTTCTCAGAAAGAA	C/T	CGTGCAACAACCACCGCTATCGCATAAGGACCAAGAAGAAAAGGGGCGGAAGTGTGAGTTTGTTCAAGGATTGCTGATGTCCACCATCCTTGATGACTTATGAGCTAGAAGGGGGggTGTAGTGGTGAGAGATGGAATTGAAAAGTTAGGACCAGAGCGCAGAGCCCAAGTAATACAAGGGAAGTCGTGCTATTTAcTtGYMYCAACGGGTAATAGTTAGATMWGAACAAGYATGTATTCGTATTGTACTCGGAGCTTTATGTGTATAATGGAAATATGAAATAATTTATCCACTTTGCCTTTTGCTTTCT
307	422	SNP	A	G	0.238	42	-	0	8	0	2	GTGGAGGCTAAGAACGGGGTCTGTCCGGTTTGTGCCAAAAGGGTGGGAGCAAACCTTGTGAGCCATATTACCACGCAACATGGGAGTTTGTTAAAGGTTCAGCGCAAGAGGAAATTTCGCAGGGGATCCAATTCAACATTTTCTWTATTAARGAAAGAGCTKCGAGAAGGAAGTTTACAAGCCCTTCTCGGAGGTTCTTCTTTCCTTGTTTCTTCAAACACGGAAGCTGATCCTTTGCTGTCTTCCTTTATATATAACCCTCCCACAGTTGATGAGGATGTGAGCGCACAACCCCATCCTTTAGTTGAAACTTCTTTTGTAAAGGAAAGCACGAAGGAAGAGTTCTCAGAAAGAACCGTGCAACAACCACCGCTATCGCATAAGGACCAAGAAGA	A/G	AAGGGGCGGAAGTGTGAGTTTGTTCAAGGATTGCTGATGTCCACCATCCTTGATGACTTATGAGCTAGAAGGGGGggTGTAGTGGTGAGAGATGGAATTGAAAAGTTAGGACCAGAGCGCAGAGCCCAAGTAATACAAGGGAAGTCGTGCTATTTAcTtGYMYCAACGGGTAATAGTTAGATMWGAACAAGYATGTATTCGTATTGTACTCGGAGCTTTATGTGTATAATGGAAATATGAAATAATTTATCCACTTTGCCTTTTGCTTTCT
307	427	SNP	G	C	0.214	42	0	8	-	0	1	GTGGAGGCTAAGAACGGGGTCTGTCCGGTTTGTGCCAAAAGGGTGGGAGCAAACCTTGTGAGCCATATTACCACGCAACATGGGAGTTTGTTAAAGGTTCAGCGCAAGAGGAAATTTCGCAGGGGATCCAATTCAACATTTTCTWTATTAARGAAAGAGCTKCGAGAAGGAAGTTTACAAGCCCTTCTCGGAGGTTCTTCTTTCCTTGTTTCTTCAAACACGGAAGCTGATCCTTTGCTGTCTTCCTTTATATATAACCCTCCCACAGTTGATGAGGATGTGAGCGCACAACCCCATCCTTTAGTTGAAACTTCTTTTGTAAAGGAAAGCACGAAGGAAGAGTTCTCAGAAAGAACCGTGCAACAACCACCGCTATCGCATAAGGACCAAGAAGAAAAGG	G/C	GCGGAAGTGTGAGTTTGTTCAAGGATTGCTGATGTCCACCATCCTTGATGACTTATGAGCTAGAAGGGGGggTGTAGTGGTGAGAGATGGAATTGAAAAGTTAGGACCAGAGCGCAGAGCCCAAGTAATACAAGGGAAGTCGTGCTATTTAcTtGYMYCAACGGGTAATAGTTAGATMWGAACAAGYATGTATTCGTATTGTACTCGGAGCTTTATGTGTATAATGGAAATATGAAATAATTTATCCACTTTGCCTTTTGCTTTCT
307	499	SNP	C	T	0.327	52	0	-	0	17	0	GTGGAGGCTAAGAACGGGGTCTGTCCGGTTTGTGCCAAAAGGGTGGGAGCAAACCTTGTGAGCCATATTACCACGCAACATGGGAGTTTGTTAAAGGTTCAGCGCAAGAGGAAATTTCGCAGGGGATCCAATTCAACATTTTCTWTATTAARGAAAGAGCTKCGAGAAGGAAGTTTACAAGCCCTTCTCGGAGGTTCTTCTTTCCTTGTTTCTTCAAACACGGAAGCTGATCCTTTGCTGTCTTCCTTTATATATAACCCTCCCACAGTTGATGAGGATGTGAGCGCACAACCCCATCCTTTAGTTGAAACTTCTTTTGTAAAGGAAAGCACGAAGGAAGAGTTCTCAGAAAGAACCGTGCAACAACCACCGCTATCGCATAAGGACCAAGAAGAAAAG…	C/T	TAGAAGGGGGggTGTAGTGGTGAGAGATGGAATTGAAAAGTTAGGACCAGAGCGCAGAGCCCAAGTAATACAAGGGAAGTCGTGCTATTTAcTtGYMYCAACGGGTAATAGTTAGATMWGAACAAGYATGTATTCGTATTGTACTCGGAGCTTTATGTGTATAATGGAAATATGAAATAATTTATCCACTTTGCCTTTTGCTTTCT
307	507	SNP	G	A	0.315	54	17	0	-	0	0	GTGGAGGCTAAGAACGGGGTCTGTCCGGTTTGTGCCAAAAGGGTGGGAGCAAACCTTGTGAGCCATATTACCACGCAACATGGGAGTTTGTTAAAGGTTCAGCGCAAGAGGAAATTTCGCAGGGGATCCAATTCAACATTTTCTWTATTAARGAAAGAGCTKCGAGAAGGAAGTTTACAAGCCCTTCTCGGAGGTTCTTCTTTCCTTGTTTCTTCAAACACGGAAGCTGATCCTTTGCTGTCTTCCTTTATATATAACCCTCCCACAGTTGATGAGGATGTGAGCGCACAACCCCATCCTTTAGTTGAAACTTCTTTTGTAAAGGAAAGCACGAAGGAAGAGTTCTCAGAAAGAACCGTGCAACAACCACCGCTATCGCATAAGGACCAAGAAGAAAAG…	G/A	GGGggTGTAGTGGTGAGAGATGGAATTGAAAAGTTAGGACCAGAGCGCAGAGCCCAAGTAATACAAGGGAAGTCGTGCTATTTAcTtGYMYCAACGGGTAATAGTTAGATMWGAACAAGYATGTATTCGTATTGTACTCGGAGCTTTATGTGTATAATGGAAATATGAAATAATTTATCCACTTTGCCTTTTGCTTTCT
307	544	SNP	A	C	0.254	59	-	15	0	0	0	GTGGAGGCTAAGAACGGGGTCTGTCCGGTTTGTGCCAAAAGGGTGGGAGCAAACCTTGTGAGCCATATTACCACGCAACATGGGAGTTTGTTAAAGGTTCAGCGCAAGAGGAAATTTCGCAGGGGATCCAATTCAACATTTTCTWTATTAARGAAAGAGCTKCGAGAAGGAAGTTTACAAGCCCTTCTCGGAGGTTCTTCTTTCCTTGTTTCTTCAAACACGGAAGCTGATCCTTTGCTGTCTTCCTTTATATATAACCCTCCCACAGTTGATGAGGATGTGAGCGCACAACCCCATCCTTTAGTTGAAACTTCTTTTGTAAAGGAAAGCACGAAGGAAGAGTTCTCAGAAAGAACCGTGCAACAACCACCGCTATCGCATAAGGACCAAGAAGAAAAG…	A/C	AAGTTAGGACCAGAGCGCAGAGCCCAAGTAATACAAGGGAAGTCGTGCTATTTAcTtGYMYCAACGGGTAATAGTTAGATMWGAACAAGYATGTATTCGTATTGTACTCGGAGCTTTATGTGTATAATGGAAATATGAAATAATTTATCCACTTTGCCTTTTGCTTTCT
307	583	SNP	A	G	0.316	76	-	0	24	0	0	GTGGAGGCTAAGAACGGGGTCTGTCCGGTTTGTGCCAAAAGGGTGGGAGCAAACCTTGTGAGCCATATTACCACGCAACATGGGAGTTTGTTAAAGGTTCAGCGCAAGAGGAAATTTCGCAGGGGATCCAATTCAACATTTTCTWTATTAARGAAAGAGCTKCGAGAAGGAAGTTTACAAGCCCTTCTCGGAGGTTCTTCTTTCCTTGTTTCTTCAAACACGGAAGCTGATCCTTTGCTGTCTTCCTTTATATATAACCCTCCCACAGTTGATGAGGATGTGAGCGCACAACCCCATCCTTTAGTTGAAACTTCTTTTGTAAAGGAAAGCACGAAGGAAGAGTTCTCAGAAAGAACCGTGCAACAACCACCGCTATCGCATAAGGACCAAGAAGAAAAG…	A/G	AGGGAAGTCGTGCTATTTAcTtGYMYCAACGGGTAATAGTTAGATMWGAACAAGYATGTATTCGTATTGTACTCGGAGCTTTATGTGTATAATGGAAATATGAAATAATTTATCCACTTTGCCTTTTGCTTTCT
307	637	SNP	M	C	0.377	53	0	20	0	0	0	GTGGAGGCTAAGAACGGGGTCTGTCCGGTTTGTGCCAAAAGGGTGGGAGCAAACCTTGTGAGCCATATTACCACGCAACATGGGAGTTTGTTAAAGGTTCAGCGCAAGAGGAAATTTCGCAGGGGATCCAATTCAACATTTTCTWTATTAARGAAAGAGCTKCGAGAAGGAAGTTTACAAGCCCTTCTCGGAGGTTCTTCTTTCCTTGTTTCTTCAAACACGGAAGCTGATCCTTTGCTGTCTTCCTTTATATATAACCCTCCCACAGTTGATGAGGATGTGAGCGCACAACCCCATCCTTTAGTTGAAACTTCTTTTGTAAAGGAAAGCACGAAGGAAGAGTTCTCAGAAAGAACCGTGCAACAACCACCGCTATCGCATAAGGACCAAGAAGAAAAG…	C/A	WGAACAAGYATGTATTCGTATTGTACTCGGAGCTTTATGTGTATAATGGAAATATGAAATAATTTATCCACTTTGCCTTTTGCTTTCT
307	638	SNP	W	A	0.377	53	20	0	0	0	0	GTGGAGGCTAAGAACGGGGTCTGTCCGGTTTGTGCCAAAAGGGTGGGAGCAAACCTTGTGAGCCATATTACCACGCAACATGGGAGTTTGTTAAAGGTTCAGCGCAAGAGGAAATTTCGCAGGGGATCCAATTCAACATTTTCTWTATTAARGAAAGAGCTKCGAGAAGGAAGTTTACAAGCCCTTCTCGGAGGTTCTTCTTTCCTTGTTTCTTCAAACACGGAAGCTGATCCTTTGCTGTCTTCCTTTATATATAACCCTCCCACAGTTGATGAGGATGTGAGCGCACAACCCCATCCTTTAGTTGAAACTTCTTTTGTAAAGGAAAGCACGAAGGAAGAGTTCTCAGAAAGAACCGTGCAACAACCACCGCTATCGCATAAGGACCAAGAAGAAAAG…	A/T	GAACAAGYATGTATTCGTATTGTACTCGGAGCTTTATGTGTATAATGGAAATATGAAATAATTTATCCACTTTGCCTTTTGCTTTCT
307	646	SNP	Y	T	0.492	61	0	0	0	30	0	GTGGAGGCTAAGAACGGGGTCTGTCCGGTTTGTGCCAAAAGGGTGGGAGCAAACCTTGTGAGCCATATTACCACGCAACATGGGAGTTTGTTAAAGGTTCAGCGCAAGAGGAAATTTCGCAGGGGATCCAATTCAACATTTTCTWTATTAARGAAAGAGCTKCGAGAAGGAAGTTTACAAGCCCTTCTCGGAGGTTCTTCTTTCCTTGTTTCTTCAAACACGGAAGCTGATCCTTTGCTGTCTTCCTTTATATATAACCCTCCCACAGTTGATGAGGATGTGAGCGCACAACCCCATCCTTTAGTTGAAACTTCTTTTGTAAAGGAAAGCACGAAGGAAGAGTTCTCAGAAAGAACCGTGCAACAACCACCGCTATCGCATAAGGACCAAGAAGAAAAG…	C/T	ATGTATTCGTATTGTACTCGGAGCTTTATGTGTATAATGGAAATATGAAATAATTTATCCACTTTGCCTTTTGCTTTCT
307	692	SNP	T	A	0.321	53	17	0	0	-	0	GTGGAGGCTAAGAACGGGGTCTGTCCGGTTTGTGCCAAAAGGGTGGGAGCAAACCTTGTGAGCCATATTACCACGCAACATGGGAGTTTGTTAAAGGTTCAGCGCAAGAGGAAATTTCGCAGGGGATCCAATTCAACATTTTCTWTATTAARGAAAGAGCTKCGAGAAGGAAGTTTACAAGCCCTTCTCGGAGGTTCTTCTTTCCTTGTTTCTTCAAACACGGAAGCTGATCCTTTGCTGTCTTCCTTTATATATAACCCTCCCACAGTTGATGAGGATGTGAGCGCACAACCCCATCCTTTAGTTGAAACTTCTTTTGTAAAGGAAAGCACGAAGGAAGAGTTCTCAGAAAGAACCGTGCAACAACCACCGCTATCGCATAAGGACCAAGAAGAAAAG…	T/A	AATGGAAATATGAAATAATTTATCCACTTTGCCTTTTGCTTTCT
309	281	SNP	G	T	0.324	34	0	0	-	11	0	CATCAGACAGCTGTTAACATCTTCATAAACGCTTGGTGGTAGCTCTCCCTTTTCTGTCTGCTTTTCATTTTCTCAGTCATTTTCTCTGCAGCCAAACACTAGCTTCTAGGTTTCCCTTCATCATGTACCAAGCTAGTGTTTGGCTGTATTGTGTTGTGTTGTTGTGTTACTTGTCTACTAGTAGTAGATTGCTCTCCACCAATTAAATTGTGATGAATGGGAGCAACTATTATTGTAAAATATCCTATTTATGTATGTTTTGTT	G/T	CGATTAATCTATTTAGAAGTAGTTTCTGTTAC
311	528	SNP	A	G	0.214	14	-	0	3	0	0	GATGGCAACTTGATCTAATCTTAATCTTCAAAATAGAGCTTCCCCATTAATAGAACAAATTAYTTTTTTTCATGATCATACTTTAATTATTTTAATTATAATTACAATTTTAGTTGGATATTTAATAATTAGTTTATTTTTTAATTCTCACATTAATCGATTTTTATTAGAAGGTCAAATAATTGAATTAATTTGAACAATTTTACCAGCAATTACTTTAATTTTTATTGCTTTACCATCATTACGTTTATTATACTTATTAGATGAATTAAATAACCCCCTAATTACATTAAAATCTATTGGTCATCAATGATATTGAAGTTATGAATATTCAGATTTTCACAATATTCAATTTGATTCATATATAATCCCCCAAAATGAAATAAATAATAATAGTTT…	A/G	AGGGGTAAAAGTAGATGCTAATCCGGGTCGACTCAATCAAACTAATTTTTTTATTAATCGTCCTGGAATTTTTTATGGACAATGTTCCGAAATTTGTGGAGCAAATCATAGCTTTATACCCATTGTAATTGAAAGTGTTTCAATTAAAAaTTTTATTAATTGAATTAATAATTATTCYTG
312	97	SNP	Y	C	0.455	11	0	5	0	0	0	GTGGAAGAAACAGAGGTCGTGTTGGAGTCATTAAGAACAGGGAGAAGCATAAGGGAAGCTTTGAGACCATCCACGTTCAGGATGCCACTGGTCA	C/T	GAGTTTGCTACTCGGCTTGGTAATGTGTTCACCATTGGCAAGGGTACAAAGCCTTGGGTGTCTCTTCCCAAGGGCAAAGGTATCAAGCTAACCATCCTTGAAGAGGCAAAGAAGCGACAAGCAGCCGCCCAAACAGCTGCTACTGCTTAAACAAAAGGGTGGCAACTATAGATTGTTGTTCCTATAGTTTTAGATGGTACTTAGTTGAATCAGTTAAGCAGTTTGACTCTTTTCAGCTTATGCTCAGAGGATTCTATTTTCTTTCATTTTGCGGCCCTGCTTTGTGGATTATTTAAGTTGCAATACTGGCTTGAATGTTGTTATGTTTTGTGCTGGAATGAGATATGTATCGGACCAATTTTAATTGACTTGCTGCTTATGTTATTCGGATGTTTTTGG…
319	204	SNP	R	A	0.356	45	16	0	0	0	0	GAAGATTGTGATTTATTAGAGAAGAAACTGAAGGAGATGAGAATATTAGAAAATGTTGATTTGCCTGCCACATTTGCGGATCTATTTGTTAAACCCAAAGAAAGCTCCGTTGTTGTTCCCAGTGAAGAACTTGAAGATTCAAAAGAAGAAGAAGATGAATCTGTTGATGAAGAAGATGAATCTGTTGATGAAG	A/G	AGATGAATCTGTTGATGAAGGAGATGAATCTGTGGATGAAGAAAATGGACCTGAGAAGAAATGTGATGAGG
321	178	SNP	T	C	0.333	15	0	5	0	-	0	CACCTCTTTCTAGCTCCCCAGAGGTTCTTGCGGCTCTGTTTTTGGTTTCTGCGATCTACAACAACCAAGATGGTGCTCCAGAACGATATCGATTTGCTGCATCCACCAGCTGAGCTCGAGAAGAGGAAACACAAGCTCAAGCGTCTTGTGCAGTCTCC	T/C	AACTCTTTTTTCATGGACGTTAAGTGCCAAGGATGCTTYAACATAACCACYGTGTTCAGTCACTCGCAAACAGTTGTGGTTTGTGGGAACTGCCAGACAGTGTTGTGCCAGCCTACTGGTGGGCGTGCCAGGCTCACCGAGGGTTGCTCTTTCAGGAGGAAGGGGGACTGATGCTCTCCCCAGAACACTTTTGACTCTTATTAGTTTATCTACAAGAGAGCCTTTGAAGGTTGATTTCATGGAAGAAAAGAAATGGGTGCTGTTGTTATTGTCAAGTTATCTAGGTTTGGTTTTAAATGTTTAATTTTGTTAGGATCGTTCTGAACTTAGTATGACAGTGCTGCGTTTTGATTYTGCTTTAATTGAGTTTGCTGTTTGACATTATCAGATATCAATTAC…
321	187	SNP	T	C	0.333	18	0	6	0	-	0	CACCTCTTTCTAGCTCCCCAGAGGTTCTTGCGGCTCTGTTTTTGGTTTCTGCGATCTACAACAACCAAGATGGTGCTCCAGAACGATATCGATTTGCTGCATCCACCAGCTGAGCTCGAGAAGAGGAAACACAAGCTCAAGCGTCTTGTGCAGTCTCCTAACTCTTT	T/C	TTCATGGACGTTAAGTGCCAAGGATGCTTYAACATAACCACYGTGTTCAGTCACTCGCAAACAGTTGTGGTTTGTGGGAACTGCCAGACAGTGTTGTGCCAGCCTACTGGTGGGCGTGCCAGGCTCACCGAGGGTTGCTCTTTCAGGAGGAAGGGGGACTGATGCTCTCCCCAGAACACTTTTGACTCTTATTAGTTTATCTACAAGAGAGCCTTTGAAGGTTGATTTCATGGAAGAAAAGAAATGGGTGCTGTTGTTATTGTCAAGTTATCTAGGTTTGGTTTTAAATGTTTAATTTTGTTAGGATCGTTCTGAACTTAGTATGACAGTGCTGCGTTTTGATTYTGCTTTAATTGAGTTTGCTGTTTGACATTATCAGATATCAATTACATCTTCAAA…
321	203	SNP	T	C	0.294	17	0	5	0	-	0	CACCTCTTTCTAGCTCCCCAGAGGTTCTTGCGGCTCTGTTTTTGGTTTCTGCGATCTACAACAACCAAGATGGTGCTCCAGAACGATATCGATTTGCTGCATCCACCAGCTGAGCTCGAGAAGAGGAAACACAAGCTCAAGCGTCTTGTGCAGTCTCCTAACTCTTTTTTCATGGACGT	T/C	AAGTGCCAAGGATGCTTYAACATAACCACYGTGTTCAGTCACTCGCAAACAGTTGTGGTTTGTGGGAACTGCCAGACAGTGTTGTGCCAGCCTACTGGTGGGCGTGCCAGGCTCACCGAGGGTTGCTCTTTCAGGAGGAAGGGGGACTGATGCTCTCCCCAGAACACTTTTGACTCTTATTAGTTTATCTACAAGAGAGCCTTTGAAGGTTGATTTCATGGAAGAAAAGAAATGGGTGCTGTTGTTATTGTCAAGTTATCTAGGTTTGGTTTTAAATGTTTAATTTTGTTAGGATCGTTCTGAACTTAGTATGACAGTGCTGCGTTTTGATTYTGCTTTAATTGAGTTTGCTGTTTGACATTATCAGATATCAATTACATCTTCAAATTAGATATTATT…
321	213	SNP	A	G	0.294	17	-	0	5	0	0	CACCTCTTTCTAGCTCCCCAGAGGTTCTTGCGGCTCTGTTTTTGGTTTCTGCGATCTACAACAACCAAGATGGTGCTCCAGAACGATATCGATTTGCTGCATCCACCAGCTGAGCTCGAGAAGAGGAAACACAAGCTCAAGCGTCTTGTGCAGTCTCCTAACTCTTTTTTCATGGACGTTAAGTGCCA	A/G	GGATGCTTYAACATAACCACYGTGTTCAGTCACTCGCAAACAGTTGTGGTTTGTGGGAACTGCCAGACAGTGTTGTGCCAGCCTACTGGTGGGCGTGCCAGGCTCACCGAGGGTTGCTCTTTCAGGAGGAAGGGGGACTGATGCTCTCCCCAGAACACTTTTGACTCTTATTAGTTTATCTACAAGAGAGCCTTTGAAGGTTGATTTCATGGAAGAAAAGAAATGGGTGCTGTTGTTATTGTCAAGTTATCTAGGTTTGGTTTTAAATGTTTAATTTTGTTAGGATCGTTCTGAACTTAGTATGACAGTGCTGCGTTTTGATTYTGCTTTAATTGAGTTTGCTGTTTGACATTATCAGATATCAATTACATCTTCAAATTAGATATTATTCTTAAAGTG…
321	216	SNP	A	G	0.278	18	-	0	5	0	0	CACCTCTTTCTAGCTCCCCAGAGGTTCTTGCGGCTCTGTTTTTGGTTTCTGCGATCTACAACAACCAAGATGGTGCTCCAGAACGATATCGATTTGCTGCATCCACCAGCTGAGCTCGAGAAGAGGAAACACAAGCTCAAGCGTCTTGTGCAGTCTCCTAACTCTTTTTTCATGGACGTTAAGTGCCAAGG	A/G	TGCTTYAACATAACCACYGTGTTCAGTCACTCGCAAACAGTTGTGGTTTGTGGGAACTGCCAGACAGTGTTGTGCCAGCCTACTGGTGGGCGTGCCAGGCTCACCGAGGGTTGCTCTTTCAGGAGGAAGGGGGACTGATGCTCTCCCCAGAACACTTTTGACTCTTATTAGTTTATCTACAAGAGAGCCTTTGAAGGTTGATTTCATGGAAGAAAAGAAATGGGTGCTGTTGTTATTGTCAAGTTATCTAGGTTTGGTTTTAAATGTTTAATTTTGTTAGGATCGTTCTGAACTTAGTATGACAGTGCTGCGTTTTGATTYTGCTTTAATTGAGTTTGCTGTTTGACATTATCAGATATCAATTACATCTTCAAATTAGATATTATTCTTAAAGTGTTT…
321	222	SNP	Y	T	0.357	14	0	0	0	5	0	CACCTCTTTCTAGCTCCCCAGAGGTTCTTGCGGCTCTGTTTTTGGTTTCTGCGATCTACAACAACCAAGATGGTGCTCCAGAACGATATCGATTTGCTGCATCCACCAGCTGAGCTCGAGAAGAGGAAACACAAGCTCAAGCGTCTTGTGCAGTCTCCTAACTCTTTTTTCATGGACGTTAAGTGCCAAGGATGCTT	C/T	AACATAACCACYGTGTTCAGTCACTCGCAAACAGTTGTGGTTTGTGGGAACTGCCAGACAGTGTTGTGCCAGCCTACTGGTGGGCGTGCCAGGCTCACCGAGGGTTGCTCTTTCAGGAGGAAGGGGGACTGATGCTCTCCCCAGAACACTTTTGACTCTTATTAGTTTATCTACAAGAGAGCCTTTGAAGGTTGATTTCATGGAAGAAAAGAAATGGGTGCTGTTGTTATTGTCAAGTTATCTAGGTTTGGTTTTAAATGTTTAATTTTGTTAGGATCGTTCTGAACTTAGTATGACAGTGCTGCGTTTTGATTYTGCTTTAATTGAGTTTGCTGTTTGACATTATCAGATATCAATTACATCTTCAAATTAGATATTATTCTTAAAGTGTTTTCCTGC…
321	234	SNP	Y	T	0.4	15	0	0	0	6	0	CACCTCTTTCTAGCTCCCCAGAGGTTCTTGCGGCTCTGTTTTTGGTTTCTGCGATCTACAACAACCAAGATGGTGCTCCAGAACGATATCGATTTGCTGCATCCACCAGCTGAGCTCGAGAAGAGGAAACACAAGCTCAAGCGTCTTGTGCAGTCTCCTAACTCTTTTTTCATGGACGTTAAGTGCCAAGGATGCTTYAACATAACCAC	C/T	GTGTTCAGTCACTCGCAAACAGTTGTGGTTTGTGGGAACTGCCAGACAGTGTTGTGCCAGCCTACTGGTGGGCGTGCCAGGCTCACCGAGGGTTGCTCTTTCAGGAGGAAGGGGGACTGATGCTCTCCCCAGAACACTTTTGACTCTTATTAGTTTATCTACAAGAGAGCCTTTGAAGGTTGATTTCATGGAAGAAAAGAAATGGGTGCTGTTGTTATTGTCAAGTTATCTAGGTTTGGTTTTAAATGTTTAATTTTGTTAGGATCGTTCTGAACTTAGTATGACAGTGCTGCGTTTTGATTYTGCTTTAATTGAGTTTGCTGTTTGACATTATCAGATATCAATTACATCTTCAAATTAGATATTATTCTTAAAGTGTTTTCCTGCCCTTTCACTTTG…
321	267	SNP	T	G	0.273	11	0	0	3	-	0	CACCTCTTTCTAGCTCCCCAGAGGTTCTTGCGGCTCTGTTTTTGGTTTCTGCGATCTACAACAACCAAGATGGTGCTCCAGAACGATATCGATTTGCTGCATCCACCAGCTGAGCTCGAGAAGAGGAAACACAAGCTCAAGCGTCTTGTGCAGTCTCCTAACTCTTTTTTCATGGACGTTAAGTGCCAAGGATGCTTYAACATAACCACYGTGTTCAGTCACTCGCAAACAGTTGTGGT	T/G	TGTGGGAACTGCCAGACAGTGTTGTGCCAGCCTACTGGTGGGCGTGCCAGGCTCACCGAGGGTTGCTCTTTCAGGAGGAAGGGGGACTGATGCTCTCCCCAGAACACTTTTGACTCTTATTAGTTTATCTACAAGAGAGCCTTTGAAGGTTGATTTCATGGAAGAAAAGAAATGGGTGCTGTTGTTATTGTCAAGTTATCTAGGTTTGGTTTTAAATGTTTAATTTTGTTAGGATCGTTCTGAACTTAGTATGACAGTGCTGCGTTTTGATTYTGCTTTAATTGAGTTTGCTGTTTGACATTATCAGATATCAATTACATCTTCAAATTAGATATTATTCTTAAAGTGTTTTCCTGCCCTTTCACTTTGTTAT
321	273	SNP	G	T	0.333	12	0	0	-	4	0	CACCTCTTTCTAGCTCCCCAGAGGTTCTTGCGGCTCTGTTTTTGGTTTCTGCGATCTACAACAACCAAGATGGTGCTCCAGAACGATATCGATTTGCTGCATCCACCAGCTGAGCTCGAGAAGAGGAAACACAAGCTCAAGCGTCTTGTGCAGTCTCCTAACTCTTTTTTCATGGACGTTAAGTGCCAAGGATGCTTYAACATAACCACYGTGTTCAGTCACTCGCAAACAGTTGTGGTTTGTGG	G/T	AACTGCCAGACAGTGTTGTGCCAGCCTACTGGTGGGCGTGCCAGGCTCACCGAGGGTTGCTCTTTCAGGAGGAAGGGGGACTGATGCTCTCCCCAGAACACTTTTGACTCTTATTAGTTTATCTACAAGAGAGCCTTTGAAGGTTGATTTCATGGAAGAAAAGAAATGGGTGCTGTTGTTATTGTCAAGTTATCTAGGTTTGGTTTTAAATGTTTAATTTTGTTAGGATCGTTCTGAACTTAGTATGACAGTGCTGCGTTTTGATTYTGCTTTAATTGAGTTTGCTGTTTGACATTATCAGATATCAATTACATCTTCAAATTAGATATTATTCTTAAAGTGTTTTCCTGCCCTTTCACTTTGTTAT
321	571	SNP	Y	T	0.412	68	0	0	0	28	0	CACCTCTTTCTAGCTCCCCAGAGGTTCTTGCGGCTCTGTTTTTGGTTTCTGCGATCTACAACAACCAAGATGGTGCTCCAGAACGATATCGATTTGCTGCATCCACCAGCTGAGCTCGAGAAGAGGAAACACAAGCTCAAGCGTCTTGTGCAGTCTCCTAACTCTTTTTTCATGGACGTTAAGTGCCAAGGATGCTTYAACATAACCACYGTGTTCAGTCACTCGCAAACAGTTGTGGTTTGTGGGAACTGCCAGACAGTGTTGTGCCAGCCTACTGGTGGGCGTGCCAGGCTCACCGAGGGTTGCTCTTTCAGGAGGAAGGGGGACTGATGCTCTCCCCAGAACACTTTTGACTCTTATTAGTTTATCTACAAGAGAGCCTTTGAAGGTTGATTTCAT…	C/T	TGCTTTAATTGAGTTTGCTGTTTGACATTATCAGATATCAATTACATCTTCAAATTAGATATTATTCTTAAAGTGTTTTCCTGCCCTTTCACTTTGTTAT
322	195	SNP	R	A	0.421	95	40	0	0	0	0	AAGAAACGAACTAACAAAGAGGCAGGGCAGGACTCTCTACGGGTTTGGTGGTTAGGATTTTTAGGGTTTCAGATTGGGAATTGTAAAGGGGTTAATTGGTGTTGTGGTTGTTGGGTAGTTTAGGAAGCAGTTGCTTGAAGTTGATGTTTTTCTAGGTTGATTATG	A/G	AATGAAAATCTACTTGTTTTCTCAATCCATTTTGTCATCTTTGATGGTTTGAATGAATTGCAGTTGTTAATTTTGATC
329	325	SNP	C	G	0.241	58	0	-	14	0	0	GGCCCTGCCAATCCTTGGGATCACTTTGGGACGTCTAGTCCAGAACTTTGAGCTCTTGCCTCCTCCAGGACAGTCGAAGCTTGACACCACAGAGAAAGGTGGGCAGTTCAGCTTGCACATTTTGAAGCACTCTACCATTGTGTTGAAGCCAATAAGGTCATAGATGAAATTTGTGAGGATGATGATTTTGATTATGTCGTAAGTGGATGGATTAATATGATATAATTAAAATGTGGGGTTTGTGTGACAATGTAAATTTAGTGA	C/G	TATTCCAATAAGTACTTTTATTATCTTTCATTTTATGCATTTATTTTTTAATTTTCTTATTATCTTTTTCAAGGTTTGAAGAGTTT
330	510	SNP	T	G	0.301	83	0	0	25	-	0	CAATaCCGATCCTGTCTTTTCGACAAAAGATATTGACAGCGCATAGGAGATGGCACGTATATAGAGGAGAGAGCTCAGAGGCCAAAGATTTACTTTTCACTGCGAAGAAGTCATCGCTTTTCCAGTTCAAGACTGAATTAGATGTGTTCTTGGCTGCTAATACAAAAGAAGAGCAATATGATTTCAAGGTCAAAGGAAGTTGGGGGGAGAGATCATGCACCATATACACTGGAGATAACACCATCATTGCTCAAATGCACAAGAAACATGATGTTAAAAGTGCTTTGTTTGGAAGAGATGCATTTGGAGTTACTGTGTACCCTCATGTTGATTACGCCTTCATAGTTGCTGTTGTGGTCGTTCTTCACGAGATTAATATGGATAGAAGCGGGGAAGACT…	T/G	TTTCACTTGTAATGTCACTTAACCATTGGAATTTCCAAGACTACTTSTATYGTGTTTTCTGGAATCTTWYAAATGAATAAATGAATGTTTGTGCCTCTGCTTTTGGAT
330	572	SNP	S	G	0.489	133	0	0	65	0	0	CAATaCCGATCCTGTCTTTTCGACAAAAGATATTGACAGCGCATAGGAGATGGCACGTATATAGAGGAGAGAGCTCAGAGGCCAAAGATTTACTTTTCACTGCGAAGAAGTCATCGCTTTTCCAGTTCAAGACTGAATTAGATGTGTTCTTGGCTGCTAATACAAAAGAAGAGCAATATGATTTCAAGGTCAAAGGAAGTTGGGGGGAGAGATCATGCACCATATACACTGGAGATAACACCATCATTGCTCAAATGCACAAGAAACATGATGTTAAAAGTGCTTTGTTTGGAAGAGATGCATTTGGAGTTACTGTGTACCCTCATGTTGATTACGCCTTCATAGTTGCTGTTGTGGTCGTTCTTCACGAGATTAATATGGATAGAAGCGGGGAAGACT…	G/C	TATYGTGTTTTCTGGAATCTTWYAAATGAATAAATGAATGTTTGTGCCTCTGCTTTTGGAT
330	577	SNP	Y	C	0.466	133	0	62	0	0	0	CAATaCCGATCCTGTCTTTTCGACAAAAGATATTGACAGCGCATAGGAGATGGCACGTATATAGAGGAGAGAGCTCAGAGGCCAAAGATTTACTTTTCACTGCGAAGAAGTCATCGCTTTTCCAGTTCAAGACTGAATTAGATGTGTTCTTGGCTGCTAATACAAAAGAAGAGCAATATGATTTCAAGGTCAAAGGAAGTTGGGGGGAGAGATCATGCACCATATACACTGGAGATAACACCATCATTGCTCAAATGCACAAGAAACATGATGTTAAAAGTGCTTTGTTTGGAAGAGATGCATTTGGAGTTACTGTGTACCCTCATGTTGATTACGCCTTCATAGTTGCTGTTGTGGTCGTTCTTCACGAGATTAATATGGATAGAAGCGGGGAAGACT…	C/T	GTGTTTTCTGGAATCTTWYAAATGAATAAATGAATGTTTGTGCCTCTGCTTTTGGAT
330	599	SNP	W	A	0.483	145	69	0	0	0	1	CAATaCCGATCCTGTCTTTTCGACAAAAGATATTGACAGCGCATAGGAGATGGCACGTATATAGAGGAGAGAGCTCAGAGGCCAAAGATTTACTTTTCACTGCGAAGAAGTCATCGCTTTTCCAGTTCAAGACTGAATTAGATGTGTTCTTGGCTGCTAATACAAAAGAAGAGCAATATGATTTCAAGGTCAAAGGAAGTTGGGGGGAGAGATCATGCACCATATACACTGGAGATAACACCATCATTGCTCAAATGCACAAGAAACATGATGTTAAAAGTGCTTTGTTTGGAAGAGATGCATTTGGAGTTACTGTGTACCCTCATGTTGATTACGCCTTCATAGTTGCTGTTGTGGTCGTTCTTCACGAGATTAATATGGATAGAAGCGGGGAAGACT…	A/T	YAAATGAATAAATGAATGTTTGTGCCTCTGCTTTTGGAT
330	600	SNP	Y	C	0.47	149	0	70	0	0	0	CAATaCCGATCCTGTCTTTTCGACAAAAGATATTGACAGCGCATAGGAGATGGCACGTATATAGAGGAGAGAGCTCAGAGGCCAAAGATTTACTTTTCACTGCGAAGAAGTCATCGCTTTTCCAGTTCAAGACTGAATTAGATGTGTTCTTGGCTGCTAATACAAAAGAAGAGCAATATGATTTCAAGGTCAAAGGAAGTTGGGGGGAGAGATCATGCACCATATACACTGGAGATAACACCATCATTGCTCAAATGCACAAGAAACATGATGTTAAAAGTGCTTTGTTTGGAAGAGATGCATTTGGAGTTACTGTGTACCCTCATGTTGATTACGCCTTCATAGTTGCTGTTGTGGTCGTTCTTCACGAGATTAATATGGATAGAAGCGGGGAAGACT…	C/T	AAATGAATAAATGAATGTTTGTGCCTCTGCTTTTGGAT
332	192	SNP	W	T	0.375	32	0	0	0	12	0	TCCGGTTGATTAAATCATCACCGTCAATCATCATCATCACTGATCACATGGGCTTTCTTTCTCTCTTCCTCTTCTTAAATTTTTTGTTGAATTAAATTCTGTTTTGTTTTTGTAAGTTATTGTGGTGTGGTCCTTGATGTACTGGATCCAAGCTGTTCTTGATGTATCATATAGATAT	A/T	TAAAAAGAAATGTCATATAGAAGAAGAAGATAAATGTTAGGAAAGAGAAACAGAGGGAAATGGGGAAGCAGAGAGAAGGTGGTGTAGATCTGGAAAACATGGGGGGAGGGAGGAAGGGGAAGTTGTAATAATTTATGGTGGGGTCTACTAGAAAGGATGTAGATCTCAGCCATTGGATTGGTATAAAGAAATTTGTGATTGTAACAACAAAACAATGACATCAAGAATCTTCTTTGCCTTTGCTTCCTTGTTGTATCCATTTTATTTGTTTATTACTTACTATATATTTCTTGCTTTTGTTT
332	302	SNP	T	G	0.277	47	0	0	13	-	0	TCCGGTTGATTAAATCATCACCGTCAATCATCATCATCACTGATCACATGGGCTTTCTTTCTCTCTTCCTCTTCTTAAATTTTTTGTTGAATTAAATTCTGTTTTGTTTTTGTAAGTTATTGTGGTGTGGTCCTTGATGTACTGGATCCAAGCTGTTCTTGATGTATCATATAGATATWTAAAAAGAAATGTCATATAGAAGAAGAAGATAAATGTTAGGAAAGAGAAACAGAGGGAAATGGGGAAGCAGAGAGAAGGTGGTGTAGA	T/G	CTGGAAAACATGGGGGGAGGGAGGAAGGGGAAGTTGTAATAATTTATGGTGGGGTCTACTAGAAAGGATGTAGATCTCAGCCATTGGATTGGTATAAAGAAATTTGTGATTGTAACAACAAAACAATGACATCAAGAATCTTCTTTGCCTTTGCTTCCTTGTTGTATCCATTTTATTTGTTTATTACTTACTATATATTTCTTGCTTTTGTTT
342	493	SNP	S	C	0.492	65	0	32	0	0	0	AGATGAGCTCTGCCAAGAAAATTCAAAAAGATTGCTCACAGAAATCAGCCTGCCCAATGGCCTCTTGCCCTTGAAAGACATGGAGGAATGTGGTTATGTGAAGGAGACTGGATTTGTGTGGCTTAAGCAGAAGAAGAGCACAACCCACAAGTTTGAAAAGATTGGGAAGCTGGTCAGTTATGCCCCTGAAGTCACAGCCTATGTTGAGAAAGGCAAGATCAAGAAGCTCACTGGGGTCAAGACCAAGGAGCTCTTGGTTTGGGTGACACTCAGTGACATTTACGTTGATGACCCTCCAACTGGGAAAATCACTTTCAAGACTCCTTCTGGGCTTTTTAGGACTTTCCCTGCGTCAGTTTTTGAGAGTGAGGAAGCTGCTAACAAGGATGTCAAGGACAA…	G/C	AGGGTTTAAAATGTCAAGATGACTGCAAGAGTTTTCATATAAAGGCTCTGTCTTTCTTTGTTGGTTCTTGCTTTTTGTCATTCTGATTGTGTTCTGTTGCTTTCTAGTCCTTCTAATAGTGCTACTTTAAAATGAAATAAAATTAGCGTTTTTTTTCCCATCAATTTTGATGGTCCAATTTTGATGGGCAGAAGACAAATCTTTAAGTC
342	687	SNP	A	T	0.294	17	-	0	0	5	0	AGATGAGCTCTGCCAAGAAAATTCAAAAAGATTGCTCACAGAAATCAGCCTGCCCAATGGCCTCTTGCCCTTGAAAGACATGGAGGAATGTGGTTATGTGAAGGAGACTGGATTTGTGTGGCTTAAGCAGAAGAAGAGCACAACCCACAAGTTTGAAAAGATTGGGAAGCTGGTCAGTTATGCCCCTGAAGTCACAGCCTATGTTGAGAAAGGCAAGATCAAGAAGCTCACTGGGGTCAAGACCAAGGAGCTCTTGGTTTGGGTGACACTCAGTGACATTTACGTTGATGACCCTCCAACTGGGAAAATCACTTTCAAGACTCCTTCTGGGCTTTTTAGGACTTTCCCTGCGTCAGTTTTTGAGAGTGAGGAAGCTGCTAACAAGGATGTCAAGGACAA…	A/T	ATTTTGATGGTCCAATTTTGATGGGCAGAAGACAAATCTTTAAGTC
343	46	SNP	C	T	0.214	28	0	-	0	6	0	CGGACCAGCAAAGGCTCATCTTTGCGGGTAAGCAGCTGGAGGA	C/T	GGGAGGACTCTTGCAGATTACAACATTCAGAAGGAGTCCACCCTTCACCTTGTCCTtCGTCTCCGTGGCGGTTTCTGAATTCTGAATGATSCTTGTGGTTCCATCCTTCTCTGATCAGTGAACAGTGGCTTTGTTAAGTATTTTTTGTTTTGAATTCTCGTACTTGGCCGATGGATGATGGGTCACACTAAGACTATCTAGTTAATAAATAAACTTGCTTTGTATGTATCTGCTCTGTTTTTTATTAGCATTTGAAATTTCTGTTAATACATGCATCTATATTGCTCTATAATATTGTGTTTGGAACTTTGGATGGTCGGATTGGAGATGTGGTCTGGTTAAAATCGAAGCAAAGGATTCGAATCCGCGGTTGAAATCTAGTCTATGTACCCCCAGTTG…
343	89	SNP	C	T	0.283	46	0	-	0	13	0	CGGACCAGCAAAGGCTCATCTTTGCGGGTAAGCAGCTGGAGGACGGGAGGACTCTTGCAGATTACAACATTCAGAAGGAGTC	C/T	ACCCTTCACCTTGTCCTtCGTCTCCGTGGCGGTTTCTGAATTCTGAATGATSCTTGTGGTTCCATCCTTCTCTGATCAGTGAACAGTGGCTTTGTTAAGTATTTTTTGTTTTGAATTCTCGTACTTGGCCGATGGATGATGGGTCACACTAAGACTATCTAGTTAATAAATAAACTTGCTTTGTATGTATCTGCTCTGTTTTTTATTAGCATTTGAAATTTCTGTTAATACATGCATCTATATTGCTCTATAATATTGTGTTTGGAACTTTGGATGGTCGGATTGGAGATGTGGTCTGGTTAAAATCGAAGCAAAGGATTCGAATCCGCGGTTGAAATCTAGTCTATGTACCCCCAGTTGCTAGTTTGAAATGTCCCTGTTTTTATTTTAGAAGTACTT…
343	151	SNP	S	G	0.457	46	0	0	21	0	0	CGGACCAGCAAAGGCTCATCTTTGCGGGTAAGCAGCTGGAGGACGGGAGGACTCTTGCAGATTACAACATTCAGAAGGAGTCCACCCTTCACCTTGTCCTtCGTCTCCGTGGCGGTTTCTGAATTCTGAATGAT	G/C	CTTGTGGTTCCATCCTTCTCTGATCAGTGAACAGTGGCTTTGTTAAGTATTTTTTGTTTTGAATTCTCGTACTTGGCCGATGGATGATGGGTCACACTAAGACTATCTAGTTAATAAATAAACTTGCTTTGTATGTATCTGCTCTGTTTTTTATTAGCATTTGAAATTTCTGTTAATACATGCATCTATATTGCTCTATAATATTGTGTTTGGAACTTTGGATGGTCGGATTGGAGATGTGGTCTGGTTAAAATCGAAGCAAAGGATTCGAATCCGCGGTTGAAATCTAGTCTATGTACCCCCAGTTGCTAGTTTGAAATGTCCCTGTTTTTATTTTAGAAGTACTTTTACTTGTTCCCTTTGAAGTGCATTAACGAGATTGTTTTGGTTTCTAGTTTT…
343	178	SNP	C	G	0.333	48	0	-	16	0	0	CGGACCAGCAAAGGCTCATCTTTGCGGGTAAGCAGCTGGAGGACGGGAGGACTCTTGCAGATTACAACATTCAGAAGGAGTCCACCCTTCACCTTGTCCTtCGTCTCCGTGGCGGTTTCTGAATTCTGAATGATSCTTGTGGTTCCATCCTT	C/G	TCTGATCAGTGAACAGTGGCTTTGTTAAGTATTTTTTGTTTTGAATTCTCGTACTTGGCCGATGGATGATGGGTCACACTAAGACTATCTAGTTAATAAATAAACTTGCTTTGTATGTATCTGCTCTGTTTTTTATTAGCATTTGAAATTTCTGTTAATACATGCATCTATATTGCTCTATAATATTGTGTTTGGAACTTTGGATGGTCGGATTGGAGATGTGGTCTGGTTAAAATCGAAGCAAAGGATTCGAATCCGCGGTTGAAATCTAGTCTATGTACCCCCAGTTGCTAGTTTGAAATGTCCCTGTTTTTATTTTAGAAGTACTTTTACTTGTTCCCTTTGAAGTGCATTAACGAGATTGTTTTGGTTTCTAGTTTTATGTCTTAACAGTAGCCT…
343	184	SNP	T	G	0.238	42	0	0	10	-	0	CGGACCAGCAAAGGCTCATCTTTGCGGGTAAGCAGCTGGAGGACGGGAGGACTCTTGCAGATTACAACATTCAGAAGGAGTCCACCCTTCACCTTGTCCTtCGTCTCCGTGGCGGTTTCTGAATTCTGAATGATSCTTGTGGTTCCATCCTTCTCTGA	T/G	CAGTGAACAGTGGCTTTGTTAAGTATTTTTTGTTTTGAATTCTCGTACTTGGCCGATGGATGATGGGTCACACTAAGACTATCTAGTTAATAAATAAACTTGCTTTGTATGTATCTGCTCTGTTTTTTATTAGCATTTGAAATTTCTGTTAATACATGCATCTATATTGCTCTATAATATTGTGTTTGGAACTTTGGATGGTCGGATTGGAGATGTGGTCTGGTTAAAATCGAAGCAAAGGATTCGAATCCGCGGTTGAAATCTAGTCTATGTACCCCCAGTTGCTAGTTTGAAATGTCCCTGTTTTTATTTTAGAAGTACTTTTACTTGTTCCCTTTGAAGTGCATTAACGAGATTGTTTTGGTTTCTAGTTTTATGTCTTAACAGTAGCCTCTGATC…
343	198	SNP	G	A	0.244	41	10	0	-	0	0	CGGACCAGCAAAGGCTCATCTTTGCGGGTAAGCAGCTGGAGGACGGGAGGACTCTTGCAGATTACAACATTCAGAAGGAGTCCACCCTTCACCTTGTCCTtCGTCTCCGTGGCGGTTTCTGAATTCTGAATGATSCTTGTGGTTCCATCCTTCTCTGATCAGTGAACAGTG	G/A	CTTTGTTAAGTATTTTTTGTTTTGAATTCTCGTACTTGGCCGATGGATGATGGGTCACACTAAGACTATCTAGTTAATAAATAAACTTGCTTTGTATGTATCTGCTCTGTTTTTTATTAGCATTTGAAATTTCTGTTAATACATGCATCTATATTGCTCTATAATATTGTGTTTGGAACTTTGGATGGTCGGATTGGAGATGTGGTCTGGTTAAAATCGAAGCAAAGGATTCGAATCCGCGGTTGAAATCTAGTCTATGTACCCCCAGTTGCTAGTTTGAAATGTCCCTGTTTTTATTTTAGAAGTACTTTTACTTGTTCCCTTTGAAGTGCATTAACGAGATTGTTTTGGTTTCTAGTTTTATGTCTTAACAGTAGCCTCTGATCTGTTTCTTCTTCCT
343	203	SNP	G	T	0.229	35	0	0	-	6	2	CGGACCAGCAAAGGCTCATCTTTGCGGGTAAGCAGCTGGAGGACGGGAGGACTCTTGCAGATTACAACATTCAGAAGGAGTCCACCCTTCACCTTGTCCTtCGTCTCCGTGGCGGTTTCTGAATTCTGAATGATSCTTGTGGTTCCATCCTTCTCTGATCAGTGAACAGTGGCTTT	G/T	TTAAGTATTTTTTGTTTTGAATTCTCGTACTTGGCCGATGGATGATGGGTCACACTAAGACTATCTAGTTAATAAATAAACTTGCTTTGTATGTATCTGCTCTGTTTTTTATTAGCATTTGAAATTTCTGTTAATACATGCATCTATATTGCTCTATAATATTGTGTTTGGAACTTTGGATGGTCGGATTGGAGATGTGGTCTGGTTAAAATCGAAGCAAAGGATTCGAATCCGCGGTTGAAATCTAGTCTATGTACCCCCAGTTGCTAGTTTGAAATGTCCCTGTTTTTATTTTAGAAGTACTTTTACTTGTTCCCTTTGAAGTGCATTAACGAGATTGTTTTGGTTTCTAGTTTTATGTCTTAACAGTAGCCTCTGATCTGTTTCTTCTTCCT
343	208	SNP	G	A	0.205	39	7	0	-	1	0	CGGACCAGCAAAGGCTCATCTTTGCGGGTAAGCAGCTGGAGGACGGGAGGACTCTTGCAGATTACAACATTCAGAAGGAGTCCACCCTTCACCTTGTCCTtCGTCTCCGTGGCGGTTTCTGAATTCTGAATGATSCTTGTGGTTCCATCCTTCTCTGATCAGTGAACAGTGGCTTTGTTAA	G/A	TATTTTTTGTTTTGAATTCTCGTACTTGGCCGATGGATGATGGGTCACACTAAGACTATCTAGTTAATAAATAAACTTGCTTTGTATGTATCTGCTCTGTTTTTTATTAGCATTTGAAATTTCTGTTAATACATGCATCTATATTGCTCTATAATATTGTGTTTGGAACTTTGGATGGTCGGATTGGAGATGTGGTCTGGTTAAAATCGAAGCAAAGGATTCGAATCCGCGGTTGAAATCTAGTCTATGTACCCCCAGTTGCTAGTTTGAAATGTCCCTGTTTTTATTTTAGAAGTACTTTTACTTGTTCCCTTTGAAGTGCATTAACGAGATTGTTTTGGTTTCTAGTTTTATGTCTTAACAGTAGCCTCTGATCTGTTTCTTCTTCCT
345	52	SNP	A	G	0.2	15	-	0	3	0	0	GGGAGTTTCATCCATGTGCCGCATAAAGGGAATAAGGATATAACGAC	A/G	ACTCTGAGGCTGAGCATTACAAAGTTGCTGGAGGAATTGGATGCGGAAACGGACAGTAGCGTGGTGGTGACTTTGGTGCCTAAAGTTGGGAAAGTCACAGTTGGTGGCTTCAGCACCGCGCTTATTAATACCACCTAAATGAAATTAAATTAAATCAAGTGATGATGATGATGATTTAATTAAGTATTTTCGTGCATTAAGTGTATGTTTTAGTAGGTCACTTCTCCACTGCTGAGAGAGACCCACGTAACGTAACCCTCTACTGTTGCTTATGTGTGGGGGGGTCGATGTTTGTTTTTCTGAATAAAACATATATATGGTCATGAGTGTGTTTTTTTTTATGTATAATGAAGAGCAAATACATGCTACCGTACGTGGTGTTGTTTTCATTCCCTGTAG…
345	479	SNP	T	C	0.214	14	0	3	0	-	0	GGGAGTTTCATCCATGTGCCGCATAAAGGGAATAAGGATATAACGACAACTCTGAGGCTGAGCATTACAAAGTTGCTGGAGGAATTGGATGCGGAAACGGACAGTAGCGTGGTGGTGACTTTGGTGCCTAAAGTTGGGAAAGTCACAGTTGGTGGCTTCAGCACCGCGCTTATTAATACCACCTAAATGAAATTAAATTAAATCAAGTGATGATGATGATGATTTAATTAAGTATTTTCGTGCATTAAGTGTATGTTTTAGTAGGTCACTTCTCCACTGCTGAGAGAGACCCACGTAACGTAACCCTCTACTGTTGCTTATGTGTGGGGGGGTCGATGTTTGTTTTTCTGAATAAAACATATATATGGTCATGAGTGTGTTTTTTTTTATGTATAATGA…	T/C	ACCGTACGTGGTGTTGTTTTCATTCCCTGTAGATGTTTACACAAATAGACATTTCTGATTGTTGG
351	535	SNP	G	A	0.264	53	14	0	-	0	0	AGACAAGGAAGTACRWCAaCAACTaGCTGTCACTGAGTTTGACAGGACGGAGAAAGACATTACTCCCATTGGTGGCTTCCCTCACTACGGTGTGGTGAAGGATGATTACATTCTGATTAAGGGATGCTGCGTTGGACCCAAGAAGAGGGTTGTTACTCTTCGCCAGTCCCTGCTCAAGCAGACCTCTCGTCTTGCTCTTGAGGATATTAAACTCAAGTTCATCGATACCTCTTCAAAATTCGGGCACGGTCGTTTCCAGACAACACAGGAGAAACAGAAGTACTATGGTCGCCTCAAGGCATAAGTATGAGAGCAACTGCCCAAGAGTTTTCAGCTATCAAATTATTAGTCAACTTTTTAGTTTCTATGCCAGTGACATTCTGTTGCGACAGTTTCGTT…	G/A	ATATTTGAATGGTTATTTCTCCAGGACTACTTTGAATATTTTTTCTGAAACTATTTTAAATTTTCTCCATTCACGGTTCCATTTTTGGTAGGATGAGAATCCATGAGAAGAG
357	248	SNP	C	T	0.318	22	0	-	0	7	0	ACAACAACAACAACTCTGCTCTATCTATCTATATAAGGGCTTGCAAGCTTAGTAATCTCTTACATCGATAtACAACCTAAGCTAGCCTAGCTACCTCTCCAGATACATATATTTTAGAAAGATATGGAGCGCTCCATGCGTTTATTTTCAACTGCCTTCGTCTTCTTTCTGCTTCTAGCAGCTGCTGGGATGATGGGGCCAATGGT	C/T	GCTGAGGCTAGGACCTGTGAGTCTCAGAGTAATCGGTTCAAGGGAACTTGCGTGAGTACAACCAACTGTGCATCTGTTTGCCAAACTGAGGGCTTCCCTGGTGGCCATTGTCGTGGCTTTCGCCG
358	449	SNP	K	G	0.455	22	0	0	10	0	0	ATACAAATTAAGGTAAATAATAATAGATGAGCCTTTGACTCCAAGGGRCAaGTGaCAACATGATTGTTcGAAAGGCTTGGCGATTACCTTATCGAGCAGGGTCTGTAATTGCTCCGTGACTATTTTATTTGAAGTTGTGGTGAACTTGGTTTGAAAACAAAGTTGTTGCTTGCTGCTCGGGATGTGATGGGTATATGTATGAACCATTTATCTTTGCATTCTGGGACCTCTGGATATGGATTGCCTTTGTGAATGATAGTGGTTTAATTTTACGATTATTTTCGCATAAGTTATTTTCTTCCTTTTGCCTGGAAAAGCGTATGTAATTGGAGTTGTCATCTCTGGAATGCCATGAATGAAACGGGTTATGTACTAAGTAGTTTTGTTCTATCAGAACAC…	T/G	AAACATTTTTGCTTGCCTTCCCTTTMATTGAGAAAGCTTCTGGATTTCCACAATTTAACTGAATAAC
358	476	SNP	M	C	0.364	11	0	4	0	0	0	ATACAAATTAAGGTAAATAATAATAGATGAGCCTTTGACTCCAAGGGRCAaGTGaCAACATGATTGTTcGAAAGGCTTGGCGATTACCTTATCGAGCAGGGTCTGTAATTGCTCCGTGACTATTTTATTTGAAGTTGTGGTGAACTTGGTTTGAAAACAAAGTTGTTGCTTGCTGCTCGGGATGTGATGGGTATATGTATGAACCATTTATCTTTGCATTCTGGGACCTCTGGATATGGATTGCCTTTGTGAATGATAGTGGTTTAATTTTACGATTATTTTCGCATAAGTTATTTTCTTCCTTTTGCCTGGAAAAGCGTATGTAATTGGAGTTGTCATCTCTGGAATGCCATGAATGAAACGGGTTATGTACTAAGTAGTTTTGTTCTATCAGAACAC…	C/A	ATTGAGAAAGCTTCTGGATTTCCACAATTTAACTGAATAAC
359	192	SNP	K	T	0.385	26	0	0	0	10	0	CCGGTGGCTCCATAGTGTTATGTAATGCTTTGTTTATCAGTAGCTTGGCCTTGCGTGACTCGAATAAATTCCGAATAATCTATACCTAATGATCTTTATCTATTGATGCGTAGCTTTGTAAAAACGAATAATTACGTAATTCTACTGTGTTATATTGTGAGTTGT	T/G	STKCYTCC
359	193	SNP	S	G	0.429	21	0	0	9	0	0	CCGGTGGCTCCATAGTGTTATGTAATGCTTTGTTTATCAGTAGCTTGGCCTTGCGTGACTCGAATAAATTCCGAATAATCTATACCTAATGATCTTTATCTATTGATGCGTAGCTTTGTAAAAACGAATAATTACGTAATTCTACTGTGTTATATTGTGAGTTGTK	G/C	TKCYTCC
363	101	SNP	A	T	0.224	58	-	0	0	13	0	GCATATGCAACAAGCCTTTAAACCTCTAGGCATCCCWAGTAGGAGGAGTTGTGTCTCCTGAGGGTTTAACAGATACGATACCCACAAACGTTTT	A/T	CTRACTCTRYAAAACAARGTRRTTAGAAAACTTAWWAGATTtGTTAGTCCTTAAGCAAATaCAAAAMCAAAAAcAAACAAAAATACATtACAAAAAATAAAAAACCAAAAAACYMAAAAAAGTAAAAAACCCTAAAAAGWAMAYTRtAGGCgAAGGGAAGTCGGCAAAATGGATCCGTAACCTCGGGAAAAAAAACGAAAACTAGAGGCGGTCGGTCGGAACGGAACGGAC
363	104	SNP	R	A	0.449	69	30	1	0	0	0	GCATATGCAACAAGCCTTTAAACCTCTAGGCATCCCWAGTAGGAGGAGTTGTGTCTCCTGAGGGTTTAACAGATACGATACCCACAAACGTTTTACT	A/G	ACTCTRYAAAACAARGTRRTTAGAAAACTTAWWAGATTtGTTAGTCCTTAAGCAAATaCAAAAMCAAAAAcAAACAAAAATACATtACAAAAAATAAAAAACCAAAAAACYMAAAAAAGTAAAAAACCCTAAAAAGWAMAYTRtAGGCgAAGGGAAGTCGGCAAAATGGATCCGTAACCTCGGGAAAAAAAACGAAAACTAGAGGCGGTCGGTCGGAACGGAACGGAC
363	112	SNP	R	G	0.456	90	0	0	41	0	0	GCATATGCAACAAGCCTTTAAACCTCTAGGCATCCCWAGTAGGAGGAGTTGTGTCTCCTGAGGGTTTAACAGATACGATACCCACAAACGTTTTACTRACTCT	A/G	YAAAACAARGTRRTTAGAAAACTTAWWAGATTtGTTAGTCCTTAAGCAAATaCAAAAMCAAAAAcAAACAAAAATACATtACAAAAAATAAAAAACCAAAAAACYMAAAAAAGTAAAAAACCCTAAAAAGWAMAYTRtAGGCgAAGGGAAGTCGGCAAAATGGATCCGTAACCTCGGGAAAAAAAACGAAAACTAGAGGCGGTCGGTCGGAACGGAACGGAC
363	114	SNP	Y	T	0.446	92	0	0	0	41	0	GCATATGCAACAAGCCTTTAAACCTCTAGGCATCCCWAGTAGGAGGAGTTGTGTCTCCTGAGGGTTTAACAGATACGATACCCACAAACGTTTTACTRACTCTR	C/T	AAAACAARGTRRTTAGAAAACTTAWWAGATTtGTTAGTCCTTAAGCAAATaCAAAAMCAAAAAcAAACAAAAATACATtACAAAAAATAAAAAACCAAAAAACYMAAAAAAGTAAAAAACCCTAAAAAGWAMAYTRtAGGCgAAGGGAAGTCGGCAAAATGGATCCGTAACCTCGGGAAAAAAAACGAAAACTAGAGGCGGTCGGTCGGAACGGAACGGAC
363	123	SNP	R	G	0.366	134	0	0	49	0	0	GCATATGCAACAAGCCTTTAAACCTCTAGGCATCCCWAGTAGGAGGAGTTGTGTCTCCTGAGGGTTTAACAGATACGATACCCACAAACGTTTTACTRACTCTRYAAAACAA	A/G	GTRRTTAGAAAACTTAWWAGATTtGTTAGTCCTTAAGCAAATaCAAAAMCAAAAAcAAACAAAAATACATtACAAAAAATAAAAAACCAAAAAACYMAAAAAAGTAAAAAACCCTAAAAAGWAMAYTRtAGGCgAAGGGAAGTCGGCAAAATGGATCCGTAACCTCGGGAAAAAAAACGAAAACTAGAGGCGGTCGGTCGGAACGGAACGGAC
363	125	SNP	G	A	0.284	141	37	1	-	0	2	GCATATGCAACAAGCCTTTAAACCTCTAGGCATCCCWAGTAGGAGGAGTTGTGTCTCCTGAGGGTTTAACAGATACGATACCCACAAACGTTTTACTRACTCTRYAAAACAAR	G/A	TRRTTAGAAAACTTAWWAGATTtGTTAGTCCTTAAGCAAATaCAAAAMCAAAAAcAAACAAAAATACATtACAAAAAATAAAAAACCAAAAAACYMAAAAAAGTAAAAAACCCTAAAAAGWAMAYTRtAGGCgAAGGGAAGTCGGCAAAATGGATCCGTAACCTCGGGAAAAAAAACGAAAACTAGAGGCGGTCGGTCGGAACGGAACGGAC
363	128	SNP	R	G	0.49	143	0	0	69	1	0	GCATATGCAACAAGCCTTTAAACCTCTAGGCATCCCWAGTAGGAGGAGTTGTGTCTCCTGAGGGTTTAACAGATACGATACCCACAAACGTTTTACTRACTCTRYAAAACAARGT	A/G	RTTAGAAAACTTAWWAGATTtGTTAGTCCTTAAGCAAATaCAAAAMCAAAAAcAAACAAAAATACATtACAAAAAATAAAAAACCAAAAAACYMAAAAAAGTAAAAAACCCTAAAAAGWAMAYTRtAGGCgAAGGGAAGTCGGCAAAATGGATCCGTAACCTCGGGAAAAAAAACGAAAACTAGAGGCGGTCGGTCGGAACGGAACGGAC
363	129	SNP	R	A	0.408	147	59	1	0	0	0	GCATATGCAACAAGCCTTTAAACCTCTAGGCATCCCWAGTAGGAGGAGTTGTGTCTCCTGAGGGTTTAACAGATACGATACCCACAAACGTTTTACTRACTCTRYAAAACAARGTR	A/G	TTAGAAAACTTAWWAGATTtGTTAGTCCTTAAGCAAATaCAAAAMCAAAAAcAAACAAAAATACATtACAAAAAATAAAAAACCAAAAAACYMAAAAAAGTAAAAAACCCTAAAAAGWAMAYTRtAGGCgAAGGGAAGTCGGCAAAATGGATCCGTAACCTCGGGAAAAAAAACGAAAACTAGAGGCGGTCGGTCGGAACGGAACGGAC
363	147	SNP	W	T	0.401	182	0	8	0	65	0	GCATATGCAACAAGCCTTTAAACCTCTAGGCATCCCWAGTAGGAGGAGTTGTGTCTCCTGAGGGTTTAACAGATACGATACCCACAAACGTTTTACTRACTCTRYAAAACAARGTRRTTAGAAAACTTA	A/T	WAGATTtGTTAGTCCTTAAGCAAATaCAAAAMCAAAAAcAAACAAAAATACATtACAAAAAATAAAAAACCAAAAAACYMAAAAAAGTAAAAAACCCTAAAAAGWAMAYTRtAGGCgAAGGGAAGTCGGCAAAATGGATCCGTAACCTCGGGAAAAAAAACGAAAACTAGAGGCGGTCGGTCGGAACGGAACGGAC
363	148	SNP	W	A	0.401	182	64	0	0	0	9	GCATATGCAACAAGCCTTTAAACCTCTAGGCATCCCWAGTAGGAGGAGTTGTGTCTCCTGAGGGTTTAACAGATACGATACCCACAAACGTTTTACTRACTCTRYAAAACAARGTRRTTAGAAAACTTAW	A/T	AGATTtGTTAGTCCTTAAGCAAATaCAAAAMCAAAAAcAAACAAAAATACATtACAAAAAATAAAAAACCAAAAAACYMAAAAAAGTAAAAAACCCTAAAAAGWAMAYTRtAGGCgAAGGGAAGTCGGCAAAATGGATCCGTAACCTCGGGAAAAAAAACGAAAACTAGAGGCGGTCGGTCGGAACGGAACGGAC
372	370	SNP	R	A	0.477	109	52	0	0	0	0	AGCTGTCAAGTACAAGAGCTCCCTGGATGCCTTCAAGCAGATCCTGAAGAATGAGGGTGCCAAGTCTCTCTTTAAGGGTGCTGGTGCCAACATCCTCCGTGCCATTGCTGGTGCTGGTGTCCTTTCTGGTTATGATAAGCTACAGCTGGTTGTGTTCGGGAAGAAGTATGGATCTGGTGGTGCCTAAGAATGTAGTTCCTCCCAAGCCAGATAGCATTATTAGATGGTGATGAAAATCTTTTTGAGTTTGAAGAACTTGTTTCGGCAAAATTTTCCTTAAAATAATTCAGTTATAGGGGAGTTAATCCCAAACCGATTTTTACAATGG	A/G	ATTGAGTTTTGTTCCCATAAAACCAGATTATTGAGTGGTGGAAAATGCCACTTRTYTTGGgAGTTTCATTCATATGATTTGCAGGTTtTATGYGTGTTTTTGTTTTGGCTTTTTTCTACTTTATGAAGCCAAATACATCTTTTTTCCTTCAATGACGTCAAATTGTTGTGTTCCC
372	442	SNP	R	G	0.449	78	0	0	35	0	0	AGCTGTCAAGTACAAGAGCTCCCTGGATGCCTTCAAGCAGATCCTGAAGAATGAGGGTGCCAAGTCTCTCTTTAAGGGTGCTGGTGCCAACATCCTCCGTGCCATTGCTGGTGCTGGTGTCCTTTCTGGTTATGATAAGCTACAGCTGGTTGTGTTCGGGAAGAAGTATGGATCTGGTGGTGCCTAAGAATGTAGTTCCTCCCAAGCCAGATAGCATTATTAGATGGTGATGAAAATCTTTTTGAGTTTGAAGAACTTGTTTCGGCAAAATTTTCCTTAAAATAATTCAGTTATAGGGGAGTTAATCCCAAACCGATTTTTACAATGGRATTGAGTTTTGTTCCCATAAAACCAGATTATTGAGTGGTGGAAAATGCCACTT	A/G	TYTTGGgAGTTTCATTCATATGATTTGCAGGTTtTATGYGTGTTTTTGTTTTGGCTTTTTTCTACTTTATGAAGCCAAATACATCTTTTTTCCTTCAATGACGTCAAATTGTTGTGTTCCC
372	445	SNP	Y	C	0.455	77	0	35	0	0	0	AGCTGTCAAGTACAAGAGCTCCCTGGATGCCTTCAAGCAGATCCTGAAGAATGAGGGTGCCAAGTCTCTCTTTAAGGGTGCTGGTGCCAACATCCTCCGTGCCATTGCTGGTGCTGGTGTCCTTTCTGGTTATGATAAGCTACAGCTGGTTGTGTTCGGGAAGAAGTATGGATCTGGTGGTGCCTAAGAATGTAGTTCCTCCCAAGCCAGATAGCATTATTAGATGGTGATGAAAATCTTTTTGAGTTTGAAGAACTTGTTTCGGCAAAATTTTCCTTAAAATAATTCAGTTATAGGGGAGTTAATCCCAAACCGATTTTTACAATGGRATTGAGTTTTGTTCCCATAAAACCAGATTATTGAGTGGTGGAAAATGCCACTTRT	C/T	TTGGgAGTTTCATTCATATGATTTGCAGGTTtTATGYGTGTTTTTGTTTTGGCTTTTTTCTACTTTATGAAGCCAAATACATCTTTTTTCCTTCAATGACGTCAAATTGTTGTGTTCCC
372	479	SNP	T	A	0.286	28	8	0	0	-	0	AGCTGTCAAGTACAAGAGCTCCCTGGATGCCTTCAAGCAGATCCTGAAGAATGAGGGTGCCAAGTCTCTCTTTAAGGGTGCTGGTGCCAACATCCTCCGTGCCATTGCTGGTGCTGGTGTCCTTTCTGGTTATGATAAGCTACAGCTGGTTGTGTTCGGGAAGAAGTATGGATCTGGTGGTGCCTAAGAATGTAGTTCCTCCCAAGCCAGATAGCATTATTAGATGGTGATGAAAATCTTTTTGAGTTTGAAGAACTTGTTTCGGCAAAATTTTCCTTAAAATAATTCAGTTATAGGGGAGTTAATCCCAAACCGATTTTTACAATGGRATTGAGTTTTGTTCCCATAAAACCAGATTATTGAGTGGTGGAAAATGCCACTTRTYTTGGgAGTTTCATT…	T/A	tTATGYGTGTTTTTGTTTTGGCTTTTTTCTACTTTATGAAGCCAAATACATCTTTTTTCCTTCAATGACGTCAAATTGTTGTGTTCCC
372	487	SNP	Y	T	0.45	20	0	0	0	9	0	AGCTGTCAAGTACAAGAGCTCCCTGGATGCCTTCAAGCAGATCCTGAAGAATGAGGGTGCCAAGTCTCTCTTTAAGGGTGCTGGTGCCAACATCCTCCGTGCCATTGCTGGTGCTGGTGTCCTTTCTGGTTATGATAAGCTACAGCTGGTTGTGTTCGGGAAGAAGTATGGATCTGGTGGTGCCTAAGAATGTAGTTCCTCCCAAGCCAGATAGCATTATTAGATGGTGATGAAAATCTTTTTGAGTTTGAAGAACTTGTTTCGGCAAAATTTTCCTTAAAATAATTCAGTTATAGGGGAGTTAATCCCAAACCGATTTTTACAATGGRATTGAGTTTTGTTCCCATAAAACCAGATTATTGAGTGGTGGAAAATGCCACTTRTYTTGGgAGTTTCATT…	C/T	GTGTTTTTGTTTTGGCTTTTTTCTACTTTATGAAGCCAAATACATCTTTTTTCCTTCAATGACGTCAAATTGTTGTGTTCCC
372	527	SNP	C	T	0.333	12	0	-	0	4	0	AGCTGTCAAGTACAAGAGCTCCCTGGATGCCTTCAAGCAGATCCTGAAGAATGAGGGTGCCAAGTCTCTCTTTAAGGGTGCTGGTGCCAACATCCTCCGTGCCATTGCTGGTGCTGGTGTCCTTTCTGGTTATGATAAGCTACAGCTGGTTGTGTTCGGGAAGAAGTATGGATCTGGTGGTGCCTAAGAATGTAGTTCCTCCCAAGCCAGATAGCATTATTAGATGGTGATGAAAATCTTTTTGAGTTTGAAGAACTTGTTTCGGCAAAATTTTCCTTAAAATAATTCAGTTATAGGGGAGTTAATCCCAAACCGATTTTTACAATGGRATTGAGTTTTGTTCCCATAAAACCAGATTATTGAGTGGTGGAAAATGCCACTTRTYTTGGgAGTTTCATT…	C/T	CAAATACATCTTTTTTCCTTCAATGACGTCAAATTGTTGTGTTCCC
372	532	SNP	T	A	0.333	12	4	0	0	-	0	AGCTGTCAAGTACAAGAGCTCCCTGGATGCCTTCAAGCAGATCCTGAAGAATGAGGGTGCCAAGTCTCTCTTTAAGGGTGCTGGTGCCAACATCCTCCGTGCCATTGCTGGTGCTGGTGTCCTTTCTGGTTATGATAAGCTACAGCTGGTTGTGTTCGGGAAGAAGTATGGATCTGGTGGTGCCTAAGAATGTAGTTCCTCCCAAGCCAGATAGCATTATTAGATGGTGATGAAAATCTTTTTGAGTTTGAAGAACTTGTTTCGGCAAAATTTTCCTTAAAATAATTCAGTTATAGGGGAGTTAATCCCAAACCGATTTTTACAATGGRATTGAGTTTTGTTCCCATAAAACCAGATTATTGAGTGGTGGAAAATGCCACTTRTYTTGGgAGTTTCATT…	T/A	ACATCTTTTTTCCTTCAATGACGTCAAATTGTTGTGTTCCC
372	534	SNP	C	A	0.333	12	3	-	0	1	0	AGCTGTCAAGTACAAGAGCTCCCTGGATGCCTTCAAGCAGATCCTGAAGAATGAGGGTGCCAAGTCTCTCTTTAAGGGTGCTGGTGCCAACATCCTCCGTGCCATTGCTGGTGCTGGTGTCCTTTCTGGTTATGATAAGCTACAGCTGGTTGTGTTCGGGAAGAAGTATGGATCTGGTGGTGCCTAAGAATGTAGTTCCTCCCAAGCCAGATAGCATTATTAGATGGTGATGAAAATCTTTTTGAGTTTGAAGAACTTGTTTCGGCAAAATTTTCCTTAAAATAATTCAGTTATAGGGGAGTTAATCCCAAACCGATTTTTACAATGGRATTGAGTTTTGTTCCCATAAAACCAGATTATTGAGTGGTGGAAAATGCCACTTRTYTTGGgAGTTTCATT…	C/A	ATCTTTTTTCCTTCAATGACGTCAAATTGTTGTGTTCCC
372	535	SNP	A	T	0.333	12	-	0	0	4	0	AGCTGTCAAGTACAAGAGCTCCCTGGATGCCTTCAAGCAGATCCTGAAGAATGAGGGTGCCAAGTCTCTCTTTAAGGGTGCTGGTGCCAACATCCTCCGTGCCATTGCTGGTGCTGGTGTCCTTTCTGGTTATGATAAGCTACAGCTGGTTGTGTTCGGGAAGAAGTATGGATCTGGTGGTGCCTAAGAATGTAGTTCCTCCCAAGCCAGATAGCATTATTAGATGGTGATGAAAATCTTTTTGAGTTTGAAGAACTTGTTTCGGCAAAATTTTCCTTAAAATAATTCAGTTATAGGGGAGTTAATCCCAAACCGATTTTTACAATGGRATTGAGTTTTGTTCCCATAAAACCAGATTATTGAGTGGTGGAAAATGCCACTTRTYTTGGgAGTTTCATT…	A/T	TCTTTTTTCCTTCAATGACGTCAAATTGTTGTGTTCCC
374	147	SNP	C	T	0.2	25	0	-	0	5	0	AAGCCGGCAAATCCAATGTTAAATGAGATTAGAGTGTTAAGTTTGAATAATAAACATGTAACCTACCAAGGGTTATTTGCTGAGATATCGTCGACTCTTTCAGGCACTAATAGTAATATGTCATATT	C/T	TTGTCCTAATTACGCTTATGTAATGGATTATGGTCCCTGTCTTATCCTTAAGTTACAACAATCTTTCTCTC
376	54	SNP	A	G	0.318	22	-	0	7	0	0	CCGGTGATGTGGGCAAAACGGGCAGGCAAGTACTCATGACATC	A/G	GGGAGAAGAAGAAGGGTGCTAAATTAAAGAATGTACGCCAGGGAAGTAATGGCAATCTCTCGTCGCATGCATGCATGCGATTGAAGAAGGCCATAATCATATGTGTGTGTACTAAAATATCTACACTAAAATAAGAACTGATGCAGGCTCCTTCTTTGACCTGGCCTCCTTTTTATGTGTTATTAATATTATTCTAATAAATTAATGGGAGCTTGACATTAATGAAGAGTCTATAGCTAAATGAAGAGTCTATATATGGCTCTACAACAGCAACAGACTTACGTAATTTATTCTGG
377	182	SNP	T	C	0.3	10	0	3	0	-	0	GGCAATGATTGGGCAGGTTAGCTAGGCGGACGGTAGGACTGAAAAGCCAATGCTCAAGGCTGGTAATGCATACCACAAATTCAGAGTGAAGAGGAACTGCTGGCCTAAGGTTCGTGGTGTGGCTATGAAYCCAGTTGAGCATCCTCACGGAGGAGGTAACCACCAGCA	T/C	ATTGGACATGCAAGTACAGTCAGGCGTGATGCTCCTCCTGGCCAGAAGGTTGGTCTCATTGCTGCAAGGAGAACAGGAAGACTTAGAGGACAAGCTGCTGCCACTGCCTCCAAGGCTGACAAGGCTTAAGACCAATTTTATATTTATATGTTCTGTTTTTGGACCGCCAAATCTTTTAAGAGTGCTCAACATTACCATTTTCCCTTTTTCTGAATTTGCTATTTTGGTACTGTTTACTTTGTGTACTAGTTTTTATCCGACACTAGTGGGTTCATTTGGCAGAAATTTTGTTTGGTTATCCTTTATGCCCAAGTGTTCAATAATTTCAAGGCTTTATATAATTACAATTTAAAACGCTACTC
378	495	SNP	K	T	0.446	65	0	0	0	29	0	GTTTGAACCTGCTTGGGGTGAAGGGTGCCAACAGAGAGTCACCAGGAGCAAATGCAAGATTGTTGGCTACTGTTGTAGCTGGTTCTGTTCTGGCTGGAGAGCTTTCTCTCATGTCTGCTATTTCAGCTGGACAGCTTGTTAGGAGCCACATGAAGTACAATAGATCAAGCAAAGATGTCTCAGCTGTTGCCTCCGCTTAAGAATTACAAGACCACAACTTTTGAGGCATCAAATAGCCCCAAGTAGTATGGTCTGAAGAATTCGAAAGAATAACAGTGACAAAAAGGAATTGTCAATTTGGCATGGAGAGGGAGGATTGGAAATAATGAACAGAAAACATACAGCAGGGCTTAGGAAAGAGAGATTGTACTATTTGTATTCTTTTCTTTGTTTACTTTT…	T/G	GTGTAAAATGATTATGAAAGTTTTAGTAGCACTTTTACTGCC
381	445	SNP	Y	C	0.391	46	0	18	0	0	0	ATGCATTCGAGTACACACTCAAGGCTGGTGGACTAGAGCGAGAGAAGGACTATCCTTACACTGGGACTGATGATACCTGCAAATTTGACAAGAGCAAAGTTGTTGCTGCTGTATCTAACTTCAGCGTTATTTCCACAGACGAAGATCAAATTGCTGCAAATTTGGTGCACCATGGCCCTCTTGCAGTTGGGATCAATGCCGTGTTCATGCAAACATACGTAAAGGGAGTTTCATGCCCTTACATCTGTGGAAAGCGTATCGATCATGGAGTGCTTCTGGTGGGGTATGGTTCTTCTGGTTTTGCTCCGATCCGATTAAAGGAGAAGCCTTACTGGATCTTGAAGAACTCATGGGGACAGAGTTGGGGAGAGGAGGGCTATTACAAGATCTGCAGAGGTC…	C/T	TCATGTGGGGTGGATTCCTTGGTTTCCACTGTTGCTTCTCTGCATACATCCAATCCCTAGATAATATATGGGGGCTTTGTAAATATAGTCTGATCTGATCTCCTAGATAATGTAGATCATGGGGTTAATAAGTTCATGTCGTGTTGCCTGATGTTGACGTTGTATAATAATTTATGTGTTTATTTAAATGCTACGCTTTGGTGGTTGTAATTTATAAATTTATGTCATGAATTTATTTATAATTAATTGTATCCTTTAAACTTTaCTAAATTGGGTTAGCCCAAACCCCCCTGGGTTAACCTGGTTGAG
386	282	SNP	G	A	0.2	15	3	0	-	0	0	AAATTAAAGAAAAGAACAAGTAMAAAGAaaCTTaTCCCTTCAGAAACGATAGACATGATAAGCAATAGTGACATTGAATCATTATCTAAATCACGCTTGAGATACCGTTCGCCGTGGGACATTCTGGCAGGAAACTTTCGAAAAGGAAGCGTGACAGTGGCTGGCGATGCCATGCATCCGATGGGACCTTTCCTTGCCCAGGGTGGCGCTGTTGGCATTGAAGACTCAGTTGTCATTGCTAGATGTTTGGCTCAGA	G/A	GTTGGCTGAAAATTATGATAAAAAATCAAGGGCAAAGCATATAATGATGATGGAAGTGGAAGAGGCTTTGGATAAGTATGTGAAGGAAAGAAGGATGAGACTSGTGCAGCTGTCAACACAAAGTTTTCTTGCTGGTTTGCTACATCAAGATTCTTCAGGGTTGGTCAAATTTCTGTGTGTCATCTTGATGGCCGCTCTTTTTCGTGATATGAATCGTAGCACTCGATTTGATTGTGGACGCCTTTAAAACTCTAGTGTTGCTTTAAGTTGATGCATTTTAACTAGATTCAAATAATGCTATCGTTCTGTGATCGGTGTTTTGTTTTTAATTGAAATAAACTTCTTAATGCAATGATATTGCATAGTTGAGGGAWTAATGACTTTTTTGAAATGCC
386	370	SNP	G	C	0.333	27	0	9	-	0	0	AAATTAAAGAAAAGAACAAGTAMAAAGAaaCTTaTCCCTTCAGAAACGATAGACATGATAAGCAATAGTGACATTGAATCATTATCTAAATCACGCTTGAGATACCGTTCGCCGTGGGACATTCTGGCAGGAAACTTTCGAAAAGGAAGCGTGACAGTGGCTGGCGATGCCATGCATCCGATGGGACCTTTCCTTGCCCAGGGTGGCGCTGTTGGCATTGAAGACTCAGTTGTCATTGCTAGATGTTTGGCTCAGAGGTTGGCTGAAAATTATGATAAAAAATCAAGGGCAAAGCATATAATGATGATGGAAGTGGAAGAGGCTTTGGATAAGTATGT	G/C	AAGGAAAGAAGGATGAGACTSGTGCAGCTGTCAACACAAAGTTTTCTTGCTGGTTTGCTACATCAAGATTCTTCAGGGTTGGTCAAATTTCTGTGTGTCATCTTGATGGCCGCTCTTTTTCGTGATATGAATCGTAGCACTCGATTTGATTGTGGACGCCTTTAAAACTCTAGTGTTGCTTTAAGTTGATGCATTTTAACTAGATTCAAATAATGCTATCGTTCTGTGATCGGTGTTTTGTTTTTAATTGAAATAAACTTCTTAATGCAATGATATTGCATAGTTGAGGGAWTAATGACTTTTTTGAAATGCC
386	395	SNP	S	C	0.462	26	0	12	0	0	0	AAATTAAAGAAAAGAACAAGTAMAAAGAaaCTTaTCCCTTCAGAAACGATAGACATGATAAGCAATAGTGACATTGAATCATTATCTAAATCACGCTTGAGATACCGTTCGCCGTGGGACATTCTGGCAGGAAACTTTCGAAAAGGAAGCGTGACAGTGGCTGGCGATGCCATGCATCCGATGGGACCTTTCCTTGCCCAGGGTGGCGCTGTTGGCATTGAAGACTCAGTTGTCATTGCTAGATGTTTGGCTCAGAGGTTGGCTGAAAATTATGATAAAAAATCAAGGGCAAAGCATATAATGATGATGGAAGTGGAAGAGGCTTTGGATAAGTATGTGAAGGAAAGAAGGATGAGACT	G/C	GTGCAGCTGTCAACACAAAGTTTTCTTGCTGGTTTGCTACATCAAGATTCTTCAGGGTTGGTCAAATTTCTGTGTGTCATCTTGATGGCCGCTCTTTTTCGTGATATGAATCGTAGCACTCGATTTGATTGTGGACGCCTTTAAAACTCTAGTGTTGCTTTAAGTTGATGCATTTTAACTAGATTCAAATAATGCTATCGTTCTGTGATCGGTGTTTTGTTTTTAATTGAAATAAACTTCTTAATGCAATGATATTGCATAGTTGAGGGAWTAATGACTTTTTTGAAATGCC
386	548	SNP	T	C	0.308	26	0	8	0	-	0	AAATTAAAGAAAAGAACAAGTAMAAAGAaaCTTaTCCCTTCAGAAACGATAGACATGATAAGCAATAGTGACATTGAATCATTATCTAAATCACGCTTGAGATACCGTTCGCCGTGGGACATTCTGGCAGGAAACTTTCGAAAAGGAAGCGTGACAGTGGCTGGCGATGCCATGCATCCGATGGGACCTTTCCTTGCCCAGGGTGGCGCTGTTGGCATTGAAGACTCAGTTGTCATTGCTAGATGTTTGGCTCAGAGGTTGGCTGAAAATTATGATAAAAAATCAAGGGCAAAGCATATAATGATGATGGAAGTGGAAGAGGCTTTGGATAAGTATGTGAAGGAAAGAAGGATGAGACTSGTGCAGCTGTCAACACAAAGTTTTCTTGCTGGTTTGCTA…	T/C	GGACGCCTTTAAAACTCTAGTGTTGCTTTAAGTTGATGCATTTTAACTAGATTCAAATAATGCTATCGTTCTGTGATCGGTGTTTTGTTTTTAATTGAAATAAACTTCTTAATGCAATGATATTGCATAGTTGAGGGAWTAATGACTTTTTTGAAATGCC
387	135	SNP	Y	C	0.417	12	0	5	0	0	0	GGGGAAATaCAaCGaCTTGGGAGCGATTCTCCACAAGAAAACAGCGGCTGCACTTTGTTTGACCACTGTTAAGAATGAGGATAAGTTGGAGTTCAGCAAGATTCTGGAGGCTATCAAGGCCAACTTCAA	C/T	GACAAGTACGATGAGTACAGAAAGAAGTGGGGAGGTGGTATCATGGGCTCGAAATCACAGGCCAGGACCAAGGCGAAGGAGAAGCTCTTAGCAAAGGAAGCCGCACAGAGGCTGAACTAGAAGTATCTTCCATAGAGAGGAGAGGGTGTTGGTCATTTTCTTCTGTTTTTTCTGGTTCTTTCAAGACTAGTCTGTCCCCCTATTATCACTTACAAATCAACTTGAGCTTTTATATCACTCTGGTTAGAGTGTGGATATGGTTTTTGATAGAACATCTGTAGCATCTACATTTCTCTTCATCTATTTTCATCCAAACCAGTTCTCCTTTT
388	147	SNP	Y	T	0.357	28	0	0	0	10	0	ATCTGGAGACGAATTCAGCAATATCTTCGGTGCATTACAGGAAACCCCCACCCAAAACACTGCCTTCATTGTCAAAAAACTTCCAGGATGATCATYMtGTTAAKTTAAaTTYGATGTTTGTGGGTAGCGTCGCTGGAAA	C/T	CCTCACGAGACTTCACTCGTCCCATCAGGGTCACYTATGGGTTTAAAAGGCTTGTTGCATACGCTAAATGCAATCGCGTTCCCTGCGAAAGTGGCATTTTCTTAAGTTTCCCTTCTGTTGTGATTTGGGTTTCAATAATATTGCATGCAGCTGCTGCTCATGCATTAATTTATGTAACCTATAGCTAAGACTATCTGTGGGAATAAAAGTTGTGCTTCTTTCRTTTTACTATTCCGATCCAGATTACTTGATGCATTCATGCATTGTAAAGCATTGAGTAGCAATACAAG
388	180	SNP	C	A	0.2	30	6	-	0	0	0	ATCTGGAGACGAATTCAGCAATATCTTCGGTGCATTACAGGAAACCCCCACCCAAAACACTGCCTTCATTGTCAAAAAACTTCCAGGATGATCATYMtGTTAAKTTAAaTTYGATGTTTGTGGGTAGCGTCGCTGGAAAYCCTCACGAGACTTCACTCGTCCCAT	C/A	AGGGTCACYTATGGGTTTAAAAGGCTTGTTGCATACGCTAAATGCAATCGCGTTCCCTGCGAAAGTGGCATTTTCTTAAGTTTCCCTTCTGTTGTGATTTGGGTTTCAATAATATTGCATGCAGCTGCTGCTCATGCATTAATTTATGTAACCTATAGCTAAGACTATCTGTGGGAATAAAAGTTGTGCTTCTTTCRTTTTACTATTCCGATCCAGATTACTTGATGCATTCATGCATTGTAAAGCATTGAGTAGCAATACAAG
388	190	SNP	Y	T	0.467	30	0	0	0	14	0	ATCTGGAGACGAATTCAGCAATATCTTCGGTGCATTACAGGAAACCCCCACCCAAAACACTGCCTTCATTGTCAAAAAACTTCCAGGATGATCATYMtGTTAAKTTAAaTTYGATGTTTGTGGGTAGCGTCGCTGGAAAYCCTCACGAGACTTCACTCGTCCCATCAGGGTCAC	C/T	TATGGGTTTAAAAGGCTTGTTGCATACGCTAAATGCAATCGCGTTCCCTGCGAAAGTGGCATTTTCTTAAGTTTCCCTTCTGTTGTGATTTGGGTTTCAATAATATTGCATGCAGCTGCTGCTCATGCATTAATTTATGTAACCTATAGCTAAGACTATCTGTGGGAATAAAAGTTGTGCTTCTTTCRTTTTACTATTCCGATCCAGATTACTTGATGCATTCATGCATTGTAAAGCATTGAGTAGCAATACAAG
388	219	SNP	C	T	0.333	39	1	-	0	12	0	ATCTGGAGACGAATTCAGCAATATCTTCGGTGCATTACAGGAAACCCCCACCCAAAACACTGCCTTCATTGTCAAAAAACTTCCAGGATGATCATYMtGTTAAKTTAAaTTYGATGTTTGTGGGTAGCGTCGCTGGAAAYCCTCACGAGACTTCACTCGTCCCATCAGGGTCACYTATGGGTTTAAAAGGCTTGTTGCATA	C/T	GCTAAATGCAATCGCGTTCCCTGCGAAAGTGGCATTTTCTTAAGTTTCCCTTCTGTTGTGATTTGGGTTTCAATAATATTGCATGCAGCTGCTGCTCATGCATTAATTTATGTAACCTATAGCTAAGACTATCTGTGGGAATAAAAGTTGTGCTTCTTTCRTTTTACTATTCCGATCCAGATTACTTGATGCATTCATGCATTGTAAAGCATTGAGTAGCAATACAAG
388	234	SNP	C	T	0.265	34	0	-	0	9	0	ATCTGGAGACGAATTCAGCAATATCTTCGGTGCATTACAGGAAACCCCCACCCAAAACACTGCCTTCATTGTCAAAAAACTTCCAGGATGATCATYMtGTTAAKTTAAaTTYGATGTTTGTGGGTAGCGTCGCTGGAAAYCCTCACGAGACTTCACTCGTCCCATCAGGGTCACYTATGGGTTTAAAAGGCTTGTTGCATACGCTAAATGCAATCG	C/T	GTTCCCTGCGAAAGTGGCATTTTCTTAAGTTTCCCTTCTGTTGTGATTTGGGTTTCAATAATATTGCATGCAGCTGCTGCTCATGCATTAATTTATGTAACCTATAGCTAAGACTATCTGTGGGAATAAAAGTTGTGCTTCTTTCRTTTTACTATTCCGATCCAGATTACTTGATGCATTCATGCATTGTAAAGCATTGAGTAGCAATACAAG
388	408	SNP	R	A	0.531	32	14	0	0	3	0	ATCTGGAGACGAATTCAGCAATATCTTCGGTGCATTACAGGAAACCCCCACCCAAAACACTGCCTTCATTGTCAAAAAACTTCCAGGATGATCATYMtGTTAAKTTAAaTTYGATGTTTGTGGGTAGCGTCGCTGGAAAYCCTCACGAGACTTCACTCGTCCCATCAGGGTCACYTATGGGTTTAAAAGGCTTGTTGCATACGCTAAATGCAATCGCGTTCCCTGCGAAAGTGGCATTTTCTTAAGTTTCCCTTCTGTTGTGATTTGGGTTTCAATAATATTGCATGCAGCTGCTGCTCATGCATTAATTTATGTAACCTATAGCTAAGACTATCTGTGGGAATAAAAGTTGTGCTTCTTTC	A/G	TTTTACTATTCCGATCCAGATTACTTGATGCATTCATGCATTGTAAAGCATTGAGTAGCAATACAAG
389	87	SNP	G	T	0.321	28	0	0	-	9	0	AGAAGCTTGCGTTTAGGAGGGTGGGGCAGAAGTTAAGTTTTCTTGTGAGGGTGCAAGCCTTGGCAGCGAAGCTATC	G/T	CCTGGTAGCACTAGTGTGAAGAGTGGTTCTATAGTTTGGTCTGATGGGAAGCACACTGTGACTAGCCCCTTGGTTGTGACAATGCAACAACCTCTCTAGATGTTTGTATGTGTGTGTGTTTAGGGTTTCGGGTTTCGGRTTTTAGGAATTTTGCGCTCCTTAGACCTTGTTACAAAAGTTCATAACTTATCTCTCTCTMTATATATAAATATGTATGTATAATGAGAATGTGTACTTTCAAGGTTTTCGACTCCAGAAAACTGGTGGGGTTTGGTTGGTTTGTTGTAAGATTAAGAAGCAAAAACGTTTGTAGAATGAAAAAAACAAAAAAAAAAAGGACGGTTTTGGTTTTGTAGTCTTTAATGTATATTTGTTGATCTCTAAATCGTTCTGATTAGT…
389	250	SNP	R	A	0.429	21	9	0	0	0	0	AGAAGCTTGCGTTTAGGAGGGTGGGGCAGAAGTTAAGTTTTCTTGTGAGGGTGCAAGCCTTGGCAGCGAAGCTATCGCCTGGTAGCACTAGTGTGAAGAGTGGTTCTATAGTTTGGTCTGATGGGAAGCACACTGTGACTAGCCCCTTGGTTGTGACAATGCAACAACCTCTCTAGATGTTTGTATGTGTGTGTGTTTAGGGTTTCGGGTTTCGG	A/G	TTTTAGGAATTTTGCGCTCCTTAGACCTTGTTACAAAAGTTCATAACTTATCTCTCTCTMTATATATAAATATGTATGTATAATGAGAATGTGTACTTTCAAGGTTTTCGACTCCAGAAAACTGGTGGGGTTTGGTTGGTTTGTTGTAAGATTAAGAAGCAAAAACGTTTGTAGAATGAAAAAAACAAAAAAAAAAAGGACGGTTTTGGTTTTGTAGTCTTTAATGTATATTTGTTGATCTCTAAATCGTTCTGATTAGTTTATAAGTAAGATTTGTGAAGCATATGATTTTGTTTCCTGCAATATGATTTTGTTGTC
389	325	SNP	M	C	0.395	43	0	17	0	0	0	AGAAGCTTGCGTTTAGGAGGGTGGGGCAGAAGTTAAGTTTTCTTGTGAGGGTGCAAGCCTTGGCAGCGAAGCTATCGCCTGGTAGCACTAGTGTGAAGAGTGGTTCTATAGTTTGGTCTGATGGGAAGCACACTGTGACTAGCCCCTTGGTTGTGACAATGCAACAACCTCTCTAGATGTTTGTATGTGTGTGTGTTTAGGGTTTCGGGTTTCGGRTTTTAGGAATTTTGCGCTCCTTAGACCTTGTTACAAAAGTTCATAACTTATCTCTCTCT	C/A	TATATATAAATATGTATGTATAATGAGAATGTGTACTTTCAAGGTTTTCGACTCCAGAAAACTGGTGGGGTTTGGTTGGTTTGTTGTAAGATTAAGAAGCAAAAACGTTTGTAGAATGAAAAAAACAAAAAAAAAAAGGACGGTTTTGGTTTTGTAGTCTTTAATGTATATTTGTTGATCTCTAAATCGTTCTGATTAGTTTATAAGTAAGATTTGTGAAGCATATGATTTTGTTTCCTGCAATATGATTTTGTTGTC
391	45	SNP	A	G	0.214	14	-	0	3	0	0	GCGAAGCCAGCTGAAGGCAAGTCATGGTTAGGCTTGGCTGCTCA	A/G	CCAACCCAATGATATGAGCGCCAATATATATATATGCATCCTTTAGGCTTATATTATAGTTCCAAGTCTGCTATCTTTTCACATTTGGCGGGCTAAGCCAAGAATTTCATGTAGCTCTATTTTTGTTAAATTGTAAGGCTTGGCTCAACTGAGCGGATGCCATAGAATATGTACTAACTGTTGATTGATCTTAGCTGCTGTTGTTGTAATTAAGCTTTGAAGAAAAGGAATTCAATTAATGATAATCTTGAATTTATAATTAAGTCATGTACACCTCTTGTTTTTCTCT
393	110	SNP	T	C	0.263	19	0	5	0	-	0	GAACAAAGAATTAGACGAAGTTTAATWATTAaCTaGCTCTCATGAATATCATGCAGACTGCATAAAGGAGTGGCTTCTGAAGAACAACCTTTGCCCGATGTG	T/C	AGGGCACTAGCTGTAATCCCAGAGGACTACCCCTGTTGGGATGGTGATGTGCGGTTACACCAAGCATTCTTTGTGCATTTGAAGCTTGCAGTTTGAAAAAGGCTTCTGGGTTGATGGCTTTGATTCGAGGCATTTATAATTATGGTCTTTATAGAAACTTGAAGATAATGGTAATATTATTAACAGCTGCCATACAATAGCCGAATGTGCCAGTTGAAAAAGTCAGAGACGAGTACGCTACTTAAAAAAGACCTTGAGCCTTTGATCCTAATCAGCCTGTACCCGTTGCACTTTGGAGTGTTTCTTCGAGTCAAACTCATCAAACTTTATTGAAGTAATTACAGAAAAAAAAATCTTTGTTTAAATAAAATAGTTGTCGGTATGTGTGGCAAGTTGTGT…
393	123	SNP	G	A	0.278	18	5	0	-	0	0	GAACAAAGAATTAGACGAAGTTTAATWATTAaCTaGCTCTCATGAATATCATGCAGACTGCATAAAGGAGTGGCTTCTGAAGAACAACCTTTGCCCGATGTGTAGGGCACTAGCT	G/A	TAATCCCAGAGGACTACCCCTGTTGGGATGGTGATGTGCGGTTACACCAAGCATTCTTTGTGCATTTGAAGCTTGCAGTTTGAAAAAGGCTTCTGGGTTGATGGCTTTGATTCGAGGCATTTATAATTATGGTCTTTATAGAAACTTGAAGATAATGGTAATATTATTAACAGCTGCCATACAATAGCCGAATGTGCCAGTTGAAAAAGTCAGAGACGAGTACGCTACTTAAAAAAGACCTTGAGCCTTTGATCCTAATCAGCCTGTACCCGTTGCACTTTGGAGTGTTTCTTCGAGTCAAACTCATCAAACTTTATTGAAGTAATTACAGAAAAAAAAATCTTTGTTTAAATAAAATAGTTGTCGGTATGTGTGGCAAGTTGTGTTTTGTGCATTGTT…
393	136	SNP	G	A	0.294	17	5	0	-	0	0	GAACAAAGAATTAGACGAAGTTTAATWATTAaCTaGCTCTCATGAATATCATGCAGACTGCATAAAGGAGTGGCTTCTGAAGAACAACCTTTGCCCGATGTGTAGGGCACTAGCTGTAATCCCAGA	G/A	GACTACCCCTGTTGGGATGGTGATGTGCGGTTACACCAAGCATTCTTTGTGCATTTGAAGCTTGCAGTTTGAAAAAGGCTTCTGGGTTGATGGCTTTGATTCGAGGCATTTATAATTATGGTCTTTATAGAAACTTGAAGATAATGGTAATATTATTAACAGCTGCCATACAATAGCCGAATGTGCCAGTTGAAAAAGTCAGAGACGAGTACGCTACTTAAAAAAGACCTTGAGCCTTTGATCCTAATCAGCCTGTACCCGTTGCACTTTGGAGTGTTTCTTCGAGTCAAACTCATCAAACTTTATTGAAGTAATTACAGAAAAAAAAATCTTTGTTTAAATAAAATAGTTGTCGGTATGTGTGGCAAGTTGTGTTTTGTGCATTGTTTGTGTGCTCTG…
393	145	SNP	C	T	0.294	17	0	-	0	5	0	GAACAAAGAATTAGACGAAGTTTAATWATTAaCTaGCTCTCATGAATATCATGCAGACTGCATAAAGGAGTGGCTTCTGAAGAACAACCTTTGCCCGATGTGTAGGGCACTAGCTGTAATCCCAGAGGACTA	C/T	CCCTGTTGGGATGGTGATGTGCGGTTACACCAAGCATTCTTTGTGCATTTGAAGCTTGCAGTTTGAAAAAGGCTTCTGGGTTGATGGCTTTGATTCGAGGCATTTATAATTATGGTCTTTATAGAAACTTGAAGATAATGGTAATATTATTAACAGCTGCCATACAATAGCCGAATGTGCCAGTTGAAAAAGTCAGAGACGAGTACGCTACTTAAAAAAGACCTTGAGCCTTTGATCCTAATCAGCCTGTACCCGTTGCACTTTGGAGTGTTTCTTCGAGTCAAACTCATCAAACTTTATTGAAGTAATTACAGAAAAAAAAATCTTTGTTTAAATAAAATAGTTGTCGGTATGTGTGGCAAGTTGTGTTTTGTGCATTGTTTGTGTGCTCTGTTTCTG…
396	360	SNP	Y	T	0.407	27	0	0	0	11	0	TTACTTCTCACAGACTCAAACTGTTTCTAGGAACAAAACCCAAATCAAGAATCTGCAACAGAAGCCCTTTTTGTTTGTTTGAGAGCAACTTCTCTTGTTCATCTTCAAGCTTGGAAGCAGCTGATCAGAGCAGGAAAGAAGAAAGAAGGGTTTTTGTTTTGTTTGATTTCAATGGCAAAGGAGATGGGATTGTTGGGTTGTTGGGTTGAGGTTGCTCCTGCCCTTCTGATATCTCCCAACAAGACTTCAACTTGTCCTGAATTGGAGACAATAGCTGAAGAGTGGGAGCTGGAGGCAGAGGAGTATGATCAAGAGGC	C/T	AAACAGATTGAAATTTTACTGAATTCTTCTGTGCTGATTATGTAGTTTTATTTATCYATTCTTGGGGTTTTTGTGTGAATTTGTATCGAAACAAATGAACAGAATTTTGTAGTTCAATGACTTCACTCTGATGGAAATATATGCTACCTCTGGAAATTGGAAGGAATTAAACTAAATAATTTATTTCTCTTGTTGATGCAATTTTATG
396	423	SNP	Y	T	0.375	48	0	0	0	18	0	TTACTTCTCACAGACTCAAACTGTTTCTAGGAACAAAACCCAAATCAAGAATCTGCAACAGAAGCCCTTTTTGTTTGTTTGAGAGCAACTTCTCTTGTTCATCTTCAAGCTTGGAAGCAGCTGATCAGAGCAGGAAAGAAGAAAGAAGGGTTTTTGTTTTGTTTGATTTCAATGGCAAAGGAGATGGGATTGTTGGGTTGTTGGGTTGAGGTTGCTCCTGCCCTTCTGATATCTCCCAACAAGACTTCAACTTGTCCTGAATTGGAGACAATAGCTGAAGAGTGGGAGCTGGAGGCAGAGGAGTATGATCAAGAGGCYAAACAGATTGAAATTTTACTGAATTCTTCTGTGCTGATTATGTAGTTTTATTTATC	C/T	ATTCTTGGGGTTTTTGTGTGAATTTGTATCGAAACAAATGAACAGAATTTTGTAGTTCAATGACTTCACTCTGATGGAAATATATGCTACCTCTGGAAATTGGAAGGAATTAAACTAAATAATTTATTTCTCTTGTTGATGCAATTTTATG
397	51	SNP	C	A	0.286	14	4	-	0	0	0	AGTTGGTCCAGCCTCCAGAAGGTACCTACTTCTAGCTTTCAAGAC	C/A	GTATAGATATCATGGAACCAATTGCATATGGAATATGCAATATATAGTTTGTAACGTCCTTGTTGCTGATCCTATGTTAAGATCATGCATGGGAGTGCCCCAAAAAAGTCTCTTGTTACCTCTCCGTGGCTTCAACTTTGTTTTGTTTTCTTCTTTTTTCAAACTGTGTTCAAGGGATGCTGTTTGATTAATGGGATTTTATGTGTGTCCAATATTTAACATACCCTTTTAAGTGGACTCTTCTACCCTTCTCTGTGTGTATACTTCTTCTATCCTCTTATTGTTCTAGTTTTTTTTGTTGTTGCC
397	58	SNP	G	T	0.211	19	1	0	-	3	0	AGTTGGTCCAGCCTCCAGAAGGTACCTACTTCTAGCTTTCAAGACCGTATA	G/T	ATATCATGGAACCAATTGCATATGGAATATGCAATATATAGTTTGTAACGTCCTTGTTGCTGATCCTATGTTAAGATCATGCATGGGAGTGCCCCAAAAAAGTCTCTTGTTACCTCTCCGTGGCTTCAACTTTGTTTTGTTTTCTTCTTTTTTCAAACTGTGTTCAAGGGATGCTGTTTGATTAATGGGATTTTATGTGTGTCCAATATTTAACATACCCTTTTAAGTGGACTCTTCTACCCTTCTCTGTGTGTATACTTCTTCTATCCTCTTATTGTTCTAGTTTTTTTTGTTGTTGCC
397	61	SNP	T	A	0.211	19	4	0	0	-	0	AGTTGGTCCAGCCTCCAGAAGGTACCTACTTCTAGCTTTCAAGACCGTATAGA	T/A	ATCATGGAACCAATTGCATATGGAATATGCAATATATAGTTTGTAACGTCCTTGTTGCTGATCCTATGTTAAGATCATGCATGGGAGTGCCCCAAAAAAGTCTCTTGTTACCTCTCCGTGGCTTCAACTTTGTTTTGTTTTCTTCTTTTTTCAAACTGTGTTCAAGGGATGCTGTTTGATTAATGGGATTTTATGTGTGTCCAATATTTAACATACCCTTTTAAGTGGACTCTTCTACCCTTCTCTGTGTGTATACTTCTTCTATCCTCTTATTGTTCTAGTTTTTTTTGTTGTTGCC
397	64	SNP	T	A	0.211	19	4	0	0	-	0	AGTTGGTCCAGCCTCCAGAAGGTACCTACTTCTAGCTTTCAAGACCGTATAGATA	T/A	CATGGAACCAATTGCATATGGAATATGCAATATATAGTTTGTAACGTCCTTGTTGCTGATCCTATGTTAAGATCATGCATGGGAGTGCCCCAAAAAAGTCTCTTGTTACCTCTCCGTGGCTTCAACTTTGTTTTGTTTTCTTCTTTTTTCAAACTGTGTTCAAGGGATGCTGTTTGATTAATGGGATTTTATGTGTGTCCAATATTTAACATACCCTTTTAAGTGGACTCTTCTACCCTTCTCTGTGTGTATACTTCTTCTATCCTCTTATTGTTCTAGTTTTTTTTGTTGTTGCC
399	145	SNP	A	T	0.271	48	-	0	0	13	0	GGGGGGAGCTCTCAARCACTTCTCTAGAGaCTaCCCTTaCCCTTMTCTCCCTCAAATTCTCTTAATTTYCCTTTCTAGTTCTCAATTCTAGCTTTCTTTAATGTTTTCTTAGTTGTAATTTATTTTTCTTtGT	A/T	ATGTAMATTCTTTtCTTAAGTTTTCAAGTTGAATTAGTTTCCAAGTTTCAATTATGGTTTTTGTTCTTATTCATTATGCTTATAAGTTAATATGCTAGTTTGAATGATTGATCACCATTTAGGCTTGCATGTTAGCTATCTTGGTTTGAATTAAGAGTATACACCATGCTTTAATTCRAATTGAACTATGAATTAGGTAAGT
399	151	SNP	M	C	0.375	48	0	18	0	0	0	GGGGGGAGCTCTCAARCACTTCTCTAGAGaCTaCCCTTaCCCTTMTCTCCCTCAAATTCTCTTAATTTYCCTTTCTAGTTCTCAATTCTAGCTTTCTTTAATGTTTTCTTAGTTGTAATTTATTTTTCTTtGTAATGTA	C/A	ATTCTTTtCTTAAGTTTTCAAGTTGAATTAGTTTCCAAGTTTCAATTATGGTTTTTGTTCTTATTCATTATGCTTATAAGTTAATATGCTAGTTTGAATGATTGATCACCATTTAGGCTTGCATGTTAGCTATCTTGGTTTGAATTAAGAGTATACACCATGCTTTAATTCRAATTGAACTATGAATTAGGTAAGT
399	169	SNP	T	A	0.265	49	13	0	0	-	0	GGGGGGAGCTCTCAARCACTTCTCTAGAGaCTaCCCTTaCCCTTMTCTCCCTCAAATTCTCTTAATTTYCCTTTCTAGTTCTCAATTCTAGCTTTCTTTAATGTTTTCTTAGTTGTAATTTATTTTTCTTtGTAATGTAMATTCTTTtCTTAAGT	T/A	TTCAAGTTGAATTAGTTTCCAAGTTTCAATTATGGTTTTTGTTCTTATTCATTATGCTTATAAGTTAATATGCTAGTTTGAATGATTGATCACCATTTAGGCTTGCATGTTAGCTATCTTGGTTTGAATTAAGAGTATACACCATGCTTTAATTCRAATTGAACTATGAATTAGGTAAGT
399	179	SNP	G	T	0.327	49	0	0	-	16	0	GGGGGGAGCTCTCAARCACTTCTCTAGAGaCTaCCCTTaCCCTTMTCTCCCTCAAATTCTCTTAATTTYCCTTTCTAGTTCTCAATTCTAGCTTTCTTTAATGTTTTCTTAGTTGTAATTTATTTTTCTTtGTAATGTAMATTCTTTtCTTAAGTTTTCAAGTT	G/T	AATTAGTTTCCAAGTTTCAATTATGGTTTTTGTTCTTATTCATTATGCTTATAAGTTAATATGCTAGTTTGAATGATTGATCACCATTTAGGCTTGCATGTTAGCTATCTTGGTTTGAATTAAGAGTATACACCATGCTTTAATTCRAATTGAACTATGAATTAGGTAAGT
400	21	SNP	G	A	0.333	21	7	0	-	0	0	ACAAGACACAGATCCCAG	G/A	TCSCAACGAAAAACTAATCAGTGAGAGCCAGAGAATGTCGAGTCAAGGTCAAGCCAACCGCAGCGTTATTAGAATTAAAGGGACAATTGATATGAGCGGCAACGAAGGCAACTCGACGGGATTTTCCAACTTCAACAACAGCTATGATGGGGGCCAAGCSGGCGGCACTGACATCGAAGCCGACAGTATTAACATGAAGGGGAACAAGGGCAACATGGACGGATTTACCAACTTCGGCAACAGCGGTGATGGGCGCGTCCAGCGCAGGCAAACCGTGAAAAGAAGGTTCTGATCAACTAATGGCAATCTCTCGTTGCATGCATGCATGCAATTGAAGAAGGCCATAAAAATATATGTATATTGTACTAAAATAAGAGCTGATACAGTATCTGAGGCTCC…
400	24	SNP	S	C	0.409	22	0	9	0	0	0	ACAAGACACAGATCCCAGGTC	G/C	CAACGAAAAACTAATCAGTGAGAGCCAGAGAATGTCGAGTCAAGGTCAAGCCAACCGCAGCGTTATTAGAATTAAAGGGACAATTGATATGAGCGGCAACGAAGGCAACTCGACGGGATTTTCCAACTTCAACAACAGCTATGATGGGGGCCAAGCSGGCGGCACTGACATCGAAGCCGACAGTATTAACATGAAGGGGAACAAGGGCAACATGGACGGATTTACCAACTTCGGCAACAGCGGTGATGGGCGCGTCCAGCGCAGGCAAACCGTGAAAAGAAGGTTCTGATCAACTAATGGCAATCTCTCGTTGCATGCATGCATGCAATTGAAGAAGGCCATAAAAATATATGTATATTGTACTAAAATAAGAGCTGATACAGTATCTGAGGCTCCTTC…
402	14	SNP	A	C	0.214	14	-	3	0	0	0	TACGTATAATACG	A/C	GAAGAAAaCAGATGAGAGAGTTCATTCTGTATATTAGATAAATGTGCCTGTTCTTCTGTGGCTGCAGATGAATAAAGCTATTAATGTAACATTTTGCTTACGGCTGGAGTCATTTTTTAATCAAGTGCCTTTTAC
402	16	SNP	A	G	0.214	14	-	0	3	0	0	TACGTATAATACGAG	A/G	AGAAAaCAGATGAGAGAGTTCATTCTGTATATTAGATAAATGTGCCTGTTCTTCTGTGGCTGCAGATGAATAAAGCTATTAATGTAACATTTTGCTTACGGCTGGAGTCATTTTTTAATCAAGTGCCTTTTAC
403	164	SNP	G	A	0.267	15	4	0	-	0	0	AAATTAACCAATAATTTTTAGACTTTACTACTCTCATGTGAATAGTGTCTCTGAAGCASAGAGAGAGAGAGAGAGAGAGAGAGTTGGWATAtCTATCTGGGAATTTGATTTTGGAAGCAAAGTCAAGCTGAAGATTTGAAGATTGTGTAAAT	G/A	TTTTCCCAACCAAGATGGTTGGTGTGGGCGAGAAGAGTAGAATCTCTTTTTtGGGGATTGTTTTGATAAGTAGATAATCCTAGATTGGTAAGAAAGGAATTGCCTTTTGTATAGTTGAAGCAGACAGTGGATCATTCCCTATTCTCTCTGTTCATTATGGTGTTTGTTATCACTATCCCACTTACTGATCTCTATCATTGTAAAAAGCTTATGCTTCTATGCCAAATTATTATGTATGTAAAAAATTTATAACTTTATCCAGTTTCCTCTGGTCTCTTKCTCTAC
403	375	SNP	C	G	0.204	103	0	-	21	0	0	AAATTAACCAATAATTTTTAGACTTTACTACTCTCATGTGAATAGTGTCTCTGAAGCASAGAGAGAGAGAGAGAGAGAGAGAGTTGGWATAtCTATCTGGGAATTTGATTTTGGAAGCAAAGTCAAGCTGAAGATTTGAAGATTGTGTAAATGTTTTCCCAACCAAGATGGTTGGTGTGGGCGAGAAGAGTAGAATCTCTTTTTtGGGGATTGTTTTGATAAGTAGATAATCCTAGATTGGTAAGAAAGGAATTGCCTTTTGTATAGTTGAAGCAGACAGTGGATCATTCCCTATTCTCTCTGTTCATTATGGTGTTTGTTAT	C/G	ACTATCCCACTTACTGATCTCTATCATTGTAAAAAGCTTATGCTTCTATGCCAAATTATTATGTATGTAAAAAATTTATAACTTTATCCAGTTTCCTCTGGTCTCTTKCTCTAC
407	407	SNP	A	G	0.308	26	-	0	8	0	0	GGTATTAGGAGGGATTGGCACGGGCGTAGGGCCATCAGGAGCTGGCATCAACTCGGACGACAGCGGTGTGATTAGACTTGTTGATGCTAGTTTGTTTTCTTCTATTCTAACCTTATTCGTTTCAGGCTTGATGCTTTGGTGGGGTTGAGAAAGAAATTAGAGGGTGTGAGGTGGGGTAGGGGTGGAACAGAGATGATGCTGGATTTCAATATGCAAGTATGATGCATGTGAGTCTGCTGTTGATTTGTAGGTGTTCATCTTAGGGCCAGCCTTGCCAAGTTTTTGTCTTTTATCTTCACCCTTCTAAGTTCTCTATGTGGGAAAAAAAGCAGATGGGCTTTTGATTCCTTTTGGGTGGT	A/G	TTGCTTAGTGGGAGTGACTATGGAAAAGCATCTGTCTTTCTGTCTCCAACTTTTCTCWGTTTTTTGTACATTAGATCTAATCTGRGTGTACTGCTAGCTAGCTAGTCTATTAATTTGATGAGTATTTGGCACCTATTTTCCTAGTTGGTATTGGAGAACCCTGTTTCAGTATGGTTATTTATTTCTTCTTTTGCTCCTTGGCCC
407	471	SNP	W	A	0.478	23	11	0	0	0	0	GGTATTAGGAGGGATTGGCACGGGCGTAGGGCCATCAGGAGCTGGCATCAACTCGGACGACAGCGGTGTGATTAGACTTGTTGATGCTAGTTTGTTTTCTTCTATTCTAACCTTATTCGTTTCAGGCTTGATGCTTTGGTGGGGTTGAGAAAGAAATTAGAGGGTGTGAGGTGGGGTAGGGGTGGAACAGAGATGATGCTGGATTTCAATATGCAAGTATGATGCATGTGAGTCTGCTGTTGATTTGTAGGTGTTCATCTTAGGGCCAGCCTTGCCAAGTTTTTGTCTTTTATCTTCACCCTTCTAAGTTCTCTATGTGGGAAAAAAAGCAGATGGGCTTTTGATTCCTTTTGGGTGGTATTGCTTAGTGGGAGTGACTATGGAAAAGCATCTGTCTTT…	A/T	GTTTTTTGTACATTAGATCTAATCTGRGTGTACTGCTAGCTAGCTAGTCTATTAATTTGATGAGTATTTGGCACCTATTTTCCTAGTTGGTATTGGAGAACCCTGTTTCAGTATGGTTATTTATTTCTTCTTTTGCTCCTTGGCCC
407	502	SNP	R	G	0.426	54	0	0	23	0	0	GGTATTAGGAGGGATTGGCACGGGCGTAGGGCCATCAGGAGCTGGCATCAACTCGGACGACAGCGGTGTGATTAGACTTGTTGATGCTAGTTTGTTTTCTTCTATTCTAACCTTATTCGTTTCAGGCTTGATGCTTTGGTGGGGTTGAGAAAGAAATTAGAGGGTGTGAGGTGGGGTAGGGGTGGAACAGAGATGATGCTGGATTTCAATATGCAAGTATGATGCATGTGAGTCTGCTGTTGATTTGTAGGTGTTCATCTTAGGGCCAGCCTTGCCAAGTTTTTGTCTTTTATCTTCACCCTTCTAAGTTCTCTATGTGGGAAAAAAAGCAGATGGGCTTTTGATTCCTTTTGGGTGGTATTGCTTAGTGGGAGTGACTATGGAAAAGCATCTGTCTTT…	A/G	GTGTACTGCTAGCTAGCTAGTCTATTAATTTGATGAGTATTTGGCACCTATTTTCCTAGTTGGTATTGGAGAACCCTGTTTCAGTATGGTTATTTATTTCTTCTTTTGCTCCTTGGCCC
415	51	SNP	S	C	0.462	13	0	6	0	0	0	AAACGAAAAATAAAAATAATCGAAaTAATCGAGCATCCTCGTCGCTTACT	G/C	CGATAGCCAACAACCTCTGAAGTCTTTGTCGTCCTCCTCGGCATCTGTGTGAACCCAACCATGGAGCTAACAGCACAGCAGCTGATCCAATACAACGGCACCGACCCATCAAAGCCGATATACGTGGCACTGAAAGGTCGCGTCTTTGACGTGACGGACGGCAAGTCGTTTTACGGGCCTGGAGGGCCGTACGCGATGTTCGCGGGCAAGGATGCCAGCAGAGCTCTGGCGAAGATGACCAAGAACGAAGAAGACATCACTGCCTCCCTCGACGGCCTCTCAGAGAAGGAGATCGGCGTCCTCACCGACTGGGAGAAGAAGTTCGAAGCTAAGTACCCAGTTGTTGGCCGTGTTGTTTCTTGAAAGTTCTCTATTTTCAATTAGAATTCTTGAAAAGTC…
419	135	SNP	K	T	0.429	21	0	0	0	9	0	ACAGTTTCTGCTGCCCTTGTTGATCTTGGGGGCTGCATTTGCTCTGCAATACTACGGGAAGAAGAAGTAGTTCAATCATCCATCCGTACGGAACTTTAAACTGAGACCGAGACATTCTATCACTCAAG	T/G	GGTAATAATGGAATTTAAGTTATTACTTTGCTTTTTTGAATMTGTTGTACTACCCTTTTTAMATATCTGTATTTCTTGTGTGTGCTTGGAATTTATTGAGTTGCCAAAGCATTGCTTCATCTTGCAGTGACCTTTGTAAAAGCATTTACCTCTTCACCTTTAATTTAGTTGTTGTTTCCTATACTTTGATTAAACAAACAGATCTTAGGTATGGTCATTTGGATTAATGGAATAATTTGCCTCATTCTTGTTCT
419	179	SNP	M	C	0.37	27	0	10	0	0	0	ACAGTTTCTGCTGCCCTTGTTGATCTTGGGGGCTGCATTTGCTCTGCAATACTACGGGAAGAAGAAGTAGTTCAATCATCCATCCGTACGGAACTTTAAACTGAGACCGAGACATTCTATCACTCAAGKGGTAATAATGGAATTTAAGTTATTACTTTGCTTTTTTGAAT	C/A	TGTTGTACTACCCTTTTTAMATATCTGTATTTCTTGTGTGTGCTTGGAATTTATTGAGTTGCCAAAGCATTGCTTCATCTTGCAGTGACCTTTGTAAAAGCATTTACCTCTTCACCTTTAATTTAGTTGTTGTTTCCTATACTTTGATTAAACAAACAGATCTTAGGTATGGTCATTTGGATTAATGGAATAATTTGCCTCATTCTTGTTCT
419	200	SNP	M	C	0.4	35	0	14	0	0	0	ACAGTTTCTGCTGCCCTTGTTGATCTTGGGGGCTGCATTTGCTCTGCAATACTACGGGAAGAAGAAGTAGTTCAATCATCCATCCGTACGGAACTTTAAACTGAGACCGAGACATTCTATCACTCAAGKGGTAATAATGGAATTTAAGTTATTACTTTGCTTTTTTGAATMTGTTGTACTACCCTTTTTA	C/A	ATATCTGTATTTCTTGTGTGTGCTTGGAATTTATTGAGTTGCCAAAGCATTGCTTCATCTTGCAGTGACCTTTGTAAAAGCATTTACCTCTTCACCTTTAATTTAGTTGTTGTTTCCTATACTTTGATTAAACAAACAGATCTTAGGTATGGTCATTTGGATTAATGGAATAATTTGCCTCATTCTTGTTCT
422	44	SNP	A	C	0.228	57	-	13	0	0	0	AACAAACAAAMACAAAGATATCCCAACGAAAAATCA	A/C	TCAGTGAGAGACAATGGCTGGAACCAATGATATTCAWGTTAACGGGTTCGATTTGAGCAACAACAGCGGCAACACGTCGGCATTAACCCACTTCGCCAACAGAGGTGACGAGGGCGACAWGGGCGACAATAAAATTGTGGTTGAGAATGCTAAAGCGCAAGGGAACACGGGAAACTTGAAAGTACTTACCGACTTCGCCCAACGCGGTAAGGTGGGCGAGTCAGGCAGCCAAGAAATCAAGGAGAACAAGCCACTTCAGGCGGCAGCATGAAATTGAAGAAGGCCATACCATAATAAAATATCTACACTAAAATAAGAGCTGATGCAGTATCTGAGGCTCCTTCCTTGGTTAGGCCTCRTTATCATGTGTAATaTtAATATTATTATTCTAATAAAATA…
422	88	SNP	C	A	0.23	61	14	-	0	0	0	AACAAACAAAMACAAAGATATCCCAACGAAAAATCAATCAGTGAGAGACAATGGCTGGAACCAATGATATT	C/A	AWGTTAACGGGTTCGATTTGAGCAACAACAGCGGCAACACGTCGGCATTAACCCACTTCGCCAACAGAGGTGACGAGGGCGACAWGGGCGACAATAAAATTGTGGTTGAGAATGCTAAAGCGCAAGGGAACACGGGAAACTTGAAAGTACTTACCGACTTCGCCCAACGCGGTAAGGTGGGCGAGTCAGGCAGCCAAGAAATCAAGGAGAACAAGCCACTTCAGGCGGCAGCATGAAATTGAAGAAGGCCATACCATAATAAAATATCTACACTAAAATAAGAGCTGATGCAGTATCTGAGGCTCCTTCCTTGGTTAGGCCTCRTTATCATGTGTAATaTtAATATTATTATTCTAATAAAATAATGGTAGCTTATTATTAAATACATCAAAATTCTAT…
422	90	SNP	W	A	0.459	61	28	0	0	0	0	AACAAACAAAMACAAAGATATCCCAACGAAAAATCAATCAGTGAGAGACAATGGCTGGAACCAATGATATTCA	A/T	GTTAACGGGTTCGATTTGAGCAACAACAGCGGCAACACGTCGGCATTAACCCACTTCGCCAACAGAGGTGACGAGGGCGACAWGGGCGACAATAAAATTGTGGTTGAGAATGCTAAAGCGCAAGGGAACACGGGAAACTTGAAAGTACTTACCGACTTCGCCCAACGCGGTAAGGTGGGCGAGTCAGGCAGCCAAGAAATCAAGGAGAACAAGCCACTTCAGGCGGCAGCATGAAATTGAAGAAGGCCATACCATAATAAAATATCTACACTAAAATAAGAGCTGATGCAGTATCTGAGGCTCCTTCCTTGGTTAGGCCTCRTTATCATGTGTAATaTtAATATTATTATTCTAATAAAATAATGGTAGCTTATTATTAAATACATCAAAATTCTATAC…
422	188	SNP	W	T	0.4	10	0	0	0	4	0	AACAAACAAAMACAAAGATATCCCAACGAAAAATCAATCAGTGAGAGACAATGGCTGGAACCAATGATATTCAWGTTAACGGGTTCGATTTGAGCAACAACAGCGGCAACACGTCGGCATTAACCCACTTCGCCAACAGAGGTGACGAGGGCGACA	A/T	GGGCGACAATAAAATTGTGGTTGAGAATGCTAAAGCGCAAGGGAACACGGGAAACTTGAAAGTACTTACCGACTTCGCCCAACGCGGTAAGGTGGGCGAGTCAGGCAGCCAAGAAATCAAGGAGAACAAGCCACTTCAGGCGGCAGCATGAAATTGAAGAAGGCCATACCATAATAAAATATCTACACTAAAATAAGAGCTGATGCAGTATCTGAGGCTCCTTCCTTGGTTAGGCCTCRTTATCATGTGTAATaTtAATATTATTATTCTAATAAAATAATGGTAGCTTATTATTAAATACATCAAAATTCTATACGTATAACTTTC
422	235	SNP	G	A	0.313	16	5	0	-	0	0	AACAAACAAAMACAAAGATATCCCAACGAAAAATCAATCAGTGAGAGACAATGGCTGGAACCAATGATATTCAWGTTAACGGGTTCGATTTGAGCAACAACAGCGGCAACACGTCGGCATTAACCCACTTCGCCAACAGAGGTGACGAGGGCGACAWGGGCGACAATAAAATTGTGGTTGAGAATGCTAAAGCGCAAG	G/A	GAACACGGGAAACTTGAAAGTACTTACCGACTTCGCCCAACGCGGTAAGGTGGGCGAGTCAGGCAGCCAAGAAATCAAGGAGAACAAGCCACTTCAGGCGGCAGCATGAAATTGAAGAAGGCCATACCATAATAAAATATCTACACTAAAATAAGAGCTGATGCAGTATCTGAGGCTCCTTCCTTGGTTAGGCCTCRTTATCATGTGTAATaTtAATATTATTATTCTAATAAAATAATGGTAGCTTATTATTAAATACATCAAAATTCTATACGTATAACTTTC
422	241	SNP	C	A	0.294	17	5	-	0	0	0	AACAAACAAAMACAAAGATATCCCAACGAAAAATCAATCAGTGAGAGACAATGGCTGGAACCAATGATATTCAWGTTAACGGGTTCGATTTGAGCAACAACAGCGGCAACACGTCGGCATTAACCCACTTCGCCAACAGAGGTGACGAGGGCGACAWGGGCGACAATAAAATTGTGGTTGAGAATGCTAAAGCGCAAGGGAACA	C/A	GGGAAACTTGAAAGTACTTACCGACTTCGCCCAACGCGGTAAGGTGGGCGAGTCAGGCAGCCAAGAAATCAAGGAGAACAAGCCACTTCAGGCGGCAGCATGAAATTGAAGAAGGCCATACCATAATAAAATATCTACACTAAAATAAGAGCTGATGCAGTATCTGAGGCTCCTTCCTTGGTTAGGCCTCRTTATCATGTGTAATaTtAATATTATTATTCTAATAAAATAATGGTAGCTTATTATTAAATACATCAAAATTCTATACGTATAACTTTC
422	416	SNP	C	A	0.26	50	9	-	0	4	0	AACAAACAAAMACAAAGATATCCCAACGAAAAATCAATCAGTGAGAGACAATGGCTGGAACCAATGATATTCAWGTTAACGGGTTCGATTTGAGCAACAACAGCGGCAACACGTCGGCATTAACCCACTTCGCCAACAGAGGTGACGAGGGCGACAWGGGCGACAATAAAATTGTGGTTGAGAATGCTAAAGCGCAAGGGAACACGGGAAACTTGAAAGTACTTACCGACTTCGCCCAACGCGGTAAGGTGGGCGAGTCAGGCAGCCAAGAAATCAAGGAGAACAAGCCACTTCAGGCGGCAGCATGAAATTGAAGAAGGCCATACCATAATAAAATATCTACACTAAAATAAGAGCTGATG	C/A	AGTATCTGAGGCTCCTTCCTTGGTTAGGCCTCRTTATCATGTGTAATaTtAATATTATTATTCTAATAAAATAATGGTAGCTTATTATTAAATACATCAAAATTCTATACGTATAACTTTC
422	452	SNP	C	T	0.245	53	0	-	0	13	0	AACAAACAAAMACAAAGATATCCCAACGAAAAATCAATCAGTGAGAGACAATGGCTGGAACCAATGATATTCAWGTTAACGGGTTCGATTTGAGCAACAACAGCGGCAACACGTCGGCATTAACCCACTTCGCCAACAGAGGTGACGAGGGCGACAWGGGCGACAATAAAATTGTGGTTGAGAATGCTAAAGCGCAAGGGAACACGGGAAACTTGAAAGTACTTACCGACTTCGCCCAACGCGGTAAGGTGGGCGAGTCAGGCAGCCAAGAAATCAAGGAGAACAAGCCACTTCAGGCGGCAGCATGAAATTGAAGAAGGCCATACCATAATAAAATATCTACACTAAAATAAGAGCTGATGCAGTATCTGAGGCTCCTTCCTTGGTTAGGCCT	C/T	RTTATCATGTGTAATaTtAATATTATTATTCTAATAAAATAATGGTAGCTTATTATTAAATACATCAAAATTCTATACGTATAACTTTC
422	453	SNP	R	G	0.4	55	0	2	20	0	0	AACAAACAAAMACAAAGATATCCCAACGAAAAATCAATCAGTGAGAGACAATGGCTGGAACCAATGATATTCAWGTTAACGGGTTCGATTTGAGCAACAACAGCGGCAACACGTCGGCATTAACCCACTTCGCCAACAGAGGTGACGAGGGCGACAWGGGCGACAATAAAATTGTGGTTGAGAATGCTAAAGCGCAAGGGAACACGGGAAACTTGAAAGTACTTACCGACTTCGCCCAACGCGGTAAGGTGGGCGAGTCAGGCAGCCAAGAAATCAAGGAGAACAAGCCACTTCAGGCGGCAGCATGAAATTGAAGAAGGCCATACCATAATAAAATATCTACACTAAAATAAGAGCTGATGCAGTATCTGAGGCTCCTTCCTTGGTTAGGCCTC	A/G	TTATCATGTGTAATaTtAATATTATTATTCTAATAAAATAATGGTAGCTTATTATTAAATACATCAAAATTCTATACGTATAACTTTC
422	485	SNP	T	C	0.283	53	0	15	0	-	0	AACAAACAAAMACAAAGATATCCCAACGAAAAATCAATCAGTGAGAGACAATGGCTGGAACCAATGATATTCAWGTTAACGGGTTCGATTTGAGCAACAACAGCGGCAACACGTCGGCATTAACCCACTTCGCCAACAGAGGTGACGAGGGCGACAWGGGCGACAATAAAATTGTGGTTGAGAATGCTAAAGCGCAAGGGAACACGGGAAACTTGAAAGTACTTACCGACTTCGCCCAACGCGGTAAGGTGGGCGAGTCAGGCAGCCAAGAAATCAAGGAGAACAAGCCACTTCAGGCGGCAGCATGAAATTGAAGAAGGCCATACCATAATAAAATATCTACACTAAAATAAGAGCTGATGCAGTATCTGAGGCTCCTTCCTTGGTTAGGCCTCRTTA…	T/C	ATTATTCTAATAAAATAATGGTAGCTTATTATTAAATACATCAAAATTCTATACGTATAACTTTC
422	487	SNP	A	G	0.283	53	-	0	15	0	0	AACAAACAAAMACAAAGATATCCCAACGAAAAATCAATCAGTGAGAGACAATGGCTGGAACCAATGATATTCAWGTTAACGGGTTCGATTTGAGCAACAACAGCGGCAACACGTCGGCATTAACCCACTTCGCCAACAGAGGTGACGAGGGCGACAWGGGCGACAATAAAATTGTGGTTGAGAATGCTAAAGCGCAAGGGAACACGGGAAACTTGAAAGTACTTACCGACTTCGCCCAACGCGGTAAGGTGGGCGAGTCAGGCAGCCAAGAAATCAAGGAGAACAAGCCACTTCAGGCGGCAGCATGAAATTGAAGAAGGCCATACCATAATAAAATATCTACACTAAAATAAGAGCTGATGCAGTATCTGAGGCTCCTTCCTTGGTTAGGCCTCRTTA…	A/G	TTATTCTAATAAAATAATGGTAGCTTATTATTAAATACATCAAAATTCTATACGTATAACTTTC
422	510	SNP	T	G	0.25	28	0	0	7	-	0	AACAAACAAAMACAAAGATATCCCAACGAAAAATCAATCAGTGAGAGACAATGGCTGGAACCAATGATATTCAWGTTAACGGGTTCGATTTGAGCAACAACAGCGGCAACACGTCGGCATTAACCCACTTCGCCAACAGAGGTGACGAGGGCGACAWGGGCGACAATAAAATTGTGGTTGAGAATGCTAAAGCGCAAGGGAACACGGGAAACTTGAAAGTACTTACCGACTTCGCCCAACGCGGTAAGGTGGGCGAGTCAGGCAGCCAAGAAATCAAGGAGAACAAGCCACTTCAGGCGGCAGCATGAAATTGAAGAAGGCCATACCATAATAAAATATCTACACTAAAATAAGAGCTGATGCAGTATCTGAGGCTCCTTCCTTGGTTAGGCCTCRTTA…	T/G	AGCTTATTATTAAATACATCAAAATTCTATACGTATAACTTTC
422	517	SNP	A	G	0.25	28	-	0	7	0	0	AACAAACAAAMACAAAGATATCCCAACGAAAAATCAATCAGTGAGAGACAATGGCTGGAACCAATGATATTCAWGTTAACGGGTTCGATTTGAGCAACAACAGCGGCAACACGTCGGCATTAACCCACTTCGCCAACAGAGGTGACGAGGGCGACAWGGGCGACAATAAAATTGTGGTTGAGAATGCTAAAGCGCAAGGGAACACGGGAAACTTGAAAGTACTTACCGACTTCGCCCAACGCGGTAAGGTGGGCGAGTCAGGCAGCCAAGAAATCAAGGAGAACAAGCCACTTCAGGCGGCAGCATGAAATTGAAGAAGGCCATACCATAATAAAATATCTACACTAAAATAAGAGCTGATGCAGTATCTGAGGCTCCTTCCTTGGTTAGGCCTCRTTA…	A/G	TTATTAAATACATCAAAATTCTATACGTATAACTTTC
428	298	SNP	T	G	0.308	13	0	0	4	-	0	GGGTGCCAAGGATACTTGTCCCATCGACACGCTGAAACTGGGTGCTTGTGTGGATCTTCTTGGTGGGTTGGTGCACATTGGGCAAGGTGACCCAGTGGTAAATGAATGCTGCCCAGTGCTGCAAGGGCTTGGTGAACTTGAGGCTGCCGTGTGTCTCTGCACAACTCTCAAAATCAAGCTTCTTAACCTCAACATCTTTGTCCCGATTGCTCTTCAGCTCCTTGTCACTTGTGGCAAGTCACCTCCTCCTGGTTACACCTGCTCTCTCTAAAAGAAAT	T/G	AAGTTGCTAGGTTGATGGATATCCAAGGAGAGCTAGGGAGGGAATCGTCATGAGAGGATGTCGAGCTTCCCCTTGTTCCATGTTTAATCTTTTCTTCTTTAATTGGTATTGAGCTGATGCTTTGGCTTTGATCTTATTAATGTACACACCATTTGTTTTAAATTTGTTGCACGTGTGTTTTATCTCAGGAAAGCAATCAAACATGCTTTTGAATTAATTTTAAATGTTATATTCTTTTTCTTATTTCATTTTGGTTAATATTAATGGAATGAAAGCTATAGCTAGCAGATTTGCCCTAAATTAAATTAATTCAATGAAAAAAGGTTGTGAAC
429	2	SNP	G	A	0.308	13	4	0	-	0	0	C	G/A	GTTTCTGAATTCTGAATGATGATGCTTGTGGTTCCATCCTTGTCTGAGCAGTGAACAGTGACTATTTTAAATTCTGTAGTTATATATTTCGTACTCTTTAATTGGCCAATGGATGGTTCACCAGAAACTATTTAGTTAATAAATAAAAATGCTTTATATGCATATGCTCTGTTTCTTTTTGA
440	238	SNP	S	G	0.4	40	0	0	16	0	0	ACTGTTGTTCCAGGCGGTGACCTTGCCAAGGTGCAGAGGGCTGTTTGCATGATCTCCAACTCCACCAGTGTCGCCGAGGTGTTTTCTCGCATTGATCACAAGTTTGACTTGATGTATGCCAAGCGTGCTTTCGTGCATTGGTATGTGGGTGAGGGCATGGAGGAAGGAGAGTTCTCGGAGGCTCGTGAGGATCTTGCTGCTCTGGAGAAGGATTACGAGGAGGTTGG	G/C	GCTGAGTCTGCTGAGGGAGATGATGGCGATGAAGGAGATGACTACTGAGAGTCTTGAGCTTCATGCCTTTATGTGTTTTGGTATTTCTATGTTTTTGTATTGAATGCTGTTTGTGGCTGGTGTATGTGAGCTATGCAT
443	37	SNP	W	A	0.5	10	5	0	0	0	0	GGTGCAGTTGCTGTTGCCGCCCCAGGTGCTGGTGC	A/T	GCWGCCCCCGCTGCTGCTCCMGCAGCAGAGGAGAAGAAGGAGGAACCYAAGGAAGAAAGTGATGACGATATGGGATTCAGCTTGTTTGATTAGGAGCTCCTTCYAAACAAGATATAGTCCACTTTTCAGTTTGCTGGTTTTTAGTACTTTTGAGACTAGTTAACCTTATCAATGTAGTAGGGCTTTCTTTATTTTTGGCTTTTTGTTATGTATTTCTGATGGACAAATTGTTCAGAGTCTGGGGTTTCCTGCTGAGCACTATAATTTTGAACGA
443	40	SNP	W	T	0.417	12	0	0	0	5	0	GGTGCAGTTGCTGTTGCCGCCCCAGGTGCTGGTGCWGC	A/T	GCCCCCGCTGCTGCTCCMGCAGCAGAGGAGAAGAAGGAGGAACCYAAGGAAGAAAGTGATGACGATATGGGATTCAGCTTGTTTGATTAGGAGCTCCTTCYAAACAAGATATAGTCCACTTTTCAGTTTGCTGGTTTTTAGTACTTTTGAGACTAGTTAACCTTATCAATGTAGTAGGGCTTTCTTTATTTTTGGCTTTTTGTTATGTATTTCTGATGGACAAATTGTTCAGAGTCTGGGGTTTCCTGCTGAGCACTATAATTTTGAACGA
443	59	SNP	M	A	0.417	12	5	0	0	0	0	GGTGCAGTTGCTGTTGCCGCCCCAGGTGCTGGTGCWGCWGCCCCCGCTGCTGCTCC	C/A	GCAGCAGAGGAGAAGAAGGAGGAACCYAAGGAAGAAAGTGATGACGATATGGGATTCAGCTTGTTTGATTAGGAGCTCCTTCYAAACAAGATATAGTCCACTTTTCAGTTTGCTGGTTTTTAGTACTTTTGAGACTAGTTAACCTTATCAATGTAGTAGGGCTTTCTTTATTTTTGGCTTTTTGTTATGTATTTCTGATGGACAAATTGTTCAGAGTCTGGGGTTTCCTGCTGAGCACTATAATTTTGAACGA
443	90	SNP	Y	T	0.345	29	0	0	0	10	0	GGTGCAGTTGCTGTTGCCGCCCCAGGTGCTGGTGCWGCWGCCCCCGCTGCTGCTCCMGCAGCAGAGGAGAAGAAGGAGGAACC	C/T	AAGGAAGAAAGTGATGACGATATGGGATTCAGCTTGTTTGATTAGGAGCTCCTTCYAAACAAGATATAGTCCACTTTTCAGTTTGCTGGTTTTTAGTACTTTTGAGACTAGTTAACCTTATCAATGTAGTAGGGCTTTCTTTATTTTTGGCTTTTTGTTATGTATTTCTGATGGACAAATTGTTCAGAGTCTGGGGTTTCCTGCTGAGCACTATAATTTTGAACGA
443	155	SNP	Y	T	0.396	53	0	0	0	21	0	GGTGCAGTTGCTGTTGCCGCCCCAGGTGCTGGTGCWGCWGCCCCCGCTGCTGCTCCMGCAGCAGAGGAGAAGAAGGAGGAACCYAAGGAAGAAAGTGATGACGATATGGGATTCAGCTTGTTTGATTAGGAGCTCCTTC	C/T	AAACAAGATATAGTCCACTTTTCAGTTTGCTGGTTTTTAGTACTTTTGAGACTAGTTAACCTTATCAATGTAGTAGGGCTTTCTTTATTTTTGGCTTTTTGTTATGTATTTCTGATGGACAAATTGTTCAGAGTCTGGGGTTTCCTGCTGAGCACTATAATTTTGAACGA
444	183	SNP	Y	T	0.412	17	0	0	0	7	0	ATAGGGGGACCTAGAAGACTTGGGGAGCTGAAAGCACCTACAGTACTTGGAGCTTTATAGAAATGACATAAGTGGTAAAATTCCGAAGGAGTTGGGGAAATTGAAAAGCCTTGTTAGCATGGATATGTATGGCAACAGATTTGAAGGAAAAATCCCCAAATCTTT	C/T	TCCAAATTGAAGTCACTCAGATTTCTGCGACTAAACAACAACAAACTAACAGGATCTATTCCAAGGGAGCTCGTCAGCCTTTCTAACCTGAAAGTTTTTGATGTTTCCAACAATGATCTATGCGGAACAATTCCAGTTGATGGCCCATTYGGGACTTTCTCAATGGAAAGTTTTGAAAACAACAGACTTAATGGCCCAGAGCTGAAAGGACTGGTACCCTACGACTTTGGTTGCTGAAGAAGAAGGCTGGAATTYCTCGATCATCCTTATAAAGATAGTAACCTTGTATTATAAAGGAGCAGGATTGTAATCACTAATTATATTATGCATCTGGCAATGGCACACTGTTAATGTATGGATATGAAAAGTAAACACTATCATAGCAAAAATAAAATTATT…
444	354	SNP	Y	C	0.409	44	0	18	0	0	0	ATAGGGGGACCTAGAAGACTTGGGGAGCTGAAAGCACCTACAGTACTTGGAGCTTTATAGAAATGACATAAGTGGTAAAATTCCGAAGGAGTTGGGGAAATTGAAAAGCCTTGTTAGCATGGATATGTATGGCAACAGATTTGAAGGAAAAATCCCCAAATCTTTYTCCAAATTGAAGTCACTCAGATTTCTGCGACTAAACAACAACAAACTAACAGGATCTATTCCAAGGGAGCTCGTCAGCCTTTCTAACCTGAAAGTTTTTGATGTTTCCAACAATGATCTATGCGGAACAATTCCAGTTGATGGCCCATT	C/T	GGGACTTTCTCAATGGAAAGTTTTGAAAACAACAGACTTAATGGCCCAGAGCTGAAAGGACTGGTACCCTACGACTTTGGTTGCTGAAGAAGAAGGCTGGAATTYCTCGATCATCCTTATAAAGATAGTAACCTTGTATTATAAAGGAGCAGGATTGTAATCACTAATTATATTATGCATCTGGCAATGGCACACTGTTAATGTATGGATATGAAAAGTAAACACTATCATAGCAAAAATAAAATTATTCTGAGATCGGAACCTTCAATATGATCAGGGCAATTGTTGTATTAAGCCACAGTATTGTGTACTGTGGACAGCTTATTTAGAGGACGGGACATCGGTTGTAAGGATAAATGTTCTCTACCACTTCACCATTTCMCCAACTGAACTTCAAAC…
444	477	SNP	Y	T	0.455	66	0	0	0	30	0	ATAGGGGGACCTAGAAGACTTGGGGAGCTGAAAGCACCTACAGTACTTGGAGCTTTATAGAAATGACATAAGTGGTAAAATTCCGAAGGAGTTGGGGAAATTGAAAAGCCTTGTTAGCATGGATATGTATGGCAACAGATTTGAAGGAAAAATCCCCAAATCTTTYTCCAAATTGAAGTCACTCAGATTTCTGCGACTAAACAACAACAAACTAACAGGATCTATTCCAAGGGAGCTCGTCAGCCTTTCTAACCTGAAAGTTTTTGATGTTTCCAACAATGATCTATGCGGAACAATTCCAGTTGATGGCCCATTYGGGACTTTCTCAATGGAAAGTTTTGAAAACAACAGACTTAATGGCCCAGAGCTGAAAGGACTGGTACCCTACGACTTTGGTTG…	C/T	CTCGATCATCCTTATAAAGATAGTAACCTTGTATTATAAAGGAGCAGGATTGTAATCACTAATTATATTATGCATCTGGCAATGGCACACTGTTAATGTATGGATATGAAAAGTAAACACTATCATAGCAAAAATAAAATTATTCTGAGATCGGAACCTTCAATATGATCAGGGCAATTGTTGTATTAAGCCACAGTATTGTGTACTGTGGACAGCTTATTTAGAGGACGGGACATCGGTTGTAAGGATAAATGTTCTCTACCACTTCACCATTTCMCCAACTGAACTTCAAACCC
456	324	SNP	C	T	0.273	11	0	-	0	3	0	GTCATTATTAACTTTGCYACAAATGTGAAGGCATGGGGTGTAGTTGGTGCAGAAGGTAAATTTGCTGGCTTGACTTTCAGGCAGTTATGTGAGCCGTTTGCAGAACAAGCATACAATTTCTTCAGAGAAAACCATGGAGCTGTCTCATTCATTTACCTCAAGAATCCAGGGGCTTACTTCAATTGCCCAGCTGTCGTTTTTGATTTCAACAAAGGGTTACCTCTGACAATAATCAAGATAGGGAAAAATGCCAACGCAATATCTGCCTGCAACCAAAGACTGTTCAACAGAaGAGGGGAAGAAGGC	C/T	GTCTTCGCCGCACAGGGCGAAGTAAACTTAAGTTTTGATGCTTAAGTTTCTGTTTGTTGCTTAACTGCCAGAGCAAYTAAAAGATAATGGCATAGGTCTTGGATTAYGWWGTTAAMWCTCGAATYCWTCACCGTCACCAATYAAGGGTGTGTACTTRRTCACTAGAGAAGRAGTGTAAGTCTTCTCCAACCTTAAGAGAGGTTAGTTTCTCTTCCTCAGTTTAAGTACTGGGATTTGCATCGTTTGTTTTAAAGGTTCTTTGGATGCATCTTATTTTAGAACCTTTCCGCTTTCAAGTGCTATCTAAYTGCACTTTGCTTTAGGACTTTTTTATCTTTTTCCTTTT
456	340	SNP	A	G	0.25	12	-	0	3	0	0	GTCATTATTAACTTTGCYACAAATGTGAAGGCATGGGGTGTAGTTGGTGCAGAAGGTAAATTTGCTGGCTTGACTTTCAGGCAGTTATGTGAGCCGTTTGCAGAACAAGCATACAATTTCTTCAGAGAAAACCATGGAGCTGTCTCATTCATTTACCTCAAGAATCCAGGGGCTTACTTCAATTGCCCAGCTGTCGTTTTTGATTTCAACAAAGGGTTACCTCTGACAATAATCAAGATAGGGAAAAATGCCAACGCAATATCTGCCTGCAACCAAAGACTGTTCAACAGAaGAGGGGAAGAAGGCCGTCTTCGCCGC	A/G	CAGGGCGAAGTAAACTTAAGTTTTGATGCTTAAGTTTCTGTTTGTTGCTTAACTGCCAGAGCAAYTAAAAGATAATGGCATAGGTCTTGGATTAYGWWGTTAAMWCTCGAATYCWTCACCGTCACCAATYAAGGGTGTGTACTTRRTCACTAGAGAAGRAGTGTAAGTCTTCTCCAACCTTAAGAGAGGTTAGTTTCTCTTCCTCAGTTTAAGTACTGGGATTTGCATCGTTTGTTTTAAAGGTTCTTTGGATGCATCTTATTTTAGAACCTTTCCGCTTTCAAGTGCTATCTAAYTGCACTTTGCTTTAGGACTTTTTTATCTTTTTCCTTTT
456	343	SNP	G	A	0.333	12	4	0	-	0	0	GTCATTATTAACTTTGCYACAAATGTGAAGGCATGGGGTGTAGTTGGTGCAGAAGGTAAATTTGCTGGCTTGACTTTCAGGCAGTTATGTGAGCCGTTTGCAGAACAAGCATACAATTTCTTCAGAGAAAACCATGGAGCTGTCTCATTCATTTACCTCAAGAATCCAGGGGCTTACTTCAATTGCCCAGCTGTCGTTTTTGATTTCAACAAAGGGTTACCTCTGACAATAATCAAGATAGGGAAAAATGCCAACGCAATATCTGCCTGCAACCAAAGACTGTTCAACAGAaGAGGGGAAGAAGGCCGTCTTCGCCGCACA	G/A	GGCGAAGTAAACTTAAGTTTTGATGCTTAAGTTTCTGTTTGTTGCTTAACTGCCAGAGCAAYTAAAAGATAATGGCATAGGTCTTGGATTAYGWWGTTAAMWCTCGAATYCWTCACCGTCACCAATYAAGGGTGTGTACTTRRTCACTAGAGAAGRAGTGTAAGTCTTCTCCAACCTTAAGAGAGGTTAGTTTCTCTTCCTCAGTTTAAGTACTGGGATTTGCATCGTTTGTTTTAAAGGTTCTTTGGATGCATCTTATTTTAGAACCTTTCCGCTTTCAAGTGCTATCTAAYTGCACTTTGCTTTAGGACTTTTTTATCTTTTTCCTTTT
456	346	SNP	C	T	0.25	12	0	-	0	3	0	GTCATTATTAACTTTGCYACAAATGTGAAGGCATGGGGTGTAGTTGGTGCAGAAGGTAAATTTGCTGGCTTGACTTTCAGGCAGTTATGTGAGCCGTTTGCAGAACAAGCATACAATTTCTTCAGAGAAAACCATGGAGCTGTCTCATTCATTTACCTCAAGAATCCAGGGGCTTACTTCAATTGCCCAGCTGTCGTTTTTGATTTCAACAAAGGGTTACCTCTGACAATAATCAAGATAGGGAAAAATGCCAACGCAATATCTGCCTGCAACCAAAGACTGTTCAACAGAaGAGGGGAAGAAGGCCGTCTTCGCCGCACAGGG	C/T	GAAGTAAACTTAAGTTTTGATGCTTAAGTTTCTGTTTGTTGCTTAACTGCCAGAGCAAYTAAAAGATAATGGCATAGGTCTTGGATTAYGWWGTTAAMWCTCGAATYCWTCACCGTCACCAATYAAGGGTGTGTACTTRRTCACTAGAGAAGRAGTGTAAGTCTTCTCCAACCTTAAGAGAGGTTAGTTTCTCTTCCTCAGTTTAAGTACTGGGATTTGCATCGTTTGTTTTAAAGGTTCTTTGGATGCATCTTATTTTAGAACCTTTCCGCTTTCAAGTGCTATCTAAYTGCACTTTGCTTTAGGACTTTTTTATCTTTTTCCTTTT
456	387	SNP	T	C	0.333	21	0	7	0	-	0	GTCATTATTAACTTTGCYACAAATGTGAAGGCATGGGGTGTAGTTGGTGCAGAAGGTAAATTTGCTGGCTTGACTTTCAGGCAGTTATGTGAGCCGTTTGCAGAACAAGCATACAATTTCTTCAGAGAAAACCATGGAGCTGTCTCATTCATTTACCTCAAGAATCCAGGGGCTTACTTCAATTGCCCAGCTGTCGTTTTTGATTTCAACAAAGGGTTACCTCTGACAATAATCAAGATAGGGAAAAATGCCAACGCAATATCTGCCTGCAACCAAAGACTGTTCAACAGAaGAGGGGAAGAAGGCCGTCTTCGCCGCACAGGGCGAAGTAAACTTAAGTTTTGATGCTTAAGTTTCTG	T/C	TTGTTGCTTAACTGCCAGAGCAAYTAAAAGATAATGGCATAGGTCTTGGATTAYGWWGTTAAMWCTCGAATYCWTCACCGTCACCAATYAAGGGTGTGTACTTRRTCACTAGAGAAGRAGTGTAAGTCTTCTCCAACCTTAAGAGAGGTTAGTTTCTCTTCCTCAGTTTAAGTACTGGGATTTGCATCGTTTGTTTTAAAGGTTCTTTGGATGCATCTTATTTTAGAACCTTTCCGCTTTCAAGTGCTATCTAAYTGCACTTTGCTTTAGGACTTTTTTATCTTTTTCCTTTT
456	398	SNP	A	G	0.238	21	-	0	5	0	0	GTCATTATTAACTTTGCYACAAATGTGAAGGCATGGGGTGTAGTTGGTGCAGAAGGTAAATTTGCTGGCTTGACTTTCAGGCAGTTATGTGAGCCGTTTGCAGAACAAGCATACAATTTCTTCAGAGAAAACCATGGAGCTGTCTCATTCATTTACCTCAAGAATCCAGGGGCTTACTTCAATTGCCCAGCTGTCGTTTTTGATTTCAACAAAGGGTTACCTCTGACAATAATCAAGATAGGGAAAAATGCCAACGCAATATCTGCCTGCAACCAAAGACTGTTCAACAGAaGAGGGGAAGAAGGCCGTCTTCGCCGCACAGGGCGAAGTAAACTTAAGTTTTGATGCTTAAGTTTCTGTTTGTTGCTT	A/G	ACTGCCAGAGCAAYTAAAAGATAATGGCATAGGTCTTGGATTAYGWWGTTAAMWCTCGAATYCWTCACCGTCACCAATYAAGGGTGTGTACTTRRTCACTAGAGAAGRAGTGTAAGTCTTCTCCAACCTTAAGAGAGGTTAGTTTCTCTTCCTCAGTTTAAGTACTGGGATTTGCATCGTTTGTTTTAAAGGTTCTTTGGATGCATCTTATTTTAGAACCTTTCCGCTTTCAAGTGCTATCTAAYTGCACTTTGCTTTAGGACTTTTTTATCTTTTTCCTTTT
456	403	SNP	C	T	0.238	21	0	-	0	5	0	GTCATTATTAACTTTGCYACAAATGTGAAGGCATGGGGTGTAGTTGGTGCAGAAGGTAAATTTGCTGGCTTGACTTTCAGGCAGTTATGTGAGCCGTTTGCAGAACAAGCATACAATTTCTTCAGAGAAAACCATGGAGCTGTCTCATTCATTTACCTCAAGAATCCAGGGGCTTACTTCAATTGCCCAGCTGTCGTTTTTGATTTCAACAAAGGGTTACCTCTGACAATAATCAAGATAGGGAAAAATGCCAACGCAATATCTGCCTGCAACCAAAGACTGTTCAACAGAaGAGGGGAAGAAGGCCGTCTTCGCCGCACAGGGCGAAGTAAACTTAAGTTTTGATGCTTAAGTTTCTGTTTGTTGCTTAACTG	C/T	CAGAGCAAYTAAAAGATAATGGCATAGGTCTTGGATTAYGWWGTTAAMWCTCGAATYCWTCACCGTCACCAATYAAGGGTGTGTACTTRRTCACTAGAGAAGRAGTGTAAGTCTTCTCCAACCTTAAGAGAGGTTAGTTTCTCTTCCTCAGTTTAAGTACTGGGATTTGCATCGTTTGTTTTAAAGGTTCTTTGGATGCATCTTATTTTAGAACCTTTCCGCTTTCAAGTGCTATCTAAYTGCACTTTGCTTTAGGACTTTTTTATCTTTTTCCTTTT
456	414	SNP	Y	C	0.353	34	0	12	0	0	0	GTCATTATTAACTTTGCYACAAATGTGAAGGCATGGGGTGTAGTTGGTGCAGAAGGTAAATTTGCTGGCTTGACTTTCAGGCAGTTATGTGAGCCGTTTGCAGAACAAGCATACAATTTCTTCAGAGAAAACCATGGAGCTGTCTCATTCATTTACCTCAAGAATCCAGGGGCTTACTTCAATTGCCCAGCTGTCGTTTTTGATTTCAACAAAGGGTTACCTCTGACAATAATCAAGATAGGGAAAAATGCCAACGCAATATCTGCCTGCAACCAAAGACTGTTCAACAGAaGAGGGGAAGAAGGCCGTCTTCGCCGCACAGGGCGAAGTAAACTTAAGTTTTGATGCTTAAGTTTCTGTTTGTTGCTTAACTGCCAGAGCAA	C/T	TAAAAGATAATGGCATAGGTCTTGGATTAYGWWGTTAAMWCTCGAATYCWTCACCGTCACCAATYAAGGGTGTGTACTTRRTCACTAGAGAAGRAGTGTAAGTCTTCTCCAACCTTAAGAGAGGTTAGTTTCTCTTCCTCAGTTTAAGTACTGGGATTTGCATCGTTTGTTTTAAAGGTTCTTTGGATGCATCTTATTTTAGAACCTTTCCGCTTTCAAGTGCTATCTAAYTGCACTTTGCTTTAGGACTTTTTTATCTTTTTCCTTTT
456	452	SNP	Y	T	0.463	41	0	0	0	19	0	GTCATTATTAACTTTGCYACAAATGTGAAGGCATGGGGTGTAGTTGGTGCAGAAGGTAAATTTGCTGGCTTGACTTTCAGGCAGTTATGTGAGCCGTTTGCAGAACAAGCATACAATTTCTTCAGAGAAAACCATGGAGCTGTCTCATTCATTTACCTCAAGAATCCAGGGGCTTACTTCAATTGCCCAGCTGTCGTTTTTGATTTCAACAAAGGGTTACCTCTGACAATAATCAAGATAGGGAAAAATGCCAACGCAATATCTGCCTGCAACCAAAGACTGTTCAACAGAaGAGGGGAAGAAGGCCGTCTTCGCCGCACAGGGCGAAGTAAACTTAAGTTTTGATGCTTAAGTTTCTGTTTGTTGCTTAACTGCCAGAGCAAYTAAAAGATAATGGCA…	C/T	GWWGTTAAMWCTCGAATYCWTCACCGTCACCAATYAAGGGTGTGTACTTRRTCACTAGAGAAGRAGTGTAAGTCTTCTCCAACCTTAAGAGAGGTTAGTTTCTCTTCCTCAGTTTAAGTACTGGGATTTGCATCGTTTGTTTTAAAGGTTCTTTGGATGCATCTTATTTTAGAACCTTTCCGCTTTCAAGTGCTATCTAAYTGCACTTTGCTTTAGGACTTTTTTATCTTTTTCCTTTT
456	454	SNP	W	T	0.463	41	0	0	0	19	0	GTCATTATTAACTTTGCYACAAATGTGAAGGCATGGGGTGTAGTTGGTGCAGAAGGTAAATTTGCTGGCTTGACTTTCAGGCAGTTATGTGAGCCGTTTGCAGAACAAGCATACAATTTCTTCAGAGAAAACCATGGAGCTGTCTCATTCATTTACCTCAAGAATCCAGGGGCTTACTTCAATTGCCCAGCTGTCGTTTTTGATTTCAACAAAGGGTTACCTCTGACAATAATCAAGATAGGGAAAAATGCCAACGCAATATCTGCCTGCAACCAAAGACTGTTCAACAGAaGAGGGGAAGAAGGCCGTCTTCGCCGCACAGGGCGAAGTAAACTTAAGTTTTGATGCTTAAGTTTCTGTTTGTTGCTTAACTGCCAGAGCAAYTAAAAGATAATGGCA…	A/T	WGTTAAMWCTCGAATYCWTCACCGTCACCAATYAAGGGTGTGTACTTRRTCACTAGAGAAGRAGTGTAAGTCTTCTCCAACCTTAAGAGAGGTTAGTTTCTCTTCCTCAGTTTAAGTACTGGGATTTGCATCGTTTGTTTTAAAGGTTCTTTGGATGCATCTTATTTTAGAACCTTTCCGCTTTCAAGTGCTATCTAAYTGCACTTTGCTTTAGGACTTTTTTATCTTTTTCCTTTT
456	455	SNP	W	A	0.452	42	19	0	0	0	0	GTCATTATTAACTTTGCYACAAATGTGAAGGCATGGGGTGTAGTTGGTGCAGAAGGTAAATTTGCTGGCTTGACTTTCAGGCAGTTATGTGAGCCGTTTGCAGAACAAGCATACAATTTCTTCAGAGAAAACCATGGAGCTGTCTCATTCATTTACCTCAAGAATCCAGGGGCTTACTTCAATTGCCCAGCTGTCGTTTTTGATTTCAACAAAGGGTTACCTCTGACAATAATCAAGATAGGGAAAAATGCCAACGCAATATCTGCCTGCAACCAAAGACTGTTCAACAGAaGAGGGGAAGAAGGCCGTCTTCGCCGCACAGGGCGAAGTAAACTTAAGTTTTGATGCTTAAGTTTCTGTTTGTTGCTTAACTGCCAGAGCAAYTAAAAGATAATGGCA…	A/T	GTTAAMWCTCGAATYCWTCACCGTCACCAATYAAGGGTGTGTACTTRRTCACTAGAGAAGRAGTGTAAGTCTTCTCCAACCTTAAGAGAGGTTAGTTTCTCTTCCTCAGTTTAAGTACTGGGATTTGCATCGTTTGTTTTAAAGGTTCTTTGGATGCATCTTATTTTAGAACCTTTCCGCTTTCAAGTGCTATCTAAYTGCACTTTGCTTTAGGACTTTTTTATCTTTTTCCTTTT
456	461	SNP	M	A	0.476	42	20	0	0	0	0	GTCATTATTAACTTTGCYACAAATGTGAAGGCATGGGGTGTAGTTGGTGCAGAAGGTAAATTTGCTGGCTTGACTTTCAGGCAGTTATGTGAGCCGTTTGCAGAACAAGCATACAATTTCTTCAGAGAAAACCATGGAGCTGTCTCATTCATTTACCTCAAGAATCCAGGGGCTTACTTCAATTGCCCAGCTGTCGTTTTTGATTTCAACAAAGGGTTACCTCTGACAATAATCAAGATAGGGAAAAATGCCAACGCAATATCTGCCTGCAACCAAAGACTGTTCAACAGAaGAGGGGAAGAAGGCCGTCTTCGCCGCACAGGGCGAAGTAAACTTAAGTTTTGATGCTTAAGTTTCTGTTTGTTGCTTAACTGCCAGAGCAAYTAAAAGATAATGGCA…	C/A	WCTCGAATYCWTCACCGTCACCAATYAAGGGTGTGTACTTRRTCACTAGAGAAGRAGTGTAAGTCTTCTCCAACCTTAAGAGAGGTTAGTTTCTCTTCCTCAGTTTAAGTACTGGGATTTGCATCGTTTGTTTTAAAGGTTCTTTGGATGCATCTTATTTTAGAACCTTTCCGCTTTCAAGTGCTATCTAAYTGCACTTTGCTTTAGGACTTTTTTATCTTTTTCCTTTT
456	462	SNP	W	A	0.476	42	20	0	0	0	0	GTCATTATTAACTTTGCYACAAATGTGAAGGCATGGGGTGTAGTTGGTGCAGAAGGTAAATTTGCTGGCTTGACTTTCAGGCAGTTATGTGAGCCGTTTGCAGAACAAGCATACAATTTCTTCAGAGAAAACCATGGAGCTGTCTCATTCATTTACCTCAAGAATCCAGGGGCTTACTTCAATTGCCCAGCTGTCGTTTTTGATTTCAACAAAGGGTTACCTCTGACAATAATCAAGATAGGGAAAAATGCCAACGCAATATCTGCCTGCAACCAAAGACTGTTCAACAGAaGAGGGGAAGAAGGCCGTCTTCGCCGCACAGGGCGAAGTAAACTTAAGTTTTGATGCTTAAGTTTCTGTTTGTTGCTTAACTGCCAGAGCAAYTAAAAGATAATGGCA…	A/T	CTCGAATYCWTCACCGTCACCAATYAAGGGTGTGTACTTRRTCACTAGAGAAGRAGTGTAAGTCTTCTCCAACCTTAAGAGAGGTTAGTTTCTCTTCCTCAGTTTAAGTACTGGGATTTGCATCGTTTGTTTTAAAGGTTCTTTGGATGCATCTTATTTTAGAACCTTTCCGCTTTCAAGTGCTATCTAAYTGCACTTTGCTTTAGGACTTTTTTATCTTTTTCCTTTT
456	473	SNP	Y	C	0.457	46	0	21	0	0	0	GTCATTATTAACTTTGCYACAAATGTGAAGGCATGGGGTGTAGTTGGTGCAGAAGGTAAATTTGCTGGCTTGACTTTCAGGCAGTTATGTGAGCCGTTTGCAGAACAAGCATACAATTTCTTCAGAGAAAACCATGGAGCTGTCTCATTCATTTACCTCAAGAATCCAGGGGCTTACTTCAATTGCCCAGCTGTCGTTTTTGATTTCAACAAAGGGTTACCTCTGACAATAATCAAGATAGGGAAAAATGCCAACGCAATATCTGCCTGCAACCAAAGACTGTTCAACAGAaGAGGGGAAGAAGGCCGTCTTCGCCGCACAGGGCGAAGTAAACTTAAGTTTTGATGCTTAAGTTTCTGTTTGTTGCTTAACTGCCAGAGCAAYTAAAAGATAATGGCA…	C/T	CWTCACCGTCACCAATYAAGGGTGTGTACTTRRTCACTAGAGAAGRAGTGTAAGTCTTCTCCAACCTTAAGAGAGGTTAGTTTCTCTTCCTCAGTTTAAGTACTGGGATTTGCATCGTTTGTTTTAAAGGTTCTTTGGATGCATCTTATTTTAGAACCTTTCCGCTTTCAAGTGCTATCTAAYTGCACTTTGCTTTAGGACTTTTTTATCTTTTTCCTTTT
456	475	SNP	W	T	0.457	46	0	0	0	21	0	GTCATTATTAACTTTGCYACAAATGTGAAGGCATGGGGTGTAGTTGGTGCAGAAGGTAAATTTGCTGGCTTGACTTTCAGGCAGTTATGTGAGCCGTTTGCAGAACAAGCATACAATTTCTTCAGAGAAAACCATGGAGCTGTCTCATTCATTTACCTCAAGAATCCAGGGGCTTACTTCAATTGCCCAGCTGTCGTTTTTGATTTCAACAAAGGGTTACCTCTGACAATAATCAAGATAGGGAAAAATGCCAACGCAATATCTGCCTGCAACCAAAGACTGTTCAACAGAaGAGGGGAAGAAGGCCGTCTTCGCCGCACAGGGCGAAGTAAACTTAAGTTTTGATGCTTAAGTTTCTGTTTGTTGCTTAACTGCCAGAGCAAYTAAAAGATAATGGCA…	A/T	TCACCGTCACCAATYAAGGGTGTGTACTTRRTCACTAGAGAAGRAGTGTAAGTCTTCTCCAACCTTAAGAGAGGTTAGTTTCTCTTCCTCAGTTTAAGTACTGGGATTTGCATCGTTTGTTTTAAAGGTTCTTTGGATGCATCTTATTTTAGAACCTTTCCGCTTTCAAGTGCTATCTAAYTGCACTTTGCTTTAGGACTTTTTTATCTTTTTCCTTTT
456	482	SNP	G	A	0.333	51	17	0	-	0	0	GTCATTATTAACTTTGCYACAAATGTGAAGGCATGGGGTGTAGTTGGTGCAGAAGGTAAATTTGCTGGCTTGACTTTCAGGCAGTTATGTGAGCCGTTTGCAGAACAAGCATACAATTTCTTCAGAGAAAACCATGGAGCTGTCTCATTCATTTACCTCAAGAATCCAGGGGCTTACTTCAATTGCCCAGCTGTCGTTTTTGATTTCAACAAAGGGTTACCTCTGACAATAATCAAGATAGGGAAAAATGCCAACGCAATATCTGCCTGCAACCAAAGACTGTTCAACAGAaGAGGGGAAGAAGGCCGTCTTCGCCGCACAGGGCGAAGTAAACTTAAGTTTTGATGCTTAAGTTTCTGTTTGTTGCTTAACTGCCAGAGCAAYTAAAAGATAATGGCA…	G/A	TCACCAATYAAGGGTGTGTACTTRRTCACTAGAGAAGRAGTGTAAGTCTTCTCCAACCTTAAGAGAGGTTAGTTTCTCTTCCTCAGTTTAAGTACTGGGATTTGCATCGTTTGTTTTAAAGGTTCTTTGGATGCATCTTATTTTAGAACCTTTCCGCTTTCAAGTGCTATCTAAYTGCACTTTGCTTTAGGACTTTTTTATCTTTTTCCTTTT
456	491	SNP	Y	T	0.482	56	0	0	0	27	0	GTCATTATTAACTTTGCYACAAATGTGAAGGCATGGGGTGTAGTTGGTGCAGAAGGTAAATTTGCTGGCTTGACTTTCAGGCAGTTATGTGAGCCGTTTGCAGAACAAGCATACAATTTCTTCAGAGAAAACCATGGAGCTGTCTCATTCATTTACCTCAAGAATCCAGGGGCTTACTTCAATTGCCCAGCTGTCGTTTTTGATTTCAACAAAGGGTTACCTCTGACAATAATCAAGATAGGGAAAAATGCCAACGCAATATCTGCCTGCAACCAAAGACTGTTCAACAGAaGAGGGGAAGAAGGCCGTCTTCGCCGCACAGGGCGAAGTAAACTTAAGTTTTGATGCTTAAGTTTCTGTTTGTTGCTTAACTGCCAGAGCAAYTAAAAGATAATGGCA…	C/T	AAGGGTGTGTACTTRRTCACTAGAGAAGRAGTGTAAGTCTTCTCCAACCTTAAGAGAGGTTAGTTTCTCTTCCTCAGTTTAAGTACTGGGATTTGCATCGTTTGTTTTAAAGGTTCTTTGGATGCATCTTATTTTAGAACCTTTCCGCTTTCAAGTGCTATCTAAYTGCACTTTGCTTTAGGACTTTTTTATCTTTTTCCTTTT
456	496	SNP	G	A	0.207	58	12	0	-	0	0	GTCATTATTAACTTTGCYACAAATGTGAAGGCATGGGGTGTAGTTGGTGCAGAAGGTAAATTTGCTGGCTTGACTTTCAGGCAGTTATGTGAGCCGTTTGCAGAACAAGCATACAATTTCTTCAGAGAAAACCATGGAGCTGTCTCATTCATTTACCTCAAGAATCCAGGGGCTTACTTCAATTGCCCAGCTGTCGTTTTTGATTTCAACAAAGGGTTACCTCTGACAATAATCAAGATAGGGAAAAATGCCAACGCAATATCTGCCTGCAACCAAAGACTGTTCAACAGAaGAGGGGAAGAAGGCCGTCTTCGCCGCACAGGGCGAAGTAAACTTAAGTTTTGATGCTTAAGTTTCTGTTTGTTGCTTAACTGCCAGAGCAAYTAAAAGATAATGGCA…	G/A	GTGTGTACTTRRTCACTAGAGAAGRAGTGTAAGTCTTCTCCAACCTTAAGAGAGGTTAGTTTCTCTTCCTCAGTTTAAGTACTGGGATTTGCATCGTTTGTTTTAAAGGTTCTTTGGATGCATCTTATTTTAGAACCTTTCCGCTTTCAAGTGCTATCTAAYTGCACTTTGCTTTAGGACTTTTTTATCTTTTTCCTTTT
456	507	SNP	R	A	0.433	67	29	0	0	0	0	GTCATTATTAACTTTGCYACAAATGTGAAGGCATGGGGTGTAGTTGGTGCAGAAGGTAAATTTGCTGGCTTGACTTTCAGGCAGTTATGTGAGCCGTTTGCAGAACAAGCATACAATTTCTTCAGAGAAAACCATGGAGCTGTCTCATTCATTTACCTCAAGAATCCAGGGGCTTACTTCAATTGCCCAGCTGTCGTTTTTGATTTCAACAAAGGGTTACCTCTGACAATAATCAAGATAGGGAAAAATGCCAACGCAATATCTGCCTGCAACCAAAGACTGTTCAACAGAaGAGGGGAAGAAGGCCGTCTTCGCCGCACAGGGCGAAGTAAACTTAAGTTTTGATGCTTAAGTTTCTGTTTGTTGCTTAACTGCCAGAGCAAYTAAAAGATAATGGCA…	A/G	RTCACTAGAGAAGRAGTGTAAGTCTTCTCCAACCTTAAGAGAGGTTAGTTTCTCTTCCTCAGTTTAAGTACTGGGATTTGCATCGTTTGTTTTAAAGGTTCTTTGGATGCATCTTATTTTAGAACCTTTCCGCTTTCAAGTGCTATCTAAYTGCACTTTGCTTTAGGACTTTTTTATCTTTTTCCTTTT
456	508	SNP	R	A	0.433	67	29	0	0	0	0	GTCATTATTAACTTTGCYACAAATGTGAAGGCATGGGGTGTAGTTGGTGCAGAAGGTAAATTTGCTGGCTTGACTTTCAGGCAGTTATGTGAGCCGTTTGCAGAACAAGCATACAATTTCTTCAGAGAAAACCATGGAGCTGTCTCATTCATTTACCTCAAGAATCCAGGGGCTTACTTCAATTGCCCAGCTGTCGTTTTTGATTTCAACAAAGGGTTACCTCTGACAATAATCAAGATAGGGAAAAATGCCAACGCAATATCTGCCTGCAACCAAAGACTGTTCAACAGAaGAGGGGAAGAAGGCCGTCTTCGCCGCACAGGGCGAAGTAAACTTAAGTTTTGATGCTTAAGTTTCTGTTTGTTGCTTAACTGCCAGAGCAAYTAAAAGATAATGGCA…	A/G	TCACTAGAGAAGRAGTGTAAGTCTTCTCCAACCTTAAGAGAGGTTAGTTTCTCTTCCTCAGTTTAAGTACTGGGATTTGCATCGTTTGTTTTAAAGGTTCTTTGGATGCATCTTATTTTAGAACCTTTCCGCTTTCAAGTGCTATCTAAYTGCACTTTGCTTTAGGACTTTTTTATCTTTTTCCTTTT
456	526	SNP	R	A	0.438	64	22	0	0	6	0	GTCATTATTAACTTTGCYACAAATGTGAAGGCATGGGGTGTAGTTGGTGCAGAAGGTAAATTTGCTGGCTTGACTTTCAGGCAGTTATGTGAGCCGTTTGCAGAACAAGCATACAATTTCTTCAGAGAAAACCATGGAGCTGTCTCATTCATTTACCTCAAGAATCCAGGGGCTTACTTCAATTGCCCAGCTGTCGTTTTTGATTTCAACAAAGGGTTACCTCTGACAATAATCAAGATAGGGAAAAATGCCAACGCAATATCTGCCTGCAACCAAAGACTGTTCAACAGAaGAGGGGAAGAAGGCCGTCTTCGCCGCACAGGGCGAAGTAAACTTAAGTTTTGATGCTTAAGTTTCTGTTTGTTGCTTAACTGCCAGAGCAAYTAAAAGATAATGGCA…	A/G	AGTGTAAGTCTTCTCCAACCTTAAGAGAGGTTAGTTTCTCTTCCTCAGTTTAAGTACTGGGATTTGCATCGTTTGTTTTAAAGGTTCTTTGGATGCATCTTATTTTAGAACCTTTCCGCTTTCAAGTGCTATCTAAYTGCACTTTGCTTTAGGACTTTTTTATCTTTTTCCTTTT
456	578	SNP	T	C	0.277	83	0	23	0	-	0	GTCATTATTAACTTTGCYACAAATGTGAAGGCATGGGGTGTAGTTGGTGCAGAAGGTAAATTTGCTGGCTTGACTTTCAGGCAGTTATGTGAGCCGTTTGCAGAACAAGCATACAATTTCTTCAGAGAAAACCATGGAGCTGTCTCATTCATTTACCTCAAGAATCCAGGGGCTTACTTCAATTGCCCAGCTGTCGTTTTTGATTTCAACAAAGGGTTACCTCTGACAATAATCAAGATAGGGAAAAATGCCAACGCAATATCTGCCTGCAACCAAAGACTGTTCAACAGAaGAGGGGAAGAAGGCCGTCTTCGCCGCACAGGGCGAAGTAAACTTAAGTTTTGATGCTTAAGTTTCTGTTTGTTGCTTAACTGCCAGAGCAAYTAAAAGATAATGGCA…	T/C	CAGTTTAAGTACTGGGATTTGCATCGTTTGTTTTAAAGGTTCTTTGGATGCATCTTATTTTAGAACCTTTCCGCTTTCAAGTGCTATCTAAYTGCACTTTGCTTTAGGACTTTTTTATCTTTTTCCTTTT
456	579	SNP	C	T	0.277	83	0	-	0	23	0	GTCATTATTAACTTTGCYACAAATGTGAAGGCATGGGGTGTAGTTGGTGCAGAAGGTAAATTTGCTGGCTTGACTTTCAGGCAGTTATGTGAGCCGTTTGCAGAACAAGCATACAATTTCTTCAGAGAAAACCATGGAGCTGTCTCATTCATTTACCTCAAGAATCCAGGGGCTTACTTCAATTGCCCAGCTGTCGTTTTTGATTTCAACAAAGGGTTACCTCTGACAATAATCAAGATAGGGAAAAATGCCAACGCAATATCTGCCTGCAACCAAAGACTGTTCAACAGAaGAGGGGAAGAAGGCCGTCTTCGCCGCACAGGGCGAAGTAAACTTAAGTTTTGATGCTTAAGTTTCTGTTTGTTGCTTAACTGCCAGAGCAAYTAAAAGATAATGGCA…	C/T	AGTTTAAGTACTGGGATTTGCATCGTTTGTTTTAAAGGTTCTTTGGATGCATCTTATTTTAGAACCTTTCCGCTTTCAAGTGCTATCTAAYTGCACTTTGCTTTAGGACTTTTTTATCTTTTTCCTTTT
456	580	SNP	A	G	0.274	84	-	0	23	0	0	GTCATTATTAACTTTGCYACAAATGTGAAGGCATGGGGTGTAGTTGGTGCAGAAGGTAAATTTGCTGGCTTGACTTTCAGGCAGTTATGTGAGCCGTTTGCAGAACAAGCATACAATTTCTTCAGAGAAAACCATGGAGCTGTCTCATTCATTTACCTCAAGAATCCAGGGGCTTACTTCAATTGCCCAGCTGTCGTTTTTGATTTCAACAAAGGGTTACCTCTGACAATAATCAAGATAGGGAAAAATGCCAACGCAATATCTGCCTGCAACCAAAGACTGTTCAACAGAaGAGGGGAAGAAGGCCGTCTTCGCCGCACAGGGCGAAGTAAACTTAAGTTTTGATGCTTAAGTTTCTGTTTGTTGCTTAACTGCCAGAGCAAYTAAAAGATAATGGCA…	A/G	GTTTAAGTACTGGGATTTGCATCGTTTGTTTTAAAGGTTCTTTGGATGCATCTTATTTTAGAACCTTTCCGCTTTCAAGTGCTATCTAAYTGCACTTTGCTTTAGGACTTTTTTATCTTTTTCCTTTT
456	618	SNP	T	C	0.241	116	0	28	0	-	0	GTCATTATTAACTTTGCYACAAATGTGAAGGCATGGGGTGTAGTTGGTGCAGAAGGTAAATTTGCTGGCTTGACTTTCAGGCAGTTATGTGAGCCGTTTGCAGAACAAGCATACAATTTCTTCAGAGAAAACCATGGAGCTGTCTCATTCATTTACCTCAAGAATCCAGGGGCTTACTTCAATTGCCCAGCTGTCGTTTTTGATTTCAACAAAGGGTTACCTCTGACAATAATCAAGATAGGGAAAAATGCCAACGCAATATCTGCCTGCAACCAAAGACTGTTCAACAGAaGAGGGGAAGAAGGCCGTCTTCGCCGCACAGGGCGAAGTAAACTTAAGTTTTGATGCTTAAGTTTCTGTTTGTTGCTTAACTGCCAGAGCAAYTAAAAGATAATGGCA…	T/C	TAAAGGTTCTTTGGATGCATCTTATTTTAGAACCTTTCCGCTTTCAAGTGCTATCTAAYTGCACTTTGCTTTAGGACTTTTTTATCTTTTTCCTTTT
456	674	SNP	C	T	0.297	148	22	-	0	22	0	GTCATTATTAACTTTGCYACAAATGTGAAGGCATGGGGTGTAGTTGGTGCAGAAGGTAAATTTGCTGGCTTGACTTTCAGGCAGTTATGTGAGCCGTTTGCAGAACAAGCATACAATTTCTTCAGAGAAAACCATGGAGCTGTCTCATTCATTTACCTCAAGAATCCAGGGGCTTACTTCAATTGCCCAGCTGTCGTTTTTGATTTCAACAAAGGGTTACCTCTGACAATAATCAAGATAGGGAAAAATGCCAACGCAATATCTGCCTGCAACCAAAGACTGTTCAACAGAaGAGGGGAAGAAGGCCGTCTTCGCCGCACAGGGCGAAGTAAACTTAAGTTTTGATGCTTAAGTTTCTGTTTGTTGCTTAACTGCCAGAGCAAYTAAAAGATAATGGCA…	C/T	AAGTGCTATCTAAYTGCACTTTGCTTTAGGACTTTTTTATCTTTTTCCTTTT
456	691	SNP	Y	C	0.433	141	0	61	0	0	0	GTCATTATTAACTTTGCYACAAATGTGAAGGCATGGGGTGTAGTTGGTGCAGAAGGTAAATTTGCTGGCTTGACTTTCAGGCAGTTATGTGAGCCGTTTGCAGAACAAGCATACAATTTCTTCAGAGAAAACCATGGAGCTGTCTCATTCATTTACCTCAAGAATCCAGGGGCTTACTTCAATTGCCCAGCTGTCGTTTTTGATTTCAACAAAGGGTTACCTCTGACAATAATCAAGATAGGGAAAAATGCCAACGCAATATCTGCCTGCAACCAAAGACTGTTCAACAGAaGAGGGGAAGAAGGCCGTCTTCGCCGCACAGGGCGAAGTAAACTTAAGTTTTGATGCTTAAGTTTCTGTTTGTTGCTTAACTGCCAGAGCAAYTAAAAGATAATGGCA…	C/T	TGCACTTTGCTTTAGGACTTTTTTATCTTTTTCCTTTT
458	54	SNP	Y	T	0.458	24	0	0	0	11	0	CCCGGAGTTAGGTTCAAGGTTGTGAAGGTCTCAGGCGTGTCACTTTTGGC	C/T	CTCTTCAAGGAGAAGAAGGAGAAGCCAAGATCTTGAATTTCCTATAAAATGTTTTGTCTGTTGTGCTACTTAAACGTTTTGATTTGCTACTTAAACGTTTTGATTTAGAGATTTTGTCAGCATTTTATTCCTCCATTGTCCGTTgttCTCTTCTCCTTTCTATAATCAGATGCTTATGTTTTAATGGAAATTTTGTGGCAAAATATGTTCTTTTTCTCYG
458	124	SNP	G	A	0.273	33	9	0	-	0	0	CCCGGAGTTAGGTTCAAGGTTGTGAAGGTCTCAGGCGTGTCACTTTTGGCYCTCTTCAAGGAGAAGAAGGAGAAGCCAAGATCTTGAATTTCCTATAAAATGTTTT	G/A	TCTGTTGTGCTACTTAAACGTTTTGATTTGCTACTTAAACGTTTTGATTTAGAGATTTTGTCAGCATTTTATTCCTCCATTGTCCGTTgttCTCTTCTCCTTTCTATAATCAGATGCTTATGTTTTAATGGAAATTTTGTGGCAAAATATGTTCTTTTTCTCYG
469	479	SNP	A	C	0.32	50	-	16	0	0	0	AATAGACTAATTACTACATCCTCCATGTCAGTTGTACAGTATTACCTTCTCAACCGTTTCCCAGTCCCTTATGCTGCTTATTTTGTTCTAGTTGCAACAATTGCTGCATTCACTGGTCAGCATGTAGTGAGAAAGATAATTGCAGTTGTTGGGAGGGCTTCCATTGTCATCTTCATACTAGCTTTGACCATCTTTGTGAGCGCAATCAGCTTAGGTGGGGTGGGGATAGCAAATATGGTTGAGAAGATGGAGAATCAAGAGTACATGGGATTTGAAAATTTCTGTCACCAGTCCTAAGTATGTTGTGTAATATCCTATTTGTTTGCTGTGGAATTTGTCAACCCACAATAACTATTATCCACACCACAATCTACTTTAAATATTGTTGTATATTTTTCC…	A/C	TGTACTGGATTTTCAAATCATTGTTCCACCAGTTCCTAAAACGTCGTCGTTTCCAACATTGCATTGTTAATGAGAATGTCCATTAGAATTCCWTTT
469	534	SNP	C	T	0.269	26	0	-	0	7	0	AATAGACTAATTACTACATCCTCCATGTCAGTTGTACAGTATTACCTTCTCAACCGTTTCCCAGTCCCTTATGCTGCTTATTTTGTTCTAGTTGCAACAATTGCTGCATTCACTGGTCAGCATGTAGTGAGAAAGATAATTGCAGTTGTTGGGAGGGCTTCCATTGTCATCTTCATACTAGCTTTGACCATCTTTGTGAGCGCAATCAGCTTAGGTGGGGTGGGGATAGCAAATATGGTTGAGAAGATGGAGAATCAAGAGTACATGGGATTTGAAAATTTCTGTCACCAGTCCTAAGTATGTTGTGTAATATCCTATTTGTTTGCTGTGGAATTTGTCAACCCACAATAACTATTATCCACACCACAATCTACTTTAAATATTGTTGTATATTTTTCC…	C/T	GTTTCCAACATTGCATTGTTAATGAGAATGTCCATTAGAATTCCWTTT
471	415	SNP	W	A	0.406	32	13	0	0	0	0	AAGCTTGAGGACCAGTATCCAGTTGATCCACTTCAGAAACGGGTTCTTCAGCTGGAAAAGGCCAAGGCAGACAAGAAGAGGGTGGCTGAAGCTGCAAAGCCTCAACCCAAGAGACCTCGCGCTAACGGTGTTGGATATGGGCCCCGTGTCACTAATGTTGTTGCTGACAAGACTTTCTATCCTAGAGTTGCTGAAAaTAGGTACCCGCAGTACATGTATGACAGACAGTTTGTTTACCCTGGACCTGCTGACAACCACTGTCCTTCCCTGCTGGGTTCTGCTACTTACAACATGTCTCCTGCTCATGGCAACTACTTTGCAACTGGCTACCAGTATCAGCCTGCATATCTTCACTAATTTGATGGCCAAAAGTGACTTACG	A/T	TCCTCTCAGTTTAACGGTTAGTCTTTAACCCTCTGAGTTCGTTGATGTTCCGATGTATGAATGATATTAGTATCCAAAAAAAGACCCAAAAAAACAAAAAAAAATTTGTCTTATTAATTTGTTAGTTGGATGTACAAGAAGATATTTGATCCTCTAATATATGTACTTTGTTTTTCTTTTGTWTATGTTCTTTCTTGATCT
471	545	SNP	A	G	0.323	31	-	0	10	0	0	AAGCTTGAGGACCAGTATCCAGTTGATCCACTTCAGAAACGGGTTCTTCAGCTGGAAAAGGCCAAGGCAGACAAGAAGAGGGTGGCTGAAGCTGCAAAGCCTCAACCCAAGAGACCTCGCGCTAACGGTGTTGGATATGGGCCCCGTGTCACTAATGTTGTTGCTGACAAGACTTTCTATCCTAGAGTTGCTGAAAaTAGGTACCCGCAGTACATGTATGACAGACAGTTTGTTTACCCTGGACCTGCTGACAACCACTGTCCTTCCCTGCTGGGTTCTGCTACTTACAACATGTCTCCTGCTCATGGCAACTACTTTGCAACTGGCTACCAGTATCAGCCTGCATATCTTCACTAATTTGATGGCCAAAAGTGACTTACGWTCCTCTCAGTTTAACGG…	A/G	TTAATTTGTTAGTTGGATGTACAAGAAGATATTTGATCCTCTAATATATGTACTTTGTTTTTCTTTTGTWTATGTTCTTTCTTGATCT
474	262	SNP	C	T	0.308	13	0	-	0	4	0	AAGTTATTCATATACCATATAGRCTGAGGAARGCTTATCGCAAGATCCATGTTAGGCTCGTGAGGGAGCTCGAGAAGAAGTTCAGTGGGAAGGATGTTATCCTGATTGCCACACGTAGGATATTGAGGCCTCCAAAGAAGGGGTCAGCTGCCCAACGTCCCCGCACTCGTACTCTAACTGCTGTGCACGAGGCAATGTTGGAGGATGTTGTGGCGCCTGCTGAGATTGTTGGTAAGCGCACCAGATA	C/T	CGTCTTGATGGATCCAAGATAATGAAGGTGTTCTTGGAYCCCAAGGAACGAAACAACACYGAATACAAGCTGGAGAGCTTTTCTGCAGTTTATMGGAAGCTTTCWGGAAARGATGTTGTGTTTGAGTAYCCMATMACTGATGCWTAGRAAYATTTTGTGCGGTGACACCTTTTAAATATCCTTGCCCCTTCTTTTTTATTATCTGAAGAACTGAATTGAGCAGGCAGTCAATTTAAAATTTTGATGTTGAGGACGTTTTGTGCGTTTGGAAGGATTTTGTTGCATCTTTATATCATTCAGAGTTGCATCTGTTCAAAATCGTATTTGGGTGTTATTATTGTGA
474	265	SNP	T	A	0.333	15	5	0	0	-	0	AAGTTATTCATATACCATATAGRCTGAGGAARGCTTATCGCAAGATCCATGTTAGGCTCGTGAGGGAGCTCGAGAAGAAGTTCAGTGGGAAGGATGTTATCCTGATTGCCACACGTAGGATATTGAGGCCTCCAAAGAAGGGGTCAGCTGCCCAACGTCCCCGCACTCGTACTCTAACTGCTGTGCACGAGGCAATGTTGGAGGATGTTGTGGCGCCTGCTGAGATTGTTGGTAAGCGCACCAGATACCG	T/A	CTTGATGGATCCAAGATAATGAAGGTGTTCTTGGAYCCCAAGGAACGAAACAACACYGAATACAAGCTGGAGAGCTTTTCTGCAGTTTATMGGAAGCTTTCWGGAAARGATGTTGTGTTTGAGTAYCCMATMACTGATGCWTAGRAAYATTTTGTGCGGTGACACCTTTTAAATATCCTTGCCCCTTCTTTTTTATTATCTGAAGAACTGAATTGAGCAGGCAGTCAATTTAAAATTTTGATGTTGAGGACGTTTTGTGCGTTTGGAAGGATTTTGTTGCATCTTTATATCATTCAGAGTTGCATCTGTTCAAAATCGTATTTGGGTGTTATTATTGTGA
474	271	SNP	T	C	0.294	17	0	5	0	-	0	AAGTTATTCATATACCATATAGRCTGAGGAARGCTTATCGCAAGATCCATGTTAGGCTCGTGAGGGAGCTCGAGAAGAAGTTCAGTGGGAAGGATGTTATCCTGATTGCCACACGTAGGATATTGAGGCCTCCAAAGAAGGGGTCAGCTGCCCAACGTCCCCGCACTCGTACTCTAACTGCTGTGCACGAGGCAATGTTGGAGGATGTTGTGGCGCCTGCTGAGATTGTTGGTAAGCGCACCAGATACCGTCTTGA	T/C	GGATCCAAGATAATGAAGGTGTTCTTGGAYCCCAAGGAACGAAACAACACYGAATACAAGCTGGAGAGCTTTTCTGCAGTTTATMGGAAGCTTTCWGGAAARGATGTTGTGTTTGAGTAYCCMATMACTGATGCWTAGRAAYATTTTGTGCGGTGACACCTTTTAAATATCCTTGCCCCTTCTTTTTTATTATCTGAAGAACTGAATTGAGCAGGCAGTCAATTTAAAATTTTGATGTTGAGGACGTTTTGTGCGTTTGGAAGGATTTTGTTGCATCTTTATATCATTCAGAGTTGCATCTGTTCAAAATCGTATTTGGGTGTTATTATTGTGA
474	309	SNP	Y	T	0.459	37	0	0	0	17	0	AAGTTATTCATATACCATATAGRCTGAGGAARGCTTATCGCAAGATCCATGTTAGGCTCGTGAGGGAGCTCGAGAAGAAGTTCAGTGGGAAGGATGTTATCCTGATTGCCACACGTAGGATATTGAGGCCTCCAAAGAAGGGGTCAGCTGCCCAACGTCCCCGCACTCGTACTCTAACTGCTGTGCACGAGGCAATGTTGGAGGATGTTGTGGCGCCTGCTGAGATTGTTGGTAAGCGCACCAGATACCGTCTTGATGGATCCAAGATAATGAAGGTGTTCTTGGA	C/T	CCCAAGGAACGAAACAACACYGAATACAAGCTGGAGAGCTTTTCTGCAGTTTATMGGAAGCTTTCWGGAAARGATGTTGTGTTTGAGTAYCCMATMACTGATGCWTAGRAAYATTTTGTGCGGTGACACCTTTTAAATATCCTTGCCCCTTCTTTTTTATTATCTGAAGAACTGAATTGAGCAGGCAGTCAATTTAAAATTTTGATGTTGAGGACGTTTTGTGCGTTTGGAAGGATTTTGTTGCATCTTTATATCATTCAGAGTTGCATCTGTTCAAAATCGTATTTGGGTGTTATTATTGTGA
474	332	SNP	Y	T	0.488	43	0	0	0	21	0	AAGTTATTCATATACCATATAGRCTGAGGAARGCTTATCGCAAGATCCATGTTAGGCTCGTGAGGGAGCTCGAGAAGAAGTTCAGTGGGAAGGATGTTATCCTGATTGCCACACGTAGGATATTGAGGCCTCCAAAGAAGGGGTCAGCTGCCCAACGTCCCCGCACTCGTACTCTAACTGCTGTGCACGAGGCAATGTTGGAGGATGTTGTGGCGCCTGCTGAGATTGTTGGTAAGCGCACCAGATACCGTCTTGATGGATCCAAGATAATGAAGGTGTTCTTGGAYCCCAAGGAACGAAACAACAC	C/T	GAATACAAGCTGGAGAGCTTTTCTGCAGTTTATMGGAAGCTTTCWGGAAARGATGTTGTGTTTGAGTAYCCMATMACTGATGCWTAGRAAYATTTTGTGCGGTGACACCTTTTAAATATCCTTGCCCCTTCTTTTTTATTATCTGAAGAACTGAATTGAGCAGGCAGTCAATTTAAAATTTTGATGTTGAGGACGTTTTGTGCGTTTGGAAGGATTTTGTTGCATCTTTATATCATTCAGAGTTGCATCTGTTCAAAATCGTATTTGGGTGTTATTATTGTGA
474	375	SNP	M	A	0.439	41	18	0	0	0	0	AAGTTATTCATATACCATATAGRCTGAGGAARGCTTATCGCAAGATCCATGTTAGGCTCGTGAGGGAGCTCGAGAAGAAGTTCAGTGGGAAGGATGTTATCCTGATTGCCACACGTAGGATATTGAGGCCTCCAAAGAAGGGGTCAGCTGCCCAACGTCCCCGCACTCGTACTCTAACTGCTGTGCACGAGGCAATGTTGGAGGATGTTGTGGCGCCTGCTGAGATTGTTGGTAAGCGCACCAGATACCGTCTTGATGGATCCAAGATAATGAAGGTGTTCTTGGAYCCCAAGGAACGAAACAACACYGAATACAAGCTGGAGAGCTTTTCTGCAGTTTAT	C/A	GGAAGCTTTCWGGAAARGATGTTGTGTTTGAGTAYCCMATMACTGATGCWTAGRAAYATTTTGTGCGGTGACACCTTTTAAATATCCTTGCCCCTTCTTTTTTATTATCTGAAGAACTGAATTGAGCAGGCAGTCAATTTAAAATTTTGATGTTGAGGACGTTTTGTGCGTTTGGAAGGATTTTGTTGCATCTTTATATCATTCAGAGTTGCATCTGTTCAAAATCGTATTTGGGTGTTATTATTGTGA
474	388	SNP	W	A	0.447	38	17	0	0	0	0	AAGTTATTCATATACCATATAGRCTGAGGAARGCTTATCGCAAGATCCATGTTAGGCTCGTGAGGGAGCTCGAGAAGAAGTTCAGTGGGAAGGATGTTATCCTGATTGCCACACGTAGGATATTGAGGCCTCCAAAGAAGGGGTCAGCTGCCCAACGTCCCCGCACTCGTACTCTAACTGCTGTGCACGAGGCAATGTTGGAGGATGTTGTGGCGCCTGCTGAGATTGTTGGTAAGCGCACCAGATACCGTCTTGATGGATCCAAGATAATGAAGGTGTTCTTGGAYCCCAAGGAACGAAACAACACYGAATACAAGCTGGAGAGCTTTTCTGCAGTTTATMGGAAGCTTTC	A/T	GGAAARGATGTTGTGTTTGAGTAYCCMATMACTGATGCWTAGRAAYATTTTGTGCGGTGACACCTTTTAAATATCCTTGCCCCTTCTTTTTTATTATCTGAAGAACTGAATTGAGCAGGCAGTCAATTTAAAATTTTGATGTTGAGGACGTTTTGTGCGTTTGGAAGGATTTTGTTGCATCTTTATATCATTCAGAGTTGCATCTGTTCAAAATCGTATTTGGGTGTTATTATTGTGA
474	394	SNP	R	A	0.459	37	17	0	0	0	0	AAGTTATTCATATACCATATAGRCTGAGGAARGCTTATCGCAAGATCCATGTTAGGCTCGTGAGGGAGCTCGAGAAGAAGTTCAGTGGGAAGGATGTTATCCTGATTGCCACACGTAGGATATTGAGGCCTCCAAAGAAGGGGTCAGCTGCCCAACGTCCCCGCACTCGTACTCTAACTGCTGTGCACGAGGCAATGTTGGAGGATGTTGTGGCGCCTGCTGAGATTGTTGGTAAGCGCACCAGATACCGTCTTGATGGATCCAAGATAATGAAGGTGTTCTTGGAYCCCAAGGAACGAAACAACACYGAATACAAGCTGGAGAGCTTTTCTGCAGTTTATMGGAAGCTTTCWGGAAA	A/G	GATGTTGTGTTTGAGTAYCCMATMACTGATGCWTAGRAAYATTTTGTGCGGTGACACCTTTTAAATATCCTTGCCCCTTCTTTTTTATTATCTGAAGAACTGAATTGAGCAGGCAGTCAATTTAAAATTTTGATGTTGAGGACGTTTTGTGCGTTTGGAAGGATTTTGTTGCATCTTTATATCATTCAGAGTTGCATCTGTTCAAAATCGTATTTGGGTGTTATTATTGTGA
474	415	SNP	Y	C	0.438	32	0	14	0	0	0	AAGTTATTCATATACCATATAGRCTGAGGAARGCTTATCGCAAGATCCATGTTAGGCTCGTGAGGGAGCTCGAGAAGAAGTTCAGTGGGAAGGATGTTATCCTGATTGCCACACGTAGGATATTGAGGCCTCCAAAGAAGGGGTCAGCTGCCCAACGTCCCCGCACTCGTACTCTAACTGCTGTGCACGAGGCAATGTTGGAGGATGTTGTGGCGCCTGCTGAGATTGTTGGTAAGCGCACCAGATACCGTCTTGATGGATCCAAGATAATGAAGGTGTTCTTGGAYCCCAAGGAACGAAACAACACYGAATACAAGCTGGAGAGCTTTTCTGCAGTTTATMGGAAGCTTTCWGGAAARGATGTTGTGTTTGAGTA	C/T	CCMATMACTGATGCWTAGRAAYATTTTGTGCGGTGACACCTTTTAAATATCCTTGCCCCTTCTTTTTTATTATCTGAAGAACTGAATTGAGCAGGCAGTCAATTTAAAATTTTGATGTTGAGGACGTTTTGTGCGTTTGGAAGGATTTTGTTGCATCTTTATATCATTCAGAGTTGCATCTGTTCAAAATCGTATTTGGGTGTTATTATTGTGA
474	418	SNP	M	C	0.452	31	0	14	0	0	0	AAGTTATTCATATACCATATAGRCTGAGGAARGCTTATCGCAAGATCCATGTTAGGCTCGTGAGGGAGCTCGAGAAGAAGTTCAGTGGGAAGGATGTTATCCTGATTGCCACACGTAGGATATTGAGGCCTCCAAAGAAGGGGTCAGCTGCCCAACGTCCCCGCACTCGTACTCTAACTGCTGTGCACGAGGCAATGTTGGAGGATGTTGTGGCGCCTGCTGAGATTGTTGGTAAGCGCACCAGATACCGTCTTGATGGATCCAAGATAATGAAGGTGTTCTTGGAYCCCAAGGAACGAAACAACACYGAATACAAGCTGGAGAGCTTTTCTGCAGTTTATMGGAAGCTTTCWGGAAARGATGTTGTGTTTGAGTAYCC	C/A	ATMACTGATGCWTAGRAAYATTTTGTGCGGTGACACCTTTTAAATATCCTTGCCCCTTCTTTTTTATTATCTGAAGAACTGAATTGAGCAGGCAGTCAATTTAAAATTTTGATGTTGAGGACGTTTTGTGCGTTTGGAAGGATTTTGTTGCATCTTTATATCATTCAGAGTTGCATCTGTTCAAAATCGTATTTGGGTGTTATTATTGTGA
474	421	SNP	M	A	0.364	22	8	0	0	0	0	AAGTTATTCATATACCATATAGRCTGAGGAARGCTTATCGCAAGATCCATGTTAGGCTCGTGAGGGAGCTCGAGAAGAAGTTCAGTGGGAAGGATGTTATCCTGATTGCCACACGTAGGATATTGAGGCCTCCAAAGAAGGGGTCAGCTGCCCAACGTCCCCGCACTCGTACTCTAACTGCTGTGCACGAGGCAATGTTGGAGGATGTTGTGGCGCCTGCTGAGATTGTTGGTAAGCGCACCAGATACCGTCTTGATGGATCCAAGATAATGAAGGTGTTCTTGGAYCCCAAGGAACGAAACAACACYGAATACAAGCTGGAGAGCTTTTCTGCAGTTTATMGGAAGCTTTCWGGAAARGATGTTGTGTTTGAGTAYCCMAT	C/A	ACTGATGCWTAGRAAYATTTTGTGCGGTGACACCTTTTAAATATCCTTGCCCCTTCTTTTTTATTATCTGAAGAACTGAATTGAGCAGGCAGTCAATTTAAAATTTTGATGTTGAGGACGTTTTGTGCGTTTGGAAGGATTTTGTTGCATCTTTATATCATTCAGAGTTGCATCTGTTCAAAATCGTATTTGGGTGTTATTATTGTGA
474	431	SNP	W	A	0.357	14	5	0	0	0	0	AAGTTATTCATATACCATATAGRCTGAGGAARGCTTATCGCAAGATCCATGTTAGGCTCGTGAGGGAGCTCGAGAAGAAGTTCAGTGGGAAGGATGTTATCCTGATTGCCACACGTAGGATATTGAGGCCTCCAAAGAAGGGGTCAGCTGCCCAACGTCCCCGCACTCGTACTCTAACTGCTGTGCACGAGGCAATGTTGGAGGATGTTGTGGCGCCTGCTGAGATTGTTGGTAAGCGCACCAGATACCGTCTTGATGGATCCAAGATAATGAAGGTGTTCTTGGAYCCCAAGGAACGAAACAACACYGAATACAAGCTGGAGAGCTTTTCTGCAGTTTATMGGAAGCTTTCWGGAAARGATGTTGTGTTTGAGTAYCCMATMACTGATGC	A/T	TAGRAAYATTTTGTGCGGTGACACCTTTTAAATATCCTTGCCCCTTCTTTTTTATTATCTGAAGAACTGAATTGAGCAGGCAGTCAATTTAAAATTTTGATGTTGAGGACGTTTTGTGCGTTTGGAAGGATTTTGTTGCATCTTTATATCATTCAGAGTTGCATCTGTTCAAAATCGTATTTGGGTGTTATTATTGTGA
474	435	SNP	R	A	0.357	14	5	0	0	0	0	AAGTTATTCATATACCATATAGRCTGAGGAARGCTTATCGCAAGATCCATGTTAGGCTCGTGAGGGAGCTCGAGAAGAAGTTCAGTGGGAAGGATGTTATCCTGATTGCCACACGTAGGATATTGAGGCCTCCAAAGAAGGGGTCAGCTGCCCAACGTCCCCGCACTCGTACTCTAACTGCTGTGCACGAGGCAATGTTGGAGGATGTTGTGGCGCCTGCTGAGATTGTTGGTAAGCGCACCAGATACCGTCTTGATGGATCCAAGATAATGAAGGTGTTCTTGGAYCCCAAGGAACGAAACAACACYGAATACAAGCTGGAGAGCTTTTCTGCAGTTTATMGGAAGCTTTCWGGAAARGATGTTGTGTTTGAGTAYCCMATMACTGATGCWTAG	A/G	AAYATTTTGTGCGGTGACACCTTTTAAATATCCTTGCCCCTTCTTTTTTATTATCTGAAGAACTGAATTGAGCAGGCAGTCAATTTAAAATTTTGATGTTGAGGACGTTTTGTGCGTTTGGAAGGATTTTGTTGCATCTTTATATCATTCAGAGTTGCATCTGTTCAAAATCGTATTTGGGTGTTATTATTGTGA
474	438	SNP	Y	T	0.417	12	0	0	0	5	0	AAGTTATTCATATACCATATAGRCTGAGGAARGCTTATCGCAAGATCCATGTTAGGCTCGTGAGGGAGCTCGAGAAGAAGTTCAGTGGGAAGGATGTTATCCTGATTGCCACACGTAGGATATTGAGGCCTCCAAAGAAGGGGTCAGCTGCCCAACGTCCCCGCACTCGTACTCTAACTGCTGTGCACGAGGCAATGTTGGAGGATGTTGTGGCGCCTGCTGAGATTGTTGGTAAGCGCACCAGATACCGTCTTGATGGATCCAAGATAATGAAGGTGTTCTTGGAYCCCAAGGAACGAAACAACACYGAATACAAGCTGGAGAGCTTTTCTGCAGTTTATMGGAAGCTTTCWGGAAARGATGTTGTGTTTGAGTAYCCMATMACTGATGCWTAGRAA	C/T	ATTTTGTGCGGTGACACCTTTTAAATATCCTTGCCCCTTCTTTTTTATTATCTGAAGAACTGAATTGAGCAGGCAGTCAATTTAAAATTTTGATGTTGAGGACGTTTTGTGCGTTTGGAAGGATTTTGTTGCATCTTTATATCATTCAGAGTTGCATCTGTTCAAAATCGTATTTGGGTGTTATTATTGTGA
474	448	SNP	G	A	0.286	14	4	0	-	0	0	AAGTTATTCATATACCATATAGRCTGAGGAARGCTTATCGCAAGATCCATGTTAGGCTCGTGAGGGAGCTCGAGAAGAAGTTCAGTGGGAAGGATGTTATCCTGATTGCCACACGTAGGATATTGAGGCCTCCAAAGAAGGGGTCAGCTGCCCAACGTCCCCGCACTCGTACTCTAACTGCTGTGCACGAGGCAATGTTGGAGGATGTTGTGGCGCCTGCTGAGATTGTTGGTAAGCGCACCAGATACCGTCTTGATGGATCCAAGATAATGAAGGTGTTCTTGGAYCCCAAGGAACGAAACAACACYGAATACAAGCTGGAGAGCTTTTCTGCAGTTTATMGGAAGCTTTCWGGAAARGATGTTGTGTTTGAGTAYCCMATMACTGATGCWTAGRAAY…	G/A	GTGACACCTTTTAAATATCCTTGCCCCTTCTTTTTTATTATCTGAAGAACTGAATTGAGCAGGCAGTCAATTTAAAATTTTGATGTTGAGGACGTTTTGTGCGTTTGGAAGGATTTTGTTGCATCTTTATATCATTCAGAGTTGCATCTGTTCAAAATCGTATTTGGGTGTTATTATTGTGA
474	449	SNP	G	A	0.286	14	4	0	-	0	0	AAGTTATTCATATACCATATAGRCTGAGGAARGCTTATCGCAAGATCCATGTTAGGCTCGTGAGGGAGCTCGAGAAGAAGTTCAGTGGGAAGGATGTTATCCTGATTGCCACACGTAGGATATTGAGGCCTCCAAAGAAGGGGTCAGCTGCCCAACGTCCCCGCACTCGTACTCTAACTGCTGTGCACGAGGCAATGTTGGAGGATGTTGTGGCGCCTGCTGAGATTGTTGGTAAGCGCACCAGATACCGTCTTGATGGATCCAAGATAATGAAGGTGTTCTTGGAYCCCAAGGAACGAAACAACACYGAATACAAGCTGGAGAGCTTTTCTGCAGTTTATMGGAAGCTTTCWGGAAARGATGTTGTGTTTGAGTAYCCMATMACTGATGCWTAGRAAY…	G/A	TGACACCTTTTAAATATCCTTGCCCCTTCTTTTTTATTATCTGAAGAACTGAATTGAGCAGGCAGTCAATTTAAAATTTTGATGTTGAGGACGTTTTGTGCGTTTGGAAGGATTTTGTTGCATCTTTATATCATTCAGAGTTGCATCTGTTCAAAATCGTATTTGGGTGTTATTATTGTGA
477	86	SNP	C	G	0.231	13	0	-	3	0	0	GGTGGAGGCCACACGTCTCAGATCTACGCAATCCGCCAGAGCATCGCCAAGGCCCTTGTGGCGTTTTACCAGAAGTATGT	C/G	GATGAGCAGAGCAAGAAGGAGATCAAGGACATCCTCGTCAGGTACGATAGGACCCTCCTTGTTGCTGACCCAAGGCGCTGCGAGCCCAAGAAGTTCGGTGGTCGTGGTGCTCGTGCTAGGTTCCAGAAGTCTTACCGTTGATTTGGGGAAAGCGAAAGCTGGACAGGTTTTGCTTCGTCGTTTCGGCTTTTGTTTATGGCTTCAAGGTTATGGCTTTTGTTTGAAGGAGTTGGATGTTAATTGGTATTTTATAATTTCTCAGAATTTTGATCATGGAAACTCTGTAGTTGTTAAAGTATGTTGGAGTTTGAAATGTTATCATATTTTTATGAATTACGACATGTTTCTGTCAATTACTGTGTTGTGGTTGATGTGGGGGATTTGAAATGTTAGCTTTGG…
477	90	SNP	T	C	0.231	13	0	3	0	-	0	GGTGGAGGCCACACGTCTCAGATCTACGCAATCCGCCAGAGCATCGCCAAGGCCCTTGTGGCGTTTTACCAGAAGTATGTCGA	T/C	GAGCAGAGCAAGAAGGAGATCAAGGACATCCTCGTCAGGTACGATAGGACCCTCCTTGTTGCTGACCCAAGGCGCTGCGAGCCCAAGAAGTTCGGTGGTCGTGGTGCTCGTGCTAGGTTCCAGAAGTCTTACCGTTGATTTGGGGAAAGCGAAAGCTGGACAGGTTTTGCTTCGTCGTTTCGGCTTTTGTTTATGGCTTCAAGGTTATGGCTTTTGTTTGAAGGAGTTGGATGTTAATTGGTATTTTATAATTTCTCAGAATTTTGATCATGGAAACTCTGTAGTTGTTAAAGTATGTTGGAGTTTGAAATGTTATCATATTTTTATGAATTACGACATGTTTCTGTCAATTACTGTGTTGTGGTTGATGTGGGGGATTTGAAATGTTAGCTTTGGGTA…
479	232	SNP	A	C	0.231	52	-	7	0	0	5	TCCAGTaCaAAGCTGCTGGCAGTGGCTTTGTGAATCCAAATGATTTGAAAAACCAAGTGTTGCCTTTTGTTAAGGGATCTCCCAAGTATGGAGGTGTCATGCTCTATGATAAGTTCAACGATGACAGGAGTGGCTATAGTTCTCAAATTCGAGGCAGTGTGTAACTTCAGCCCTGACTATCAGAAGGCTTAAAATA	A/C	GTAAAATAAAGCAGTAATGCTCTTTCATCGTTTTTAATTATAATAAAAGTTGATGATGTCAAAATCCTGTGCTTATCATCTTATATAAAGTTATTACTATAGCACAATCTTTAGAGTGTATGATTTTAAAAAATAATAATAATAATCTTCCATTTGTCTTGTTGCTCTC
483	135	SNP	W	T	0.486	70	0	0	0	34	0	GGACAGTATTGTGGTACTACTATATCCATATGCAGTTAAATAAAGGTTCATAATCACATATGATATGAGCCTTTCATATGGTGTTGCATACCTAGATGCTAGATCTATTTTAGGGAT	A/T	TCTGGAGAACTATATGGACCACTCRTGTGTTTACCAATATTGTTTTGTCCTATTATTTGTAGTATTGCTATGAGAGTGAGAATATTACTACTTTGTTCGTTCTTGTTGAATTGTTGGGATATAATTCCTACTAGCTACTATTaGTTATTATGCTCGTTTTATKWATGCTTTGGATTATTATGGTGGGCATGAGAGGGATGCTCATTATACTACCA
483	167	SNP	R	G	0.46	87	0	0	40	0	0	GGACAGTATTGTGGTACTACTATATCCATATGCAGTTAAATAAAGGTTCATAATCACATATGATATGAGCCTTTCATATGGTGTTGCATACCTAGATGCTAGATCTATTTTAGGGATWTCTGGAGAACTATATGGACCACTC	A/G	TGTGTTTACCAATATTGTTTTGTCCTATTATTTGTAGTATTGCTATGAGAGTGAGAATATTACTACTTTGTTCGTTCTTGTTGAATTGTTGGGATATAATTCCTACTAGCTACTATTaGTTATTATGCTCGTTTTATKWATGCTTTGGATTATTATGGTGGGCATGAGAGGGATGCTCATTATACTACCA
483	210	SNP	G	C	0.322	87	0	27	-	1	0	GGACAGTATTGTGGTACTACTATATCCATATGCAGTTAAATAAAGGTTCATAATCACATATGATATGAGCCTTTCATATGGTGTTGCATACCTAGATGCTAGATCTATTTTAGGGATWTCTGGAGAACTATATGGACCACTCRTGTGTTTACCAATATTGTTTTGTCCTATTATTT	G/C	TAGTATTGCTATGAGAGTGAGAATATTACTACTTTGTTCGTTCTTGTTGAATTGTTGGGATATAATTCCTACTAGCTACTATTaGTTATTATGCTCGTTTTATKWATGCTTTGGATTATTATGGTGGGCATGAGAGGGATGCTCATTATACTACCA
483	231	SNP	G	A	0.333	75	25	0	-	0	0	GGACAGTATTGTGGTACTACTATATCCATATGCAGTTAAATAAAGGTTCATAATCACATATGATATGAGCCTTTCATATGGTGTTGCATACCTAGATGCTAGATCTATTTTAGGGATWTCTGGAGAACTATATGGACCACTCRTGTGTTTACCAATATTGTTTTGTCCTATTATTTGTAGTATTGCTATGAGAGT	G/A	AGAATATTACTACTTTGTTCGTTCTTGTTGAATTGTTGGGATATAATTCCTACTAGCTACTATTaGTTATTATGCTCGTTTTATKWATGCTTTGGATTATTATGGTGGGCATGAGAGGGATGCTCATTATACTACCA
487	45	SNP	W	A	0.4	10	4	0	0	0	0	CCCTGTTTAGGCTGTCAAAACTTTTCTCWTCTTGTTGAGTAGT	A/T	TGTACTTTGGTTAGGCAAACTGGTTAGTGGATTTTTAGTCGATGTTGAGTTAGTGATAAGTTGTTTAAATTTAAACAGATTGGCTGTTGTAATCTATGCTGTTATAAATAGATTTCGTACTAGTATTTCCAACTGTGTCGCTAATAGTGTTTTACAACTTCTACTGTCTCCTTACCAAGATT
496	209	SNP	K	T	0.357	56	0	0	0	19	1	CGGGAATATTCAATATGAGGGACAGAGCAAAGTGGGATGCATGGAAGGCTGTTGAAGGGAAATCCAAGGAGGAGGCCATGGGAGACTATGTTACAAAGGTGAAGCAGTTGCTGGAAGAGGCTGGAGCTTCTACTTGATGTTTTCCTGTGGTGTTCTTGCCTGATTCAAAATAAACTTT	T/G	TAGTGTTTCGCAATGGTACTCAGTTATATCTAAATTTGTGTGTGATTCATCTATGATATGCTCTAAKTWGATATGATCTTAGTAAATGGTTCGCTAGATCAATTTGCAGAAATACTACCTTAAAAATTGCC
496	224	SNP	A	C	0.279	61	-	17	0	0	0	CGGGAATATTCAATATGAGGGACAGAGCAAAGTGGGATGCATGGAAGGCTGTTGAAGGGAAATCCAAGGAGGAGGCCATGGGAGACTATGTTACAAAGGTGAAGCAGTTGCTGGAAGAGGCTGGAGCTTCTACTTGATGTTTTCCTGTGGTGTTCTTGCCTGATTCAAAATAAACTTTKTAGTGTTTCGCA	A/C	TGGTACTCAGTTATATCTAAATTTGTGTGTGATTCATCTATGATATGCTCTAAKTWGATATGATCTTAGTAAATGGTTCGCTAGATCAATTTGCAGAAATACTACCTTAAAAATTGCC
496	287	SNP	K	G	0.344	32	0	0	11	0	0	CGGGAATATTCAATATGAGGGACAGAGCAAAGTGGGATGCATGGAAGGCTGTTGAAGGGAAATCCAAGGAGGAGGCCATGGGAGACTATGTTACAAAGGTGAAGCAGTTGCTGGAAGAGGCTGGAGCTTCTACTTGATGTTTTCCTGTGGTGTTCTTGCCTGATTCAAAATAAACTTTKTAGTGTTTCGCAATGGTACTCAGTTATATCTAAATTTGTGTGTGATTCATCTATGATATGCTCTAA	T/G	TWGATATGATCTTAGTAAATGGTTCGCTAGATCAATTTGCAGAAATACTACCTTAAAAATTGCC
496	289	SNP	W	A	0.375	32	12	0	0	0	0	CGGGAATATTCAATATGAGGGACAGAGCAAAGTGGGATGCATGGAAGGCTGTTGAAGGGAAATCCAAGGAGGAGGCCATGGGAGACTATGTTACAAAGGTGAAGCAGTTGCTGGAAGAGGCTGGAGCTTCTACTTGATGTTTTCCTGTGGTGTTCTTGCCTGATTCAAAATAAACTTTKTAGTGTTTCGCAATGGTACTCAGTTATATCTAAATTTGTGTGTGATTCATCTATGATATGCTCTAAKT	A/T	GATATGATCTTAGTAAATGGTTCGCTAGATCAATTTGCAGAAATACTACCTTAAAAATTGCC
501	50	SNP	T	A	0.2	20	4	0	0	-	0	GTAAATTTTTATTTTATTATTTTATTTATTTATTGTGTATTTCAATTC	T/A	TGTGTGTTTTGTGRTTTATATTTACTTTAGTACCTTTCATTTCTTGTTATGACATTGCTTGTKCCTAATTTTTAAACATTGAGGACAATGTTCATTTCTAGGTTTGGGGGTATTGGAGTTTAGCAAGTAAATTTGGTTTTTCTTAAAATTAAAAAAATAAWAATTGAAAAATTTTAAATTTCTTTCTTGTTTTGAATCTTGTTTTGTTTAGT
501	51	SNP	T	A	0.2	20	4	0	0	-	0	GTAAATTTTTATTTTATTATTTTATTTATTTATTGTGTATTTCAATTCT	T/A	GTGTGTTTTGTGRTTTATATTTACTTTAGTACCTTTCATTTCTTGTTATGACATTGCTTGTKCCTAATTTTTAAACATTGAGGACAATGTTCATTTCTAGGTTTGGGGGTATTGGAGTTTAGCAAGTAAATTTGGTTTTTCTTAAAATTAAAAAAATAAWAATTGAAAAATTTTAAATTTCTTTCTTGTTTTGAATCTTGTTTTGTTTAGT
501	66	SNP	R	A	0.39	82	32	0	0	0	0	GTAAATTTTTATTTTATTATTTTATTTATTTATTGTGTATTTCAATTCTTGTGTGTTTTGTG	A/G	TTTATATTTACTTTAGTACCTTTCATTTCTTGTTATGACATTGCTTGTKCCTAATTTTTAAACATTGAGGACAATGTTCATTTCTAGGTTTGGGGGTATTGGAGTTTAGCAAGTAAATTTGGTTTTTCTTAAAATTAAAAAAATAAWAATTGAAAAATTTTAAATTTCTTTCTTGTTTTGAATCTTGTTTTGTTTAGT
501	78	SNP	A	G	0.254	114	-	0	27	0	2	GTAAATTTTTATTTTATTATTTTATTTATTTATTGTGTATTTCAATTCTTGTGTGTTTTGTGRTTTATATTT	A/G	CTTTAGTACCTTTCATTTCTTGTTATGACATTGCTTGTKCCTAATTTTTAAACATTGAGGACAATGTTCATTTCTAGGTTTGGGGGTATTGGAGTTTAGCAAGTAAATTTGGTTTTTCTTAAAATTAAAAAAATAAWAATTGAAAAATTTTAAATTTCTTTCTTGTTTTGAATCTTGTTTTGTTTAGT
501	84	SNP	G	A	0.282	110	31	0	-	0	0	GTAAATTTTTATTTTATTATTTTATTTATTTATTGTGTATTTCAATTCTTGTGTGTTTTGTGRTTTATATTTACTTTA	G/A	TACCTTTCATTTCTTGTTATGACATTGCTTGTKCCTAATTTTTAAACATTGAGGACAATGTTCATTTCTAGGTTTGGGGGTATTGGAGTTTAGCAAGTAAATTTGGTTTTTCTTAAAATTAAAAAAATAAWAATTGAAAAATTTTAAATTTCTTTCTTGTTTTGAATCTTGTTTTGTTTAGT
501	100	SNP	C	G	0.303	109	0	-	33	0	0	GTAAATTTTTATTTTATTATTTTATTTATTTATTGTGTATTTCAATTCTTGTGTGTTTTGTGRTTTATATTTACTTTAGTACCTTTCATTT	C/G	TTGTTATGACATTGCTTGTKCCTAATTTTTAAACATTGAGGACAATGTTCATTTCTAGGTTTGGGGGTATTGGAGTTTAGCAAGTAAATTTGGTTTTTCTTAAAATTAAAAAAATAAWAATTGAAAAATTTTAAATTTCTTTCTTGTTTTGAATCTTGTTTTGTTTAGT
501	103	SNP	G	A	0.269	104	28	0	-	0	0	GTAAATTTTTATTTTATTATTTTATTTATTTATTGTGTATTTCAATTCTTGTGTGTTTTGTGRTTTATATTTACTTTAGTACCTTTCATTTCTT	G/A	TTATGACATTGCTTGTKCCTAATTTTTAAACATTGAGGACAATGTTCATTTCTAGGTTTGGGGGTATTGGAGTTTAGCAAGTAAATTTGGTTTTTCTTAAAATTAAAAAAATAAWAATTGAAAAATTTTAAATTTCTTTCTTGTTTTGAATCTTGTTTTGTTTAGT
501	121	SNP	C	T	0.261	88	0	-	2	21	0	GTAAATTTTTATTTTATTATTTTATTTATTTATTGTGTATTTCAATTCTTGTGTGTTTTGTGRTTTATATTTACTTTAGTACCTTTCATTTCTTGTTATGACATTG	C/T	TTGTKCCTAATTTTTAAACATTGAGGACAATGTTCATTTCTAGGTTTGGGGGTATTGGAGTTTAGCAAGTAAATTTGGTTTTTCTTAAAATTAAAAAAATAAWAATTGAAAAATTTTAAATTTCTTTCTTGTTTTGAATCTTGTTTTGTTTAGT
501	127	SNP	K	G	0.405	79	0	0	30	0	2	GTAAATTTTTATTTTATTATTTTATTTATTTATTGTGTATTTCAATTCTTGTGTGTTTTGTGRTTTATATTTACTTTAGTACCTTTCATTTCTTGTTATGACATTGCTTGT	T/G	CCTAATTTTTAAACATTGAGGACAATGTTCATTTCTAGGTTTGGGGGTATTGGAGTTTAGCAAGTAAATTTGGTTTTTCTTAAAATTAAAAAAATAAWAATTGAAAAATTTTAAATTTCTTTCTTGTTTTGAATCTTGTTTTGTTTAGT
501	129	SNP	C	G	0.319	69	0	-	22	0	0	GTAAATTTTTATTTTATTATTTTATTTATTTATTGTGTATTTCAATTCTTGTGTGTTTTGTGRTTTATATTTACTTTAGTACCTTTCATTTCTTGTTATGACATTGCTTGTK	C/G	CTAATTTTTAAACATTGAGGACAATGTTCATTTCTAGGTTTGGGGGTATTGGAGTTTAGCAAGTAAATTTGGTTTTTCTTAAAATTAAAAAAATAAWAATTGAAAAATTTTAAATTTCTTTCTTGTTTTGAATCTTGTTTTGTTTAGT
501	201	SNP	A	T	0.241	29	-	0	0	6	1	GTAAATTTTTATTTTATTATTTTATTTATTTATTGTGTATTTCAATTCTTGTGTGTTTTGTGRTTTATATTTACTTTAGTACCTTTCATTTCTTGTTATGACATTGCTTGTKCCTAATTTTTAAACATTGAGGACAATGTTCATTTCTAGGTTTGGGGGTATTGGAGTTTAGCA	A/T	GTAAATTTGGTTTTTCTTAAAATTAAAAAAATAAWAATTGAAAAATTTTAAATTTCTTTCTTGTTTTGAATCTTGTTTTGTTTAGT
501	207	SNP	T	C	0.333	24	2	5	0	-	1	GTAAATTTTTATTTTATTATTTTATTTATTTATTGTGTATTTCAATTCTTGTGTGTTTTGTGRTTTATATTTACTTTAGTACCTTTCATTTCTTGTTATGACATTGCTTGTKCCTAATTTTTAAACATTGAGGACAATGTTCATTTCTAGGTTTGGGGGTATTGGAGTTTAGCAAGTAAA	T/C	TTGGTTTTTCTTAAAATTAAAAAAATAAWAATTGAAAAATTTTAAATTTCTTTCTTGTTTTGAATCTTGTTTTGTTTAGT
504	427	SNP	T	G	0.286	28	0	0	8	-	0	CAAGAAAAAaTaGGTCCTCAAGGACTAGGGTATACTGTTACAAGGCCCGTTACTGATTTAGAAGCTCGGAAGAGGAATGGCTACAAAGGCTGCCCTCCTAATTTAGATGCTTGGTATTGGAGGGAGAGGCGTCCAAGTTGTATACCATTGGCTGTGGAGAAAGATGCCAGGAGTGACCTTCCTGAAATTGGCTCAAAGAAATTCATTGTGTACGGTGATATGCCTCTTGGAGAATTTGTTGATTATATTCGATTTACTATCGGGGTCAGCAGAGAAAAGCCTATATATGTCTTTTTCAAGAACACTGAACCTCCTGCTGGTGCCTTGATGGTCAAAATCGACAAGGAAAACAAGGATGAAGATGGATATCTTCACATTACCTACAG	T/G	KAAGAAGGGAGTGTCTATGAATGCAAATTGCAATGAAGAGCAAGAATGCTATTAAGTACAACTTAGAAAAAGTGTGAAACTCTCGGAGCTCTGAGTTAATGATATGATCGCAAGGGACTTTACTTGAGTTTTAGTTTTTGATTATCCAAACTGAATGTAAAATACGAAAATGTCAAAAGAGGTTTGTGATGGAAACTCCTAGCTAAGACTTCTTCC
504	428	SNP	K	G	0.357	28	0	0	10	0	0	CAAGAAAAAaTaGGTCCTCAAGGACTAGGGTATACTGTTACAAGGCCCGTTACTGATTTAGAAGCTCGGAAGAGGAATGGCTACAAAGGCTGCCCTCCTAATTTAGATGCTTGGTATTGGAGGGAGAGGCGTCCAAGTTGTATACCATTGGCTGTGGAGAAAGATGCCAGGAGTGACCTTCCTGAAATTGGCTCAAAGAAATTCATTGTGTACGGTGATATGCCTCTTGGAGAATTTGTTGATTATATTCGATTTACTATCGGGGTCAGCAGAGAAAAGCCTATATATGTCTTTTTCAAGAACACTGAACCTCCTGCTGGTGCCTTGATGGTCAAAATCGACAAGGAAAACAAGGATGAAGATGGATATCTTCACATTACCTACAGT	T/G	AAGAAGGGAGTGTCTATGAATGCAAATTGCAATGAAGAGCAAGAATGCTATTAAGTACAACTTAGAAAAAGTGTGAAACTCTCGGAGCTCTGAGTTAATGATATGATCGCAAGGGACTTTACTTGAGTTTTAGTTTTTGATTATCCAAACTGAATGTAAAATACGAAAATGTCAAAAGAGGTTTGTGATGGAAACTCCTAGCTAAGACTTCTTCC
504	548	SNP	A	C	0.32	50	-	16	0	0	0	CAAGAAAAAaTaGGTCCTCAAGGACTAGGGTATACTGTTACAAGGCCCGTTACTGATTTAGAAGCTCGGAAGAGGAATGGCTACAAAGGCTGCCCTCCTAATTTAGATGCTTGGTATTGGAGGGAGAGGCGTCCAAGTTGTATACCATTGGCTGTGGAGAAAGATGCCAGGAGTGACCTTCCTGAAATTGGCTCAAAGAAATTCATTGTGTACGGTGATATGCCTCTTGGAGAATTTGTTGATTATATTCGATTTACTATCGGGGTCAGCAGAGAAAAGCCTATATATGTCTTTTTCAAGAACACTGAACCTCCTGCTGGTGCCTTGATGGTCAAAATCGACAAGGAAAACAAGGATGAAGATGGATATCTTCACATTACCTACAGTKAAGAAGGGAGT…	A/C	TGATCGCAAGGGACTTTACTTGAGTTTTAGTTTTTGATTATCCAAACTGAATGTAAAATACGAAAATGTCAAAAGAGGTTTGTGATGGAAACTCCTAGCTAAGACTTCTTCC
508	550	SNP	T	A	0.375	32	7	0	0	-	5	GAATCAACCCATTTGTATCAAAAGGTGGTATCGTATTAGAAGTTTGCGGGCTGGATTGTGACTAAGGTCCACTTGTACAGAAGGTTTAGATGGTGTGAGTTCTATAAAGTAGCTGTTTGGGCAAACAAAAAGAGATCRAGTTCAAATGCGCSATGTTGTTCAATCGAAGGTAAAATTGTTTCGAACAGTCCTATTTATAAGGATAAATCTTGTGGTAAAAGATGAGATGGGAAGAAAGAGCAATCCTGGGAGGTTGCATGTAGATACAAAGGGACTGGATCTGACACATTGATTGTTTTGCAAAGTGTTCATTAATTCTTTAATACATGGATTTTGTGGGTTGGAAGGGGATTTGTATTCAGGTCTGTCTGTAATCCCATGAGAAGATAAAGTTAGTTT…	T/A	ATTTTTTGAGATGTCCAAATGTGTGCCAAACAAAGGCAACTCTTCTTGTATGTGTGCTTATTTAAGAACAACTCAACTTTCAATAAATGTTTGGTTTTCTTTCTTCTCTTTC
508	551	SNP	A	T	0.219	32	-	0	0	7	0	GAATCAACCCATTTGTATCAAAAGGTGGTATCGTATTAGAAGTTTGCGGGCTGGATTGTGACTAAGGTCCACTTGTACAGAAGGTTTAGATGGTGTGAGTTCTATAAAGTAGCTGTTTGGGCAAACAAAAAGAGATCRAGTTCAAATGCGCSATGTTGTTCAATCGAAGGTAAAATTGTTTCGAACAGTCCTATTTATAAGGATAAATCTTGTGGTAAAAGATGAGATGGGAAGAAAGAGCAATCCTGGGAGGTTGCATGTAGATACAAAGGGACTGGATCTGACACATTGATTGTTTTGCAAAGTGTTCATTAATTCTTTAATACATGGATTTTGTGGGTTGGAAGGGGATTTGTATTCAGGTCTGTCTGTAATCCCATGAGAAGATAAAGTTAGTTT…	A/T	TTTTTTGAGATGTCCAAATGTGTGCCAAACAAAGGCAACTCTTCTTGTATGTGTGCTTATTTAAGAACAACTCAACTTTCAATAAATGTTTGGTTTTCTTTCTTCTCTTTC
514	123	SNP	R	G	0.447	38	0	0	17	0	0	CCCGGGTGGGGGgTTATTTTCTAGGTTGCATGTCCAATTTGGTCAGCTTCTTAGCTACATTTATATTTTGGTTTTTAGTTGATAATGGAGgTAAGGTTTTAAATTAGTG	A/G	GGTTTGGCATTTGGAATCTACGCTTATTTTAAGCTTTATATCATATGTGTTCAAGACGATGGCATGCATGGTGTTAGATTGAAGTAAGTGGAATTGGTGTGAAGAAGAGATGTGATTTCTGTTAGTTTTGAATAATATTTATTTATGCACTTATAATATTCTTGTTTGTTTTGCT
520	284	SNP	R	G	0.364	11	0	0	4	0	0	TGAGGGCGCTGATGTAATGGTGCGAGCTGCGAAGAGGTCGATGGTGGATGAGCTGGAAGCAATGCTCGATGCGGTTGACCCCCAGCCTGCTGGAAAATCACTGTCCATGAGGAGGAGGACCTTTGATATGCCAGATGGGGTCATTCAGAGGGAAATTGCTGAAGGTGTGGCGCAGGTTGTCCAAATGCTGGAGCGTGAAGAGAACAGTTCTAATACCTTCGAGGCATGCTTGTAAGTGgCAGGGGAATGTGACCAATCACCTCCATTCGGAGGAG	A/G	TGTCTCTTGTTGTAGCTGTTACTAGAGAGATGTAGCCTAGCTGAGGAATTTTAAACTAGATTATGTTCTCCTACTAGCAAGATGTACCCTTGGTTTCCCTCGTTGTGCTTAAGACTTTTGTACGATCTTTGAAGTGCTGCGTTTATATATTTGGTTTTCTAAATCTAGCAAATCCTTTGTTGTGAACTACCTTGAATAACATGCGTGGCAGAGCTTTAG
522	147	SNP	K	T	0.5	10	0	0	0	5	0	AGTAGWgAACCAaCTaCGAGGAAGACTCATTCAGGCCAATTCTTCACCACTACGATGGCCCTAAATTCAGGCTTGAACTCAGTGTACCAGAGGCGCTGTCTCTGTTGGATATATTTGCAGACCAGAACCCTTGAACAAGAACAAAA	T/G	TATAGAGGCGTACAGATAATACACCATACAAGTTAGTGAGAGGAAAGAGAATAGTGGATAGGGTTGCTTGGCATCATCAAATATATATATTATAAATGTTGGTGGGGGAGTTGAGAGAGTTTGAGGAGAATCTGAAGACAGGTGAATATACAATATGTACGATATATATAATCATAATGTATAATGGTTTTTCTTGCAAAGGGGCTGAGAATTATATATTCCTTTGTCCTCTTTGTTCTTTCTTTTGGAATGTGTAAGCAAGTACAGACGATGAGAAGGGAATATTTATTATGAGTTGTATAAGGTTATAAAAATACATGGTGCTGAATGCCATAGTAACTCGTGTGATCGAAAATAATTTTGTGTTACTTCATTTGTGTAATGTGTATGGAGACTCGA…
523	292	SNP	G	A	0.237	38	9	0	-	0	0	GGCAAAGATGAGCTCTAAAAAGGAGRGGTAGGCCCTACAATGGAGAACACAGACATCGAGGCAGCTAGTTGGATGTTATGGCGGCTGAGATAAAACTCTGACTTTGAGAAATGATAGAGGAGAGCATAAAAGCAATGTCCGACGGTACCTCCCCCCATATATATCCCTCCTCATCCCTATCTATCAGTAGTTATGTTTTTTTATCTTTTTAAATTTGAATAAAGTGGGAGGTGTTTTCGTCAGCTACACTAGTTTCAGGGATA	G/A	CTTAGGGTTACAGTGTGCAGTTTTGGTAATGTAGAGACCCTTGAAGAAGCAGTTTAATTTACAAGTCCTGAAGTTAATTATCTCTTTGCAATTATGATTTAAGTTTAWTTATCTA
525	33	SNP	G	T	0.333	12	0	0	-	4	0	ATCTGCTCATGATCTCTATCCAGTCAA	G/T	CCTGATTCAACTTACTGGGACAACAGAAAWKAGAGAAACTGAGCAAACTKTCTTCACTCTCAAACATATATGTTCATATATCATTTCTACTCCCTCTCTAAATACACACATATATATTTTTTGTTCGGCAAGATAGCTGAAAGAATAATATAGATGTTTCTACAGCATGGTAATTTTAAATTATGAATCCCTTGGATCAACTTTGATACAGCACAGAAGCTAGT
525	67	SNP	W	T	0.4	20	0	0	0	8	0	ATCTGCTCATGATCTCTATCCAGTCAAGCCTGATTCAACTTACTGGGACAACAGAAA	A/T	KAGAGAAACTGAGCAAACTKTCTTCACTCTCAAACATATATGTTCATATATCATTTCTACTCCCTCTCTAAATACACACATATATATTTTTTGTTCGGCAAGATAGCTGAAAGAATAATATAGATGTTTCTACAGCATGGTAATTTTAAATTATGAATCCCTTGGATCAACTTTGATACAGCACAGAAGCTAGT
525	68	SNP	K	G	0.4	20	0	0	8	0	0	ATCTGCTCATGATCTCTATCCAGTCAAGCCTGATTCAACTTACTGGGACAACAGAAAW	T/G	AGAGAAACTGAGCAAACTKTCTTCACTCTCAAACATATATGTTCATATATCATTTCTACTCCCTCTCTAAATACACACATATATATTTTTTGTTCGGCAAGATAGCTGAAAGAATAATATAGATGTTTCTACAGCATGGTAATTTTAAATTATGAATCCCTTGGATCAACTTTGATACAGCACAGAAGCTAGT
525	90	SNP	K	G	0.375	24	0	0	9	0	0	ATCTGCTCATGATCTCTATCCAGTCAAGCCTGATTCAACTTACTGGGACAACAGAAAWKAGAGAAACTGAGCAAACT	T/G	TCTTCACTCTCAAACATATATGTTCATATATCATTTCTACTCCCTCTCTAAATACACACATATATATTTTTTGTTCGGCAAGATAGCTGAAAGAATAATATAGATGTTTCTACAGCATGGTAATTTTAAATTATGAATCCCTTGGATCAACTTTGATACAGCACAGAAGCTAGT
525	95	SNP	C	G	0.24	25	0	-	6	0	0	ATCTGCTCATGATCTCTATCCAGTCAAGCCTGATTCAACTTACTGGGACAACAGAAAWKAGAGAAACTGAGCAAACTKTCTT	C/G	ACTCTCAAACATATATGTTCATATATCATTTCTACTCCCTCTCTAAATACACACATATATATTTTTTGTTCGGCAAGATAGCTGAAAGAATAATATAGATGTTTCTACAGCATGGTAATTTTAAATTATGAATCCCTTGGATCAACTTTGATACAGCACAGAAGCTAGT
525	111	SNP	A	T	0.321	28	-	0	0	9	0	ATCTGCTCATGATCTCTATCCAGTCAAGCCTGATTCAACTTACTGGGACAACAGAAAWKAGAGAAACTGAGCAAACTKTCTTCACTCTCAAACAT	A/T	TATGTTCATATATCATTTCTACTCCCTCTCTAAATACACACATATATATTTTTTGTTCGGCAAGATAGCTGAAAGAATAATATAGATGTTTCTACAGCATGGTAATTTTAAATTATGAATCCCTTGGATCAACTTTGATACAGCACAGAAGCTAGT
537	93	SNP	M	A	0.478	23	11	0	0	0	0	AACCAAAGAACTACCGAAGASCCMAACCTCCGCATCCGCCTCCATATCCCCGTCGTTCATCTCTGCTTTCGCCGCCGCCTTCGCCGCTAT	C/A	GTCTTCGGATCTGCGCTCAGGGTTTGAGTCTTCGCTTACTACTGCAACTATGGTTGGGGCTGTGTATTGAGCGGTTGGGTTTCTGATTTGGTTTTTTATTAGTAGTGTTTGTCATTTTAGTAGCTGGTGATTATGGATCTATAGGATTTTCAGCGTCACGTGGGTTTTTGTGATGCATAGACTACATA
539	163	SNP	G	T	0.327	52	0	0	-	17	0	GGGTTTGGCAACAAGTACATTGGCCGCAAGAAACAGGTAGAAGAGGAGTCCAGTTCTGGAAGCGAAAGCGATGACTCCAGTGAAGACGGAGAGTGAAGTGTATAATAGATGGTTTGTGGACCATAATTAAATAATGGCTTTTCCACT	G/T	CCTcTWATATGCACTGAACTACTAAAAATAGCTAGAATAACAGAGGTTTTGTAGGCCTCTTTCTCTTGTTATGCATATATGTGTGTAATTTAAAGAGAAATAATATATAGGCAATCTTTGCTWTATATATGATCCACATGCAATTCCACATTAATTAAAGCGACCCCAAATGCAAGACAGGGTTTccAATWTAATTGATG
539	169	SNP	W	A	0.346	52	18	0	0	0	0	GGGTTTGGCAACAAGTACATTGGCCGCAAGAAACAGGTAGAAGAGGAGTCCAGTTCTGGAAGCGAAAGCGATGACTCCAGTGAAGACGGAGAGTGAAGTGTATAATAGATGGTTTGTGGACCATAATTAAATAATGGCTTTTCCACTGCCTcT	A/T	ATATGCACTGAACTACTAAAAATAGCTAGAATAACAGAGGTTTTGTAGGCCTCTTTCTCTTGTTATGCATATATGTGTGTAATTTAAAGAGAAATAATATATAGGCAATCTTTGCTWTATATATGATCCACATGCAATTCCACATTAATTAAAGCGACCCCAAATGCAAGACAGGGTTTccAATWTAATTGATG
539	185	SNP	C	T	0.327	55	0	-	0	18	0	GGGTTTGGCAACAAGTACATTGGCCGCAAGAAACAGGTAGAAGAGGAGTCCAGTTCTGGAAGCGAAAGCGATGACTCCAGTGAAGACGGAGAGTGAAGTGTATAATAGATGGTTTGTGGACCATAATTAAATAATGGCTTTTCCACTGCCTcTWATATGCACTGAA	C/T	TACTAAAAATAGCTAGAATAACAGAGGTTTTGTAGGCCTCTTTCTCTTGTTATGCATATATGTGTGTAATTTAAAGAGAAATAATATATAGGCAATCTTTGCTWTATATATGATCCACATGCAATTCCACATTAATTAAAGCGACCCCAAATGCAAGACAGGGTTTccAATWTAATTGATG
539	196	SNP	A	C	0.306	49	-	15	0	0	0	GGGTTTGGCAACAAGTACATTGGCCGCAAGAAACAGGTAGAAGAGGAGTCCAGTTCTGGAAGCGAAAGCGATGACTCCAGTGAAGACGGAGAGTGAAGTGTATAATAGATGGTTTGTGGACCATAATTAAATAATGGCTTTTCCACTGCCTcTWATATGCACTGAACTACTAAAAAT	A/C	GCTAGAATAACAGAGGTTTTGTAGGCCTCTTTCTCTTGTTATGCATATATGTGTGTAATTTAAAGAGAAATAATATATAGGCAATCTTTGCTWTATATATGATCCACATGCAATTCCACATTAATTAAAGCGACCCCAAATGCAAGACAGGGTTTccAATWTAATTGATG
539	313	SNP	T	C	0.321	84	0	27	0	-	0	GGGTTTGGCAACAAGTACATTGGCCGCAAGAAACAGGTAGAAGAGGAGTCCAGTTCTGGAAGCGAAAGCGATGACTCCAGTGAAGACGGAGAGTGAAGTGTATAATAGATGGTTTGTGGACCATAATTAAATAATGGCTTTTCCACTGCCTcTWATATGCACTGAACTACTAAAAATAGCTAGAATAACAGAGGTTTTGTAGGCCTCTTTCTCTTGTTATGCATATATGTGTGTAATTTAAAGAGAAATAATATATAGGCAATC	T/C	TTGCTWTATATATGATCCACATGCAATTCCACATTAATTAAAGCGACCCCAAATGCAAGACAGGGTTTccAATWTAATTGATG
549	339	SNP	W	T	0.462	26	0	0	0	12	0	CACCCAAGCCAGTACAACAAACAGTGTGCTGGAAAGGACACTGTGCCCCTCACGGCTTCCTTGTTTGTTGCTTATGTGTTTCAAAGATATGATTCAATCACTGGGACCGCAACTTCAATCACAGCCCTTGAGAAGGCCAAGTAAGAGAGCAATGTGAGTGATCACAGTCGTAGAAATGGGGATGTGATGGATGATGAAATAATGTATTTGTCTGTTTTTGTAAATTTGGTGTCGTTCAGGGGTTTGTAGTAAATTAAAGCGGACAGATACTTGAGGGAAAAGGGCAAGTTGGGTGTGCCTAGAATCATTAAATAAAAGTGAAT	A/T	AGAATGTAAAGAAGGGTTTATTGTGGTGGGGTGGATCAAGGGTTGCCCCCACTCCACTTGTACTTATTTGGCTTTGTTTGGTATGATTTGACAAATTGCM
554	176	SNP	K	G	0.455	44	0	0	20	0	0	ACCGCATTTTGTTATTTCTTTTGTTTGTAGGCGTAAAATTTTCGGATGTTTTTAATTTTTATGAAAAAAACGCTTATGATGTTTTAACTATTCGATAAGGAAGTTTTAAAAATGTAGCCTGTTGGGTTTGACTTATGAATGTTACAGATATT	T/G	AATTTTGAGTACTAAGTTTACTGATTATAAGTCGTACGATTGGATCTTG
557	25	SNP	G	A	0.308	13	4	0	-	0	0	CCCAAAAGACCCCAAAGCCAAAG	G/A	GGACARAGRGaGaGaGAGAGAGAAAGATTGAAGAGCTAGAGAGAGGAGTGAGAAAGCTAATTAAAACCACAGAGTGAAGTGAACTGTGAATACCATACTCTACTCTACTCTACTGAGTCTACTCTACTCTTCATTATATTTTGGGTGCTAGCTGCAGATTGCACAACAAGTTTAGTCACCAGAGAAATGGGTGAAGAGAAGAAAGAGGAGAAGAAGGAGGAAGAAAAGAAGAAAGAAGGCAAAGACGGAAAGAAAGCAGAAGAGAAAAARGG
557	26	SNP	G	C	0.308	13	0	4	-	0	0	CCCAAAAGACCCCAAAGCCAAAGG	G/C	GACARAGRGaGaGaGAGAGAGAAAGATTGAAGAGCTAGAGAGAGGAGTGAGAAAGCTAATTAAAACCACAGAGTGAAGTGAACTGTGAATACCATACTCTACTCTACTCTACTGAGTCTACTCTACTCTTCATTATATTTTGGGTGCTAGCTGCAGATTGCACAACAAGTTTAGTCACCAGAGAAATGGGTGAAGAGAAGAAAGAGGAGAAGAAGGAGGAAGAAAAGAAGAAAGAAGGCAAAGACGGAAAGAAAGCAGAAGAGAAAAARGG
557	27	SNP	G	C	0.308	13	0	4	-	0	0	CCCAAAAGACCCCAAAGCCAAAGGG	G/C	ACARAGRGaGaGaGAGAGAGAAAGATTGAAGAGCTAGAGAGAGGAGTGAGAAAGCTAATTAAAACCACAGAGTGAAGTGAACTGTGAATACCATACTCTACTCTACTCTACTGAGTCTACTCTACTCTTCATTATATTTTGGGTGCTAGCTGCAGATTGCACAACAAGTTTAGTCACCAGAGAAATGGGTGAAGAGAAGAAAGAGGAGAAGAAGGAGGAAGAAAAGAAGAAAGAAGGCAAAGACGGAAAGAAAGCAGAAGAGAAAAARGG
557	28	SNP	A	C	0.308	13	-	4	0	0	0	CCCAAAAGACCCCAAAGCCAAAGGGG	A/C	CARAGRGaGaGaGAGAGAGAAAGATTGAAGAGCTAGAGAGAGGAGTGAGAAAGCTAATTAAAACCACAGAGTGAAGTGAACTGTGAATACCATACTCTACTCTACTCTACTGAGTCTACTCTACTCTTCATTATATTTTGGGTGCTAGCTGCAGATTGCACAACAAGTTTAGTCACCAGAGAAATGGGTGAAGAGAAGAAAGAGGAGAAGAAGGAGGAAGAAAAGAAGAAAGAAGGCAAAGACGGAAAGAAAGCAGAAGAGAAAAARGG
557	32	SNP	R	A	0.412	17	7	0	0	0	0	CCCAAAAGACCCCAAAGCCAAAGGGGACA	A/G	AGRGaGaGaGAGAGAGAAAGATTGAAGAGCTAGAGAGAGGAGTGAGAAAGCTAATTAAAACCACAGAGTGAAGTGAACTGTGAATACCATACTCTACTCTACTCTACTGAGTCTACTCTACTCTTCATTATATTTTGGGTGCTAGCTGCAGATTGCACAACAAGTTTAGTCACCAGAGAAATGGGTGAAGAGAAGAAAGAGGAGAAGAAGGAGGAAGAAAAGAAGAAAGAAGGCAAAGACGGAAAGAAAGCAGAAGAGAAAAARGG
557	35	SNP	R	G	0.412	17	0	0	7	0	0	CCCAAAAGACCCCAAAGCCAAAGGGGACARAG	A/G	GaGaGaGAGAGAGAAAGATTGAAGAGCTAGAGAGAGGAGTGAGAAAGCTAATTAAAACCACAGAGTGAAGTGAACTGTGAATACCATACTCTACTCTACTCTACTGAGTCTACTCTACTCTTCATTATATTTTGGGTGCTAGCTGCAGATTGCACAACAAGTTTAGTCACCAGAGAAATGGGTGAAGAGAAGAAAGAGGAGAAGAAGGAGGAAGAAAAGAAGAAAGAAGGCAAAGACGGAAAGAAAGCAGAAGAGAAAAARGG
561	634	SNP	T	A	0.288	111	32	0	0	-	0	CCTCAACTCCTCTGCAGCGCCATACTGCTCTTCTTTTCAATCAGAAACAATGGCTGTCCCTTTGCTGAAGAAGCAAATTGTGAAGAAGCGTACCAAGCACTTCAAGAGGCCCCAAAGTGACAGGAAGATATGCGTCAAGGAAAGCTGGAGAAGGCCCAAGGGTATTGATTCACGTGTCAGGCGAAAGTTTAAGGGATGTGCCTTGATGCCCAACATTGGCTATGGTTCAGACAAGAAGACTCGCCACTTTCTCCCTAATAAGTTCAAGAAATTCGTTGTGCACAATGTCAAAGAGGTTGAAATCCTAATGATGCACAACAGGACTTACTGTGCTGAGATTGCACACAATATTTCCACCAAGAAGAGAAAGGAGATCGTCGAGCGTGCAGCGCAGTTGGA…	T/A	TTTGTTTTCAATTCAGTACTGTTGGATCTAGACTGTGTTACTAATCTAGCGATGTTGAATGACATGAAGTTCTGTCCACTCGTGTTTGGTTTTACCATATTTCTTTGCCCCTTCC
561	681	SNP	G	A	0.234	141	33	0	-	0	0	CCTCAACTCCTCTGCAGCGCCATACTGCTCTTCTTTTCAATCAGAAACAATGGCTGTCCCTTTGCTGAAGAAGCAAATTGTGAAGAAGCGTACCAAGCACTTCAAGAGGCCCCAAAGTGACAGGAAGATATGCGTCAAGGAAAGCTGGAGAAGGCCCAAGGGTATTGATTCACGTGTCAGGCGAAAGTTTAAGGGATGTGCCTTGATGCCCAACATTGGCTATGGTTCAGACAAGAAGACTCGCCACTTTCTCCCTAATAAGTTCAAGAAATTCGTTGTGCACAATGTCAAAGAGGTTGAAATCCTAATGATGCACAACAGGACTTACTGTGCTGAGATTGCACACAATATTTCCACCAAGAAGAGAAAGGAGATCGTCGAGCGTGCAGCGCAGTTGGA…	G/A	TGTTACTAATCTAGCGATGTTGAATGACATGAAGTTCTGTCCACTCGTGTTTGGTTTTACCATATTTCTTTGCCCCTTCC
563	452	SNP	K	T	0.433	67	0	0	0	29	0	ATATGATCTAATCTGCAACTGGCTTGGTAACTCAAGATGGGTCCATGCCATGGAATGGTCTGGTCAGAAAGAGTTTGTGTCTTCTCCAGAAGTTCCTTTTGTTGTTGATGATTCAGAAGCAGGAGTTCTTAAGAACCATGGGCCTCTTAGTTTCCTGAAGGTCCATGATGCGGGTCACATGGTTCCGATGGACCAGCCCAAGGCTGCATTGGAGATGCTGAGGAGGTGGACTCAGGGCACACTTTCTGAAGCCGCGGCGGAACCAGAAAAAATGTTTGCTCAGATGTGATTTACCTCAGAATGTGACCCAAAATGGAGTGATCAGTATAGGATATTAGGGTTTCCATGGTTTCTCAACGAGCTTGTAAATATTTCTCCTACACTGTTGAAGCTGTATTG…	T/G	GGCTAATAGTTTCTAGACAATGCGTTATCTTTTCATAAAATACTTTGAAATGAATAAAAGACTTGCTTGTGGWTAAATATTTGTTT
566	14	SNP	A	C	0.36	25	-	8	0	1	0	AAAAGGTAAAASA	A/C	AAGGTACAAaGGTCAGGCGGGGTTACCCGCTGAATTTAAGCATATCAATAAGCGGRGGAAtGAAGAGACAAAAATTGGAAAAAAAaTATCATTTGATTCGTCGATCCTT
568	383	SNP	G	C	0.329	73	0	24	-	0	0	TAACTTCTCAGTCTTTTACTATGAAATCCTTAACTCACCAGACCGTGCTTGCAATCTGGCAAAACAGGCTTTCGATGAGGCTATTTCCGAGCTTGACACATTGGGTGAGGAATCATACAAGGACAGTACTTTGATCATGCAACTTCTCCGAGACAATCTGACACTCTGGACTTCCGATATCACGGATGATGCTGGGGATGAAATCAAGGAAGCATCAAAGCGTGAATCAGCCGAAGCTCAGCAGTAACAAGGCTCTGTTTCATAGGATTTGTATTGTGTACCTTTATCTTGGGACCTTTGTAATAGATGCCATGTGGTTGTAGCAGAATTTCTCTAT	G/C	AACTTGACGATCTTGAGTGCTGCTGCACTTAAAAGTTGAAATRTTCCAGCTTAGGGTTGGAGTATTCCAAGGGATCGCAAAATTGTTTTTCTTATAATTGGCGAGAAGAATTTGCTTCAGTGCTTTGCGTGCTGCGCTATATGATTTAGTGTTAAAAAGTAGTGGTTTCTAATGTTTCTTCTGATTTGC
568	439	SNP	R	A	0.432	74	32	0	0	0	0	TAACTTCTCAGTCTTTTACTATGAAATCCTTAACTCACCAGACCGTGCTTGCAATCTGGCAAAACAGGCTTTCGATGAGGCTATTTCCGAGCTTGACACATTGGGTGAGGAATCATACAAGGACAGTACTTTGATCATGCAACTTCTCCGAGACAATCTGACACTCTGGACTTCCGATATCACGGATGATGCTGGGGATGAAATCAAGGAAGCATCAAAGCGTGAATCAGCCGAAGCTCAGCAGTAACAAGGCTCTGTTTCATAGGATTTGTATTGTGTACCTTTATCTTGGGACCTTTGTAATAGATGCCATGTGGTTGTAGCAGAATTTCTCTATGAACTTGACGATCTTGAGTGCTGCTGCACTTAAAAGTTGAAAT	A/G	TTCCAGCTTAGGGTTGGAGTATTCCAAGGGATCGCAAAATTGTTTTTCTTATAATTGGCGAGAAGAATTTGCTTCAGTGCTTTGCGTGCTGCGCTATATGATTTAGTGTTAAAAAGTAGTGGTTTCTAATGTTTCTTCTGATTTGC
574	67	SNP	T	A	0.3	10	3	0	0	-	0	GGATAAAGGAGATCAAGTTAGGCTAGACTTTGGAGAAATCAGATAGAAGGAAGCTGCTAA	T/A	TTTTTTCATTATATTGTATTTATTTATTTATTTATCTCTCCATCTGGGAGATGTTAATTACTAGTTCTCCACAGAGATGATAAATGCATCAGTGGCAGGAATGTATTCTTATTTAATCTGATCAAATCTTGCAACTCATACGGAAAATGAACGTTTCTGTGTTGTAAACTTGTAACCTATCAATTAATTCATTTGAAGTTCATCCATGGTTTGTGTT
576	59	SNP	R	A	0.476	21	9	0	0	0	1	CGGAGTTATGCATATCGGTGCAGCCTTCATGTTAGYCAGTAGTAAAGGCAGTGT	A/G	CAAAAATAAGACGAATAACRCGGAATRGTGGTAGTTATKTAGGTTTCGGTGTGATCAGGGGTGGTGAGTTTCTCCCCATGTGYGTGTTTTAAAAGATGGACTTKAGATTGTTCTGTRCCTGATTATGTTCTTCACTTTATATCCCATTGGCTCAGACTTTTTCATGTTTTWT
576	81	SNP	R	G	0.438	32	0	0	14	0	0	CGGAGTTATGCATATCGGTGCAGCCTTCATGTTAGYCAGTAGTAAAGGCAGTGTRCAAAAATAAGACGAATAAC	A/G	CGGAATRGTGGTAGTTATKTAGGTTTCGGTGTGATCAGGGGTGGTGAGTTTCTCCCCATGTGYGTGTTTTAAAAGATGGACTTKAGATTGTTCTGTRCCTGATTATGTTCTTCACTTTATATCCCATTGGCTCAGACTTTTTCATGTTTTWT
576	91	SNP	R	A	0.421	38	16	0	0	0	0	CGGAGTTATGCATATCGGTGCAGCCTTCATGTTAGYCAGTAGTAAAGGCAGTGTRCAAAAATAAGACGAATAACRCGGAAT	A/G	GTGGTAGTTATKTAGGTTTCGGTGTGATCAGGGGTGGTGAGTTTCTCCCCATGTGYGTGTTTTAAAAGATGGACTTKAGATTGTTCTGTRCCTGATTATGTTCTTCACTTTATATCCCATTGGCTCAGACTTTTTCATGTTTTWT
576	107	SNP	K	T	0.468	47	0	1	0	21	0	CGGAGTTATGCATATCGGTGCAGCCTTCATGTTAGYCAGTAGTAAAGGCAGTGTRCAAAAATAAGACGAATAACRCGGAATRGTGGTAGTTAT	T/G	TAGGTTTCGGTGTGATCAGGGGTGGTGAGTTTCTCCCCATGTGYGTGTTTTAAAAGATGGACTTKAGATTGTTCTGTRCCTGATTATGTTCTTCACTTTATATCCCATTGGCTCAGACTTTTTCATGTTTTWT
576	160	SNP	Y	C	0.46	87	0	40	0	0	0	CGGAGTTATGCATATCGGTGCAGCCTTCATGTTAGYCAGTAGTAAAGGCAGTGTRCAAAAATAAGACGAATAACRCGGAATRGTGGTAGTTATKTAGGTTTCGGTGTGATCAGGGGTGGTGAGTTTCTCCCCATGTG	C/T	GTGTTTTAAAAGATGGACTTKAGATTGTTCTGTRCCTGATTATGTTCTTCACTTTATATCCCATTGGCTCAGACTTTTTCATGTTTTWT
576	183	SNP	K	G	0.389	90	0	0	35	0	0	CGGAGTTATGCATATCGGTGCAGCCTTCATGTTAGYCAGTAGTAAAGGCAGTGTRCAAAAATAAGACGAATAACRCGGAATRGTGGTAGTTATKTAGGTTTCGGTGTGATCAGGGGTGGTGAGTTTCTCCCCATGTGYGTGTTTTAAAAGATGGACTT	T/G	AGATTGTTCTGTRCCTGATTATGTTCTTCACTTTATATCCCATTGGCTCAGACTTTTTCATGTTTTWT
576	199	SNP	R	G	0.412	80	0	0	32	0	1	CGGAGTTATGCATATCGGTGCAGCCTTCATGTTAGYCAGTAGTAAAGGCAGTGTRCAAAAATAAGACGAATAACRCGGAATRGTGGTAGTTATKTAGGTTTCGGTGTGATCAGGGGTGGTGAGTTTCTCCCCATGTGYGTGTTTTAAAAGATGGACTTKAGATTGTTCTGT	A/G	CCTGATTATGTTCTTCACTTTATATCCCATTGGCTCAGACTTTTTCATGTTTTWT
576	205	SNP	T	C	0.274	62	0	17	0	-	0	CGGAGTTATGCATATCGGTGCAGCCTTCATGTTAGYCAGTAGTAAAGGCAGTGTRCAAAAATAAGACGAATAACRCGGAATRGTGGTAGTTATKTAGGTTTCGGTGTGATCAGGGGTGGTGAGTTTCTCCCCATGTGYGTGTTTTAAAAGATGGACTTKAGATTGTTCTGTRCCTGA	T/C	TATGTTCTTCACTTTATATCCCATTGGCTCAGACTTTTTCATGTTTTWT
576	229	SNP	A	G	0.205	44	-	0	9	0	0	CGGAGTTATGCATATCGGTGCAGCCTTCATGTTAGYCAGTAGTAAAGGCAGTGTRCAAAAATAAGACGAATAACRCGGAATRGTGGTAGTTATKTAGGTTTCGGTGTGATCAGGGGTGGTGAGTTTCTCCCCATGTGYGTGTTTTAAAAGATGGACTTKAGATTGTTCTGTRCCTGATTATGTTCTTCACTTTATATCCC	A/G	TTGGCTCAGACTTTTTCATGTTTTWT
582	50	SNP	M	A	0.455	11	4	0	0	1	0	TCTAAAYTGVDCGTTGTTGCGTAGATWCAGCTGCACCAAAATGGATT	C/A	AGCTGCATCCTCAACTTGTGATACTCGCAAGTGCACGAGCCGTTTGGTAGTATAGCATATGTAAGTGCGAGGTCGATCCCACGAGGATTGGTGATTGAATGATCCAATTCATTTTCCCTACACAAAMCAGAAATGAAAAAGAAGGGAAATAAATAAAACAAGGAAGAAAGAAATAACTAACTCAAGTAGATAAGTTCCCAAGTTCAATTAGATTAATGGATTGATTCTAGCT
582	53	SNP	C	T	0.25	12	0	-	0	3	0	TCTAAAYTGVDCGTTGTTGCGTAGATWCAGCTGCACCAAAATGGATTMAG	C/T	TGCATCCTCAACTTGTGATACTCGCAAGTGCACGAGCCGTTTGGTAGTATAGCATATGTAAGTGCGAGGTCGATCCCACGAGGATTGGTGATTGAATGATCCAATTCATTTTCCCTACACAAAMCAGAAATGAAAAAGAAGGGAAATAAATAAAACAAGGAAGAAAGAAATAACTAACTCAAGTAGATAAGTTCCCAAGTTCAATTAGATTAATGGATTGATTCTAGCT
582	103	SNP	T	C	0.3	30	1	5	0	-	3	TCTAAAYTGVDCGTTGTTGCGTAGATWCAGCTGCACCAAAATGGATTMAGCTGCATCCTCAACTTGTGATACTCGCAAGTGCACGAGCCGTT	T/C	GGTAGTATAGCATATGTAAGTGCGAGGTCGATCCCACGAGGATTGGTGATTGAATGATCCAATTCATTTTCCCTACACAAAMCAGAAATGAAAAAGAAGGGAAATAAATAAAACAAGGAAGAAAGAAATAACTAACTCAAGTAGATAAGTTCCCAAGTTCAATTAGATTAATGGATTGATTCTAGCT
582	118	SNP	A	G	0.243	37	-	0	9	0	0	TCTAAAYTGVDCGTTGTTGCGTAGATWCAGCTGCACCAAAATGGATTMAGCTGCATCCTCAACTTGTGATACTCGCAAGTGCACGAGCCGTTTGGTAGTATAGC	A/G	TATGTAAGTGCGAGGTCGATCCCACGAGGATTGGTGATTGAATGATCCAATTCATTTTCCCTACACAAAMCAGAAATGAAAAAGAAGGGAAATAAATAAAACAAGGAAGAAAGAAATAACTAACTCAAGTAGATAAGTTCCCAAGTTCAATTAGATTAATGGATTGATTCTAGCT
582	145	SNP	C	T	0.263	57	0	-	0	15	0	TCTAAAYTGVDCGTTGTTGCGTAGATWCAGCTGCACCAAAATGGATTMAGCTGCATCCTCAACTTGTGATACTCGCAAGTGCACGAGCCGTTTGGTAGTATAGCATATGTAAGTGCGAGGTCGAT	C/T	CCACGAGGATTGGTGATTGAATGATCCAATTCATTTTCCCTACACAAAMCAGAAATGAAAAAGAAGGGAAATAAATAAAACAAGGAAGAAAGAAATAACTAACTCAAGTAGATAAGTTCCCAAGTTCAATTAGATTAATGGATTGATTCTAGCT
582	150	SNP	G	A	0.243	70	17	0	-	0	0	TCTAAAYTGVDCGTTGTTGCGTAGATWCAGCTGCACCAAAATGGATTMAGCTGCATCCTCAACTTGTGATACTCGCAAGTGCACGAGCCGTTTGGTAGTATAGCATATGTAAGTGCGAGGTCGATCCCAC	G/A	AGGATTGGTGATTGAATGATCCAATTCATTTTCCCTACACAAAMCAGAAATGAAAAAGAAGGGAAATAAATAAAACAAGGAAGAAAGAAATAACTAACTCAAGTAGATAAGTTCCCAAGTTCAATTAGATTAATGGATTGATTCTAGCT
582	151	SNP	A	G	0.268	71	-	0	19	0	0	TCTAAAYTGVDCGTTGTTGCGTAGATWCAGCTGCACCAAAATGGATTMAGCTGCATCCTCAACTTGTGATACTCGCAAGTGCACGAGCCGTTTGGTAGTATAGCATATGTAAGTGCGAGGTCGATCCCACG	A/G	GGATTGGTGATTGAATGATCCAATTCATTTTCCCTACACAAAMCAGAAATGAAAAAGAAGGGAAATAAATAAAACAAGGAAGAAAGAAATAACTAACTCAAGTAGATAAGTTCCCAAGTTCAATTAGATTAATGGATTGATTCTAGCT
582	186	SNP	C	T	0.292	178	0	-	2	45	5	TCTAAAYTGVDCGTTGTTGCGTAGATWCAGCTGCACCAAAATGGATTMAGCTGCATCCTCAACTTGTGATACTCGCAAGTGCACGAGCCGTTTGGTAGTATAGCATATGTAAGTGCGAGGTCGATCCCACGAGGATTGGTGATTGAATGATCCAATT	C/T	ATTTTCCCTACACAAAMCAGAAATGAAAAAGAAGGGAAATAAATAAAACAAGGAAGAAAGAAATAACTAACTCAAGTAGATAAGTTCCCAAGTTCAATTAGATTAATGGATTGATTCTAGCT
582	189	SNP	T	G	0.242	178	0	0	36	-	7	TCTAAAYTGVDCGTTGTTGCGTAGATWCAGCTGCACCAAAATGGATTMAGCTGCATCCTCAACTTGTGATACTCGCAAGTGCACGAGCCGTTTGGTAGTATAGCATATGTAAGTGCGAGGTCGATCCCACGAGGATTGGTGATTGAATGATCCAATTCA	T/G	TTTCCCTACACAAAMCAGAAATGAAAAAGAAGGGAAATAAATAAAACAAGGAAGAAAGAAATAACTAACTCAAGTAGATAAGTTCCCAAGTTCAATTAGATTAATGGATTGATTCTAGCT
582	192	SNP	T	C	0.281	178	0	50	0	-	0	TCTAAAYTGVDCGTTGTTGCGTAGATWCAGCTGCACCAAAATGGATTMAGCTGCATCCTCAACTTGTGATACTCGCAAGTGCACGAGCCGTTTGGTAGTATAGCATATGTAAGTGCGAGGTCGATCCCACGAGGATTGGTGATTGAATGATCCAATTCATTT	T/C	CCCTACACAAAMCAGAAATGAAAAAGAAGGGAAATAAATAAAACAAGGAAGAAAGAAATAACTAACTCAAGTAGATAAGTTCCCAAGTTCAATTAGATTAATGGATTGATTCTAGCT
582	207	SNP	M	C	0.481	27	0	9	0	0	4	TCTAAAYTGVDCGTTGTTGCGTAGATWCAGCTGCACCAAAATGGATTMAGCTGCATCCTCAACTTGTGATACTCGCAAGTGCACGAGCCGTTTGGTAGTATAGCATATGTAAGTGCGAGGTCGATCCCACGAGGATTGGTGATTGAATGATCCAATTCATTTTCCCTACACAAA	C/A	CAGAAATGAAAAAGAAGGGAAATAAATAAAACAAGGAAGAAAGAAATAACTAACTCAAGTAGATAAGTTCCCAAGTTCAATTAGATTAATGGATTGATTCTAGCT
586	214	SNP	W	T	0.457	35	0	0	0	15	1	AAGGAACAAGAAACAAGGACCCATCCCTCACTGGATCCGTTTGAGGACCGACAACACCATCAGGTACAACGCCAAGCGCAGGCACTGGCGCCGCACCAAGCTCGGTTTCTGAGGTGCTTTGCTCCAATGGCATTTGGCATATTTTGTAATTTGATTAGGGGTTTTAGTTTTGATTCAGACTCCAGAGCTTAATGTTTTTGT	A/T	CTTTGTTGAGAACCCAGTTGTAAGAACTCATAAGAGTCTCTCTATTTGCAGACGTTTATTATGATTTAGCTTCCCTGAATCAATTTCAAGTGTCAAATGAATTCCCAATTCACCCMAATCCTTCATCTGAGGTTGTATTCGTTTGG
588	101	SNP	G	A	0.278	18	5	0	-	0	0	AAAAACCAAAAAAGTAAAAACTAAAAGAAACAAATGTCAACGCAGGAACCTGTCAACTGAGCAAGGACAATCCACTGGGAGTGAAGGCATTGAAGCGC	G/A	CGCCTGCTAAACCTCATTGGGCAATTGGTGGTGGCAAGAGGAGCAGTTCTTAAGCTTAGCGTTCAGTGATTTTATGAAGTGGTAACAAAAGCTAGGAAGGATGAAAAATCAGGGCACCTTGATATTCTTCTTCTTCATTTATCATACTTGCTCACTCTCTCATATCCAACATTTAGATTCCAAGAAATGGATAGTTTGTCTGTTATGGATTATTTCATATGCTGATTTGTATGTATATAGCGCTCTATTTACGTCATGCATTTGAGTTATAGACAAACAGATTGTTGTCAATTACCAATATGTTCTGTAAATTCAGTCATGAATTTGGCATTCGCCTTTATGAAGTGCTTCATTCGGATCCTACTTATTGTACTTCGCTTAATAATGGAACATGATCTT…
598	336	SNP	G	A	0.241	29	7	0	-	0	0	ACTAGGACAAAAGAGGTATTGCAGCTTCGGAGCTCAGTGGGGAGAAATTTTGGAGGTTGCCATTGGAGGAGAGTTATTGGGAGTCGATGAAATCGGGAATAGCTGATATGGTCAACACAGGTGGTCGTCCAGGTGGTTCAATAACTGCTGCTCTCTTCTTGAAACAGTTTGTTGATGAAAAGGTTGAGTGGATGCATATTGACATGGCTGGGCCTGTTTGGAATGACAAGAAGCCCACTGCTACAGGGTTTGGTGTTTCCACCCTGGTGGAGTGGGTTCTGAAGAACTCTGCTTAGGTGGAAGCCTGAAGCATCCATCGGG	G/A	GAAATATTACATCAGCATCACTAGCTGAGGGAACAGATGCATTTTGATGGGGTTCCTTGGTGCCACGACTTCCGTTCATGAATAAACTGTGCAGGAAAAGAAATATAAAGGTTATGGATCCAGGCATGATATTTTTCCAGTTTTACTGAGATGGGTTGCAACTCCTTGATATCTTTCTTGGAAGTGTCTATTTAATTTCACGGACTCTGTGTTTATTTATTTTCCTGTCCCTAGAACACCAAAAAAAGAAAAAGAAAAAAAAAAAaGACTTGGTGAGTAAAGATGTAGTTTATTTCCCGTCCCCTGGAATAAAAATGAAAAGAAGAGCTCTTGGTTACTTTTTGAAAGACAAGTTTTATTCCTGGGCCATGATATTTGGTATACG
598	451	SNP	A	G	0.225	40	-	0	9	0	0	ACTAGGACAAAAGAGGTATTGCAGCTTCGGAGCTCAGTGGGGAGAAATTTTGGAGGTTGCCATTGGAGGAGAGTTATTGGGAGTCGATGAAATCGGGAATAGCTGATATGGTCAACACAGGTGGTCGTCCAGGTGGTTCAATAACTGCTGCTCTCTTCTTGAAACAGTTTGTTGATGAAAAGGTTGAGTGGATGCATATTGACATGGCTGGGCCTGTTTGGAATGACAAGAAGCCCACTGCTACAGGGTTTGGTGTTTCCACCCTGGTGGAGTGGGTTCTGAAGAACTCTGCTTAGGTGGAAGCCTGAAGCATCCATCGGGGGAAATATTACATCAGCATCACTAGCTGAGGGAACAGATGCATTTTGATGGGGTTCCTTGGTGCCACGACTTCCGTTC…	A/G	TAAAGGTTATGGATCCAGGCATGATATTTTTCCAGTTTTACTGAGATGGGTTGCAACTCCTTGATATCTTTCTTGGAAGTGTCTATTTAATTTCACGGACTCTGTGTTTATTTATTTTCCTGTCCCTAGAACACCAAAAAAAGAAAAAGAAAAAAAAAAAaGACTTGGTGAGTAAAGATGTAGTTTATTTCCCGTCCCCTGGAATAAAAATGAAAAGAAGAGCTCTTGGTTACTTTTTGAAAGACAAGTTTTATTCCTGGGCCATGATATTTGGTATACG
598	453	SNP	T	G	0.225	40	0	0	9	-	0	ACTAGGACAAAAGAGGTATTGCAGCTTCGGAGCTCAGTGGGGAGAAATTTTGGAGGTTGCCATTGGAGGAGAGTTATTGGGAGTCGATGAAATCGGGAATAGCTGATATGGTCAACACAGGTGGTCGTCCAGGTGGTTCAATAACTGCTGCTCTCTTCTTGAAACAGTTTGTTGATGAAAAGGTTGAGTGGATGCATATTGACATGGCTGGGCCTGTTTGGAATGACAAGAAGCCCACTGCTACAGGGTTTGGTGTTTCCACCCTGGTGGAGTGGGTTCTGAAGAACTCTGCTTAGGTGGAAGCCTGAAGCATCCATCGGGGGAAATATTACATCAGCATCACTAGCTGAGGGAACAGATGCATTTTGATGGGGTTCCTTGGTGCCACGACTTCCGTTC…	T/G	AAAGGTTATGGATCCAGGCATGATATTTTTCCAGTTTTACTGAGATGGGTTGCAACTCCTTGATATCTTTCTTGGAAGTGTCTATTTAATTTCACGGACTCTGTGTTTATTTATTTTCCTGTCCCTAGAACACCAAAAAAAGAAAAAGAAAAAAAAAAAaGACTTGGTGAGTAAAGATGTAGTTTATTTCCCGTCCCCTGGAATAAAAATGAAAAGAAGAGCTCTTGGTTACTTTTTGAAAGACAAGTTTTATTCCTGGGCCATGATATTTGGTATACG
603	266	SNP	C	T	0.324	37	0	-	0	12	0	GGTAKGRACGTGGTAGAGGAGGACGTGGAGGATCGAACAAGCCAAATCTAGCTGCTCCTGGAACAGGGAAGAAGACTACCTTCAGTGAGGATTAGTTATGCCAAGAGAAAGATTTGGAGCTTTTGTTTAGCCGTTCTTATTATTATTTTTAATTTtATTTTGCAAGGCATGTCTGGTTTTGAGTTGAACTTCGACATGAACTATAATGTGAGAGTGATCAGTGGAATTTCTGGAATTGA	C/T	GTTATGAATTAATTTTGAGCATTAATATAGTATTTTGTACTTATAAAGTGCATTTTCAGAATCAAATCTATCGTGTTGAGACGTAGC
606	44	SNP	G	A	0.25	16	4	0	-	0	0	AGAAGAgAaGGGTaCTAGCAACCATCTCAACAGWTGAAACG	G/A	CCTTGGACATTGAAGATATTGATGTAAAAGCAGAGGAAAATTTCAACTCTACAGAGATTTTAGAGAAGCAGATTACAACAGCAGCAGATGAAGGTGAAACAGGCTTGAAGGACGCTGAAGCAGAAAAAAATGAGCAGGTAAAAAATGATATTGCTCCTGCAGAGAAGGTTCCAGCAACCATCTTAACAGATGAGACATCGTTGGATGTTGAAGATATTGATGTACAAGCAGAGCAAAATTTCAACTCAAAAGAGAACTTGGAGGAGCATATTCCAACAGCAGCAGATGAAGATGAAACATGCTTGAAAGAAGCCAAAGAAGAAAAAGAGAACTTGGAGGAGCAGATTCCAACAGCAGCAGATGAAGATAAAACATGCTTTAAGGATGCCGAAACAGAAA…
606	233	SNP	C	A	0.217	23	5	-	0	0	0	AGAAGAgAaGGGTaCTAGCAACCATCTCAACAGWTGAAACGGCCTTGGACATTGAAGATATTGATGTAAAAGCAGAGGAAAATTTCAACTCTACAGAGATTTTAGAGAAGCAGATTACAACAGCAGCAGATGAAGGTGAAACAGGCTTGAAGGACGCTGAAGCAGAAAAAAATGAGCAGGTAAAAAATGATATTGCTCCTG	C/A	AGAGAAGGTTCCAGCAACCATCTTAACAGATGAGACATCGTTGGATGTTGAAGATATTGATGTACAAGCAGAGCAAAATTTCAACTCAAAAGAGAACTTGGAGGAGCATATTCCAACAGCAGCAGATGAAGATGAAACATGCTTGAAAGAAGCCAAAGAAGAAAAAGAGAACTTGGAGGAGCAGATTCCAACAGCAGCAGATGAAGATAAAACATGCTTTAAGGATGCCGAAACAGAAAACAAGGAGCAGACAAAAACTACTGATATTTCTCYAGAAGAGAAGGGTCTAGCAACCATCTCAACAGWTGAAACGRCCTTGGACATTGAAGATATTGATGT
606	486	SNP	T	G	0.318	22	0	0	7	-	0	AGAAGAgAaGGGTaCTAGCAACCATCTCAACAGWTGAAACGGCCTTGGACATTGAAGATATTGATGTAAAAGCAGAGGAAAATTTCAACTCTACAGAGATTTTAGAGAAGCAGATTACAACAGCAGCAGATGAAGGTGAAACAGGCTTGAAGGACGCTGAAGCAGAAAAAAATGAGCAGGTAAAAAATGATATTGCTCCTGCAGAGAAGGTTCCAGCAACCATCTTAACAGATGAGACATCGTTGGATGTTGAAGATATTGATGTACAAGCAGAGCAAAATTTCAACTCAAAAGAGAACTTGGAGGAGCATATTCCAACAGCAGCAGATGAAGATGAAACATGCTTGAAAGAAGCCAAAGAAGAAAAAGAGAACTTGGAGGAGCAGATTCCAACAGCAG…	T/G	AAGGATGCCGAAACAGAAAACAAGGAGCAGACAAAAACTACTGATATTTCTCYAGAAGAGAAGGGTCTAGCAACCATCTCAACAGWTGAAACGRCCTTGGACATTGAAGATATTGATGT
606	540	SNP	A	T	0.217	23	-	0	0	4	1	AGAAGAgAaGGGTaCTAGCAACCATCTCAACAGWTGAAACGGCCTTGGACATTGAAGATATTGATGTAAAAGCAGAGGAAAATTTCAACTCTACAGAGATTTTAGAGAAGCAGATTACAACAGCAGCAGATGAAGGTGAAACAGGCTTGAAGGACGCTGAAGCAGAAAAAAATGAGCAGGTAAAAAATGATATTGCTCCTGCAGAGAAGGTTCCAGCAACCATCTTAACAGATGAGACATCGTTGGATGTTGAAGATATTGATGTACAAGCAGAGCAAAATTTCAACTCAAAAGAGAACTTGGAGGAGCATATTCCAACAGCAGCAGATGAAGATGAAACATGCTTGAAAGAAGCCAAAGAAGAAAAAGAGAACTTGGAGGAGCAGATTCCAACAGCAG…	A/T	TTTCTCYAGAAGAGAAGGGTCTAGCAACCATCTCAACAGWTGAAACGRCCTTGGACATTGAAGATATTGATGT
606	550	SNP	Y	T	0.417	24	0	0	0	10	0	AGAAGAgAaGGGTaCTAGCAACCATCTCAACAGWTGAAACGGCCTTGGACATTGAAGATATTGATGTAAAAGCAGAGGAAAATTTCAACTCTACAGAGATTTTAGAGAAGCAGATTACAACAGCAGCAGATGAAGGTGAAACAGGCTTGAAGGACGCTGAAGCAGAAAAAAATGAGCAGGTAAAAAATGATATTGCTCCTGCAGAGAAGGTTCCAGCAACCATCTTAACAGATGAGACATCGTTGGATGTTGAAGATATTGATGTACAAGCAGAGCAAAATTTCAACTCAAAAGAGAACTTGGAGGAGCATATTCCAACAGCAGCAGATGAAGATGAAACATGCTTGAAAGAAGCCAAAGAAGAAAAAGAGAACTTGGAGGAGCAGATTCCAACAGCAG…	C/T	AGAAGAGAAGGGTCTAGCAACCATCTCAACAGWTGAAACGRCCTTGGACATTGAAGATATTGATGT
606	585	SNP	W	A	0.471	17	8	0	0	0	0	AGAAGAgAaGGGTaCTAGCAACCATCTCAACAGWTGAAACGGCCTTGGACATTGAAGATATTGATGTAAAAGCAGAGGAAAATTTCAACTCTACAGAGATTTTAGAGAAGCAGATTACAACAGCAGCAGATGAAGGTGAAACAGGCTTGAAGGACGCTGAAGCAGAAAAAAATGAGCAGGTAAAAAATGATATTGCTCCTGCAGAGAAGGTTCCAGCAACCATCTTAACAGATGAGACATCGTTGGATGTTGAAGATATTGATGTACAAGCAGAGCAAAATTTCAACTCAAAAGAGAACTTGGAGGAGCATATTCCAACAGCAGCAGATGAAGATGAAACATGCTTGAAAGAAGCCAAAGAAGAAAAAGAGAACTTGGAGGAGCAGATTCCAACAGCAG…	A/T	TGAAACGRCCTTGGACATTGAAGATATTGATGT
606	594	SNP	R	A	0.412	17	7	0	0	0	0	AGAAGAgAaGGGTaCTAGCAACCATCTCAACAGWTGAAACGGCCTTGGACATTGAAGATATTGATGTAAAAGCAGAGGAAAATTTCAACTCTACAGAGATTTTAGAGAAGCAGATTACAACAGCAGCAGATGAAGGTGAAACAGGCTTGAAGGACGCTGAAGCAGAAAAAAATGAGCAGGTAAAAAATGATATTGCTCCTGCAGAGAAGGTTCCAGCAACCATCTTAACAGATGAGACATCGTTGGATGTTGAAGATATTGATGTACAAGCAGAGCAAAATTTCAACTCAAAAGAGAACTTGGAGGAGCATATTCCAACAGCAGCAGATGAAGATGAAACATGCTTGAAAGAAGCCAAAGAAGAAAAAGAGAACTTGGAGGAGCAGATTCCAACAGCAG…	A/G	CCTTGGACATTGAAGATATTGATGT
609	204	SNP	G	A	0.2	15	3	0	-	0	0	GCACTTAAAAGACATTCATTCTTGTGCAATTTGATTACATGACATTTGAGAAATGATATTAAGGCCCTCTTTGGACCGTTTGTGCCTTTCAAGCTAACCTTATGCATGCTTAAGCATGATTTTCCATTGTTAACCATTTTGAGCCTACATGTAAACCTTTTCTTTCATTTTtACCAATTATATTTCCTC	G/A	CCTTAGCCYGAAAAACAARWATTTACCTTTCTAAGGAACTCRTGAGCTTTAATTYRGATGTGTTTTTCATGCTAAGTTTGGGAAGGGWTATTACATWWMGAAAAAAAAAhTTCACTCAATTGGTGaAAGAAARGAAAAGAAAAGAGCGGGCTGGCAAGGC
609	216	SNP	C	T	0.208	24	0	-	0	5	0	GCACTTAAAAGACATTCATTCTTGTGCAATTTGATTACATGACATTTGAGAAATGATATTAAGGCCCTCTTTGGACCGTTTGTGCCTTTCAAGCTAACCTTATGCATGCTTAAGCATGATTTTCCATTGTTAACCATTTTGAGCCTACATGTAAACCTTTTCTTTCATTTTtACCAATTATATTTCCTCGCCTTAGC	C/T	YGAAAAACAARWATTTACCTTTCTAAGGAACTCRTGAGCTTTAATTYRGATGTGTTTTTCATGCTAAGTTTGGGAAGGGWTATTACATWWMGAAAAAAAAAhTTCACTCAATTGGTGaAAGAAARGAAAAGAAAAGAGCGGGCTGGCAAGGC
609	217	SNP	Y	C	0.346	26	0	9	0	0	0	GCACTTAAAAGACATTCATTCTTGTGCAATTTGATTACATGACATTTGAGAAATGATATTAAGGCCCTCTTTGGACCGTTTGTGCCTTTCAAGCTAACCTTATGCATGCTTAAGCATGATTTTCCATTGTTAACCATTTTGAGCCTACATGTAAACCTTTTCTTTCATTTTtACCAATTATATTTCCTCGCCTTAGCC	C/T	GAAAAACAARWATTTACCTTTCTAAGGAACTCRTGAGCTTTAATTYRGATGTGTTTTTCATGCTAAGTTTGGGAAGGGWTATTACATWWMGAAAAAAAAAhTTCACTCAATTGGTGaAAGAAARGAAAAGAAAAGAGCGGGCTGGCAAGGC
609	228	SNP	R	G	0.382	34	0	0	13	0	0	GCACTTAAAAGACATTCATTCTTGTGCAATTTGATTACATGACATTTGAGAAATGATATTAAGGCCCTCTTTGGACCGTTTGTGCCTTTCAAGCTAACCTTATGCATGCTTAAGCATGATTTTCCATTGTTAACCATTTTGAGCCTACATGTAAACCTTTTCTTTCATTTTtACCAATTATATTTCCTCGCCTTAGCCYGAAAAACAA	A/G	WATTTACCTTTCTAAGGAACTCRTGAGCTTTAATTYRGATGTGTTTTTCATGCTAAGTTTGGGAAGGGWTATTACATWWMGAAAAAAAAAhTTCACTCAATTGGTGaAAGAAARGAAAAGAAAAGAGCGGGCTGGCAAGGC
609	229	SNP	W	A	0.4	35	14	0	0	0	0	GCACTTAAAAGACATTCATTCTTGTGCAATTTGATTACATGACATTTGAGAAATGATATTAAGGCCCTCTTTGGACCGTTTGTGCCTTTCAAGCTAACCTTATGCATGCTTAAGCATGATTTTCCATTGTTAACCATTTTGAGCCTACATGTAAACCTTTTCTTTCATTTTtACCAATTATATTTCCTCGCCTTAGCCYGAAAAACAAR	A/T	ATTTACCTTTCTAAGGAACTCRTGAGCTTTAATTYRGATGTGTTTTTCATGCTAAGTTTGGGAAGGGWTATTACATWWMGAAAAAAAAAhTTCACTCAATTGGTGaAAGAAARGAAAAGAAAAGAGCGGGCTGGCAAGGC
609	251	SNP	R	G	0.417	72	0	0	30	0	0	GCACTTAAAAGACATTCATTCTTGTGCAATTTGATTACATGACATTTGAGAAATGATATTAAGGCCCTCTTTGGACCGTTTGTGCCTTTCAAGCTAACCTTATGCATGCTTAAGCATGATTTTCCATTGTTAACCATTTTGAGCCTACATGTAAACCTTTTCTTTCATTTTtACCAATTATATTTCCTCGCCTTAGCCYGAAAAACAARWATTTACCTTTCTAAGGAACTC	A/G	TGAGCTTTAATTYRGATGTGTTTTTCATGCTAAGTTTGGGAAGGGWTATTACATWWMGAAAAAAAAAhTTCACTCAATTGGTGaAAGAAARGAAAAGAAAAGAGCGGGCTGGCAAGGC
609	262	SNP	T	C	0.289	90	0	26	0	-	0	GCACTTAAAAGACATTCATTCTTGTGCAATTTGATTACATGACATTTGAGAAATGATATTAAGGCCCTCTTTGGACCGTTTGTGCCTTTCAAGCTAACCTTATGCATGCTTAAGCATGATTTTCCATTGTTAACCATTTTGAGCCTACATGTAAACCTTTTCTTTCATTTTtACCAATTATATTTCCTCGCCTTAGCCYGAAAAACAARWATTTACCTTTCTAAGGAACTCRTGAGCT	T/C	TAATTYRGATGTGTTTTTCATGCTAAGTTTGGGAAGGGWTATTACATWWMGAAAAAAAAAhTTCACTCAATTGGTGaAAGAAARGAAAAGAAAAGAGCGGGCTGGCAAGGC
609	269	SNP	Y	C	0.495	101	0	30	20	0	0	GCACTTAAAAGACATTCATTCTTGTGCAATTTGATTACATGACATTTGAGAAATGATATTAAGGCCCTCTTTGGACCGTTTGTGCCTTTCAAGCTAACCTTATGCATGCTTAAGCATGATTTTCCATTGTTAACCATTTTGAGCCTACATGTAAACCTTTTCTTTCATTTTtACCAATTATATTTCCTCGCCTTAGCCYGAAAAACAARWATTTACCTTTCTAAGGAACTCRTGAGCTTTAATT	C/T	RGATGTGTTTTTCATGCTAAGTTTGGGAAGGGWTATTACATWWMGAAAAAAAAAhTTCACTCAATTGGTGaAAGAAARGAAAAGAAAAGAGCGGGCTGGCAAGGC
609	270	SNP	R	G	0.49	102	0	0	50	0	0	GCACTTAAAAGACATTCATTCTTGTGCAATTTGATTACATGACATTTGAGAAATGATATTAAGGCCCTCTTTGGACCGTTTGTGCCTTTCAAGCTAACCTTATGCATGCTTAAGCATGATTTTCCATTGTTAACCATTTTGAGCCTACATGTAAACCTTTTCTTTCATTTTtACCAATTATATTTCCTCGCCTTAGCCYGAAAAACAARWATTTACCTTTCTAAGGAACTCRTGAGCTTTAATTY	A/G	GATGTGTTTTTCATGCTAAGTTTGGGAAGGGWTATTACATWWMGAAAAAAAAAhTTCACTCAATTGGTGaAAGAAARGAAAAGAAAAGAGCGGGCTGGCAAGGC
609	317	SNP	W	A	0.485	134	56	0	9	0	0	GCACTTAAAAGACATTCATTCTTGTGCAATTTGATTACATGACATTTGAGAAATGATATTAAGGCCCTCTTTGGACCGTTTGTGCCTTTCAAGCTAACCTTATGCATGCTTAAGCATGATTTTCCATTGTTAACCATTTTGAGCCTACATGTAAACCTTTTCTTTCATTTTtACCAATTATATTTCCTCGCCTTAGCCYGAAAAACAARWATTTACCTTTCTAAGGAACTCRTGAGCTTTAATTYRGATGTGTTTTTCATGCTAAGTTTGGGAAGGG	A/T	TATTACATWWMGAAAAAAAAAhTTCACTCAATTGGTGaAAGAAARGAAAAGAAAAGAGCGGGCTGGCAAGGC
610	200	SNP	A	G	0.263	19	-	0	5	0	0	GCCGGCTGCCTATGGTGAGTTGGTCTCCATTGGTGGCCTTAACCCTGATGTGAACAAGAAGTTGAGTGCTGCAATTGCCGCAATTCTTGAGACTAAGTTGTCTGTGCCCAAGTCACGATTTTTCCTCAAGTTCTATGACACCAAGGGTTCCAACTTTGGATGGAACGGGTCAACCTTCTAAAGCGC	A/G	TGTTACCATCGGAGCAGTATCTTAAATTTCTCCTCAACTTTATGCTCTCTATTCAGAGACAGCTTTATATCTAGTGATGATTTGGTACCACAGTACTTTGATAATACTGGAAAGGATATTGGCATTTTCTGTATGTGTGCTTTTGTTTAGTAGAACCTAATGGAACTTTTGAAGGCTTTGTATGCTTGCATTCGCATTCGGGAATCGTGTTCCCTGGGTAATGATCAATGATGTTATGGTACCCACATAGTTGGCAATCCTGGTTTAAGGTTC
616	73	SNP	K	G	0.4	10	0	0	4	0	0	ATGATGGGAAGCTATGGAAATCAAGGTGCAATGCAAGGTGGCTACCCGAACCCGCAGATAGGGCAAGGTGG	T/G	TCAGGAAGAGGGCAGCATGGTGTTGGGCAATCTGGTGGCGCTCCTTACTTGGGGCATTAGGTGCCCCTGAGATCTCAAATAGGTGCATCAGTGTTTTTGTACTGGTCTGGTGATTCTTCTGAAGTTTAAAAGGAGCTGATGGTTACTACAAAGAGCAGAATCTTAAAACTGTCAAATGAAATTTCTGTTTTCTTTCCCTTTTCTGTCTTTTCCTTCTTCAAAGTACTGTAGTTTTTTtAATTTTATTTGTTTGAAAGCTCAAGAGTTTGAGAAATTCTCTTATAAACCTATCTGTATTTTATGGAGTCAGCGAGGTTGAACAAAAATACTTTTTAAATTCCAATCCTATGGATTAAATGAACTTTATAATGTAGTTTTTCTTCTGCAATGCTCATTG
622	328	SNP	C	A	0.313	16	5	-	0	0	0	GAAGAAGAAGAAGCAGAAGATGAAGAAAATCAACGGGTTAAACATGAAACCGAGCCCAGCCACACATCTTCGTCCAAaTTTCTTCCATGGAGCTCCTCACCATTCTCCTTTAACTGCAGCCTCTTAGACAACTCTCTGTCTTCTAGGATATATAACATATTAGCTGTGAGTTTTGTAACATAGTTGAAATAGCATAATAGCTGATATATATGATTGCTACCTTCTGTTTCTTATTCCATACATATATACATAGATGTATAATATGTTGTGGTGGTAATGTTCCTGAGTTTTTyTTTCG	C/A	TTAATATGCTCTGTTCAAATAAGAAAAGACTAGGCAGACTCTTTGGACCTCCTGTATTATTGAAATAAAGGTTTTTGTGATTAGrAGAAAAGATGAGGTCTATGTATATAATCTGTAAGCCCCAGTGAAATATTTCTTCTATGCGAATCCCTCTGATTTAGTACTAATCTGCTCTATATGT
626	375	SNP	A	T	0.273	11	-	0	0	3	0	CATCAACCGAAAATGTTTGAGATCCCTATTTCCTAACTTTTGACGACAGCCTTGGCCCCTTGGCCTTCAAGATCAGAAGAAGAAGAAGAAAAAAGTACTGCTTTTTCAGTAATATATATCAGAAAGCTTTGTGTGTGTATGAAGGTGTTCCTTTTTtCGTTTTTCTTTAATTTTTTCACTTTTACTCAATCGCTTTCTTAGTAGGGGAGGGAGGAAAAATCAAAGAGAGAGAGAGAGATCTCATCAGGGGGGTGGATATCATGATGATCATTGTCAGCTATCAACTATGTGGGCCTCAGTGCCTCAAATCCCATATGCTTTATATGTTAATTTATGGTTTGATTT	A/T	CGAAACATTATTGCCTAC
629	439	SNP	G	C	0.222	18	0	4	-	0	0	GAAGAGATGGCGGATTCCCAAATGGTGAATGCAAGGGGTCTCAACATCACTCGTTCTGATGACCGTCGTTACTGGCGATGGGTCAAAGAGCCAGAAAACAGTGGTGACTACTTTGAAGCTGCTGAACTGTTAAATGTATGTTGGCTACAAGTGAGTGGAAAATTTGAGAACCCAAAGCTGTCGCAAGGAACTCATGAAGTTGTGTTGGTGGCCAAGATGAAAACTAGAGCTTATGGATGGGATGCTCCAGTGAATTTCAAATTAACTCACGCAGATACTACAAATCACGGGACCATTAATTTGGAGGATATGTTTAAGGATAGTAAAGATCAATGGAAAGATATTAAGTTGGGTGAGTTTAATGCATCCACAAATCAAGGGAACATCGAGTTTT	G/C	GCTGTATAAATTTGGTGGGAAATGGAAGAGCGGACTTGTTATCAAGGGTGTTGCCGTTCGACCAAAGAGCTAAGTTGCAGAATATTATTTTAATAACTAGTTGGCATATGATATGAGCCGACAGATGATGGTATGCATATATGTAATAAATTATAATTAAGAAGAGAATAATGGAGCACTTTTAAGTATTGCCAAGAACAAGTATCTCTGCAGCAGTGGTTGTTTCGATTAGCAAGAGCCATGCTGCTCATGATAATTAACCCCCACCTTGTCCTCCTTAATTAATTACTTGAATTYATAAGATWATTTTCTTTATTTTCTTATTTT
629	441	SNP	C	T	0.235	17	0	-	0	4	0	GAAGAGATGGCGGATTCCCAAATGGTGAATGCAAGGGGTCTCAACATCACTCGTTCTGATGACCGTCGTTACTGGCGATGGGTCAAAGAGCCAGAAAACAGTGGTGACTACTTTGAAGCTGCTGAACTGTTAAATGTATGTTGGCTACAAGTGAGTGGAAAATTTGAGAACCCAAAGCTGTCGCAAGGAACTCATGAAGTTGTGTTGGTGGCCAAGATGAAAACTAGAGCTTATGGATGGGATGCTCCAGTGAATTTCAAATTAACTCACGCAGATACTACAAATCACGGGACCATTAATTTGGAGGATATGTTTAAGGATAGTAAAGATCAATGGAAAGATATTAAGTTGGGTGAGTTTAATGCATCCACAAATCAAGGGAACATCGAGTTTTGG	C/T	TGTATAAATTTGGTGGGAAATGGAAGAGCGGACTTGTTATCAAGGGTGTTGCCGTTCGACCAAAGAGCTAAGTTGCAGAATATTATTTTAATAACTAGTTGGCATATGATATGAGCCGACAGATGATGGTATGCATATATGTAATAAATTATAATTAAGAAGAGAATAATGGAGCACTTTTAAGTATTGCCAAGAACAAGTATCTCTGCAGCAGTGGTTGTTTCGATTAGCAAGAGCCATGCTGCTCATGATAATTAACCCCCACCTTGTCCTCCTTAATTAATTACTTGAATTYATAAGATWATTTTCTTTATTTTCTTATTTT
629	447	SNP	A	G	0.25	20	-	0	5	0	0	GAAGAGATGGCGGATTCCCAAATGGTGAATGCAAGGGGTCTCAACATCACTCGTTCTGATGACCGTCGTTACTGGCGATGGGTCAAAGAGCCAGAAAACAGTGGTGACTACTTTGAAGCTGCTGAACTGTTAAATGTATGTTGGCTACAAGTGAGTGGAAAATTTGAGAACCCAAAGCTGTCGCAAGGAACTCATGAAGTTGTGTTGGTGGCCAAGATGAAAACTAGAGCTTATGGATGGGATGCTCCAGTGAATTTCAAATTAACTCACGCAGATACTACAAATCACGGGACCATTAATTTGGAGGATATGTTTAAGGATAGTAAAGATCAATGGAAAGATATTAAGTTGGGTGAGTTTAATGCATCCACAAATCAAGGGAACATCGAGTTTTGGCTG…	A/G	AATTTGGTGGGAAATGGAAGAGCGGACTTGTTATCAAGGGTGTTGCCGTTCGACCAAAGAGCTAAGTTGCAGAATATTATTTTAATAACTAGTTGGCATATGATATGAGCCGACAGATGATGGTATGCATATATGTAATAAATTATAATTAAGAAGAGAATAATGGAGCACTTTTAAGTATTGCCAAGAACAAGTATCTCTGCAGCAGTGGTTGTTTCGATTAGCAAGAGCCATGCTGCTCATGATAATTAACCCCCACCTTGTCCTCCTTAATTAATTACTTGAATTYATAAGATWATTTTCTTTATTTTCTTATTTT
629	451	SNP	T	A	0.238	21	5	0	0	-	0	GAAGAGATGGCGGATTCCCAAATGGTGAATGCAAGGGGTCTCAACATCACTCGTTCTGATGACCGTCGTTACTGGCGATGGGTCAAAGAGCCAGAAAACAGTGGTGACTACTTTGAAGCTGCTGAACTGTTAAATGTATGTTGGCTACAAGTGAGTGGAAAATTTGAGAACCCAAAGCTGTCGCAAGGAACTCATGAAGTTGTGTTGGTGGCCAAGATGAAAACTAGAGCTTATGGATGGGATGCTCCAGTGAATTTCAAATTAACTCACGCAGATACTACAAATCACGGGACCATTAATTTGGAGGATATGTTTAAGGATAGTAAAGATCAATGGAAAGATATTAAGTTGGGTGAGTTTAATGCATCCACAAATCAAGGGAACATCGAGTTTTGGCTG…	T/A	TGGTGGGAAATGGAAGAGCGGACTTGTTATCAAGGGTGTTGCCGTTCGACCAAAGAGCTAAGTTGCAGAATATTATTTTAATAACTAGTTGGCATATGATATGAGCCGACAGATGATGGTATGCATATATGTAATAAATTATAATTAAGAAGAGAATAATGGAGCACTTTTAAGTATTGCCAAGAACAAGTATCTCTGCAGCAGTGGTTGTTTCGATTAGCAAGAGCCATGCTGCTCATGATAATTAACCCCCACCTTGTCCTCCTTAATTAATTACTTGAATTYATAAGATWATTTTCTTTATTTTCTTATTTT
629	462	SNP	A	G	0.227	22	-	0	5	0	0	GAAGAGATGGCGGATTCCCAAATGGTGAATGCAAGGGGTCTCAACATCACTCGTTCTGATGACCGTCGTTACTGGCGATGGGTCAAAGAGCCAGAAAACAGTGGTGACTACTTTGAAGCTGCTGAACTGTTAAATGTATGTTGGCTACAAGTGAGTGGAAAATTTGAGAACCCAAAGCTGTCGCAAGGAACTCATGAAGTTGTGTTGGTGGCCAAGATGAAAACTAGAGCTTATGGATGGGATGCTCCAGTGAATTTCAAATTAACTCACGCAGATACTACAAATCACGGGACCATTAATTTGGAGGATATGTTTAAGGATAGTAAAGATCAATGGAAAGATATTAAGTTGGGTGAGTTTAATGCATCCACAAATCAAGGGAACATCGAGTTTTGGCTG…	A/G	ATGGAAGAGCGGACTTGTTATCAAGGGTGTTGCCGTTCGACCAAAGAGCTAAGTTGCAGAATATTATTTTAATAACTAGTTGGCATATGATATGAGCCGACAGATGATGGTATGCATATATGTAATAAATTATAATTAAGAAGAGAATAATGGAGCACTTTTAAGTATTGCCAAGAACAAGTATCTCTGCAGCAGTGGTTGTTTCGATTAGCAAGAGCCATGCTGCTCATGATAATTAACCCCCACCTTGTCCTCCTTAATTAATTACTTGAATTYATAAGATWATTTTCTTTATTTTCTTATTTT
632	96	SNP	A	G	0.214	14	-	0	3	0	0	AAGGACCGAAGACCTAGTAGGTWGTACACAAGACCTGTCATTGCGTGTTCWGTGACTTCCAATGAGGGAAGTCAATTGAAGTCGCAA	A/G	TACAACAGCTCAAGGATGCCATTGAGAAACTCCTTATCTAAGCTATCTTGGAATGCATATTCGGTGTGATAGGCCTCTTCGGACTGTAATAGTGGGAGCCTTCAGAGGCGTTGACTAGGAAATGCATTTGTATTAAATTTTCTGTTTTTATGAACTTCAAGGCATCTTGACTTTGAAGTATATTTGCATGGATCGAGATTAGTGTTATGTAACAACTTGCTTATTGTGATTGTCCTATTTTCTGTTGCCTTTTCGTTGTTGGCTTTAAACCCTGATGTGAAAATCAAATTATGGGTATTATGTCATGTTTTATGGCATCCGCATCTATTAGCTCATGAGAGGATAATCAATTGCAACATGTTGATGTCGCATTGTCATTAAATAGAGGTGATC
632	188	SNP	C	G	0.208	24	0	-	5	0	0	AAGGACCGAAGACCTAGTAGGTWGTACACAAGACCTGTCATTGCGTGTTCWGTGACTTCCAATGAGGGAAGTCAATTGAAGTCGCAAATACAACAGCTCAAGGATGCCATTGAGAAACTCCTTATCTAAGCTATCTTGGAATGCATATTCGGTGTGATAGGCCT	C/G	TTCGGACTGTAATAGTGGGAGCCTTCAGAGGCGTTGACTAGGAAATGCATTTGTATTAAATTTTCTGTTTTTATGAACTTCAAGGCATCTTGACTTTGAAGTATATTTGCATGGATCGAGATTAGTGTTATGTAACAACTTGCTTATTGTGATTGTCCTATTTTCTGTTGCCTTTTCGTTGTTGGCTTTAAACCCTGATGTGAAAATCAAATTATGGGTATTATGTCATGTTTTATGGCATCCGCATCTATTAGCTCATGAGAGGATAATCAATTGCAACATGTTGATGTCGCATTGTCATTAAATAGAGGTGATC
634	400	SNP	T	G	0.328	58	0	0	19	-	0	TGCAAGTGGAGAAGTACGTGTTAGCTGAGGACCRATTTCTTCCTCAAAATYGGAGAACCGAAGAAGTTTGGTTTCTCAGTATCTGCGTAGTTGGGAATGTTGTCGTGCTTGTATAAACAGTCAGTTCTTTTCGTAGGCGACGGTGTTTCAATAAACAAACTTTTGTAAATTATAGTGTGGCGCTGAGGAGCATTAGTTTGTCCTGAGACTGTGACCTTGGATGTATCACTAATAGAATTTGTAGTTAAAGGTTGTGGATTTGAGTTGTTTGTCTTTGTTTTCCAGTTTAAGGGAGGGCGAGAGGTTTGGAGGGGGAAAAGTGTAAAAGGTTTGTTTGTATTGTTTCATCAGAGAAAAAGAGATTCTCTT	T/G	AAGGAGACTTTACCCCCTAATGGGGTATGGTATGTATGGAGGTTTGTTCAGTTAGAACATAATAACATTTTGTTATATCTTTTGGTTTACCCTATATCTTAATTACTACTTTGCTTCTTC
636	515	SNP	R	G	0.417	48	0	0	20	0	0	CAACAAGTACCCTGAGACCTACAGCACCCAATACCGCCCCAACAGAACAACTTTTACTACAATGGCAACAATTTTGAGAGCAACCCAAGTAACACAAGGTTCACACAGAGCAGCTACACCACAACCACAACCCCcAACCAAaTTaACCAAAACACCCACTACAACTACAATGCTGAGAAGCAGGGCTTGAGTGATGCAAGGCTTACACAGAGCAGCTACACAACCCCAACCAATTACCAAAGCAACAACTACTACAATGTTGAGAAGCAGGGCATGAGTGACACAAGGTTTTTGGAGAATGGAAAGTACTACTTCGACCCTAGTAGCGAGAACAACTACAATCAGAACCAGTATGAAAATTCAAGGGTGGTGGATTCAAGAAACTGGTACAACAACAGG…	A/G	TGCCATAAGCTGARACTTGTTTTGATTAGTACCACTTTGCTGTGTTTGATATATTTGTTCTGAGAACATATATTTAAGTGGGAGTTAAAAACACAAGAAAAATAGAATATTTTATGAAGGGTTTTTGTAATGTTTATTTAATTATGTATCTGTTGTGTCTGGTTTTTCATAAGTGCTAAATGTTCATGCTTTGG
636	532	SNP	R	G	0.48	50	0	0	24	0	0	CAACAAGTACCCTGAGACCTACAGCACCCAATACCGCCCCAACAGAACAACTTTTACTACAATGGCAACAATTTTGAGAGCAACCCAAGTAACACAAGGTTCACACAGAGCAGCTACACCACAACCACAACCCCcAACCAAaTTaACCAAAACACCCACTACAACTACAATGCTGAGAAGCAGGGCTTGAGTGATGCAAGGCTTACACAGAGCAGCTACACAACCCCAACCAATTACCAAAGCAACAACTACTACAATGTTGAGAAGCAGGGCATGAGTGACACAAGGTTTTTGGAGAATGGAAAGTACTACTTCGACCCTAGTAGCGAGAACAACTACAATCAGAACCAGTATGAAAATTCAAGGGTGGTGGATTCAAGAAACTGGTACAACAACAGG…	A/G	ACTTGTTTTGATTAGTACCACTTTGCTGTGTTTGATATATTTGTTCTGAGAACATATATTTAAGTGGGAGTTAAAAACACAAGAAAAATAGAATATTTTATGAAGGGTTTTTGTAATGTTTATTTAATTATGTATCTGTTGTGTCTGGTTTTTCATAAGTGCTAAATGTTCATGCTTTGG
639	125	SNP	Y	C	0.359	39	0	14	0	0	0	CCCGGGCGGAGGTTGACTTGCATCGCATTAAACAAGAATATCATCGCAGGAACAGTGTTCCTTTGGACCAAGCAATTGTCAAAGACACTTCTGGAGACTATGAGAAGTTTCT	C/T	GTGGAACTGGTTGGACAYGGAGATGCTTGAATCCCACRATGTTTTCTTCCATGAGTTGTTATCTTTCCTTCATTGGTTGCTTCTTCTTCTTTTCTGGTTTTGTGTGGACTTTGTTCAATAAATCTTGCTAGTGCGGTGAGTAAAGATTATGGATGGACTTATTTTATATAATTTATGTGCATCTTCTTTTGTATTTTTGCTAAAGGAGTTGTGTTTTGTGTTCTATTATATATATGATAATGTTGGACTTCTCTTTTTCCCTTTCC
639	144	SNP	Y	C	0.444	36	0	16	0	0	0	CCCGGGCGGAGGTTGACTTGCATCGCATTAAACAAGAATATCATCGCAGGAACAGTGTTCCTTTGGACCAAGCAATTGTCAAAGACACTTCTGGAGACTATGAGAAGTTTCTYGTGGAACTGGTTGGACA	C/T	GGAGATGCTTGAATCCCACRATGTTTTCTTCCATGAGTTGTTATCTTTCCTTCATTGGTTGCTTCTTCTTCTTTTCTGGTTTTGTGTGGACTTTGTTCAATAAATCTTGCTAGTGCGGTGAGTAAAGATTATGGATGGACTTATTTTATATAATTTATGTGCATCTTCTTTTGTATTTTTGCTAAAGGAGTTGTGTTTTGTGTTCTATTATATATATGATAATGTTGGACTTCTCTTTTTCCCTTTCC
639	165	SNP	R	A	0.4	30	12	0	0	0	0	CCCGGGCGGAGGTTGACTTGCATCGCATTAAACAAGAATATCATCGCAGGAACAGTGTTCCTTTGGACCAAGCAATTGTCAAAGACACTTCTGGAGACTATGAGAAGTTTCTYGTGGAACTGGTTGGACAYGGAGATGCTTGAATCCCAC	A/G	ATGTTTTCTTCCATGAGTTGTTATCTTTCCTTCATTGGTTGCTTCTTCTTCTTTTCTGGTTTTGTGTGGACTTTGTTCAATAAATCTTGCTAGTGCGGTGAGTAAAGATTATGGATGGACTTATTTTATATAATTTATGTGCATCTTCTTTTGTATTTTTGCTAAAGGAGTTGTGTTTTGTGTTCTATTATATATATGATAATGTTGGACTTCTCTTTTTCCCTTTCC
652	359	SNP	T	G	0.25	24	0	0	5	-	1	AGTTCAAATAATGGCGTGGAAGACACCCTCCTTAAGGAGCTTGAGGAGATGGGGTTTAAGCAGGTCAATTTGAACAAGGAGATTCTGCGTAGGAATGAGTACAACCTGGAGCAGTCTGTGGATGACCTCTGTGACGTTGCTGACTGGGATCCTATCCTTGAAGAGCTGCAGGAAATGGGCTTTTGTGATGCGGAAATGAACAAGAAGCTGCTTGTGAAGAACAATGGGAGCATCAAGCGTGTGGTTATGGATCTCATCAATGGGGAGAAGCTTTAGATGAAAGACAACTACTACTAATAATAATAAGTCTTGTTATTATAAATGGTACATATATATATATATA	T/G	ATATATCAGAAATAATGGACTGGCATTTGCCATGCGATGTGATGCTTTGCTTTGGACCATGTGCACCTTTTGCTTAGTATGTAATTATGTATTTAGTATTTATACTGATATCTAAGTTATGGATTTRAATTTACTATATTTATGGATTTGCCTATC
652	361	SNP	T	A	0.24	25	5	0	0	-	1	AGTTCAAATAATGGCGTGGAAGACACCCTCCTTAAGGAGCTTGAGGAGATGGGGTTTAAGCAGGTCAATTTGAACAAGGAGATTCTGCGTAGGAATGAGTACAACCTGGAGCAGTCTGTGGATGACCTCTGTGACGTTGCTGACTGGGATCCTATCCTTGAAGAGCTGCAGGAAATGGGCTTTTGTGATGCGGAAATGAACAAGAAGCTGCTTGTGAAGAACAATGGGAGCATCAAGCGTGTGGTTATGGATCTCATCAATGGGGAGAAGCTTTAGATGAAAGACAACTACTACTAATAATAATAAGTCTTGTTATTATAAATGGTACATATATATATATATATA	T/A	ATATCAGAAATAATGGACTGGCATTTGCCATGCGATGTGATGCTTTGCTTTGGACCATGTGCACCTTTTGCTTAGTATGTAATTATGTATTTAGTATTTATACTGATATCTAAGTTATGGATTTRAATTTACTATATTTATGGATTTGCCTATC
652	365	SNP	T	A	0.25	24	5	0	0	-	1	AGTTCAAATAATGGCGTGGAAGACACCCTCCTTAAGGAGCTTGAGGAGATGGGGTTTAAGCAGGTCAATTTGAACAAGGAGATTCTGCGTAGGAATGAGTACAACCTGGAGCAGTCTGTGGATGACCTCTGTGACGTTGCTGACTGGGATCCTATCCTTGAAGAGCTGCAGGAAATGGGCTTTTGTGATGCGGAAATGAACAAGAAGCTGCTTGTGAAGAACAATGGGAGCATCAAGCGTGTGGTTATGGATCTCATCAATGGGGAGAAGCTTTAGATGAAAGACAACTACTACTAATAATAATAAGTCTTGTTATTATAAATGGTACATATATATATATATATATATA	T/A	CAGAAATAATGGACTGGCATTTGCCATGCGATGTGATGCTTTGCTTTGGACCATGTGCACCTTTTGCTTAGTATGTAATTATGTATTTAGTATTTATACTGATATCTAAGTTATGGATTTRAATTTACTATATTTATGGATTTGCCTATC
652	366	SNP	C	T	0.208	24	0	-	0	5	0	AGTTCAAATAATGGCGTGGAAGACACCCTCCTTAAGGAGCTTGAGGAGATGGGGTTTAAGCAGGTCAATTTGAACAAGGAGATTCTGCGTAGGAATGAGTACAACCTGGAGCAGTCTGTGGATGACCTCTGTGACGTTGCTGACTGGGATCCTATCCTTGAAGAGCTGCAGGAAATGGGCTTTTGTGATGCGGAAATGAACAAGAAGCTGCTTGTGAAGAACAATGGGAGCATCAAGCGTGTGGTTATGGATCTCATCAATGGGGAGAAGCTTTAGATGAAAGACAACTACTACTAATAATAATAAGTCTTGTTATTATAAATGGTACATATATATATATATATATATAT	C/T	AGAAATAATGGACTGGCATTTGCCATGCGATGTGATGCTTTGCTTTGGACCATGTGCACCTTTTGCTTAGTATGTAATTATGTATTTAGTATTTATACTGATATCTAAGTTATGGATTTRAATTTACTATATTTATGGATTTGCCTATC
652	367	SNP	A	G	0.25	24	-	0	6	0	0	AGTTCAAATAATGGCGTGGAAGACACCCTCCTTAAGGAGCTTGAGGAGATGGGGTTTAAGCAGGTCAATTTGAACAAGGAGATTCTGCGTAGGAATGAGTACAACCTGGAGCAGTCTGTGGATGACCTCTGTGACGTTGCTGACTGGGATCCTATCCTTGAAGAGCTGCAGGAAATGGGCTTTTGTGATGCGGAAATGAACAAGAAGCTGCTTGTGAAGAACAATGGGAGCATCAAGCGTGTGGTTATGGATCTCATCAATGGGGAGAAGCTTTAGATGAAAGACAACTACTACTAATAATAATAAGTCTTGTTATTATAAATGGTACATATATATATATATATATATATC	A/G	GAAATAATGGACTGGCATTTGCCATGCGATGTGATGCTTTGCTTTGGACCATGTGCACCTTTTGCTTAGTATGTAATTATGTATTTAGTATTTATACTGATATCTAAGTTATGGATTTRAATTTACTATATTTATGGATTTGCCTATC
652	490	SNP	R	G	0.423	26	0	0	11	0	0	AGTTCAAATAATGGCGTGGAAGACACCCTCCTTAAGGAGCTTGAGGAGATGGGGTTTAAGCAGGTCAATTTGAACAAGGAGATTCTGCGTAGGAATGAGTACAACCTGGAGCAGTCTGTGGATGACCTCTGTGACGTTGCTGACTGGGATCCTATCCTTGAAGAGCTGCAGGAAATGGGCTTTTGTGATGCGGAAATGAACAAGAAGCTGCTTGTGAAGAACAATGGGAGCATCAAGCGTGTGGTTATGGATCTCATCAATGGGGAGAAGCTTTAGATGAAAGACAACTACTACTAATAATAATAAGTCTTGTTATTATAAATGGTACATATATATATATATATATATATCAGAAATAATGGACTGGCATTTGCCATGCGATGTGATGCTTTGCTTTGG…	A/G	AATTTACTATATTTATGGATTTGCCTATC
653	55	SNP	T	A	0.267	15	4	0	0	-	0	AACGGTGCATCATTCGCATGGAGGATTAGAGCAACTAGGGACTTTTTATGTG	T/A	TAATGGAGAGGATTTATATATCTATCTGATGTCTTTAAGAATAATTGTGTTGGTCTGGATTTTACAAATTTTTTGAGGTGCAACTTAAGATAGTAGGAGGTTCATGACTTTTGTATTTGATATAATGGTTTTTATGATAAGTAAAATTCTCTGCATATTTTCTWTTGATTTTCTCTTTTATAAGTATAAATGTCGACATGTTTTTTCTC
653	66	SNP	G	A	0.222	27	6	0	-	0	0	AACGGTGCATCATTCGCATGGAGGATTAGAGCAACTAGGGACTTTTTATGTGTTAATGGAGAG	G/A	ATTTATATATCTATCTGATGTCTTTAAGAATAATTGTGTTGGTCTGGATTTTACAAATTTTTTGAGGTGCAACTTAAGATAGTAGGAGGTTCATGACTTTTGTATTTGATATAATGGTTTTTATGATAAGTAAAATTCTCTGCATATTTTCTWTTGATTTTCTCTTTTATAAGTATAAATGTCGACATGTTTTTTCTC
653	111	SNP	G	A	0.256	43	11	0	-	0	0	AACGGTGCATCATTCGCATGGAGGATTAGAGCAACTAGGGACTTTTTATGTGTTAATGGAGAGGATTTATATATCTATCTGATGTCTTTAAGAATAATT	G/A	TGTTGGTCTGGATTTTACAAATTTTTTGAGGTGCAACTTAAGATAGTAGGAGGTTCATGACTTTTGTATTTGATATAATGGTTTTTATGATAAGTAAAATTCTCTGCATATTTTCTWTTGATTTTCTCTTTTATAAGTATAAATGTCGACATGTTTTTTCTC
653	114	SNP	G	T	0.25	44	0	0	-	11	0	AACGGTGCATCATTCGCATGGAGGATTAGAGCAACTAGGGACTTTTTATGTGTTAATGGAGAGGATTTATATATCTATCTGATGTCTTTAAGAATAATTGT	G/T	TTGGTCTGGATTTTACAAATTTTTTGAGGTGCAACTTAAGATAGTAGGAGGTTCATGACTTTTGTATTTGATATAATGGTTTTTATGATAAGTAAAATTCTCTGCATATTTTCTWTTGATTTTCTCTTTTATAAGTATAAATGTCGACATGTTTTTTCTC
653	141	SNP	T	G	0.256	43	0	0	11	-	0	AACGGTGCATCATTCGCATGGAGGATTAGAGCAACTAGGGACTTTTTATGTGTTAATGGAGAGGATTTATATATCTATCTGATGTCTTTAAGAATAATTGTGTTGGTCTGGATTTTACAAATTTT	T/G	TGAGGTGCAACTTAAGATAGTAGGAGGTTCATGACTTTTGTATTTGATATAATGGTTTTTATGATAAGTAAAATTCTCTGCATATTTTCTWTTGATTTTCTCTTTTATAAGTATAAATGTCGACATGTTTTTTCTC
653	142	SNP	T	A	0.349	43	11	0	2	-	2	AACGGTGCATCATTCGCATGGAGGATTAGAGCAACTAGGGACTTTTTATGTGTTAATGGAGAGGATTTATATATCTATCTGATGTCTTTAAGAATAATTGTGTTGGTCTGGATTTTACAAATTTTT	T/A	GAGGTGCAACTTAAGATAGTAGGAGGTTCATGACTTTTGTATTTGATATAATGGTTTTTATGATAAGTAAAATTCTCTGCATATTTTCTWTTGATTTTCTCTTTTATAAGTATAAATGTCGACATGTTTTTTCTC
653	148	SNP	T	A	0.256	43	11	0	0	-	0	AACGGTGCATCATTCGCATGGAGGATTAGAGCAACTAGGGACTTTTTATGTGTTAATGGAGAGGATTTATATATCTATCTGATGTCTTTAAGAATAATTGTGTTGGTCTGGATTTTACAAATTTTTTGAGG	T/A	GCAACTTAAGATAGTAGGAGGTTCATGACTTTTGTATTTGATATAATGGTTTTTATGATAAGTAAAATTCTCTGCATATTTTCTWTTGATTTTCTCTTTTATAAGTATAAATGTCGACATGTTTTTTCTC
653	196	SNP	A	T	0.256	39	-	0	0	10	0	AACGGTGCATCATTCGCATGGAGGATTAGAGCAACTAGGGACTTTTTATGTGTTAATGGAGAGGATTTATATATCTATCTGATGTCTTTAAGAATAATTGTGTTGGTCTGGATTTTACAAATTTTTTGAGGTGCAACTTAAGATAGTAGGAGGTTCATGACTTTTGTATTTGATAT	A/T	ATGGTTTTTATGATAAGTAAAATTCTCTGCATATTTTCTWTTGATTTTCTCTTTTATAAGTATAAATGTCGACATGTTTTTTCTC
653	225	SNP	C	T	0.292	24	0	-	0	7	0	AACGGTGCATCATTCGCATGGAGGATTAGAGCAACTAGGGACTTTTTATGTGTTAATGGAGAGGATTTATATATCTATCTGATGTCTTTAAGAATAATTGTGTTGGTCTGGATTTTACAAATTTTTTGAGGTGCAACTTAAGATAGTAGGAGGTTCATGACTTTTGTATTTGATATAATGGTTTTTATGATAAGTAAAATT	C/T	TCTGCATATTTTCTWTTGATTTTCTCTTTTATAAGTATAAATGTCGACATGTTTTTTCTC
655	422	SNP	R	G	0.467	30	0	0	14	0	0	TGGAGGGTCTCGAACAGTGACTTTCGATGATCTGAGCTCACGTTACCACACACACTGCGACCCGAGGCTCAATGCTTCTCAGGCTCTTGAGCTATCCTTTATCATTGCAGAACGACTTAGGAAGAGAAGGCTTGGAACTCAACGGTCACTCTCTTTAGGCCTCTAAACAACTTCGAAAGTCCTGCATCATTTCAAATGATTGTTTGTACTTGGTAGAAAATAAAGTTCGTATGGGTTATCCAGCAAACTGCATATTGCAGCCACCACATTGCTCCACCTGCAGGCTCGTGATAGTGTCAAACAATCAAGAGCAACTACAAAATTCCTGAGAAAGAGAAGCTCTGGAAGAAAGTCTAGTAATACGATGGCCTCAGATTGCA	A/G	GCTGCAAAAGCAAGATGCTGGAGATAAAAGCTTGTAAAATTTTTATAATTTAATTTGTATTTGGATTTGAGTTTGTTTTATTTATGGATGTtAGTTTGATCAGATATCCCTTGAAATTTTTGTAAGAACAAAAGCCTTTGATTGTGGTAAATCAAAGTGGACGAAGAGGAATATATGAAGTTTATTCGATTTCAAGCCATTTGCTAGC
658	184	SNP	W	T	0.356	73	0	0	0	25	1	CMAACGGCATTGCATCATACAACCGTTTTGCCAATGCAATGGGGTTCATGAAGAATGAAGCCGTGTCTGGTTGTGCCCAGATTCTCAAGCAATTGCAGGAGTTCGACGAGTAGATGTGGTTTGAGTTCCTAGAATGTGTCTAGTTTTAA	A/T	ACTTTGCTCGGCTTGCCCTGCCAATGTTTGCTACTATTTGTTTGTTTGTTTATCTCAACATCTAGAGATTCTTGATTTTATTTGCTAATACTATCTTAAACTATATTACATGGTCTGTTCTGTCCTGGAAATGATAGCTTCTGTTAAATAATATTATTAATTATTGATTAAATTGATTTTCTCMAAGGATTTG
659	81	SNP	K	G	0.375	16	0	0	6	0	0	GAACGGAGTCTACATTCCAGACAGCGARAAGTTGGAGAGACTGAAATTGGCCGAGATTAAGCATGCAAGGCTTGC	T/G	ATGGTGGCTATGCTAATTTTCTATTTTGAGGCTGGACAGGGGAAGACACCCCTTGGAGCTCTTGGCTTGTAAATCATTTGGTATTTTATGTAGATATAATTTAATTTAATTTGATGAGTATCaCCTAAAATCGGCATCTCTTACCTGGC
662	297	SNP	G	C	0.265	34	0	9	-	0	0	GCCGGTATCGACCTACCCTACTCTTGCAGGGCTGGTTCTTGCTCTTCATGTGCTGGCAAAGTTGTGGAAGGGGGTGTGGACCAGTCAGATCAGAGCTTCCTTGATGATGAACAGATTGATGGTGGATTTGTCCTTACTTGTGTGGCTTATCCTTCATCTGATGTTGTGCTTGAGACCCACAAGGAAGAGGAGCTCACTGGTTAAGCGTGATCGCTATGTTTCACTGTGCTTGTTGCTGTCTCCCCCTTGAATTTTCTGTATTATCATGTTTTGATG	G/C	CTGCTGGTTGGCTTAGTTTCTAATTAAATGAGTTGCTTAATGTTTTTCTACTCTCATTTCTAGTATGAAACTTGTAAACCCTTGTATTAATTTTCTCTTAAATTCTCTCTCTCTCTCTCATATGTCTTACAAGCCAGACTTAACTGATAATGGAAATCAATTTGAGCATTGCTTAACARGATATACATCAAGTTTTCCGCC
668	139	SNP	C	A	0.208	24	5	-	0	0	0	GGCTGTTGATTGTTCGAGAAAAaCCGTATTACCAATGTACTCCTGATCCCAGCGGCAATAAGCATGGGGTCCAATGTAAGAGCATCTTGTCCAGGCCTCCTTGCTAAACGAGCGATCACTCCTTCAAGTTT	C/A	TTTCTTGAACCAATTAATAGAAATTGCCATTTTTCTTTTATGTCGTCGTTGCTTTCACCATAAATGATTTTATTACCAGTGTTAGTAAGGATATGGAGTTTGTATAACAACAATATATTGCAGTCTGCTTGTTATCTGTGTTTAATGGTTTGATATCTCATTTTATATATGTTTCTTCAGAGGAAGTAATTTCCTCGACGG
668	175	SNP	T	G	0.306	36	0	0	11	-	0	GGCTGTTGATTGTTCGAGAAAAaCCGTATTACCAATGTACTCCTGATCCCAGCGGCAATAAGCATGGGGTCCAATGTAAGAGCATCTTGTCCAGGCCTCCTTGCTAAACGAGCGATCACTCCTTCAAGTTTCTTTCTTGAACCAATTAATAGAAATTGCCATTT	T/G	TCTTTTATGTCGTCGTTGCTTTCACCATAAATGATTTTATTACCAGTGTTAGTAAGGATATGGAGTTTGTATAACAACAATATATTGCAGTCTGCTTGTTATCTGTGTTTAATGGTTTGATATCTCATTTTATATATGTTTCTTCAGAGGAAGTAATTTCCTCGACGG
668	265	SNP	A	G	0.231	52	-	0	12	0	0	GGCTGTTGATTGTTCGAGAAAAaCCGTATTACCAATGTACTCCTGATCCCAGCGGCAATAAGCATGGGGTCCAATGTAAGAGCATCTTGTCCAGGCCTCCTTGCTAAACGAGCGATCACTCCTTCAAGTTTCTTTCTTGAACCAATTAATAGAAATTGCCATTTTTCTTTTATGTCGTCGTTGCTTTCACCATAAATGATTTTATTACCAGTGTTAGTAAGGATATGGAGTTTGTATAACAACAAT	A/G	TATTGCAGTCTGCTTGTTATCTGTGTTTAATGGTTTGATATCTCATTTTATATATGTTTCTTCAGAGGAAGTAATTTCCTCGACGG
668	298	SNP	T	C	0.308	13	0	4	0	-	0	GGCTGTTGATTGTTCGAGAAAAaCCGTATTACCAATGTACTCCTGATCCCAGCGGCAATAAGCATGGGGTCCAATGTAAGAGCATCTTGTCCAGGCCTCCTTGCTAAACGAGCGATCACTCCTTCAAGTTTCTTTCTTGAACCAATTAATAGAAATTGCCATTTTTCTTTTATGTCGTCGTTGCTTTCACCATAAATGATTTTATTACCAGTGTTAGTAAGGATATGGAGTTTGTATAACAACAATATATTGCAGTCTGCTTGTTATCTGTGTTTAA	T/C	GGTTTGATATCTCATTTTATATATGTTTCTTCAGAGGAAGTAATTTCCTCGACGG
676	652	SNP	K	T	0.474	19	0	0	0	9	0	TTCTATTATAAAAGCAATTATGATTCCATGTTGGGAAATCTGTTGGACTATTATGGGATCAAGACAGAGGCTGAAATACTCAGTGGGAGTGTCATGAAAATGTCAAAATCTTTCACCAAGAAGAGGGATGTAGATCCTATAAACATGGCGGTGAGGTCCTTAAGAAAGGAAGCTAGGACATGGTTCAATGAGAAGGCAACTGGTTTAGATTCTGGAGCTGATGATGCATATGCAAAAGCTTCAGCCTGGTATCATGTCACATATCATCCTAAGTATTTTGGTTGCTACAATGAGGGATTGAATCGTGACCATTTTATCAGCTTCCCATGGTGCGTTTATGATAAGCTGGTCCATATCAAAAAGGAAAAGGCTAGAAGGGCTCTAAACCTCTCATCTCTG…	T/G	TCTTGTTTCTGCATTCAGAAGTGGGTTTGAAAACTCGCATTACTTTTCATGACGACATTAAGAAAGATTTTAGTTTGGaCGAGGCCCTGCCCACTAAAATTGTTGCC
680	68	SNP	G	C	0.231	13	0	3	-	0	0	GGGCAACATCATAATATGGTGGGAGGAGTCATTTGGTGAGTTTTGAGTGAAATCCAATCGCTAGAA	G/C	TATGGAATACACCAACCACTCCAATTAGGAACGAACTGCCGTTGAACTTGAATTGTCCAATTTSKMACACCTATTGATTTCGGATCGAGCCCAAAACTTGGGCAACATCATAATATGGTGGGAGGAGTCATTTGGTGAGTTTTGAGTGAAATCCAMTMSCTAGAAGTATGGAATACACCAACC
680	71	SNP	T	C	0.214	14	0	3	0	-	0	GGGCAACATCATAATATGGTGGGAGGAGTCATTTGGTGAGTTTTGAGTGAAATCCAATCGCTAGAAGTA	T/C	GGAATACACCAACCACTCCAATTAGGAACGAACTGCCGTTGAACTTGAATTGTCCAATTTSKMACACCTATTGATTTCGGATCGAGCCCAAAACTTGGGCAACATCATAATATGGTGGGAGGAGTCATTTGGTGAGTTTTGAGTGAAATCCAMTMSCTAGAAGTATGGAATACACCAACC
680	136	SNP	S	G	0.44	25	0	0	11	0	0	GGGCAACATCATAATATGGTGGGAGGAGTCATTTGGTGAGTTTTGAGTGAAATCCAATCGCTAGAAGTATGGAATACACCAACCACTCCAATTAGGAACGAACTGCCGTTGAACTTGAATTGTCCAATTT	G/C	KMACACCTATTGATTTCGGATCGAGCCCAAAACTTGGGCAACATCATAATATGGTGGGAGGAGTCATTTGGTGAGTTTTGAGTGAAATCCAMTMSCTAGAAGTATGGAATACACCAACC
680	137	SNP	K	G	0.423	26	0	0	11	0	0	GGGCAACATCATAATATGGTGGGAGGAGTCATTTGGTGAGTTTTGAGTGAAATCCAATCGCTAGAAGTATGGAATACACCAACCACTCCAATTAGGAACGAACTGCCGTTGAACTTGAATTGTCCAATTTS	T/G	MACACCTATTGATTTCGGATCGAGCCCAAAACTTGGGCAACATCATAATATGGTGGGAGGAGTCATTTGGTGAGTTTTGAGTGAAATCCAMTMSCTAGAAGTATGGAATACACCAACC
680	138	SNP	M	A	0.519	27	11	0	0	3	0	GGGCAACATCATAATATGGTGGGAGGAGTCATTTGGTGAGTTTTGAGTGAAATCCAATCGCTAGAAGTATGGAATACACCAACCACTCCAATTAGGAACGAACTGCCGTTGAACTTGAATTGTCCAATTTSK	C/A	ACACCTATTGATTTCGGATCGAGCCCAAAACTTGGGCAACATCATAATATGGTGGGAGGAGTCATTTGGTGAGTTTTGAGTGAAATCCAMTMSCTAGAAGTATGGAATACACCAACC
684	99	SNP	A	G	0.231	26	-	0	6	0	0	ACCGGACGCAAAAAGAGTTGCCGASTAAAAAGGAGATATAAACAGAGACTTCTTCCAGTCGTGTTGAAAACTTGGAATCGGAAACGATCCA	A/G	ACGATCCAACAGAGAACTGTAGCGTGCGTTTCACCATGGCCGAAAGCTCTTTCAAGAACGAATATCCTCAGGGAATGACCCAAACAGAAGAGAACAATCCACATCGGACCCCGATGATTGTTGAGAATGGTGCAAGCATTGACATTCCTGACATTGGGAAAAAGAAAAAATCCC
689	101	SNP	R	A	0.412	17	7	0	0	0	0	AGGTCACTCAGCTCCATATCATTCAGGGTATGGATCTAGCATGGGACTGGGAGGGATGTTAGCTGGGGGTGTTGCTGCTTACGGGGCTAGCCATCTTGC	A/G	CATGGGGGCCATRGCCAARGATATGGTTACGGTGGGGGTTACCAGGGCTATGGGGGTTCTCATGGGAAGTTCAAACATGGCAAATTTAAGGGAAAGGGGAAGTATGGCAAGCCMTTYGGGGGCAAGTTCAAGAAATGGAAGTGATCATGGAGTGGATCCAGGCAAAATATCATGGTCGGTTCAAGATCTAAGTCTATAAATAATCTTATACTGTAATTGGCTTTCTAATAATTATTACAGCTATGCTGTTTCGGGTTGTCTTATTGTTTCTTTCAATAATGCTATATATTATRTATGTCGTGTAWTTT
689	114	SNP	R	G	0.444	18	0	0	8	0	0	AGGTCACTCAGCTCCATATCATTCAGGGTATGGATCTAGCATGGGACTGGGAGGGATGTTAGCTGGGGGTGTTGCTGCTTACGGGGCTAGCCATCTTGCRCATGGGGGCCAT	A/G	GCCAARGATATGGTTACGGTGGGGGTTACCAGGGCTATGGGGGTTCTCATGGGAAGTTCAAACATGGCAAATTTAAGGGAAAGGGGAAGTATGGCAAGCCMTTYGGGGGCAAGTTCAAGAAATGGAAGTGATCATGGAGTGGATCCAGGCAAAATATCATGGTCGGTTCAAGATCTAAGTCTATAAATAATCTTATACTGTAATTGGCTTTCTAATAATTATTACAGCTATGCTGTTTCGGGTTGTCTTATTGTTTCTTTCAATAATGCTATATATTATRTATGTCGTGTAWTTT
689	121	SNP	R	A	0.455	22	10	0	0	0	0	AGGTCACTCAGCTCCATATCATTCAGGGTATGGATCTAGCATGGGACTGGGAGGGATGTTAGCTGGGGGTGTTGCTGCTTACGGGGCTAGCCATCTTGCRCATGGGGGCCATRGCCAA	A/G	GATATGGTTACGGTGGGGGTTACCAGGGCTATGGGGGTTCTCATGGGAAGTTCAAACATGGCAAATTTAAGGGAAAGGGGAAGTATGGCAAGCCMTTYGGGGGCAAGTTCAAGAAATGGAAGTGATCATGGAGTGGATCCAGGCAAAATATCATGGTCGGTTCAAGATCTAAGTCTATAAATAATCTTATACTGTAATTGGCTTTCTAATAATTATTACAGCTATGCTGTTTCGGGTTGTCTTATTGTTTCTTTCAATAATGCTATATATTATRTATGTCGTGTAWTTT
689	233	SNP	M	A	0.412	51	21	0	0	0	0	AGGTCACTCAGCTCCATATCATTCAGGGTATGGATCTAGCATGGGACTGGGAGGGATGTTAGCTGGGGGTGTTGCTGCTTACGGGGCTAGCCATCTTGCRCATGGGGGCCATRGCCAARGATATGGTTACGGTGGGGGTTACCAGGGCTATGGGGGTTCTCATGGGAAGTTCAAACATGGCAAATTTAAGGGAAAGGGGAAGTATGGCAAGCC	C/A	TTYGGGGGCAAGTTCAAGAAATGGAAGTGATCATGGAGTGGATCCAGGCAAAATATCATGGTCGGTTCAAGATCTAAGTCTATAAATAATCTTATACTGTAATTGGCTTTCTAATAATTATTACAGCTATGCTGTTTCGGGTTGTCTTATTGTTTCTTTCAATAATGCTATATATTATRTATGTCGTGTAWTTT
689	236	SNP	Y	T	0.42	50	0	0	0	20	1	AGGTCACTCAGCTCCATATCATTCAGGGTATGGATCTAGCATGGGACTGGGAGGGATGTTAGCTGGGGGTGTTGCTGCTTACGGGGCTAGCCATCTTGCRCATGGGGGCCATRGCCAARGATATGGTTACGGTGGGGGTTACCAGGGCTATGGGGGTTCTCATGGGAAGTTCAAACATGGCAAATTTAAGGGAAAGGGGAAGTATGGCAAGCCMTT	C/T	GGGGGCAAGTTCAAGAAATGGAAGTGATCATGGAGTGGATCCAGGCAAAATATCATGGTCGGTTCAAGATCTAAGTCTATAAATAATCTTATACTGTAATTGGCTTTCTAATAATTATTACAGCTATGCTGTTTCGGGTTGTCTTATTGTTTCTTTCAATAATGCTATATATTATRTATGTCGTGTAWTTT
689	434	SNP	R	A	0.5	12	6	0	0	0	0	AGGTCACTCAGCTCCATATCATTCAGGGTATGGATCTAGCATGGGACTGGGAGGGATGTTAGCTGGGGGTGTTGCTGCTTACGGGGCTAGCCATCTTGCRCATGGGGGCCATRGCCAARGATATGGTTACGGTGGGGGTTACCAGGGCTATGGGGGTTCTCATGGGAAGTTCAAACATGGCAAATTTAAGGGAAAGGGGAAGTATGGCAAGCCMTTYGGGGGCAAGTTCAAGAAATGGAAGTGATCATGGAGTGGATCCAGGCAAAATATCATGGTCGGTTCAAGATCTAAGTCTATAAATAATCTTATACTGTAATTGGCTTTCTAATAATTATTACAGCTATGCTGTTTCGGGTTGTCTTATTGTTTCTTTCAATAATGCTATATATTAT	A/G	TATGTCGTGTAWTTT
691	107	SNP	G	A	0.212	33	7	0	-	0	0	AATaCGaCTAaGGGTTTTTAGTCTGCAAGTCGCTCCTCCAGCCGAAGCTCCCACAGCGAAAATGCCGTCACACAAGACCTTCAG	G/A	ATCAAGAAGAAGCTGGCGAAGAAGATGAGGCAGAACMGRCCCATYCCTCACTGGATCCGYWTGAGGACCGACAACACCATCAGGTACAAYGCYAAGCGCAGGCACTGGCGCCGTACCAAGCTTGGGTTTTAAGGTGGATGACACTCGTAACTTGGCATTTTGTTTAAGATTTTATTTGCAAAAAACAGTTGGAAACTTCTATGTTATAATTAATTGCGAACCTATATGGAGTCCCTTAGCAGAGATTGATATTTGGTTTGTAGTTTATTTGTATTTCAAGTAATGGGTTGGACCAATTTTTGAATTTAGACGAGTTTATCATATTTCTCAATGGCTTCTTTTTGCCCTTCT
691	152	SNP	M	C	0.462	26	0	12	0	0	0	AATaCGaCTAaGGGTTTTTAGTCTGCAAGTCGCTCCTCCAGCCGAAGCTCCCACAGCGAAAATGCCGTCACACAAGACCTTCAGGATCAAGAAGAAGCTGGCGAAGAAGATGAGGCAGAAC	C/A	GRCCCATYCCTCACTGGATCCGYWTGAGGACCGACAACACCATCAGGTACAAYGCYAAGCGCAGGCACTGGCGCCGTACCAAGCTTGGGTTTTAAGGTGGATGACACTCGTAACTTGGCATTTTGTTTAAGATTTTATTTGCAAAAAACAGTTGGAAACTTCTATGTTATAATTAATTGCGAACCTATATGGAGTCCCTTAGCAGAGATTGATATTTGGTTTGTAGTTTATTTGTATTTCAAGTAATGGGTTGGACCAATTTTTGAATTTAGACGAGTTTATCATATTTCTCAATGGCTTCTTTTTGCCCTTCT
691	154	SNP	R	A	0.462	26	12	0	0	0	0	AATaCGaCTAaGGGTTTTTAGTCTGCAAGTCGCTCCTCCAGCCGAAGCTCCCACAGCGAAAATGCCGTCACACAAGACCTTCAGGATCAAGAAGAAGCTGGCGAAGAAGATGAGGCAGAACMG	A/G	CCCATYCCTCACTGGATCCGYWTGAGGACCGACAACACCATCAGGTACAAYGCYAAGCGCAGGCACTGGCGCCGTACCAAGCTTGGGTTTTAAGGTGGATGACACTCGTAACTTGGCATTTTGTTTAAGATTTTATTTGCAAAAAACAGTTGGAAACTTCTATGTTATAATTAATTGCGAACCTATATGGAGTCCCTTAGCAGAGATTGATATTTGGTTTGTAGTTTATTTGTATTTCAAGTAATGGGTTGGACCAATTTTTGAATTTAGACGAGTTTATCATATTTCTCAATGGCTTCTTTTTGCCCTTCT
691	162	SNP	Y	T	0.48	25	0	0	0	12	0	AATaCGaCTAaGGGTTTTTAGTCTGCAAGTCGCTCCTCCAGCCGAAGCTCCCACAGCGAAAATGCCGTCACACAAGACCTTCAGGATCAAGAAGAAGCTGGCGAAGAAGATGAGGCAGAACMGRCCCAT	C/T	CCTCACTGGATCCGYWTGAGGACCGACAACACCATCAGGTACAAYGCYAAGCGCAGGCACTGGCGCCGTACCAAGCTTGGGTTTTAAGGTGGATGACACTCGTAACTTGGCATTTTGTTTAAGATTTTATTTGCAAAAAACAGTTGGAAACTTCTATGTTATAATTAATTGCGAACCTATATGGAGTCCCTTAGCAGAGATTGATATTTGGTTTGTAGTTTATTTGTATTTCAAGTAATGGGTTGGACCAATTTTTGAATTTAGACGAGTTTATCATATTTCTCAATGGCTTCTTTTTGCCCTTCT
691	178	SNP	Y	T	0.429	21	0	0	0	9	0	AATaCGaCTAaGGGTTTTTAGTCTGCAAGTCGCTCCTCCAGCCGAAGCTCCCACAGCGAAAATGCCGTCACACAAGACCTTCAGGATCAAGAAGAAGCTGGCGAAGAAGATGAGGCAGAACMGRCCCATYCCTCACTGGATCCG	C/T	WTGAGGACCGACAACACCATCAGGTACAAYGCYAAGCGCAGGCACTGGCGCCGTACCAAGCTTGGGTTTTAAGGTGGATGACACTCGTAACTTGGCATTTTGTTTAAGATTTTATTTGCAAAAAACAGTTGGAAACTTCTATGTTATAATTAATTGCGAACCTATATGGAGTCCCTTAGCAGAGATTGATATTTGGTTTGTAGTTTATTTGTATTTCAAGTAATGGGTTGGACCAATTTTTGAATTTAGACGAGTTTATCATATTTCTCAATGGCTTCTTTTTGCCCTTCT
691	179	SNP	W	T	0.409	22	0	0	0	9	0	AATaCGaCTAaGGGTTTTTAGTCTGCAAGTCGCTCCTCCAGCCGAAGCTCCCACAGCGAAAATGCCGTCACACAAGACCTTCAGGATCAAGAAGAAGCTGGCGAAGAAGATGAGGCAGAACMGRCCCATYCCTCACTGGATCCGY	A/T	TGAGGACCGACAACACCATCAGGTACAAYGCYAAGCGCAGGCACTGGCGCCGTACCAAGCTTGGGTTTTAAGGTGGATGACACTCGTAACTTGGCATTTTGTTTAAGATTTTATTTGCAAAAAACAGTTGGAAACTTCTATGTTATAATTAATTGCGAACCTATATGGAGTCCCTTAGCAGAGATTGATATTTGGTTTGTAGTTTATTTGTATTTCAAGTAATGGGTTGGACCAATTTTTGAATTTAGACGAGTTTATCATATTTCTCAATGGCTTCTTTTTGCCCTTCT
691	210	SNP	Y	C	0.389	18	0	7	0	0	0	AATaCGaCTAaGGGTTTTTAGTCTGCAAGTCGCTCCTCCAGCCGAAGCTCCCACAGCGAAAATGCCGTCACACAAGACCTTCAGGATCAAGAAGAAGCTGGCGAAGAAGATGAGGCAGAACMGRCCCATYCCTCACTGGATCCGYWTGAGGACCGACAACACCATCAGGTACAA	C/T	GCYAAGCGCAGGCACTGGCGCCGTACCAAGCTTGGGTTTTAAGGTGGATGACACTCGTAACTTGGCATTTTGTTTAAGATTTTATTTGCAAAAAACAGTTGGAAACTTCTATGTTATAATTAATTGCGAACCTATATGGAGTCCCTTAGCAGAGATTGATATTTGGTTTGTAGTTTATTTGTATTTCAAGTAATGGGTTGGACCAATTTTTGAATTTAGACGAGTTTATCATATTTCTCAATGGCTTCTTTTTGCCCTTCT
691	213	SNP	Y	C	0.389	18	0	7	0	0	0	AATaCGaCTAaGGGTTTTTAGTCTGCAAGTCGCTCCTCCAGCCGAAGCTCCCACAGCGAAAATGCCGTCACACAAGACCTTCAGGATCAAGAAGAAGCTGGCGAAGAAGATGAGGCAGAACMGRCCCATYCCTCACTGGATCCGYWTGAGGACCGACAACACCATCAGGTACAAYGC	C/T	AAGCGCAGGCACTGGCGCCGTACCAAGCTTGGGTTTTAAGGTGGATGACACTCGTAACTTGGCATTTTGTTTAAGATTTTATTTGCAAAAAACAGTTGGAAACTTCTATGTTATAATTAATTGCGAACCTATATGGAGTCCCTTAGCAGAGATTGATATTTGGTTTGTAGTTTATTTGTATTTCAAGTAATGGGTTGGACCAATTTTTGAATTTAGACGAGTTTATCATATTTCTCAATGGCTTCTTTTTGCCCTTCT
692	322	SNP	W	T	0.455	11	0	0	0	4	1	ASMAAAGAaTTaGAAGATTTAAGCTCACAACTTCAAACTCAGGCTGCGGAGCAGTTCAAGGCTCCTAATCTAAATAGTGTGACAGCAAACCCTGAGCCATCAACATTGGCTCAAGATGATGAAGATATAGATGAAACTGGTGTGGAACCCAAGGACATAGAGTTGGTGATGACACAAGCTGGGGTTTCAAGACCAAGAGCTGTTAAAGCACTCAAAGCAGCAGATGGAGACATTGTTTCTGCCATTATGGAATTAACAAACTGAGCCACCTTCTCGGCGAAACTTTACATCTGATGAGTTGT	A/T	TTTTTTTYGGGCCCCCAGTGCTGTCTACTTGAGAATTTGAGATTGAAATTTCGAATGTCTTTGTTTCTTTAATCCTTGTACTAGTATGATATAACTCTGATGGTTATGATGTATGGTTTGGATGTCTTTGCATGTAGTGCATTGCACCTCATCATTTATACAATATCATCTTGCATATCAGTTGCTMAGCATGCTTATAA
692	332	SNP	Y	C	0.417	12	1	4	0	0	0	ASMAAAGAaTTaGAAGATTTAAGCTCACAACTTCAAACTCAGGCTGCGGAGCAGTTCAAGGCTCCTAATCTAAATAGTGTGACAGCAAACCCTGAGCCATCAACATTGGCTCAAGATGATGAAGATATAGATGAAACTGGTGTGGAACCCAAGGACATAGAGTTGGTGATGACACAAGCTGGGGTTTCAAGACCAAGAGCTGTTAAAGCACTCAAAGCAGCAGATGGAGACATTGTTTCTGCCATTATGGAATTAACAAACTGAGCCACCTTCTCGGCGAAACTTTACATCTGATGAGTTGTWTTTTTTT	C/T	GGGCCCCCAGTGCTGTCTACTTGAGAATTTGAGATTGAAATTTCGAATGTCTTTGTTTCTTTAATCCTTGTACTAGTATGATATAACTCTGATGGTTATGATGTATGGTTTGGATGTCTTTGCATGTAGTGCATTGCACCTCATCATTTATACAATATCATCTTGCATATCAGTTGCTMAGCATGCTTATAA
693	212	SNP	G	A	0.333	15	5	0	-	0	0	GAAAAAAGAAAAGAAAATAAAAGAAAAGACAGAGTTTGAGGAGATGGCAAAAGGGTGGCCTGAGAAGTTGAAGAGTGCACAGCATGAGGACCACGAGCTCGCGCTTGCTCGCCGTAGAGGTTATGTATGTGATGGGTGTGATGAGCCAGGAGAAGAGGGGTGGTCATTCTACTGTGAGGAGTGTGACTTTGATCTCCACCCAA	G/A	GTGTGCATTGGAGGAAGATAAAGGAACCAAAAGTGATGCCAAGCAGGAACAGGATCCTCCTCAAGAAGGATTTAAGTGCGATGGTGATGTGTGTAAAAAAGCTTAAGAAGAAGTATGTGTGTGATTTAAGGCTTAAAATCGCATATGGAGATTATTATAGACTTGTTTATGTCGTTTCAGATGCTGCAGTGTTATGTTATTATAAGATCTAGTGAGGTTGTGCATTTACATAAATTTGTGATTTCATTTCATTGTCTTTGTTTCATTCCATTGCTAGGATCTGTGATTTCATTTCATTCCATTGTCTTTGTTTCATTCCATTATCGTTTTATTAAGAATTTGTAGCTCAAGTGGTTAAATGTTTTATTCTAGTATTTAATGTCTAGTAATGTCATGTAT…
693	222	SNP	G	A	0.333	15	5	0	-	0	0	GAAAAAAGAAAAGAAAATAAAAGAAAAGACAGAGTTTGAGGAGATGGCAAAAGGGTGGCCTGAGAAGTTGAAGAGTGCACAGCATGAGGACCACGAGCTCGCGCTTGCTCGCCGTAGAGGTTATGTATGTGATGGGTGTGATGAGCCAGGAGAAGAGGGGTGGTCATTCTACTGTGAGGAGTGTGACTTTGATCTCCACCCAAGGTGTGCATT	G/A	GAGGAAGATAAAGGAACCAAAAGTGATGCCAAGCAGGAACAGGATCCTCCTCAAGAAGGATTTAAGTGCGATGGTGATGTGTGTAAAAAAGCTTAAGAAGAAGTATGTGTGTGATTTAAGGCTTAAAATCGCATATGGAGATTATTATAGACTTGTTTATGTCGTTTCAGATGCTGCAGTGTTATGTTATTATAAGATCTAGTGAGGTTGTGCATTTACATAAATTTGTGATTTCATTTCATTGTCTTTGTTTCATTCCATTGCTAGGATCTGTGATTTCATTTCATTCCATTGTCTTTGTTTCATTCCATTATCGTTTTATTAAGAATTTGTAGCTCAAGTGGTTAAATGTTTTATTCTAGTATTTAATGTCTAGTAATGTCATGTATTTGATTCTCC…
695	88	SNP	M	A	0.5	10	5	0	0	0	0	GGAGATGTATATTGTTCAAAAGAAGATCCCAAAGTGGAGCACAAGATGGCTTTGCCTCCAAATCCTAAGTGTTGCTTGCCTTATAAT	C/A	ACCAYAGCAGCTGCTGCTGGYTCAATTGCTGGKGTGRTYAGTGATCTCAAGRTCTACAAGCCATTCAAGACCAGCTACTGATTTAGCAAATAAATGTAACACTAGATGTTGTCATAATTACTAGAGTTTCCTAATTTTCAACAAGGAAACGAGAATTGGTCAGTTTTGATTTCAATTCTTGTTTATGTTCATAACAAGCTTAAACGGGCATGATTAATGTTATATATGCACTaCAATTATCACTTGTC
695	93	SNP	Y	T	0.5	10	0	0	0	5	0	GGAGATGTATATTGTTCAAAAGAAGATCCCAAAGTGGAGCACAAGATGGCTTTGCCTCCAAATCCTAAGTGTTGCTTGCCTTATAATMACCA	C/T	AGCAGCTGCTGCTGGYTCAATTGCTGGKGTGRTYAGTGATCTCAAGRTCTACAAGCCATTCAAGACCAGCTACTGATTTAGCAAATAAATGTAACACTAGATGTTGTCATAATTACTAGAGTTTCCTAATTTTCAACAAGGAAACGAGAATTGGTCAGTTTTGATTTCAATTCTTGTTTATGTTCATAACAAGCTTAAACGGGCATGATTAATGTTATATATGCACTaCAATTATCACTTGTC
695	109	SNP	Y	C	0.444	18	0	8	0	0	0	GGAGATGTATATTGTTCAAAAGAAGATCCCAAAGTGGAGCACAAGATGGCTTTGCCTCCAAATCCTAAGTGTTGCTTGCCTTATAATMACCAYAGCAGCTGCTGCTGG	C/T	TCAATTGCTGGKGTGRTYAGTGATCTCAAGRTCTACAAGCCATTCAAGACCAGCTACTGATTTAGCAAATAAATGTAACACTAGATGTTGTCATAATTACTAGAGTTTCCTAATTTTCAACAAGGAAACGAGAATTGGTCAGTTTTGATTTCAATTCTTGTTTATGTTCATAACAAGCTTAAACGGGCATGATTAATGTTATATATGCACTaCAATTATCACTTGTC
695	128	SNP	K	G	0.4	20	0	0	8	0	0	GGAGATGTATATTGTTCAAAAGAAGATCCCAAAGTGGAGCACAAGATGGCTTTGCCTCCAAATCCTAAGTGTTGCTTGCCTTATAATMACCAYAGCAGCTGCTGCTGGYTCAATTGCTGG	T/G	GTGRTYAGTGATCTCAAGRTCTACAAGCCATTCAAGACCAGCTACTGATTTAGCAAATAAATGTAACACTAGATGTTGTCATAATTACTAGAGTTTCCTAATTTTCAACAAGGAAACGAGAATTGGTCAGTTTTGATTTCAATTCTTGTTTATGTTCATAACAAGCTTAAACGGGCATGATTAATGTTATATATGCACTaCAATTATCACTTGTC
695	133	SNP	R	G	0.4	20	0	0	8	0	0	GGAGATGTATATTGTTCAAAAGAAGATCCCAAAGTGGAGCACAAGATGGCTTTGCCTCCAAATCCTAAGTGTTGCTTGCCTTATAATMACCAYAGCAGCTGCTGCTGGYTCAATTGCTGGKGTG	A/G	TYAGTGATCTCAAGRTCTACAAGCCATTCAAGACCAGCTACTGATTTAGCAAATAAATGTAACACTAGATGTTGTCATAATTACTAGAGTTTCCTAATTTTCAACAAGGAAACGAGAATTGGTCAGTTTTGATTTCAATTCTTGTTTATGTTCATAACAAGCTTAAACGGGCATGATTAATGTTATATATGCACTaCAATTATCACTTGTC
695	137	SNP	Y	C	0.368	19	0	7	0	0	0	GGAGATGTATATTGTTCAAAAGAAGATCCCAAAGTGGAGCACAAGATGGCTTTGCCTCCAAATCCTAAGTGTTGCTTGCCTTATAATMACCAYAGCAGCTGCTGCTGGYTCAATTGCTGGKGTGRT	C/T	AGTGATCTCAAGRTCTACAAGCCATTCAAGACCAGCTACTGATTTAGCAAATAAATGTAACACTAGATGTTGTCATAATTACTAGAGTTTCCTAATTTTCAACAAGGAAACGAGAATTGGTCAGTTTTGATTTCAATTCTTGTTTATGTTCATAACAAGCTTAAACGGGCATGATTAATGTTATATATGCACTaCAATTATCACTTGTC
695	150	SNP	R	G	0.35	20	0	0	7	0	0	GGAGATGTATATTGTTCAAAAGAAGATCCCAAAGTGGAGCACAAGATGGCTTTGCCTCCAAATCCTAAGTGTTGCTTGCCTTATAATMACCAYAGCAGCTGCTGCTGGYTCAATTGCTGGKGTGRTYAGTGATCTCAAG	A/G	TCTACAAGCCATTCAAGACCAGCTACTGATTTAGCAAATAAATGTAACACTAGATGTTGTCATAATTACTAGAGTTTCCTAATTTTCAACAAGGAAACGAGAATTGGTCAGTTTTGATTTCAATTCTTGTTTATGTTCATAACAAGCTTAAACGGGCATGATTAATGTTATATATGCACTaCAATTATCACTTGTC
699	245	SNP	M	A	0.45	20	9	0	0	0	0	AAACAAAAAGGAAaGCTGCAAAGGAGACTAAAAAaGAGGAGCAGGCCGAAAAGAAAGAAGACCCAAAGTTCCAGCCTTTTACAGGGAAAAAGTACTCATTGAGGGGTTGATTGGATTGTGAAAACCATGTGTTACTTTTTAACTTATGTTCCACATTTTCTGACCTTATCTGTCTCAGATTGGGTGAATATAACAAAATTATGTACTGATCTCGGATGTTGTATTGTTGGATAA	C/A	AACTGTAGATTTGTCAAAACTGAGGATAGAGATACAACTTCTGTTTGTGTAGCATTTTGATTTTTtATTCTCGCCATGGGAT
702	230	SNP	G	T	0.267	15	0	0	-	4	0	CAAAGCTCTCTCTCTCTCTCTCCGAGTCTCTCTAAAACCATTTCTCAATCTGCACGAAATACAGATATTTTGCTAAGGTATATGTAGCAAGAGAGAGAGAGAGAGAGAGAGAGAGAGAGAGATCATCAGAGTGTATGTGTATGTGTGAAAGAGAGAAGGGTGCAGGCCTGGCAGGGCAAAGGAGCATAGCGATTAGAGTGAGTAGTGGTG	G/T	KGGGGGGTATAMCAAG
702	231	SNP	K	G	0.4	15	0	0	6	0	0	CAAAGCTCTCTCTCTCTCTCTCCGAGTCTCTCTAAAACCATTTCTCAATCTGCACGAAATACAGATATTTTGCTAAGGTATATGTAGCAAGAGAGAGAGAGAGAGAGAGAGAGAGAGAGAGATCATCAGAGTGTATGTGTATGTGTGAAAGAGAGAAGGGTGCAGGCCTGGCAGGGCAAAGGAGCATAGCGATTAGAGTGAGTAGTGGTGG	T/G	GGGGGGTATAMCAAG
706	61	SNP	R	G	0.455	11	0	0	5	0	0	ACGAGTAGGCAGGCGTGGAGGTCAGTGACGAAGCCTAGACCGTAAGGTCGGGTCGA	A/G	CGGCCgTCKGTGCAGATCTTGGTGGTAGTAGCAAATATTCAAATGAGAACTTTGAAGGCCGAAGAGGGGAAAGGTTCCATGTGAACGGCACTTGCACATGGGTTAGTCGATCCTAAGAGACGGGGGAAGCCCGTCTGATAGCGCGTCTCGCGCGAACTTCGAAAGGGAATCGGGTTAAAATTCCTGAACCGGGACGTGGTGGTTGACGGCAACGTTAGGGAGTCCGGAGACGTCGGCGGGGGCCTCGGGAAGAGTTAATCTTTTCTGTTTAACAGCCTGCCCACCCTGGAAACGGCTCAGCCGGA
706	70	SNP	K	T	0.4	15	0	0	0	6	0	ACGAGTAGGCAGGCGTGGAGGTCAGTGACGAAGCCTAGACCGTAAGGTCGGGTCGARCGGCCgTC	T/G	GTGCAGATCTTGGTGGTAGTAGCAAATATTCAAATGAGAACTTTGAAGGCCGAAGAGGGGAAAGGTTCCATGTGAACGGCACTTGCACATGGGTTAGTCGATCCTAAGAGACGGGGGAAGCCCGTCTGATAGCGCGTCTCGCGCGAACTTCGAAAGGGAATCGGGTTAAAATTCCTGAACCGGGACGTGGTGGTTGACGGCAACGTTAGGGAGTCCGGAGACGTCGGCGGGGGCCTCGGGAAGAGTTAATCTTTTCTGTTTAACAGCCTGCCCACCCTGGAAACGGCTCAGCCGGA
709	122	SNP	M	C	0.451	51	0	23	0	0	0	CGGCCAAGGAAACCGAGAAGGTCGACGAGGACGACCTCTCCAGGAGGCTTGCGGAGCTCAAGGCTAGAGGTTAAAATAGGGAAGGCGATCAGCTTGGGTTTTGAATTCA	C/A	TATATATATATGATATGCTTATGTGTTTGTACCGATTGCTAATTAAGAGTTATGACTCTTGTTGAAGCAATTTGAAAATTGATATTTGTGTATATTTGACGAATTTGAATTCGCTGCGATATGTTGTTATGTGAGTTTTGTTACATTCTAGTCAGACTGTTTGCATC
725	131	SNP	K	T	0.5	14	0	0	0	7	0	GAACGTGAAGAACCTACGAGAAAGTTTGCACTGATCTTGTTCGTGGTGCAAAGGACAAGAGGCTCAGGGTTAAGGGACCCGTGAGAATGCCAACCAAGGTTCTGCACATTACCACCAGGAAG	T/G	CTCCTTGTGGTGAAGGTACCAACACRTGGGACAGATTTGAGTTGCGTGTCCACAAGAGGGTKATTGACCTCTTYAGYTCTCCTGATGTSGTCAAGCAAATTACATCCATTACAATTGAACCTGGTGTGGAAGTGGAGGTTACAATTGCCGACTCGTAAACTGGACCAGTTTTCCGCATAGCCTTCCCAATTAGTTGGACAATGAGCAtGTTTTTTCTGTTCTAATTTTGAATTTAAAGATTTAGTAGTATTGTTTGCAATTTCTTGACCCTGATGTTTTGTTATGGATATGTACGTCAGTGCATATTTTGATATTGAATAGAAGTACGTTTTGCAAATGCTTTAGGTTTGTTTCCTTTGCATTTTTATCCTATATATGTCAAGTACATCGTGAGAGAGA…
725	162	SNP	R	G	0.348	23	0	0	8	0	0	GAACGTGAAGAACCTACGAGAAAGTTTGCACTGATCTTGTTCGTGGTGCAAAGGACAAGAGGCTCAGGGTTAAGGGACCCGTGAGAATGCCAACCAAGGTTCTGCACATTACCACCAGGAAGKCTCCTTGTGGTGAAGGTACCAACAC	A/G	TGGGACAGATTTGAGTTGCGTGTCCACAAGAGGGTKATTGACCTCTTYAGYTCTCCTGATGTSGTCAAGCAAATTACATCCATTACAATTGAACCTGGTGTGGAAGTGGAGGTTACAATTGCCGACTCGTAAACTGGACCAGTTTTCCGCATAGCCTTCCCAATTAGTTGGACAATGAGCAtGTTTTTTCTGTTCTAATTTTGAATTTAAAGATTTAGTAGTATTGTTTGCAATTTCTTGACCCTGATGTTTTGTTATGGATATGTACGTCAGTGCATATTTTGATATTGAATAGAAGTACGTTTTGCAAATGCTTTAGGTTTGTTTCCTTTGCATTTTTATCCTATATATGTCAAGTACATCGTGAGAGAGAATTAAGACATTGAAATTCTTAAATTG…
725	203	SNP	K	G	0.414	29	0	0	12	0	0	GAACGTGAAGAACCTACGAGAAAGTTTGCACTGATCTTGTTCGTGGTGCAAAGGACAAGAGGCTCAGGGTTAAGGGACCCGTGAGAATGCCAACCAAGGTTCTGCACATTACCACCAGGAAGKCTCCTTGTGGTGAAGGTACCAACACRTGGGACAGATTTGAGTTGCGTGTCCACAAGAGGGT	T/G	ATTGACCTCTTYAGYTCTCCTGATGTSGTCAAGCAAATTACATCCATTACAATTGAACCTGGTGTGGAAGTGGAGGTTACAATTGCCGACTCGTAAACTGGACCAGTTTTCCGCATAGCCTTCCCAATTAGTTGGACAATGAGCAtGTTTTTTCTGTTCTAATTTTGAATTTAAAGATTTAGTAGTATTGTTTGCAATTTCTTGACCCTGATGTTTTGTTATGGATATGTACGTCAGTGCATATTTTGATATTGAATAGAAGTACGTTTTGCAAATGCTTTAGGTTTGTTTCCTTTGCATTTTTATCCTATATATGTCAAGTACATCGTGAGAGAGAATTAAGACATTGAAATTCTTAAATTGATTTTTGG
725	218	SNP	Y	C	0.375	32	0	12	0	0	0	GAACGTGAAGAACCTACGAGAAAGTTTGCACTGATCTTGTTCGTGGTGCAAAGGACAAGAGGCTCAGGGTTAAGGGACCCGTGAGAATGCCAACCAAGGTTCTGCACATTACCACCAGGAAGKCTCCTTGTGGTGAAGGTACCAACACRTGGGACAGATTTGAGTTGCGTGTCCACAAGAGGGTKATTGACCTCTT	C/T	AGYTCTCCTGATGTSGTCAAGCAAATTACATCCATTACAATTGAACCTGGTGTGGAAGTGGAGGTTACAATTGCCGACTCGTAAACTGGACCAGTTTTCCGCATAGCCTTCCCAATTAGTTGGACAATGAGCAtGTTTTTTCTGTTCTAATTTTGAATTTAAAGATTTAGTAGTATTGTTTGCAATTTCTTGACCCTGATGTTTTGTTATGGATATGTACGTCAGTGCATATTTTGATATTGAATAGAAGTACGTTTTGCAAATGCTTTAGGTTTGTTTCCTTTGCATTTTTATCCTATATATGTCAAGTACATCGTGAGAGAGAATTAAGACATTGAAATTCTTAAATTGATTTTTGG
725	221	SNP	Y	T	0.406	32	0	0	0	13	0	GAACGTGAAGAACCTACGAGAAAGTTTGCACTGATCTTGTTCGTGGTGCAAAGGACAAGAGGCTCAGGGTTAAGGGACCCGTGAGAATGCCAACCAAGGTTCTGCACATTACCACCAGGAAGKCTCCTTGTGGTGAAGGTACCAACACRTGGGACAGATTTGAGTTGCGTGTCCACAAGAGGGTKATTGACCTCTTYAG	C/T	TCTCCTGATGTSGTCAAGCAAATTACATCCATTACAATTGAACCTGGTGTGGAAGTGGAGGTTACAATTGCCGACTCGTAAACTGGACCAGTTTTCCGCATAGCCTTCCCAATTAGTTGGACAATGAGCAtGTTTTTTCTGTTCTAATTTTGAATTTAAAGATTTAGTAGTATTGTTTGCAATTTCTTGACCCTGATGTTTTGTTATGGATATGTACGTCAGTGCATATTTTGATATTGAATAGAAGTACGTTTTGCAAATGCTTTAGGTTTGTTTCCTTTGCATTTTTATCCTATATATGTCAAGTACATCGTGAGAGAGAATTAAGACATTGAAATTCTTAAATTGATTTTTGG
725	234	SNP	S	C	0.37	27	0	10	0	0	0	GAACGTGAAGAACCTACGAGAAAGTTTGCACTGATCTTGTTCGTGGTGCAAAGGACAAGAGGCTCAGGGTTAAGGGACCCGTGAGAATGCCAACCAAGGTTCTGCACATTACCACCAGGAAGKCTCCTTGTGGTGAAGGTACCAACACRTGGGACAGATTTGAGTTGCGTGTCCACAAGAGGGTKATTGACCTCTTYAGYTCTCCTGATGT	G/C	GTCAAGCAAATTACATCCATTACAATTGAACCTGGTGTGGAAGTGGAGGTTACAATTGCCGACTCGTAAACTGGACCAGTTTTCCGCATAGCCTTCCCAATTAGTTGGACAATGAGCAtGTTTTTTCTGTTCTAATTTTGAATTTAAAGATTTAGTAGTATTGTTTGCAATTTCTTGACCCTGATGTTTTGTTATGGATATGTACGTCAGTGCATATTTTGATATTGAATAGAAGTACGTTTTGCAAATGCTTTAGGTTTGTTTCCTTTGCATTTTTATCCTATATATGTCAAGTACATCGTGAGAGAGAATTAAGACATTGAAATTCTTAAATTGATTTTTGG
725	256	SNP	A	T	0.313	32	-	0	0	10	0	GAACGTGAAGAACCTACGAGAAAGTTTGCACTGATCTTGTTCGTGGTGCAAAGGACAAGAGGCTCAGGGTTAAGGGACCCGTGAGAATGCCAACCAAGGTTCTGCACATTACCACCAGGAAGKCTCCTTGTGGTGAAGGTACCAACACRTGGGACAGATTTGAGTTGCGTGTCCACAAGAGGGTKATTGACCTCTTYAGYTCTCCTGATGTSGTCAAGCAAATTAC	A/T	TCCATTACAATTGAACCTGGTGTGGAAGTGGAGGTTACAATTGCCGACTCGTAAACTGGACCAGTTTTCCGCATAGCCTTCCCAATTAGTTGGACAATGAGCAtGTTTTTTCTGTTCTAATTTTGAATTTAAAGATTTAGTAGTATTGTTTGCAATTTCTTGACCCTGATGTTTTGTTATGGATATGTACGTCAGTGCATATTTTGATATTGAATAGAAGTACGTTTTGCAAATGCTTTAGGTTTGTTTCCTTTGCATTTTTATCCTATATATGTCAAGTACATCGTGAGAGAGAATTAAGACATTGAAATTCTTAAATTGATTTTTGG
741	278	SNP	C	T	0.313	32	0	-	0	10	0	TTCATTTCTTTGTTCATTGGTTTTTTGTACAGGGATGGAATGGGGGGGGGAAATAGGAGCAAATTAGATGACCATATATTTAGCTAGTAGAGGAGAGACCTGAAAAAAAAAaGGGGGGGTAGAGAGATGCAAGTTTAATGGTAGACTTTAGATGTAGTGATGATGATGGCTAGTAGTTCTTTTAAGGTTTTTAGAAGTTGAGTCTGTGTTGTCTCCTTCAGCATTCATTTTCCTTTTATCTTCC	C/T	TTGCAAGGGAATTCTTTTTGCAGTTCATTTGTAGTAGCAAAATTCTGAAATGAGTACTGGAATTTGAGATTTCTTATGGTTTCTTTCTTTC
743	421	SNP	K	T	0.444	36	0	0	0	16	0	AAGGTAAGAAATTAACTTAAGGTaGAGTGCATTCTTCCTGTAGCCCCAGACAGTAGCCTTGCAACTAAGGGAGTTGTTCATATTGATGTGATCATGTTGGCTCACAACCCTGGGGGAAAAGAGAGGACAGAGCAGGAGTTTCAGGCCTTGGCCAAGGGAGCTGGATTCCAAGGCTTTAACGTCGCGTGCTCTGCCTTCAACACCTATGTCATAGAATTCCTTAAGAAGAATTGAGTGCTTAACGGGCTTGGTATGCTGTCATCTGCATACATATTGCTTTGGTTTTTGACATGGTGATCAGATCAGACCCCATGCGGAGTTTACATTACACCATATGTAGATTTTAATTGCACAAAAAGTAATAAGACGTGTTTTCATGT	T/G	GCTTGCTTGTACCTAGTGAGCTTTAGAAATTTGGATCCATWTATATGACTTTCTTGCATCCAGAAT
744	328	SNP	M	C	0.407	27	0	11	0	0	0	ATTGCATTCATGCCAGATGTTTCATTTACAATTGGAAACAAATCCTTCACCCTCTCCCCAGAACAGTATATACTTAAAGTTGAAGGAAAATGTTCTATTGTCTGCCTTAGTGGATTTGTTGCTTTGGATGTGCCTCCCCcGCAAGGTCCTCTATGGGTTCTTGGAGCTCTGTTCTTGGGAGCATACCACACAGTGTTTGACTTTGGTAATCTCAGGGTAGGATTTGCAAAAGCTATATAATTCATAGTTTAGTAATCCTTTTATTTACCTTTGTAAATTGTTTATGCTAATACTAAAGGTATAGATAATATGGAAGCAGTAG	C/A	TAGTAGAAGGGCCGTGTGTAATTGTCCGTCCATAAATAAAATGCATTCCATTTGGTTGGTATGGATTGCCAATAAGATAGCAAGAGTTGCTAAATATTTGATTCTGTT
748	88	SNP	T	A	0.286	21	6	0	0	-	0	AGTCCGAAATGAAGTACAAGGATTAGGCTTAGGTAACCAATATTTTTATAATTTTCACAAATATTTCTGGGTGTCACCTCAC	T/A	TTGTGTTGATCAGAAAAGGAAAGGAGAAAAAAGCCTCGTCTTGTTTTCATGTCATAGATCAGCTGTTTGTTTTTGGTTTTTCCCAATATCCTTTTACAAGTTTCGATGTAATGTGTTACGAGTTTGAGATAAAATCCTCTCAGTAACTAAATGCGTTACTTCTGTATTCTCTTGTTCATCTACAAATAAACAATGAATTCTTATTTTWTTAAATTTTTGGGTAGTAG
754	270	SNP	A	C	0.333	12	-	4	0	0	0	GGAAGTGAAGAGAAAAACAGACGGGGAGTGGATTCGGGTGAAACCTACCCCAAATGCCTATATCATCAATGTTGGTGATGTTATTCAGGTTTGGAGCAATGAGARATAtGAGAGTGTAGAACACAGGGTGATGGTGAACTCAGAGAAGGAAAGGTTTTCCATTCCCTTCTTCCTCAGCCCAGCACACTACACACAAGTCAAGCCCTTGGAGGgAGCTGACCGATGAACGAAACCCTGCCAAGTATAAGCCCTACAG	A/C	TGGGGCAAGTTTATCACACAYAGAAAGCTCAGTAATTTCAAGAAACTCAGTACTGAAAACATCCAGATTTATCATTTCAGGGTATYGGAATAAGTTTGGAGTACAAGGAGTTTTGCTAAGTGCTACTATTGTTATTTTAGCTCCCTGTGCATACCGTGCTGTATATCGATTCAGAAAATAATGCATTGTTCTATAGAGAAGTGACCTGTGTGTAACTTCTGAACATTGTGTGGTTAAWGTGTCACTAAGATCAGTAATATAATTATCTACAAACATTTRTTTTGCTTCAACAATGAGAACGCTCTGGGTATTGATTAATTTGTAG
754	296	SNP	Y	C	0.357	14	0	5	0	0	0	GGAAGTGAAGAGAAAAACAGACGGGGAGTGGATTCGGGTGAAACCTACCCCAAATGCCTATATCATCAATGTTGGTGATGTTATTCAGGTTTGGAGCAATGAGARATAtGAGAGTGTAGAACACAGGGTGATGGTGAACTCAGAGAAGGAAAGGTTTTCCATTCCCTTCTTCCTCAGCCCAGCACACTACACACAAGTCAAGCCCTTGGAGGgAGCTGACCGATGAACGAAACCCTGCCAAGTATAAGCCCTACAGATGGGGCAAGTTTATCACACA	C/T	AGAAAGCTCAGTAATTTCAAGAAACTCAGTACTGAAAACATCCAGATTTATCATTTCAGGGTATYGGAATAAGTTTGGAGTACAAGGAGTTTTGCTAAGTGCTACTATTGTTATTTTAGCTCCCTGTGCATACCGTGCTGTATATCGATTCAGAAAATAATGCATTGTTCTATAGAGAAGTGACCTGTGTGTAACTTCTGAACATTGTGTGGTTAAWGTGTCACTAAGATCAGTAATATAATTATCTACAAACATTTRTTTTGCTTCAACAATGAGAACGCTCTGGGTATTGATTAATTTGTAG
754	362	SNP	Y	T	0.412	17	0	0	0	7	0	GGAAGTGAAGAGAAAAACAGACGGGGAGTGGATTCGGGTGAAACCTACCCCAAATGCCTATATCATCAATGTTGGTGATGTTATTCAGGTTTGGAGCAATGAGARATAtGAGAGTGTAGAACACAGGGTGATGGTGAACTCAGAGAAGGAAAGGTTTTCCATTCCCTTCTTCCTCAGCCCAGCACACTACACACAAGTCAAGCCCTTGGAGGgAGCTGACCGATGAACGAAACCCTGCCAAGTATAAGCCCTACAGATGGGGCAAGTTTATCACACAYAGAAAGCTCAGTAATTTCAAGAAACTCAGTACTGAAAACATCCAGATTTATCATTTCAGGGTAT	C/T	GGAATAAGTTTGGAGTACAAGGAGTTTTGCTAAGTGCTACTATTGTTATTTTAGCTCCCTGTGCATACCGTGCTGTATATCGATTCAGAAAATAATGCATTGTTCTATAGAGAAGTGACCTGTGTGTAACTTCTGAACATTGTGTGGTTAAWGTGTCACTAAGATCAGTAATATAATTATCTACAAACATTTRTTTTGCTTCAACAATGAGAACGCTCTGGGTATTGATTAATTTGTAG
754	376	SNP	T	C	0.294	17	0	5	0	-	0	GGAAGTGAAGAGAAAAACAGACGGGGAGTGGATTCGGGTGAAACCTACCCCAAATGCCTATATCATCAATGTTGGTGATGTTATTCAGGTTTGGAGCAATGAGARATAtGAGAGTGTAGAACACAGGGTGATGGTGAACTCAGAGAAGGAAAGGTTTTCCATTCCCTTCTTCCTCAGCCCAGCACACTACACACAAGTCAAGCCCTTGGAGGgAGCTGACCGATGAACGAAACCCTGCCAAGTATAAGCCCTACAGATGGGGCAAGTTTATCACACAYAGAAAGCTCAGTAATTTCAAGAAACTCAGTACTGAAAACATCCAGATTTATCATTTCAGGGTATYGGAATAAGTT	T/C	GGAGTACAAGGAGTTTTGCTAAGTGCTACTATTGTTATTTTAGCTCCCTGTGCATACCGTGCTGTATATCGATTCAGAAAATAATGCATTGTTCTATAGAGAAGTGACCTGTGTGTAACTTCTGAACATTGTGTGGTTAAWGTGTCACTAAGATCAGTAATATAATTATCTACAAACATTTRTTTTGCTTCAACAATGAGAACGCTCTGGGTATTGATTAATTTGTAG
754	477	SNP	C	G	0.25	28	0	-	7	0	0	GGAAGTGAAGAGAAAAACAGACGGGGAGTGGATTCGGGTGAAACCTACCCCAAATGCCTATATCATCAATGTTGGTGATGTTATTCAGGTTTGGAGCAATGAGARATAtGAGAGTGTAGAACACAGGGTGATGGTGAACTCAGAGAAGGAAAGGTTTTCCATTCCCTTCTTCCTCAGCCCAGCACACTACACACAAGTCAAGCCCTTGGAGGgAGCTGACCGATGAACGAAACCCTGCCAAGTATAAGCCCTACAGATGGGGCAAGTTTATCACACAYAGAAAGCTCAGTAATTTCAAGAAACTCAGTACTGAAAACATCCAGATTTATCATTTCAGGGTATYGGAATAAGTTTGGAGTACAAGGAGTTTTGCTAAGTGCTACTATTGTTATTTTAGCT…	C/G	TATAGAGAAGTGACCTGTGTGTAACTTCTGAACATTGTGTGGTTAAWGTGTCACTAAGATCAGTAATATAATTATCTACAAACATTTRTTTTGCTTCAACAATGAGAACGCTCTGGGTATTGATTAATTTGTAG
754	530	SNP	W	A	0.487	39	19	0	0	0	0	GGAAGTGAAGAGAAAAACAGACGGGGAGTGGATTCGGGTGAAACCTACCCCAAATGCCTATATCATCAATGTTGGTGATGTTATTCAGGTTTGGAGCAATGAGARATAtGAGAGTGTAGAACACAGGGTGATGGTGAACTCAGAGAAGGAAAGGTTTTCCATTCCCTTCTTCCTCAGCCCAGCACACTACACACAAGTCAAGCCCTTGGAGGgAGCTGACCGATGAACGAAACCCTGCCAAGTATAAGCCCTACAGATGGGGCAAGTTTATCACACAYAGAAAGCTCAGTAATTTCAAGAAACTCAGTACTGAAAACATCCAGATTTATCATTTCAGGGTATYGGAATAAGTTTGGAGTACAAGGAGTTTTGCTAAGTGCTACTATTGTTATTTTAGCT…	A/T	GTGTCACTAAGATCAGTAATATAATTATCTACAAACATTTRTTTTGCTTCAACAATGAGAACGCTCTGGGTATTGATTAATTTGTAG
754	575	SNP	R	G	0.36	25	0	0	9	0	0	GGAAGTGAAGAGAAAAACAGACGGGGAGTGGATTCGGGTGAAACCTACCCCAAATGCCTATATCATCAATGTTGGTGATGTTATTCAGGTTTGGAGCAATGAGARATAtGAGAGTGTAGAACACAGGGTGATGGTGAACTCAGAGAAGGAAAGGTTTTCCATTCCCTTCTTCCTCAGCCCAGCACACTACACACAAGTCAAGCCCTTGGAGGgAGCTGACCGATGAACGAAACCCTGCCAAGTATAAGCCCTACAGATGGGGCAAGTTTATCACACAYAGAAAGCTCAGTAATTTCAAGAAACTCAGTACTGAAAACATCCAGATTTATCATTTCAGGGTATYGGAATAAGTTTGGAGTACAAGGAGTTTTGCTAAGTGCTACTATTGTTATTTTAGCT…	A/G	TTTTGCTTCAACAATGAGAACGCTCTGGGTATTGATTAATTTGTAG
755	68	SNP	M	A	0.35	20	7	0	0	0	0	CGGATGCTTAYAGCTACCCTAAGGATGACCAAACAAGCACATTTACATGCCCTGGCGGGAC	C/A	AACTATAGGGTTGTGTTCTGCCCATGAAGAAGCAGATACATCTTCTAGTTTATAATATCTATGAATAAGTCTGACGCAATAAAATTAGTTTGAGGGCTTTGTCATCAGCACATGTAATGGTGTGCATTATGTAAAACAAAGTACCTGTGCTCTCTCACTCCATTCAGACATCATAACGAAATGAAAGTCTCAGTTTTTCATTTTCT
755	114	SNP	C	A	0.2	25	5	-	0	0	0	CGGATGCTTAYAGCTACCCTAAGGATGACCAAACAAGCACATTTACATGCCCTGGCGGGACMAACTATAGGGTTGTGTTCTGCCCATGAAGAAGCAGATACATCTT	C/A	TAGTTTATAATATCTATGAATAAGTCTGACGCAATAAAATTAGTTTGAGGGCTTTGTCATCAGCACATGTAATGGTGTGCATTATGTAAAACAAAGTACCTGTGCTCTCTCACTCCATTCAGACATCATAACGAAATGAAAGTCTCAGTTTTTCATTTTCT
764	30	SNP	G	A	0.214	14	3	0	-	0	0	CGGAAGGCTGGAATTGTKGACTAGAAAAA	G/A	TTCACATGTTTATTGTATCTTCCCTATCATCATATGCACAATGAAGATAATAATTTCGCTTAATAAGTGTATGATCTGAAGAGAACACTGAAGGACAGCCATTGTCTAGCCATGATTCAAGGCGTCATGACCATGATTTGCTGTTATTTACATACCACTTATGGACCTTTATTTTAGCCTATCATAAATTACTTGTTACTTCTCTCTC
766	83	SNP	A	T	0.25	20	-	0	0	5	0	GCTGAGGGAAAAAAACGGCGCGAAGAAGCTAATGAACTTGGGTTTAGAATTCATTCCCATGGATCAAATCATCA	A/T	GGATGCTGTTGAGAGCCTAAAGAATAAGGGATTTATTTCATAAACGAAACTGAAGGATATGAAACTTAAGAAGAACCTACTTATTGTAGATGTGGCGAGGACGTGCAGCCTAAATGATATAGTTAATGGATTGTGTTTAATACTATGTACCAGCCATRCCTCCATGCMATCTGTATGTGWATAAATAAGCAACATTTGAATGTTCATAATMTATTCYGCTGTGATATTTGCTTAAAATTAAAAGTTAACATAGTCCCAAGCTCAATTCTC
766	160	SNP	A	T	0.234	47	-	0	0	11	0	GCTGAGGGAAAAAAACGGCGCGAAGAAGCTAATGAACTTGGGTTTAGAATTCATTCCCATGGATCAAATCATCAAGGATGCTGTTGAGAGCCTAAAGAATAAGGGATTTATTTCATAAACGAAACTGAAGGATATGAAACTTA	A/T	GAAGAACCTACTTATTGTAGATGTGGCGAGGACGTGCAGCCTAAATGATATAGTTAATGGATTGTGTTTAATACTATGTACCAGCCATRCCTCCATGCMATCTGTATGTGWATAAATAAGCAACATTTGAATGTTCATAATMTATTCYGCTGTGATATTTGCTTAAAATTAAAAGTTAACATAGTCCCAAGCTCAATTCTC
766	191	SNP	G	T	0.267	45	0	0	-	12	0	GCTGAGGGAAAAAAACGGCGCGAAGAAGCTAATGAACTTGGGTTTAGAATTCATTCCCATGGATCAAATCATCAAGGATGCTGTTGAGAGCCTAAAGAATAAGGGATTTATTTCATAAACGAAACTGAAGGATATGAAACTTAAGAAGAACCTACTTATTGTAGATGTG	G/T	CGAGGACGTGCAGCCTAAATGATATAGTTAATGGATTGTGTTTAATACTATGTACCAGCCATRCCTCCATGCMATCTGTATGTGWATAAATAAGCAACATTTGAATGTTCATAATMTATTCYGCTGTGATATTTGCTTAAAATTAAAAGTTAACATAGTCCCAAGCTCAATTCTC
766	192	SNP	C	T	0.275	51	0	-	0	14	0	GCTGAGGGAAAAAAACGGCGCGAAGAAGCTAATGAACTTGGGTTTAGAATTCATTCCCATGGATCAAATCATCAAGGATGCTGTTGAGAGCCTAAAGAATAAGGGATTTATTTCATAAACGAAACTGAAGGATATGAAACTTAAGAAGAACCTACTTATTGTAGATGTGG	C/T	GAGGACGTGCAGCCTAAATGATATAGTTAATGGATTGTGTTTAATACTATGTACCAGCCATRCCTCCATGCMATCTGTATGTGWATAAATAAGCAACATTTGAATGTTCATAATMTATTCYGCTGTGATATTTGCTTAAAATTAAAAGTTAACATAGTCCCAAGCTCAATTCTC
766	206	SNP	G	A	0.25	56	14	0	-	0	0	GCTGAGGGAAAAAAACGGCGCGAAGAAGCTAATGAACTTGGGTTTAGAATTCATTCCCATGGATCAAATCATCAAGGATGCTGTTGAGAGCCTAAAGAATAAGGGATTTATTTCATAAACGAAACTGAAGGATATGAAACTTAAGAAGAACCTACTTATTGTAGATGTGGCGAGGACGTGCA	G/A	CCTAAATGATATAGTTAATGGATTGTGTTTAATACTATGTACCAGCCATRCCTCCATGCMATCTGTATGTGWATAAATAAGCAACATTTGAATGTTCATAATMTATTCYGCTGTGATATTTGCTTAAAATTAAAAGTTAACATAGTCCCAAGCTCAATTCTC
766	212	SNP	A	G	0.298	47	-	0	14	0	0	GCTGAGGGAAAAAAACGGCGCGAAGAAGCTAATGAACTTGGGTTTAGAATTCATTCCCATGGATCAAATCATCAAGGATGCTGTTGAGAGCCTAAAGAATAAGGGATTTATTTCATAAACGAAACTGAAGGATATGAAACTTAAGAAGAACCTACTTATTGTAGATGTGGCGAGGACGTGCAGCCTA	A/G	ATGATATAGTTAATGGATTGTGTTTAATACTATGTACCAGCCATRCCTCCATGCMATCTGTATGTGWATAAATAAGCAACATTTGAATGTTCATAATMTATTCYGCTGTGATATTTGCTTAAAATTAAAAGTTAACATAGTCCCAAGCTCAATTCTC
766	250	SNP	T	C	0.315	54	0	17	0	-	0	GCTGAGGGAAAAAAACGGCGCGAAGAAGCTAATGAACTTGGGTTTAGAATTCATTCCCATGGATCAAATCATCAAGGATGCTGTTGAGAGCCTAAAGAATAAGGGATTTATTTCATAAACGAAACTGAAGGATATGAAACTTAAGAAGAACCTACTTATTGTAGATGTGGCGAGGACGTGCAGCCTAAATGATATAGTTAATGGATTGTGTTTAATAC	T/C	ATGTACCAGCCATRCCTCCATGCMATCTGTATGTGWATAAATAAGCAACATTTGAATGTTCATAATMTATTCYGCTGTGATATTTGCTTAAAATTAAAAGTTAACATAGTCCCAAGCTCAATTCTC
766	267	SNP	R	G	0.409	44	0	0	18	0	0	GCTGAGGGAAAAAAACGGCGCGAAGAAGCTAATGAACTTGGGTTTAGAATTCATTCCCATGGATCAAATCATCAAGGATGCTGTTGAGAGCCTAAAGAATAAGGGATTTATTTCATAAACGAAACTGAAGGATATGAAACTTAAGAAGAACCTACTTATTGTAGATGTGGCGAGGACGTGCAGCCTAAATGATATAGTTAATGGATTGTGTTTAATACTATGTACCAGCCAT	A/G	CCTCCATGCMATCTGTATGTGWATAAATAAGCAACATTTGAATGTTCATAATMTATTCYGCTGTGATATTTGCTTAAAATTAAAAGTTAACATAGTCCCAAGCTCAATTCTC
766	278	SNP	M	C	0.404	47	0	19	0	0	0	GCTGAGGGAAAAAAACGGCGCGAAGAAGCTAATGAACTTGGGTTTAGAATTCATTCCCATGGATCAAATCATCAAGGATGCTGTTGAGAGCCTAAAGAATAAGGGATTTATTTCATAAACGAAACTGAAGGATATGAAACTTAAGAAGAACCTACTTATTGTAGATGTGGCGAGGACGTGCAGCCTAAATGATATAGTTAATGGATTGTGTTTAATACTATGTACCAGCCATRCCTCCATGC	C/A	ATCTGTATGTGWATAAATAAGCAACATTTGAATGTTCATAATMTATTCYGCTGTGATATTTGCTTAAAATTAAAAGTTAACATAGTCCCAAGCTCAATTCTC
766	291	SNP	W	T	0.351	57	0	0	0	20	0	GCTGAGGGAAAAAAACGGCGCGAAGAAGCTAATGAACTTGGGTTTAGAATTCATTCCCATGGATCAAATCATCAAGGATGCTGTTGAGAGCCTAAAGAATAAGGGATTTATTTCATAAACGAAACTGAAGGATATGAAACTTAAGAAGAACCTACTTATTGTAGATGTGGCGAGGACGTGCAGCCTAAATGATATAGTTAATGGATTGTGTTTAATACTATGTACCAGCCATRCCTCCATGCMATCTGTATGTG	A/T	ATAAATAAGCAACATTTGAATGTTCATAATMTATTCYGCTGTGATATTTGCTTAAAATTAAAAGTTAACATAGTCCCAAGCTCAATTCTC
766	326	SNP	M	A	0.362	47	17	0	0	0	0	GCTGAGGGAAAAAAACGGCGCGAAGAAGCTAATGAACTTGGGTTTAGAATTCATTCCCATGGATCAAATCATCAAGGATGCTGTTGAGAGCCTAAAGAATAAGGGATTTATTTCATAAACGAAACTGAAGGATATGAAACTTAAGAAGAACCTACTTATTGTAGATGTGGCGAGGACGTGCAGCCTAAATGATATAGTTAATGGATTGTGTTTAATACTATGTACCAGCCATRCCTCCATGCMATCTGTATGTGWATAAATAAGCAACATTTGAATGTTCATAAT	C/A	TATTCYGCTGTGATATTTGCTTAAAATTAAAAGTTAACATAGTCCCAAGCTCAATTCTC
766	332	SNP	Y	C	0.364	44	0	16	0	0	0	GCTGAGGGAAAAAAACGGCGCGAAGAAGCTAATGAACTTGGGTTTAGAATTCATTCCCATGGATCAAATCATCAAGGATGCTGTTGAGAGCCTAAAGAATAAGGGATTTATTTCATAAACGAAACTGAAGGATATGAAACTTAAGAAGAACCTACTTATTGTAGATGTGGCGAGGACGTGCAGCCTAAATGATATAGTTAATGGATTGTGTTTAATACTATGTACCAGCCATRCCTCCATGCMATCTGTATGTGWATAAATAAGCAACATTTGAATGTTCATAATMTATTC	C/T	GCTGTGATATTTGCTTAAAATTAAAAGTTAACATAGTCCCAAGCTCAATTCTC
766	339	SNP	A	G	0.289	38	-	0	11	0	0	GCTGAGGGAAAAAAACGGCGCGAAGAAGCTAATGAACTTGGGTTTAGAATTCATTCCCATGGATCAAATCATCAAGGATGCTGTTGAGAGCCTAAAGAATAAGGGATTTATTTCATAAACGAAACTGAAGGATATGAAACTTAAGAAGAACCTACTTATTGTAGATGTGGCGAGGACGTGCAGCCTAAATGATATAGTTAATGGATTGTGTTTAATACTATGTACCAGCCATRCCTCCATGCMATCTGTATGTGWATAAATAAGCAACATTTGAATGTTCATAATMTATTCYGCTGTG	A/G	TATTTGCTTAAAATTAAAAGTTAACATAGTCCCAAGCTCAATTCTC
767	220	SNP	Y	C	0.424	33	0	14	0	0	0	AACTTAAAAGAAAAGGARRCTTaaCAAaGCAGGACAcAAGTACTGTTTGTTGGGCAAGCTTTCATCTGAGGTTGGATGGAATCACTATGAGACCATCAAGGAGCTTGAGAACAAGAGGAAGGAGAGGGCCCAGCTTGCATATGAGAGGAAGAAACAGTTGAACAAGCTGAGGGTGAAGGCCGAAAAGGTTGC	C/T	GAGGAGAAACTAGGTCCTCAGCTAGAGATCATTGCTCCTATTAAATATTGATTAGTAGAGATTTGCCTTTTAAGATGAAAATGTTGTTGAGGATTGACTTAAGAATTAAATTTTGTTTTGTGTTTATTAAGATACTTGGTTGTTCCTTGTGATGGTTTTAAGTATTTTGGCAGTAGTTCTTTCTGATAGATAGTCGTACACTTGTATGCTGTTTGGTATTTACGAATTAGCTAAATCACTGTTTTCTCAATTCAGTTCGATTGCTTTTTtCTAGATGAGTTCATTTTTAGGAATGATTCTACT
769	100	SNP	C	G	0.3	10	0	-	3	0	0	AGAGCAACCATCTACAGCACCAGAGGCATCTAAAATTCCTCCACCACCTCCACCACCTACTCCCTCTCCTAAACGTAGTCCTAAGATTAG	C/G	ACTAAGTTTTCAGACGTGTTTGCGTTCAGTGGGCCAGCCCCAGAGAGGATCAACGGTAGGCTTGCAATGGTGGGGTTTGTTTCAGCTCTGGCAGTGGAGCTAGCCAAGGGTCAGGATCTGTTTGCTCAGATATCCGACGGTGGAGTCTCGTTGTTCCTTGGCACCAGTATTTTGCTGTCAGTGGCATCTTTGATACCTCTGTTTAAAGGGGTGAGCGTGGAGTCCAAATCAGATGGGATCATGACTTCCGATGCTGAGCTTTGGAATGGAAGGCTGGCCATGTTAGGTTTGGTAGCTTTGGCCTTCACTGAGTATGTGAAAGGAGGGACCCTTGTGTAGGTCTTTGATTTGCTAGCTTAATGTATTTAGAGTTTACAAAATTTATATAACAATGCCACA…
770	166	SNP	T	A	0.297	64	19	0	0	-	0	CCGGCTCTAGAGGGATGGAGCACGAAGTTTGGATGTACCTGTGACTCTGTACCATGTTTTTATTTTATATATTTTTTTTGGTCCTTTGATGTTTTAAAATTATATGGAAGAATATATTCGGAGATTTGTTAGGGACAAGAAGTAATAATATATTAT	T/A	GAAGATGTTCATAGTGGCTGGCTCATGTGCAACTTTCTTTATTGTCTATGCCCCTGTTTAATAATAATATTGCCAGTAATGTTTACTTGTCAACATTATTCTTATTCTCCCTAGTTTTTAATGGCTTCAAGTTCAAC
777	426	SNP	T	A	0.241	29	6	0	0	-	1	CAAGGCTTTAGCAAAGAGGATAAAGCTCGTCTATTGCAGTTTGTGACTGGCACCTCTAAGGTGCCTTTAGAAGGTTTTAGTGCACTTCAAGGGATTTCAGGCTCACMAAAAGTTTCAGATACACAAGGCATACGGCAGCGCTGATCATTTGCCATCTGCACATACTTGTTTCAACCAGTTGGATTTACCTGAGTATCCTTCTAAACAACATCTTGAGGAGAGATTGCTTCTTGCGATTCACGAGGCCAATGAAGGATTTGGATTTGGTTAAGAGTTTAGGGGGTTATAAAGTGGTCACCATGTAGATAATATTAAATGTTCAAAGTTATATCATGGAAGGGTGTCAGTGGTAAATGGGCTAAAGAGATGCTGAGTTTTTGTTGATGCATTATAAACTGT…	T/A	CCTTTTTTTCTTTGCAATGAAAGTGTCTTTGGCAGTTATTTTTTGCCAATTGGCCTTCACTCATCATTTTATAGCCTGGTAACCTTTTCTTT
778	67	SNP	T	C	0.263	38	1	9	0	-	0	ACAAAGACTTACGGCTCAGGATCAAGTGCTCCAATTCATTTGGGTCAAATTGATAT	T/C	ACAAAGGCTCTGGCCCTTGTTTCAGCCTTTGAGTCTATGAATCTGGGGGTTCGTGTTGACAGGAAAGCCATACTTGAGGGCCAGCTCATATCCAATGGTTTCTTGGCTTTTCTC
787	299	SNP	A	T	0.238	21	-	0	0	5	0	AAACTAGAAGGTCAACCACGAAGATTTTAATGAAGGTATCATTCAAGTTCAGGCGAAAAAGAAGGCGAGCCTCAACTATTACGCATAGAGTGGATGGGTTCTCAAAGGGTCTTCAAGCCTAGTACAAGTTCCAACTTTTAAGTTTGTGCACCAGAACCATACCCTCGTGTAATTTGATCTATTGACTTGTAGTAATTTGTGTTTGTTTTTATAACCAGTAATGGATAGACCACTGCTCTTGAGCATTTTGCAGTGACACTTGAAAGTTAATCCAAATATGTT	A/T	GACCATTTTTCTCG
790	140	SNP	Y	C	0.364	11	0	4	0	0	0	AAAAAGTAAAGGGTTTAAGAATWGTGGTTGAGAAGCTAGCGGAAAAGGCAGTGGAACTGGACACGGTTGGAGAAAAGGAGGTGGAGACTGAAGAGGATGTAAAGGAAACTATAGAGGATGAAAAGAAAGAAT	C/T	AAATGGGGCTGATGTAATTGACAAGCAAACAGAAGAGGCAGAGGTGAAGTTCGAAAAAGTTGAAGAAGAGAATGTGGCAAAGAATGTTGAAACTGAAGATAATGAAAAGAGGAATGTTATAAGTGAGGATTCAGCTAAACCGATTGAAGAGAAGCAAAAGAAAGAAGTTGGTGGGGTTGATGTGGTTGAGAAGCTAGCAGAAGTGGCAGCAGTGAAGTTGGAAAATGTAGAGAATGTTATAAGTGAGGATTCAAGTCAACCAATTGAAGAGGAACAAAAGAAAGAAGTAGGTGGGGTTGGTGTGGTTGAGAAGCTAGCAGCAGTGGCAGCGT
792	64	SNP	A	G	0.308	13	-	0	4	0	0	CGGCTCTTTAAGCTTCCGATTAGTGCTATTATGCAGGACTGAAGTTTGTGTGTGCTTTCACCA	A/G	AAAAaGAAGTTTGTGTGTGCTTTAGGATCTMAGAWTGTGGTTTCTTTWGTATTTGACATATAAYGTATATAATaTGTAGGTGATTTCTCCATGCTTGTTGATACCTGGCCTCTAAAGGGTTTGAACTTTATATAGCATAGAAGATGCGATTCAATATATTTGGTTGGTTTTTGTT
792	65	SNP	A	G	0.308	13	-	0	4	0	0	CGGCTCTTTAAGCTTCCGATTAGTGCTATTATGCAGGACTGAAGTTTGTGTGTGCTTTCACCAA	A/G	AAAaGAAGTTTGTGTGTGCTTTAGGATCTMAGAWTGTGGTTTCTTTWGTATTTGACATATAAYGTATATAATaTGTAGGTGATTTCTCCATGCTTGTTGATACCTGGCCTCTAAAGGGTTTGAACTTTATATAGCATAGAAGATGCGATTCAATATATTTGGTTGGTTTTTGTT
792	67	SNP	A	C	0.308	13	-	4	0	0	0	CGGCTCTTTAAGCTTCCGATTAGTGCTATTATGCAGGACTGAAGTTTGTGTGTGCTTTCACCAAAA	A/C	AaGAAGTTTGTGTGTGCTTTAGGATCTMAGAWTGTGGTTTCTTTWGTATTTGACATATAAYGTATATAATaTGTAGGTGATTTCTCCATGCTTGTTGATACCTGGCCTCTAAAGGGTTTGAACTTTATATAGCATAGAAGATGCGATTCAATATATTTGGTTGGTTTTTGTT
792	68	SNP	A	T	0.286	14	-	0	0	4	0	CGGCTCTTTAAGCTTCCGATTAGTGCTATTATGCAGGACTGAAGTTTGTGTGTGCTTTCACCAAAAA	A/T	aGAAGTTTGTGTGTGCTTTAGGATCTMAGAWTGTGGTTTCTTTWGTATTTGACATATAAYGTATATAATaTGTAGGTGATTTCTCCATGCTTGTTGATACCTGGCCTCTAAAGGGTTTGAACTTTATATAGCATAGAAGATGCGATTCAATATATTTGGTTGGTTTTTGTT
792	95	SNP	M	A	0.455	22	10	0	0	0	0	CGGCTCTTTAAGCTTCCGATTAGTGCTATTATGCAGGACTGAAGTTTGTGTGTGCTTTCACCAAAAAAaGAAGTTTGTGTGTGCTTTAGGATCT	C/A	AGAWTGTGGTTTCTTTWGTATTTGACATATAAYGTATATAATaTGTAGGTGATTTCTCCATGCTTGTTGATACCTGGCCTCTAAAGGGTTTGAACTTTATATAGCATAGAAGATGCGATTCAATATATTTGGTTGGTTTTTGTT
792	99	SNP	W	A	0.455	22	10	0	0	0	0	CGGCTCTTTAAGCTTCCGATTAGTGCTATTATGCAGGACTGAAGTTTGTGTGTGCTTTCACCAAAAAAaGAAGTTTGTGTGTGCTTTAGGATCTMAGA	A/T	TGTGGTTTCTTTWGTATTTGACATATAAYGTATATAATaTGTAGGTGATTTCTCCATGCTTGTTGATACCTGGCCTCTAAAGGGTTTGAACTTTATATAGCATAGAAGATGCGATTCAATATATTTGGTTGGTTTTTGTT
792	112	SNP	W	A	0.5	28	12	0	0	0	2	CGGCTCTTTAAGCTTCCGATTAGTGCTATTATGCAGGACTGAAGTTTGTGTGTGCTTTCACCAAAAAAaGAAGTTTGTGTGTGCTTTAGGATCTMAGAWTGTGGTTTCTTT	A/T	GTATTTGACATATAAYGTATATAATaTGTAGGTGATTTCTCCATGCTTGTTGATACCTGGCCTCTAAAGGGTTTGAACTTTATATAGCATAGAAGATGCGATTCAATATATTTGGTTGGTTTTTGTT
792	129	SNP	Y	T	0.452	31	0	0	0	14	0	CGGCTCTTTAAGCTTCCGATTAGTGCTATTATGCAGGACTGAAGTTTGTGTGTGCTTTCACCAAAAAAaGAAGTTTGTGTGTGCTTTAGGATCTMAGAWTGTGGTTTCTTTWGTATTTGACATATAA	C/T	GTATATAATaTGTAGGTGATTTCTCCATGCTTGTTGATACCTGGCCTCTAAAGGGTTTGAACTTTATATAGCATAGAAGATGCGATTCAATATATTTGGTTGGTTTTTGTT
792	183	SNP	C	T	0.226	31	0	-	0	7	0	CGGCTCTTTAAGCTTCCGATTAGTGCTATTATGCAGGACTGAAGTTTGTGTGTGCTTTCACCAAAAAAaGAAGTTTGTGTGTGCTTTAGGATCTMAGAWTGTGGTTTCTTTWGTATTTGACATATAAYGTATATAATaTGTAGGTGATTTCTCCATGCTTGTTGATACCTGGCCT	C/T	TAAAGGGTTTGAACTTTATATAGCATAGAAGATGCGATTCAATATATTTGGTTGGTTTTTGTT
798	65	SNP	C	A	0.226	31	7	-	0	0	0	GTTCGGATAGCTTGCTGACATGGCATGCGTTTCAGAAGATGAGGGATGTGTATTTTGTG	C/A	ATGGCGGGCCTGAGCAACACGCTGGAGTGTTGTATGGGTTGGAAGTGTTTTGATCATTTAAAGATACAAAAATTTATAAATTAATTTGTTTATTAAATTTATTTGCTTTCTTAATTGGGGCAATTTAATTAATAAGATAAACAATTCTTTTTGGTATAMCAATTTATAATGGGAATTTGATAATTTAGGCT
806	202	SNP	K	T	0.5	16	0	0	0	8	0	AAATTTAATAGTAGACTAAGTACTACAAAGTAGGTAGCTCTTGATTTTTTGTGTTTGTTTGCTCTAATAATTGCGTAGTAGCAGATTCTATACTTACTTTGAAAGCTGAAACTTTTcttttGAAATTTTTGTTAAAGGAATTTCCTGCTTGGTTATAAATACTGCACCCTTTTTATTGGACGCTTCAGCCGC	T/G	CATTCGAAACATCATTATCCTCGTATTTGTGGTTTCTCCTCATGCTTATTCAAATATGGATGTTTGCTTTT
815	203	SNP	T	C	0.219	32	0	7	0	-	0	GGCAAGTGTGGCTCAGTCACAGTCAGGATGGTGCCCGCTCCCCGTGGTGCTGGAATTGTTGCTGCCCGTGTGCCCAAGAAGGTCCTGCAGTTTGCTGGTATTGATGATGTTTtCACCTCCTCCCGTGGCTCCACCAAGACTCTTGGCAACTTTGTCAAGGCTACTTTTGATTGCCTCCTGAAGAC	T/C	TACGGTTTTCTGACCCCTGAATTCTGGAAAGAGACACGCTTCAGCAAATCTCCATTCCAAGAGTTCACAGACCTGTTGGGCAGGCCAACCAAGCCCCTTCTCATTGAAGATGTGGAGAAAGTAGAAGCCTAGTCTGACTGAGAGAAGCTAGTGTTTATTGAAGATGAAATCTTAGTTTCGGCATTTGATTTCTAGTCTTGAAGACATAATATGTTGCCTTTTTGGTTTATCAACGTTTTTGTAATTTCTTTCATCTTATTTTTGTTTGTTTAAACTATGCTGGATTCGTCGAATATGTTTCTTTGCTGGAATATTTTTGTTTTCACAGAGATTTACCAATGCTTCCATTCCATTTGGATATTTAATCAATTGCCTTGTAATATACATGAATGAATGCGA…
815	400	SNP	C	T	0.265	34	0	-	0	9	0	GGCAAGTGTGGCTCAGTCACAGTCAGGATGGTGCCCGCTCCCCGTGGTGCTGGAATTGTTGCTGCCCGTGTGCCCAAGAAGGTCCTGCAGTTTGCTGGTATTGATGATGTTTtCACCTCCTCCCGTGGCTCCACCAAGACTCTTGGCAACTTTGTCAAGGCTACTTTTGATTGCCTCCTGAAGACTTACGGTTTTCTGACCCCTGAATTCTGGAAAGAGACACGCTTCAGCAAATCTCCATTCCAAGAGTTCACAGACCTGTTGGGCAGGCCAACCAAGCCCCTTCTCATTGAAGATGTGGAGAAAGTAGAAGCCTAGTCTGACTGAGAGAAGCTAGTGTTTATTGAAGATGAAAT	C/T	TTAGTTTCGGCATTTGATTTCTAGTCTTGAAGACATAATATGTTGCCTTTTTGGTTTATCAACGTTTTTGTAATTTCTTTCATCTTATTTTTGTTTGTTTAAACTATGCTGGATTCGTCGAATATGTTTCTTTGCTGGAATATTTTTGTTTTCACAGAGATTTACCAATGCTTCCATTCCATTTGGATATTTAATCAATTGCCTTGTAATATACATGAATGAATGCGATAATATACTAGAGGCTACAACCTATTTTGGTGCC
816	230	SNP	A	G	0.231	13	-	0	3	0	0	ACCGGGAGCGGTCGAGGAGAAGTAGTGATGATTTTGTAAAGGAAAGAGAGAAAGAATCTAAAGATTCGGAAAAGGATCGAGTATCTAGCAAGGAAAGGAGGAAGGATGATAGAGATGACCGCTATAAGGATAGGAGTAGAGATAATAAGGTGAGGGAGAAAGATTATGATCGAGAGAGTCATAGAGAAATGGAACATGAGAGGGGGAAAGATAGAAAGGAT	A/G	GGGGAAAGGAAAAAGAGCGGGAGAAGGACAGAGAGGTAGAGAAGGATAATGATCGAGGACGAGACAAGGAGAGGGGGAAAGAAAAGATTAAGGACAGGGATAAGGACAAGGAAAGGGAAAAGGAAAGAGACAGGGCAAAAGAAAAGGAAAGAGAAAAAGAGAGAGAAAAACATAAGGACAGAGAGGTAGAGAAGGATAATGATCGAGG
818	315	SNP	M	C	0.467	45	0	21	0	0	0	GGTCTGGTCCTCGCAATCTAAAGACCACAATAATCCCCTGCGGGCCCCTGTGCAGCGGGATTCTACTTTTAGTATTTACTAAAATAAGAGGGTGCTGACGTGTAGGCACCTTATGGGCTGAATCTACTGTGAAATTGTGGTGTCGTAGTAGAAATGTAAGCCCCTGGCTAGGTGTTGTTTGGTTTGTTTCGTGGTTGTTTTTGCATTTTAGTTTGTTTTTGGTTGTTTGTGTCTCTGGTTCTGGTGTTGGGTGGAGCCGATGGGGTTGAGCAAACTCTTTTGGTCATATCCTG	C/A	AGCGTCTGTAGAATTATGGTACTCTCCTTTTTCAATAAAGACGTGTTTGTTTAATT
819	338	SNP	C	A	0.286	28	8	-	0	0	0	CAGAAAATCAACTTCGGCGAAGAAGGACAGCAAAGAAAAGCAAGCTGGTCCTGAAGGAGCTGAGGAGACAAAAATTAGTGATGTGCAAGCTGCTGAAAAAGCTGGGAAGGTTGAAGATACTGAGATGGAAAAGGATGATGTGAAGGAAAACCAAGATGAGGAAAAAGCACCAGTTGCAGATACCAAGACAGAAGTAGCTCAACCTGAAGAAACAAAAGTTGAACAAGAAGCTAACGTACCTGGCGATGCTGAAGAGTGCAAGAAAACTAGCGAAGCAGATCCAGAAGATTCAAAAGCATCCATTGATGGGA	C/A	GGAAGTTGAAGGTTCTGGTTTTGGAAAACAAACCGAAAAAGAAAATGCAGAAGGGGAAAAAGTAGAAGAGAAGGGCGAGCAACCACAGTTTGAGGTAGGGAAAGAGGAAGAGACAGGGGATCAGGGCAAAGCCGAAATTGCTATTGTTGTTGAGGACAAACATGAAGTAGAAGGAGARG
823	228	SNP	R	G	0.356	45	0	0	16	0	0	AACTTTaaGGTawGTAGTTTAGGCCTCATCTGGACCTTCTACTTCATCTACACTTCCTCTCTGGAAGAGGATGAAGAGTCAGGATTGTCCCTCTGAGCCAAACCCCATTGTTCCTCTGTGGAGGAATGTAAAAATTTCTAGTTCTAGGAGTTTGGCTGTTGTTTCTGTTTCGTAGTAAACCATCCCTTTGTGGATCAAACTT	A/G	TCTACTTGTTATCAACTATGTTTTCAGTCTCTTCTTCAAATATCACTGCTTAGTTGATGCTTTTACTTSATGATGAACTCAATTTAACTTCCTTCATTTTTTTGTC
828	314	SNP	Y	T	0.4	10	0	0	0	4	0	CTGGACACACCARAACTTCAGACCcTGAAACCCMCCAACGAAGGGGGATGGTGAARATGATGAGGRAGAAGATCAAGATCAAGAAGATTGAYTRCCTGCCAGCAAGGCAGGTKACCTTCTCAAAGAGRAGAAGAGGGATCTTCAAGAAAGCTGCAGAGCTATCTGTTCTGTGTGAATCTGAGGTGGCAGTTGTCATCTTTTCTGCTACTGGGAAGCTTTTTTAATTATTCGAGCTCAAGCGTCAAGGATGTAATTGAAAGGTACAAAGCGCGCACAAATGGTGTCGAAAAATCGRACAAaaGT	C/T	TCTTGAGCTGCARCTGGAGAAYGAAAAMCRCATCAAACTGAGTAAGGAACTCGAGGAGAAGAACCGCCAGCTGAGGAAGATGAAAGGTGAGGATCTTGAAGAGCTGGATCTGGATGAGTTGCTGAAGTTGGAACAACTGGTGGAAGCAACCCTTGTCCGTGTGATGGAAACTAAGGAAGAACTGATTATGAGTGATATTATGGTATTGGAGAAAAAGGGAACTGAGCTGGTAGAAGCCAACAATCAGATGGTGATGTTAAAGGAGAGG
828	327	SNP	R	A	0.5	10	5	0	0	0	0	CTGGACACACCARAACTTCAGACCcTGAAACCCMCCAACGAAGGGGGATGGTGAARATGATGAGGRAGAAGATCAAGATCAAGAAGATTGAYTRCCTGCCAGCAAGGCAGGTKACCTTCTCAAAGAGRAGAAGAGGGATCTTCAAGAAAGCTGCAGAGCTATCTGTTCTGTGTGAATCTGAGGTGGCAGTTGTCATCTTTTCTGCTACTGGGAAGCTTTTTTAATTATTCGAGCTCAAGCGTCAAGGATGTAATTGAAAGGTACAAAGCGCGCACAAATGGTGTCGAAAAATCGRACAAaaGTYTCTTGAGCTGCA	A/G	CTGGAGAAYGAAAAMCRCATCAAACTGAGTAAGGAACTCGAGGAGAAGAACCGCCAGCTGAGGAAGATGAAAGGTGAGGATCTTGAAGAGCTGGATCTGGATGAGTTGCTGAAGTTGGAACAACTGGTGGAAGCAACCCTTGTCCGTGTGATGGAAACTAAGGAAGAACTGATTATGAGTGATATTATGGTATTGGAGAAAAAGGGAACTGAGCTGGTAGAAGCCAACAATCAGATGGTGATGTTAAAGGAGAGG
828	336	SNP	Y	C	0.417	12	0	5	0	0	0	CTGGACACACCARAACTTCAGACCcTGAAACCCMCCAACGAAGGGGGATGGTGAARATGATGAGGRAGAAGATCAAGATCAAGAAGATTGAYTRCCTGCCAGCAAGGCAGGTKACCTTCTCAAAGAGRAGAAGAGGGATCTTCAAGAAAGCTGCAGAGCTATCTGTTCTGTGTGAATCTGAGGTGGCAGTTGTCATCTTTTCTGCTACTGGGAAGCTTTTTTAATTATTCGAGCTCAAGCGTCAAGGATGTAATTGAAAGGTACAAAGCGCGCACAAATGGTGTCGAAAAATCGRACAAaaGTYTCTTGAGCTGCARCTGGAGAA	C/T	GAAAAMCRCATCAAACTGAGTAAGGAACTCGAGGAGAAGAACCGCCAGCTGAGGAAGATGAAAGGTGAGGATCTTGAAGAGCTGGATCTGGATGAGTTGCTGAAGTTGGAACAACTGGTGGAAGCAACCCTTGTCCGTGTGATGGAAACTAAGGAAGAACTGATTATGAGTGATATTATGGTATTGGAGAAAAAGGGAACTGAGCTGGTAGAAGCCAACAATCAGATGGTGATGTTAAAGGAGAGG
828	342	SNP	M	A	0.417	12	5	0	0	0	0	CTGGACACACCARAACTTCAGACCcTGAAACCCMCCAACGAAGGGGGATGGTGAARATGATGAGGRAGAAGATCAAGATCAAGAAGATTGAYTRCCTGCCAGCAAGGCAGGTKACCTTCTCAAAGAGRAGAAGAGGGATCTTCAAGAAAGCTGCAGAGCTATCTGTTCTGTGTGAATCTGAGGTGGCAGTTGTCATCTTTTCTGCTACTGGGAAGCTTTTTTAATTATTCGAGCTCAAGCGTCAAGGATGTAATTGAAAGGTACAAAGCGCGCACAAATGGTGTCGAAAAATCGRACAAaaGTYTCTTGAGCTGCARCTGGAGAAYGAAAA	C/A	CRCATCAAACTGAGTAAGGAACTCGAGGAGAAGAACCGCCAGCTGAGGAAGATGAAAGGTGAGGATCTTGAAGAGCTGGATCTGGATGAGTTGCTGAAGTTGGAACAACTGGTGGAAGCAACCCTTGTCCGTGTGATGGAAACTAAGGAAGAACTGATTATGAGTGATATTATGGTATTGGAGAAAAAGGGAACTGAGCTGGTAGAAGCCAACAATCAGATGGTGATGTTAAAGGAGAGG
828	344	SNP	R	A	0.417	12	5	0	0	0	0	CTGGACACACCARAACTTCAGACCcTGAAACCCMCCAACGAAGGGGGATGGTGAARATGATGAGGRAGAAGATCAAGATCAAGAAGATTGAYTRCCTGCCAGCAAGGCAGGTKACCTTCTCAAAGAGRAGAAGAGGGATCTTCAAGAAAGCTGCAGAGCTATCTGTTCTGTGTGAATCTGAGGTGGCAGTTGTCATCTTTTCTGCTACTGGGAAGCTTTTTTAATTATTCGAGCTCAAGCGTCAAGGATGTAATTGAAAGGTACAAAGCGCGCACAAATGGTGTCGAAAAATCGRACAAaaGTYTCTTGAGCTGCARCTGGAGAAYGAAAAMC	A/G	CATCAAACTGAGTAAGGAACTCGAGGAGAAGAACCGCCAGCTGAGGAAGATGAAAGGTGAGGATCTTGAAGAGCTGGATCTGGATGAGTTGCTGAAGTTGGAACAACTGGTGGAAGCAACCCTTGTCCGTGTGATGGAAACTAAGGAAGAACTGATTATGAGTGATATTATGGTATTGGAGAAAAAGGGAACTGAGCTGGTAGAAGCCAACAATCAGATGGTGATGTTAAAGGAGAGG
828	385	SNP	A	G	0.25	24	-	0	6	0	0	CTGGACACACCARAACTTCAGACCcTGAAACCCMCCAACGAAGGGGGATGGTGAARATGATGAGGRAGAAGATCAAGATCAAGAAGATTGAYTRCCTGCCAGCAAGGCAGGTKACCTTCTCAAAGAGRAGAAGAGGGATCTTCAAGAAAGCTGCAGAGCTATCTGTTCTGTGTGAATCTGAGGTGGCAGTTGTCATCTTTTCTGCTACTGGGAAGCTTTTTTAATTATTCGAGCTCAAGCGTCAAGGATGTAATTGAAAGGTACAAAGCGCGCACAAATGGTGTCGAAAAATCGRACAAaaGTYTCTTGAGCTGCARCTGGAGAAYGAAAAMCRCATCAAACTGAGTAAGGAACTCGAGGAGAAGA	A/G	CCGCCAGCTGAGGAAGATGAAAGGTGAGGATCTTGAAGAGCTGGATCTGGATGAGTTGCTGAAGTTGGAACAACTGGTGGAAGCAACCCTTGTCCGTGTGATGGAAACTAAGGAAGAACTGATTATGAGTGATATTATGGTATTGGAGAAAAAGGGAACTGAGCTGGTAGAAGCCAACAATCAGATGGTGATGTTAAAGGAGAGG
839	252	SNP	A	C	0.273	11	-	3	0	0	0	ATAACAAAGGACAATTACGGCTTTCCAGGCAATGCCAAGCTTCAGCAATGGGGATAGCATTATTAGTGTTGCTTGAGAGTGTGCTGATTTGTGGAAATGGTTTATAATTAGGGCAAATGGGTGAGATAAAGCGATCCCAAATCCCAAATTTGACAATGGATTAGAGAGGGCAAGGTAATTAGGTGACTGAATTTGTTCCTTTTAGTTTGTTGTACAGACCCCCCACCCCCCC	A/C	AGATAATGTAATGTCCTGTTCTTCTTGTTCTGTGGTATTATCTCACCGATTCTCCTTTTTTTYYAA
841	383	SNP	C	A	0.333	39	13	-	0	0	0	CCGGGAAGAACTTCAGAGTCTGAACAACAAACAAGAAAAAGTCCACACATATTTATGATTTTCCCGCCATAATATATGTTTTTCCAATTTTACCCTTTCTTGGCGCCATTGTGGTGTTTTTACTAGATGCTGTTTTTGACTGGGTGTTGGAGAATGTGAAAGTGTGTTTAGTGGGGAGGGGGTTCAGGGACAACTTTGACTTTTtGGGTTGGTGTGATTTTGTGAGTGTGTGGACAGTGGAGGAGGGGCAGTAGGGTAAAAGTAAAAAAACAGGGTAACAAGTGTAAGGGAAATTAATTATTAAATTAAAAACCCAAGTGAGGAAATTGTAGAAGAGGAGGTTGAGG	C/A	GGCTGCAGAGAATTTGTAGCCCGCACCCTATAAATACTGGCAAAGCTAAAGTTGTAGTATATTATGATTTATATGCATGAGAAATGTATTTCTAGACCTAGTAGTAACTTTGTTATTTTCTTGTTTTGTTTTGATTTACTTGGAAAGTATATTTGGTTTGTTTCAATGGAACTTGGCTTTTTGTTAGTGGGTTTTGGCTTAATTCCACCAGCTTTACACGGTTTATATTGGATTAGAAGATG
841	529	SNP	A	T	0.25	20	-	0	0	5	0	CCGGGAAGAACTTCAGAGTCTGAACAACAAACAAGAAAAAGTCCACACATATTTATGATTTTCCCGCCATAATATATGTTTTTCCAATTTTACCCTTTCTTGGCGCCATTGTGGTGTTTTTACTAGATGCTGTTTTTGACTGGGTGTTGGAGAATGTGAAAGTGTGTTTAGTGGGGAGGGGGTTCAGGGACAACTTTGACTTTTtGGGTTGGTGTGATTTTGTGAGTGTGTGGACAGTGGAGGAGGGGCAGTAGGGTAAAAGTAAAAAAACAGGGTAACAAGTGTAAGGGAAATTAATTATTAAATTAAAAACCCAAGTGAGGAAATTGTAGAAGAGGAGGTTGAGGCGGCTGCAGAGAATTTGTAGCCCGCACCCTATAAATACTGGCAAAGCTAAAG…	A/T	TTTACTTGGAAAGTATATTTGGTTTGTTTCAATGGAACTTGGCTTTTTGTTAGTGGGTTTTGGCTTAATTCCACCAGCTTTACACGGTTTATATTGGATTAGAAGATG
843	123	SNP	G	A	0.2	20	4	0	-	0	0	TTATGCCCTAATAATATAATGTGGTTGCAGTTTTGGTAAAATTGTCATTTGGGCGAGGGAAATATGTACAATGGTCTCTCATGGTATGATTATATGATTATATGATTATATGATTAT	G/A	ATTATAATATGTCTAATGCTA
843	128	SNP	A	G	0.222	18	-	0	4	0	0	TTATGCCCTAATAATATAATGTGGTTGCAGTTTTGGTAAAATTGTCATTTGGGCGAGGGAAATATGTACAATGGTCTCTCATGGTATGATTATATGATTATATGATTATATGATTATGATT	A/G	TAATATGTCTAATGCTA
845	94	SNP	C	T	0.208	48	0	-	0	10	0	ACCTCCTCCTTTGGACTACTGTCCACATCTGTATTAACCCTTTATGGGTATCTGTAACCGTTTTGGTTCTTGTTCTGGT	C/T	TGTATGGCTTTTAGCCTGGTGCTTGATTCATGAATACAATATCGCTTATTCTCMAAAAGCCTTTGATCT
847	121	SNP	K	T	0.348	23	0	0	0	8	0	TGTACATATTTTTTTAATTAAATaCRRKAKTGCATAATATGTTAATATGTATGGGTATGGGTTGTGCATATAATCCAAAAAGTGTATCTATGCAATGTACCAATAAATAATAGT	T/G	TTATTTTAAGCAAAGAAAGTGATGCTTCCTTGCTTTTGTTATTGAAATCTTTCAACTTT
849	103	SNP	Y	T	0.455	11	1	0	0	4	0	TCTGAATTGGGGAAATGGAGCATTGTCTCCCTCTCCTTTATGGGCCGTTTTGTACAATTATAATGTTCTATTAGGCGTCCTATTCTATTTCTTCAATGGT	C/T	CGAAGTTCTTATAAATAACATAGGTTAGATAAGTTTCGTTGGAAAAAGGTATTCTTTCTAATTGTAAACAGCTAGAAATTTAACATTATTGAATGAATTTGGTAACATAGTGCTGCTGGCTTTTGTTG
849	212	SNP	A	G	0.25	16	-	0	4	0	0	TCTGAATTGGGGAAATGGAGCATTGTCTCCCTCTCCTTTATGGGCCGTTTTGTACAATTATAATGTTCTATTAGGCGTCCTATTCTATTTCTTCAATGGTYCGAAGTTCTTATAAATAACATAGGTTAGATAAGTTTCGTTGGAAAAAGGTATTCTTTCTAATTGTAAACAGCTAGAAATTTAACATTATTGAATGAATTTGGTAAC	A/G	TAGTGCTGCTGGCTTTTGTTG
852	52	SNP	K	T	0.385	52	0	0	0	20	0	TWCTTcCTTAGTAGCCCGCCGAGAACCCGAACCCTAGCCAGC	T/G	TCCTCCAAAGCACAGAGGCATCAACTCGAGATGGGTGAAGAAGTCAAGGTAGTGGTTCCAGAGTCAGTGTTGAAAAAGAGGAAGAGAGAAGAGGAGTGGGCTTTGGCAAAGAAACAGGGGCTTGAAGCTGCCGAG
854	251	SNP	R	A	0.391	23	9	0	0	0	0	TCGATCTCTACGACCAaGGACMGCAACGGCCTCATCTCGGCCAAGGAGCTCCATTTGGTCCTCAATCAGCTCCAAATGACTTGCAGCCTCGAAGATTGCAATCGGATGATCAGGTCCGTTGATGCTGACGGCGATGGGAATGTGAATTTCGAGGAGTTCAAGAAGATGATGGGCAACAACGCCAGTACCGTTAGCAACACCAACGCCAGTACCGTTAGCAACACCAACGCCTAGT	A/G	CACATGGTAGTCTCTTGTCTATTATGTTAGATGATGATTTTAGATCCGAATCTCCATCTCTCTTCTTCCCCGTCTGTGAAAGTTAAAAAGTTAGGGTTGACTTGTGAAATTTAGGAAAATAATTGTGGGAATGGATTTTTATATACCTATATTAGATCAAGTGGATGTGCAAATCCTTTTATATATAGTTTCTGTGATTATATTGTGGGCTGTTCAAAATCACACTACTTGATTTAGGGTAGGGCTAATGAAATATTATGTTCTTTGCTTTCNGTTTGTTTCGCGG
856	330	SNP	T	C	0.25	16	0	4	0	-	0	GGGATGTAAAGCGCAGGATTTTGTGTGTAGATTGCCGCCMAGAAaTTAGAAGGTTGGAGGAGAGGGCTCAGGGAAGGGCGAAGCAATCATCCACTGTTCCATTCAGCTGGATTTTtGGTAGAGAAATAAAGGTATAAGTGCTGCTGCATGTGGTTAGCATTGGCCCCCATCTTATCTTGTCTCGTAGAGTAATAGTTAGAATTTGCCAATCTACATTTTGGCCTTGTCATTATGATGCCCCCTTCTCTGTGTGAGATGGTTGGGAAGTTCTCTGTGATGAAGACTTTTGTAGATACTCTGTTTTCTTGTGTTGGTCTTGGGT	T/C	GAGTGAACTATAGCTGTTCGTACAAGTGTTTATGTTCAACCTAGAAACTAAAAAGAGTAAGCATCTTCCTTTTTCCTTTTAAAATGTGTTTCTGTAAGAGTACCTGCTGCTGCCCTTTTGATAGAATGGTGAGCTTATCTAAAGTAATGGAAGGAATTATCTGTC
857	116	SNP	T	C	0.318	22	0	7	0	-	0	GATGTTGAAACGGTTTTTCTTTATCCATGGGCAATGAGTTTCGATGTATTGGGAGTATCCGTATTTATAGAAGCTTTAATTTTCGTGCTTATCCTAATTGTTGGTT	T/C	AATTTATGCATGGCGAAAAGGAGCATTGGAATGGTCTTAGCTCTTGAATAGTCATCAAACAAT
865	447	SNP	G	T	0.263	19	0	0	-	5	0	GAAAGTATGAGCTTGGAAGGCAACCTGCAAACACAAAGTTGTCAAGCAACAAGACAGTGAGGAGAATCAGAGTTCGAGGTGGAAATGTGAAGTGGCGTGCTCTGAGGCTCGACACAGGAAATTTCTCATGGGGTAGTGAGGCTGTGACCCGCAAAACCCGTCTTCTTGATGTCGTGTACAATGCATCTAACAATGAGTTGGTCCGTACTCAAACTTTGGTGAAGGGTGCCATTGTTCAGGTTGATGCAGCACCATTCAAGCAGTGGTATCTCCAGCACTACGGAGTTGAAATTGGCCGCAAGAAGAAAACTGCAGCTGCTGCCAAGAAAGAAGGAGAGGAAGGTGATGCTGCTGCTCCTCCTGCTGCCGTTGCTGAGGAGGTGAAGAAGAGCAAGCATG…	G/T	TCGCACCCTTGACCAGCATATTGAAGAGCAATTTGGTGGTGGTCGTCTATTGGCCTGTATCTCATCACGACCTGGACAGTGTGGCCGTTCTGATGGATATATATTGGAGGGCAAAGAGCTGGAATTTTACATGAAGAAGCTCCAGAGGAAGAAGGGGAAGGGGGCCGCTGCTTAGAATTTTGTGACCAGAACTTTAGTCATTTAGACTCAGAATATGTTATTTCCTTCATCCTTTCCTACTTTTTGAGGGGTTGCACTTTATTTCAGTTTGATGTTGAACTGGTAAACACTGTTTCTATGGTTGAATGTTTAATCAGCAATTATATTTCATTTTGGATCTTTCTCTTTCC
865	449	SNP	C	T	0.263	19	0	-	0	5	0	GAAAGTATGAGCTTGGAAGGCAACCTGCAAACACAAAGTTGTCAAGCAACAAGACAGTGAGGAGAATCAGAGTTCGAGGTGGAAATGTGAAGTGGCGTGCTCTGAGGCTCGACACAGGAAATTTCTCATGGGGTAGTGAGGCTGTGACCCGCAAAACCCGTCTTCTTGATGTCGTGTACAATGCATCTAACAATGAGTTGGTCCGTACTCAAACTTTGGTGAAGGGTGCCATTGTTCAGGTTGATGCAGCACCATTCAAGCAGTGGTATCTCCAGCACTACGGAGTTGAAATTGGCCGCAAGAAGAAAACTGCAGCTGCTGCCAAGAAAGAAGGAGAGGAAGGTGATGCTGCTGCTCCTCCTGCTGCCGTTGCTGAGGAGGTGAAGAAGAGCAAGCATG…	C/T	GCACCCTTGACCAGCATATTGAAGAGCAATTTGGTGGTGGTCGTCTATTGGCCTGTATCTCATCACGACCTGGACAGTGTGGCCGTTCTGATGGATATATATTGGAGGGCAAAGAGCTGGAATTTTACATGAAGAAGCTCCAGAGGAAGAAGGGGAAGGGGGCCGCTGCTTAGAATTTTGTGACCAGAACTTTAGTCATTTAGACTCAGAATATGTTATTTCCTTCATCCTTTCCTACTTTTTGAGGGGTTGCACTTTATTTCAGTTTGATGTTGAACTGGTAAACACTGTTTCTATGGTTGAATGTTTAATCAGCAATTATATTTCATTTTGGATCTTTCTCTTTCC
865	465	SNP	G	A	0.208	24	5	0	-	0	0	GAAAGTATGAGCTTGGAAGGCAACCTGCAAACACAAAGTTGTCAAGCAACAAGACAGTGAGGAGAATCAGAGTTCGAGGTGGAAATGTGAAGTGGCGTGCTCTGAGGCTCGACACAGGAAATTTCTCATGGGGTAGTGAGGCTGTGACCCGCAAAACCCGTCTTCTTGATGTCGTGTACAATGCATCTAACAATGAGTTGGTCCGTACTCAAACTTTGGTGAAGGGTGCCATTGTTCAGGTTGATGCAGCACCATTCAAGCAGTGGTATCTCCAGCACTACGGAGTTGAAATTGGCCGCAAGAAGAAAACTGCAGCTGCTGCCAAGAAAGAAGGAGAGGAAGGTGATGCTGCTGCTCCTCCTGCTGCCGTTGCTGAGGAGGTGAAGAAGAGCAAGCATG…	G/A	CATATTGAAGAGCAATTTGGTGGTGGTCGTCTATTGGCCTGTATCTCATCACGACCTGGACAGTGTGGCCGTTCTGATGGATATATATTGGAGGGCAAAGAGCTGGAATTTTACATGAAGAAGCTCCAGAGGAAGAAGGGGAAGGGGGCCGCTGCTTAGAATTTTGTGACCAGAACTTTAGTCATTTAGACTCAGAATATGTTATTTCCTTCATCCTTTCCTACTTTTTGAGGGGTTGCACTTTATTTCAGTTTGATGTTGAACTGGTAAACACTGTTTCTATGGTTGAATGTTTAATCAGCAATTATATTTCATTTTGGATCTTTCTCTTTCC
880	63	SNP	Y	T	0.429	14	1	0	0	5	0	ACGGAATTATGCAGTTGTAGCAGGTGTTGTAACTATTGGTGCTGCTGCAGGTTGGTA	C/T	CTCAAATCTAGTGGAAAGAAACAAGAAGTGCAGGACTGAGATTAGTGTGCTTTGGTATGAACAATTGAAGCATCAATTGTCATAACACTTTCTGGTTAGCATAGAAATAAATCAAACTACGAACCGTCTTTGTTTCTGGCGGATATGTGCTGTGTTGAGTTTTTGTTATAACCTTTTCTGTTTTGGGAAATATATRCATAATGGAAGGTATTCTGCAGCTTTCAATTTTTCT
880	271	SNP	R	A	0.394	33	13	0	0	0	0	ACGGAATTATGCAGTTGTAGCAGGTGTTGTAACTATTGGTGCTGCTGCAGGTTGGTAYCTCAAATCTAGTGGAAAGAAACAAGAAGTGCAGGACTGAGATTAGTGTGCTTTGGTATGAACAATTGAAGCATCAATTGTCATAACACTTTCTGGTTAGCATAGAAATAAATCAAACTACGAACCGTCTTTGTTTCTGGCGGATATGTGCTGTGTTGAGTTTTTGTTATAACCTTTTCTGTTTTGGGAAATATAT	A/G	CATAATGGAAGGTATTCTGCAGCTTTCAATTTTTCT
883	226	SNP	Y	C	0.4	15	0	6	0	0	0	AGAAAACTTCTTATACGTTTCTAGGGGGGTATTGTTCATSTAWMSCAAYGAGCCATTTATCGAATCGTTGCAATTGATGTCCGATtCCCGACGtAGAGGGAAGAGATCTTCGTAAAGTGGGTTTTTATGATCCGATAAAGAATCAAATCTATTTAAATGTTCCTGCTATTCTATATTTCCTTGAAAAAGGTGCTCAACCTACAGGAACTGTTCATGATATTT	C/T	AAAAAAGGCGGGGGTTTTTACGGAGCTTCGCCTTAATCAACAAACAAAATTCAATTAATGAAATWT
883	281	SNP	C	T	0.212	33	0	-	0	7	0	AGAAAACTTCTTATACGTTTCTAGGGGGGTATTGTTCATSTAWMSCAAYGAGCCATTTATCGAATCGTTGCAATTGATGTCCGATtCCCGACGtAGAGGGAAGAGATCTTCGTAAAGTGGGTTTTTATGATCCGATAAAGAATCAAATCTATTTAAATGTTCCTGCTATTCTATATTTCCTTGAAAAAGGTGCTCAACCTACAGGAACTGTTCATGATATTTYAAAAAAGGCGGGGGTTTTTACGGAGCTTCGCCTTAATCAACAAACAAAATT	C/T	AATTAATGAAATWT
894	58	SNP	Y	T	0.387	31	0	0	0	12	0	AGCTAGAAGGGTAAgAAATRATATACAATTATGAACCGATCAAATACCCCCAAAC	C/T	TAGATTTTGCTAGTCCTCGAGCAAAACAACACAAAACAAAGTTAAAACAAAAACTAAGAGCGGGCGTGGCG
894	88	SNP	C	A	0.353	17	4	-	0	0	2	AGCTAGAAGGGTAAgAAATRATATACAATTATGAACCGATCAAATACCCCCAAACYTAGATTTTGCTAGTCCTCGAGCAAAACAA	C/A	ACAAAACAAAGTTAAAACAAAAACTAAGAGCGGGCGTGGCG
894	90	SNP	C	G	0.353	17	1	-	5	0	0	AGCTAGAAGGGTAAgAAATRATATACAATTATGAACCGATCAAATACCCCCAAACYTAGATTTTGCTAGTCCTCGAGCAAAACAACA	C/G	AAAACAAAGTTAAAACAAAAACTAAGAGCGGGCGTGGCG
895	23	SNP	C	T	0.32	25	0	-	0	8	0	GCCGGGGACGTTGAAAGTGA	C/T	GCTCTTATGAGTTGCAAACCCACTAGATTTAAAGAACCTTTTCAAAACAATTTCAAACCAACAAGATTTAAAMCARAAATTTTCATC
895	49	SNP	A	G	0.333	45	-	0	15	0	0	GCCGGGGACGTTGAAAGTGACGCTCTTATGAGTTGCAAACCC	A/G	CTAGATTTAAAGAACCTTTTCAAAACAATTTCAAACCAACAAGATTTAAAMCARAAATTTTCATC
895	51	SNP	T	A	0.333	45	15	0	0	-	0	GCCGGGGACGTTGAAAGTGACGCTCTTATGAGTTGCAAACCCAC	T/A	AGATTTAAAGAACCTTTTCAAAACAATTTCAAACCAACAAGATTTAAAMCARAAATTTTCATC
896	455	SNP	T	C	0.279	43	0	12	0	-	0	GAGAGATTAGCGAAAGCAAGCTGAAAGATTTGCTTCATGGCTCAGAATATGTTCTAACTTACGAGGACAAAGATGGTGACTGGATGCTTGTGGGTGATGTCCCTTGGAACATGTTCATTGATACCTGCAAAAGGATGAGGATTATGAAGAGCTCAGAYGCCATTGGCCTAGCTCCAAGGTCCATGGAGAAGTGCAGGAACAGGAACTAGCCAGTAATATGCATTGTGATGCCTTCCATCTAGCAGTCTATGAATTTGGAATGAAGGCAAGGCCTACAACCGCAGTAACCAGATAATCTGGAGTGCAAGGATTTGTTGAGTGTGGGGCTGGATGGGACATCACGGGTGGCTGCTTTACTATATTATTACTACATCTGTGTTTTTTTTtGGTTTGCCATGG…	T/C	GTTCTTAAAACTACTGAAACTCAAAACCCTTGTATCTGGAAGTAACCTCTGCAGTTCTATGTGCACGGGTTCCTGTTCCCATGCAGGATCCTTAAGTTTGTAAAGTGCCAATTGTTTGTGAACCTCGTTATGTATGTGTGTGTGATCTAGGATCTCCAAGACTCCCAAGTCATCTGTCATTCTGTTCTTTGTGCCTCCATGTGTTCCATCACCTATCCGAGACCACTTATATCATTC
897	94	SNP	W	T	0.441	34	0	0	0	15	0	AAATTAACTTAAGAACAAACCAAGGTGTCCAAGACGCATCTTTAATTTTGTCTCTTCTTCCAACTACATTATTAAGAAACC	A/T	GTCAAACAAGAAGAAAATAATTGAAAaTAAAATAAAATAAAATAAAATAAAATAAAAACTGAAAAAGCAAAAACACAAACATCAGAAAACAGGGAGGCAAAAGTAAGTGAAAGTGTAGACATGCTCCCTTTT
906	459	SNP	W	A	0.462	13	6	0	0	0	0	AAAAGAAACAAAAAGAAAGGAAAGAAGAAAGAAaTTACAGGTTTATTGGATGGAAGTGGGGAATATACTCTAGTATATGAAGATAATGAAGGAGACAGGATGCTTGTTGGGGATGTCCCATGGCACATGTTTGTGTCTACTGTGAAGAGGCTGCGTGTGCTGAAGAGCTCTGAACTTTCTGCGCTTTGTCTTCGTAACAGCAAACAAGGTAAGATGCCACCAAACTCTGCATCGAAGTGAAGAAAGAGGAATTTTAATCTCAAGAATTCCCCACTGAAGTTTGTATTTTGTAGTAGACTTAATCTGTGTGACTCAATCAGAAGTTTTGCTTTTGTAATTTCTCTTTCAAGAAAGGGAAAGAGAAAAAGGAGGAAATTATTAGCTACAACTCAAGTGATG…	A/T	TGGCTCTTGTAGAAAAAGAAAGGAAAAAGAAAAGGAAAARAAAAGTAaGCTCATGTGTTCTGATGGTACATTACTCCATCCATTATGCTTACTTTTTGTTCTGTACTTAAAGGGGATAATTGAACAGAATGCAAATATCAAGAAACCCACTTAGCCCTGTTGCTTTGGT
907	522	SNP	G	C	0.235	34	0	8	-	0	0	GCGTGTATTAATATCCATACAACTCTCTACCTCAAATCTTCAAAAGCCTCCGCTCGCAAAAACCAAATCTCACCCAAAAATGGCAGCAGTTGGCACAATACGCGAATCTCAAGGTTCCGAGAACAGCGTCGAAACCGAAAGCCTGGCTCGTTTCGCCGTCGAAGAATACAACAAGAAGGAGAATGCTCTGCTTGAGTTTGTGAGGGTGGTGAATGAGAAGGTGCAGGTGGTTTCGGGCACTCTGTACTATCTGACGATTGAGGTCACCGACGGGGGGAAGAAGAAGCTCTATGAAGCCAAGATCTGGGTGAAGCCTTGGGCCAACTTCAAGGAAGTGCAGGAGTTCAAGCTTGTTGCTGACTCTTAGTTTGTCTTGAGAGGTGATCGAAGATAATAGAA…	G/C	TAAAGTCTGAATCAGATGGAGCTACACCACTGTTAATATATGAGTCTGTGGGGTGTATACAAGCTTCTGCTGTAGTATTTATCTCGTGTCCAAATTAATACCAACCCTAGTCACTCGGTGTTGTTGTGTACTTATTTTTCCAATTTGAATGCAWTGTGCTATAATTGTACTCCCTAATCTTTGTCTCAATRTCTCCCCACTCTCTTTACATGTAATTTGCTGGAATTGTTAAGGCCTTTCTGATATCAATTGACTTTCCCCGTGT
907	648	SNP	T	C	0.319	47	0	15	0	-	0	GCGTGTATTAATATCCATACAACTCTCTACCTCAAATCTTCAAAAGCCTCCGCTCGCAAAAACCAAATCTCACCCAAAAATGGCAGCAGTTGGCACAATACGCGAATCTCAAGGTTCCGAGAACAGCGTCGAAACCGAAAGCCTGGCTCGTTTCGCCGTCGAAGAATACAACAAGAAGGAGAATGCTCTGCTTGAGTTTGTGAGGGTGGTGAATGAGAAGGTGCAGGTGGTTTCGGGCACTCTGTACTATCTGACGATTGAGGTCACCGACGGGGGGAAGAAGAAGCTCTATGAAGCCAAGATCTGGGTGAAGCCTTGGGCCAACTTCAAGGAAGTGCAGGAGTTCAAGCTTGTTGCTGACTCTTAGTTTGTCTTGAGAGGTGATCGAAGATAATAGAA…	T/C	CACTCGGTGTTGTTGTGTACTTATTTTTCCAATTTGAATGCAWTGTGCTATAATTGTACTCCCTAATCTTTGTCTCAATRTCTCCCCACTCTCTTTACATGTAATTTGCTGGAATTGTTAAGGCCTTTCTGATATCAATTGACTTTCCCCGTGT
907	690	SNP	T	A	0.278	54	14	0	0	-	1	GCGTGTATTAATATCCATACAACTCTCTACCTCAAATCTTCAAAAGCCTCCGCTCGCAAAAACCAAATCTCACCCAAAAATGGCAGCAGTTGGCACAATACGCGAATCTCAAGGTTCCGAGAACAGCGTCGAAACCGAAAGCCTGGCTCGTTTCGCCGTCGAAGAATACAACAAGAAGGAGAATGCTCTGCTTGAGTTTGTGAGGGTGGTGAATGAGAAGGTGCAGGTGGTTTCGGGCACTCTGTACTATCTGACGATTGAGGTCACCGACGGGGGGAAGAAGAAGCTCTATGAAGCCAAGATCTGGGTGAAGCCTTGGGCCAACTTCAAGGAAGTGCAGGAGTTCAAGCTTGTTGCTGACTCTTAGTTTGTCTTGAGAGGTGATCGAAGATAATAGAA…	T/A	GCAWTGTGCTATAATTGTACTCCCTAATCTTTGTCTCAATRTCTCCCCACTCTCTTTACATGTAATTTGCTGGAATTGTTAAGGCCTTTCTGATATCAATTGACTTTCCCCGTGT
907	695	SNP	W	T	0.339	56	0	0	0	19	0	GCGTGTATTAATATCCATACAACTCTCTACCTCAAATCTTCAAAAGCCTCCGCTCGCAAAAACCAAATCTCACCCAAAAATGGCAGCAGTTGGCACAATACGCGAATCTCAAGGTTCCGAGAACAGCGTCGAAACCGAAAGCCTGGCTCGTTTCGCCGTCGAAGAATACAACAAGAAGGAGAATGCTCTGCTTGAGTTTGTGAGGGTGGTGAATGAGAAGGTGCAGGTGGTTTCGGGCACTCTGTACTATCTGACGATTGAGGTCACCGACGGGGGGAAGAAGAAGCTCTATGAAGCCAAGATCTGGGTGAAGCCTTGGGCCAACTTCAAGGAAGTGCAGGAGTTCAAGCTTGTTGCTGACTCTTAGTTTGTCTTGAGAGGTGATCGAAGATAATAGAA…	A/T	TGTGCTATAATTGTACTCCCTAATCTTTGTCTCAATRTCTCCCCACTCTCTTTACATGTAATTTGCTGGAATTGTTAAGGCCTTTCTGATATCAATTGACTTTCCCCGTGT
907	700	SNP	C	T	0.298	47	0	-	0	14	0	GCGTGTATTAATATCCATACAACTCTCTACCTCAAATCTTCAAAAGCCTCCGCTCGCAAAAACCAAATCTCACCCAAAAATGGCAGCAGTTGGCACAATACGCGAATCTCAAGGTTCCGAGAACAGCGTCGAAACCGAAAGCCTGGCTCGTTTCGCCGTCGAAGAATACAACAAGAAGGAGAATGCTCTGCTTGAGTTTGTGAGGGTGGTGAATGAGAAGGTGCAGGTGGTTTCGGGCACTCTGTACTATCTGACGATTGAGGTCACCGACGGGGGGAAGAAGAAGCTCTATGAAGCCAAGATCTGGGTGAAGCCTTGGGCCAACTTCAAGGAAGTGCAGGAGTTCAAGCTTGTTGCTGACTCTTAGTTTGTCTTGAGAGGTGATCGAAGATAATAGAA…	C/T	TATAATTGTACTCCCTAATCTTTGTCTCAATRTCTCCCCACTCTCTTTACATGTAATTTGCTGGAATTGTTAAGGCCTTTCTGATATCAATTGACTTTCCCCGTGT
907	709	SNP	G	A	0.306	49	15	0	-	0	0	GCGTGTATTAATATCCATACAACTCTCTACCTCAAATCTTCAAAAGCCTCCGCTCGCAAAAACCAAATCTCACCCAAAAATGGCAGCAGTTGGCACAATACGCGAATCTCAAGGTTCCGAGAACAGCGTCGAAACCGAAAGCCTGGCTCGTTTCGCCGTCGAAGAATACAACAAGAAGGAGAATGCTCTGCTTGAGTTTGTGAGGGTGGTGAATGAGAAGGTGCAGGTGGTTTCGGGCACTCTGTACTATCTGACGATTGAGGTCACCGACGGGGGGAAGAAGAAGCTCTATGAAGCCAAGATCTGGGTGAAGCCTTGGGCCAACTTCAAGGAAGTGCAGGAGTTCAAGCTTGTTGCTGACTCTTAGTTTGTCTTGAGAGGTGATCGAAGATAATAGAA…	G/A	TACTCCCTAATCTTTGTCTCAATRTCTCCCCACTCTCTTTACATGTAATTTGCTGGAATTGTTAAGGCCTTTCTGATATCAATTGACTTTCCCCGTGT
907	735	SNP	R	A	0.4	20	8	0	0	0	0	GCGTGTATTAATATCCATACAACTCTCTACCTCAAATCTTCAAAAGCCTCCGCTCGCAAAAACCAAATCTCACCCAAAAATGGCAGCAGTTGGCACAATACGCGAATCTCAAGGTTCCGAGAACAGCGTCGAAACCGAAAGCCTGGCTCGTTTCGCCGTCGAAGAATACAACAAGAAGGAGAATGCTCTGCTTGAGTTTGTGAGGGTGGTGAATGAGAAGGTGCAGGTGGTTTCGGGCACTCTGTACTATCTGACGATTGAGGTCACCGACGGGGGGAAGAAGAAGCTCTATGAAGCCAAGATCTGGGTGAAGCCTTGGGCCAACTTCAAGGAAGTGCAGGAGTTCAAGCTTGTTGCTGACTCTTAGTTTGTCTTGAGAGGTGATCGAAGATAATAGAA…	A/G	TCTCCCCACTCTCTTTACATGTAATTTGCTGGAATTGTTAAGGCCTTTCTGATATCAATTGACTTTCCCCGTGT
914	404	SNP	W	A	0.366	41	15	0	0	0	0	TTGGTGTGGAGGACTGCATATGTGGTGATGACAGCAATCTTAGCCATGTTGTTCCCCTTCTTTAACGACTTCTTGGGTTTGCTTGGAGCAGCCTCCTTCTGGCCATTGACAGTCTACTTCCCAATAGAGATGTACATTGCAAGGACTAAAATGCCCAGGTTCTCCTTCACATGGACTTGGATGAAGATTTTGAGCTGGGTTTGCTTGGTAATATCACTTGTTTCAGCTGCTGCAGCAATTCAAGGTCTCGCAACAGATGTCAAGAAGTACAAGCCCTTCCAAACTGAGCAATAGTAGTGCTTTACTATATATAGCTTTTAATATAGGGTTTGAGTAGTGTGTGATTAGTTAACTTATTTCCCAAAAACCCTAG	A/T	CTTCTTAAGTTTGTATTGTTAAATTCCTCCTAAAGTTTGAAGCTATCAAACTGGGTCAATGTTACAATGTAATTTCTCAACAAACGAAAAAGGAAATGAATATAAGAAGAAAATAAAAATCCAAAAGAAAGAGAAGGTGGAAGAG
916	56	SNP	T	C	0.324	37	0	12	0	-	0	AGACGAAAGRAATGCGACAAGGTGTTCACAGCTATCTGCGAGGGAAAGAT	T/C	ATCGACCCGATTCTGGATTGCCTCGAGGGCTGGAACGGTGCACCACTTCCGATCTGTTAGCATTTCGTTACGCTTTGAGTGCTGCATTCCATTCCACTACTTCTGTGTCCATAAGTTTGATTGCATTGCTGGTAGACTGTGTGACTATACCTATTTTACCTAATAAATGTAAAACCATCTACTTATGCTTTTTGATTCTTTCTAAGTTCTTTACCACTTCTTTGTTATTTAGTGAGAATAGTATTCAAATAGTCAGGAAATGTTTTGCAGAAAATGTTGAATGTCTGTCTCTCTCTCATCAGTTACATAAGCATCTCCCATAGGAGGCTATCAATTCTCTTCATTTTCTTTTTGACAAATCTCATTTTCTTGAGGCTG
922	231	SNP	W	T	0.4	10	0	0	0	4	0	ACAAAAGTACTGGCCCATGGATATATCTGAAGTCATCATTTCTTCTTCTTCTCCTCCACGTTGTATATAATTATCCATCTTCATACAGCCCTTTATATCTCTGGTGACATTCATTTCCTATTTATGATGATGACGATTAGATTTTCTAATAACAACTTGTTGCTGATTGCAACTCAGATGTTGTAATTATTATTGCTTCTGTTTTTA	A/T	ATATTTTTCCTTCATTGGGGTCTTAGCTGGGATTATACATTTTCATGTTTTACCTTCTTCTTTTTTCCCAaCTTTCTAAGATTTAAACATAATTGGGAAAATAAATAACAAGAAATAG
923	115	SNP	G	A	0.222	36	8	0	-	0	0	GTCGCTCCTACCGATTGAATGGWMMGGTGAAGTGTTCGGATCGCGGCGACGTGGGTGGTTCGCTGCCCGCGACGTCGCGAGAAGTCCACTGAACCTTATCATTTAGA	G/A	GAAGGAGAAGCAGAAGGAGCACGGCAGTCTTTTTGGAGAAGCTTCACCGATCCGACAGCAGCT
923	118	SNP	A	T	0.2	30	-	0	1	5	0	GTCGCTCCTACCGATTGAATGGWMMGGTGAAGTGTTCGGATCGCGGCGACGTGGGTGGTTCGCTGCCCGCGACGTCGCGAGAAGTCCACTGAACCTTATCATTTAGAGG	A/T	AGGAGAAGCAGAAGGAGCACGGCAGTCTTTTTGGAGAAGCTTCACCGATCCGACAGCAGCT
[truncated: 1,404 more rows]
