# Supplementary material for: Rapid gene-based SNP and haplotype marker development in non-model eukaryotes using 3'UTR sequencing
Source: BMC Genomics. 2012 Jan 12;13:18. doi: 10.1186/1471-2164-13-18 (PMC3293726; doi:10.1186/1471-2164-13-18)
Supplement: Additional file 6 — Haplotypes identified in sweet cherry. The table presents different haplotypes identified in each contig. Some contigs have multiple positions indicated as A, B or C positions. Nucleotides corresponding to a given position in an allele are presented. Cells are merged when the differences between alleles are no longer traceable. A questions mark (?) symbolizes incomplete depth for a confirmed call at this base. [file 1471-2164-13-18-S6.XLS]

## Sheet: Sheet1
Contig
2	A - positions	33	39	44	47	48	49	55	75	106	143	145	220	243	250	282	287	289	298	332
	allele 1	A	T	G	A	A	A	A	A	C	A	T	A	C	G	T	C	A	A	G
	allele 2	G	C	C	T	G	G	C	G	G	T	C	G	A	A	A	T	G	C	A
	B -positions	408	426	455
	allele 1	A	G	A
	allele 2	T	C	T
	C -positions	620	663	664	676	681	683	692
	allele 1	A	C	T	A	G	T	G
	allele 2	C	T	G	G	T	G	T
5	A - positions	49	52	54
	allele 1	A	T	T
	allele 2	T	G	C
10	A - positions	1113	1151
	allele 1	A	G
	allele 2	G	C
16	A - positions	598	602
	allele 1	T	G
	allele 2	G	T
21	A - positions	13	98	153
	allele 1	G	C	G
	allele 2	A	A	A
33	A - positions	271	281	283
	allele 1	C	T	C
	allele 2	T	G	T
34	A - positions	1114	1206
	allele 1	C/G	A
	allele 2	T	G
41	A - positions	202	225
	allele 1	T	T
	allele 2	C	C
42	A - positions	428	446
	allele 1	A	A
	allele 2	G	G
43	A - positions	377	384	404	411
	allele 1	C	A	G	C
	allele 2	T	T	T/G	G
49	A - positions	355	442	456
	allele 1	A	G	T
	allele 2	C	A	C
68	A - positions	153	161
	allele 1	G	G
	allele 2	A	T
69	A - positions	30	32	33	35
	allele 1	G	T	G	G
	allele 2	A	A	T	T
71	A - positions	473	540
	allele 1	T	G
	allele 2	G	A
76	A - positions	92	143	221	251	261	282	299	300	304	325	329	342
	allele 1	C	G	A	T	G	T	C	G	G	C	T	T
	allele 2	A	A	T	C	A	T/A	T	A	A	T	A	A
78	A - positions	213	240
	allele 1	A	A
	allele 2	G	T
	B -positions	297	311	322	374	422	436	461	490	544
	allele 1	C	C	A	T	A	A	A	G	T
	allele 2	T	T	G	C	T	T	G	A	A
	C -positions	642	668	672	673	704	731	755	824	887
	allele 1	T	T	T	T	T	A	C	A	T
	allele 2	C	A	C	G	G	A/G	T	G	G
95	A - positions	144	145	149	150	151
	allele 1	A	A	A	A	A
	allele 2	G	G	G	T	G
98	A - positions	663	679	693	696	738	750	835	853	855	858	892	900
	allele 1	C	T	A	G	C	G	T	A	C	T	G	A
	allele 2	T	C	G	C	T	A	C	C	T	A	A	G
116	A - positions	37	115	128
	allele 1	G	C	C
	allele 2	T	A/C	T
124	A - positions	210	220
	allele 1	C	T
	allele 2	A/T	G
129	A - positions	414	424	449	451	455	456	459	511	524	533	586	649	656	661
	allele 1	A	A	C	A	A	G	G	G	C	T	T	T	T	C
	allele 2	G	C	A	G	G	A	C	A	A	A/T	A	A	A	T/C
	allele 3	G	C	A	G	G	A	G	A	C	A	A
	allele 4	G	C	G	G	A	G	G	A	C	A
150	A - positions	466	486
	allele 1	T	C
	allele 2	G	T
	B -positions	679	746
	allele 1	A	C
	allele 2	T	T
151	A - positions	314	336	393	429
	allele 1	A	G	T	A
	allele 2	T	A	C	G
166	A - positions	417	498
	allele 1	A	C
	allele 2	G	G
169	A - positions	400	401
	allele 1	T	G
	allele 2	G	T
170	A - positions	201	222	348	394	395
	allele 1	C	C	T	A	T
	allele 2	G	G	C	C	A
174	A - positions	317	361
	allele 1	C	T
	allele 2	C	G
179	A - positions	68	69	74	75	107	110	138	214	273	283
	allele 1	G	G	A	G	C	A	G	C	G	C
	allele 2	C	A	G	A	T	C	C	T	T	A
199	A - positions	76	84	101	111	115
	allele 1	T	C	A	G	T
	allele 2	C	T	G	T	T
	allele 3	C/T	C	A	T	G
213	A - positions	23	34	94	132
	allele 1	T	A/C	T	C
	allele 2	C	C	C	T
217	A - positions	142	152	157	161
	allele 1	C	C	C	G
	allele 2	T	A	G	A
	B - positions	243	264
	allele 1	C	G
	allele 2	T	A
245	A - positions	309	310
	allele 1	G	T
	allele 2	A	G
247	A - positions	205	243
	allele 1	T	C
	allele 2	C	T
252	A - positions	631	641	644	655
	allele 1	T	C	G	G
	allele 2	A	T	A	T
254	A - positions	62	87
	allele 1	T	T
	allele 2	G	C
256	A - positions	215	236	237
	allele 1	C	T	T
	allele 2	T	G	C
258	A - positions	234	236
	allele 1	A	T
	allele 2	T	A
262	A - positions	194	203
	allele 1	C	T
	allele 2	T	C
	B - positions	463	545
	allele 1	A	A
	allele 2	G	G
263	A - positions	480	481	514	539
	allele 1	A	G	C	A
	allele 2	T	C	T	T
270	A - positions	416	418	473	479
	allele 1	A	T	G	C
	allele 2	T	C	T	T
275	A - positions	484	527
	allele 1	A	A
	allele 2	G	G
281	A - positions	26	30	40	55	60
	allele 1	G	A	C/T	G	C
	allele 2	T	T	A	A	T
	B - positions	120	123
	allele 1	T	A/T
	allele 2	A	T
	C - positions	180	186
	allele 1	G	C
	allele 2	T	A
282	A - positions	86	97	117
	allele 1	A	T	A/T
	allele 2	G	C	T
285	A - positions	248	301
	allele 1	T	A
	allele 2	G	G
300	A - positions	94	97	128
	allele 1	T	A	G
	allele 2	A	G	C
303	A - positions	233	236	238	239	240
	allele 1	G	T	T	T	T
	allele 2	A	G	G	G	G
307	A - positions	306	318	322	348	373
	allele 1	G	C	G	A	T
	allele 2	C	T	A	G	C
	B - positions	422	427	499	507	544	583
	allele 1	G	C	T	A	C	G
	allele 2	A	G	C	G	A	A
	C - positions	637	638	646	692
	allele 1	C	A	T	T
	allele 2	A	T	C	A
321	A - positions	178	187	203	213	216	222	234	267	273
	allele 1	C	C	C	G	G	T	T	G	T
	allele 2	T	T	T	A	A	C	C	T	G
330	A - positions	510	572	577	599	600
	allele 1	G	G	C	A	C
	allele 2	T	C	T	T	T
343	A - positions	46	89	151	178	184	198	203	208
	allele 1	T	T	C	C	T	G	G	G
	allele 2	C	C	G	G	G	A	T	A
358	A - positions	449	476
	allele 1	G	A
	allele 2	T	C
359	A - positions	192	193
	allele 1	T	G
	allele 2	G	C
372	A - positions	370	442	445	479	487	527	532	534	535
	allele 1	G	G	C	T	C	C	T	C	A
	allele 2	A	A	T	A	T	T	A	A	T
386	A - positions	370	395
	allele 1	C	G
	allele 2	G	C
393	A - positions	110	123	136	145
	allele 1	C	A	A	T
	allele 2	T	G	G	C
396	A - positions	360	423
	allele 1	T	T
	allele 2	C	C
397	A - positions	51	58	61	64
	allele 1	A	T	A	A
	allele 2	C	G	T	T
400	A - positions	21	24
	allele 1	A	C
	allele 2	G	G
402	A - positions	14	16
	allele 1	C	G
	allele 2	A	A
419	A - positions	135	179	200
	allele 1	T	C	C
	allele 2	G	A	A
422	A - positions	44	88
	allele 1	C	A
	allele 2	A	C
	B - positions	235	241
	allele 1	A	A
	allele 2	G	C
	C - positions	416	452	453	485	487	510	517
	allele 1	A	T	G	C	G	G	G
	allele 2	T	C	G	T	A	T	A
	allele 3	C	C	A	T	A	T	A
443	A - positions	37	40	59
	allele 1	A	T	A
	allele 2	T	A	C
	B - positions	90	155
	allele 1	T	T
	allele 2	C	C
456	A - positions	324	340	343	346	387	398	403	414	452	454	455	461	462	473	475	482	491	496	507	508	526	578	579	580	618	674	691
	allele 1	T	G	A	T	C	G	T	C	C	A	T	C	T	T	A	G	T	A/G	A	A	A/T	T	C	A	T	C	C/T
	allele 2	C	A	G	C	T	A	C	T	T	T	A	A	A	C	T	A	C	G	G	G	G	C	T	G	C	A/T	T
	allele 3	C	A	G	C	T	A	C	T	T	T	A	A	A	C	T	T	C	G	G	G	A	C	T	G	C
458	A - positions	54	124
	allele 1	T	G
	allele 2	C	A
474	A - positions	262	265	271	309	332	375	388	394	415	418	421	431	435	438	448	449
	allele 1	T	A	C	C	C	A	A	A	T	A	A	T	G	C	G	G
	allele 2	C	T	T	T	T	C	T	G	C	C	C	A	A	T	A	A
477	A - positions	56	90
	allele 1	G	C
	allele 2	C	T
483	A - positions	135	167	210	134
	allele 1	T	G	C	A
	allele 2	A	A	G	G
496	A - positions	209	224
	allele 1	T	C
	allele 2	G	A
	B - positions	287	289
	allele 1	G	A
	allele 2	T	T
501	A - positions	50	51
	allele 1	A	A
	allele 2	T	T
	B - positions	78	84	100	121	127	129
	allele 1	G	A	G	T	G	G
	allele 2	A	G	C	C	T	C
504	A - positions	427	428
	allele 1	G	G
	allele 2	T	T
508	A - positions	550	551
	allele 1	A	T
	allele 2	T	A
525	A - positions	33	67	68	90	95	111
	allele 1	T	T	G	G	G	T
	allele 2	G	A	T	T	C	A
539	A - positions	163	169	185	196
	allele 1	T	A	T	C
	allele 2	G	T	C	A
557	A - positions	25	26	27	28	32	35
	allele 1	A	C	C	C	A	G
	allele 2	G	G	G	A	G	A
561	A - positions	634	681
	allele 1	T	G
	allele 2	A	A
568	A - positions	383	439
	allele 1	C	A
	allele 2	G	G
576	A - positions	59	81	91	107	160	183	199	205	229
	allele 1	A	G	A	T	C	G	G	C	G
	allele 2	G	A	G	G	T	T	A	T	A
582	A - positions	145	150	151
	allele 1	T	A	G
	allele 2	C	G	A
598	A - positions	451	453
	allele 1	G	G
	allele 2	A	T
606	A - positions	550	585	594
	allele 1	T	T	A
	allele 2	C	A	G
609	A - positions	262	269	270	317
	allele 1	C	C	G	A
	allele 2	T	G	G
	allele 3	T	T	A	T
629	A - positions	439	441	447	451	462
	allele 1	C	T	G	A	G
	allele 2	G	C	A	T	A
636	A - positions	515	532
	allele 1	G	A
	allele 2	A	G
639	A - positions	125	144	165
	allele 1	C	C	A
	allele 2	T	T	G
652	A - positions	359	361	365	366	367
	allele 1	G	A	A	T	G
	allele 2	T	T	T	C	A
653	A - positions	55	66
	allele 1	A	A
	allele 2	T	G
	B - positions	111	114	141	142	148	196	225
	allele 1	A	T	T	T	T	A	C
	allele 2	G	G	G	A	A	T	T
	allele 3	G	G	T	T	T	A	C
668	A - positions	139	175	265	298
	allele 1	A	G	G	C
	allele 2	C	T	A	T
680	A - positions	136	137	138
	allele 1	G	G	A
	allele 2	C	T	C
689	A - positions	101	114	121
	allele 1	A	G	A
	allele 2	G	A	G
	B - positions	233	236
	allele 1	A	T
	allele 2	C	C
691	A - positions	107	152	154	162	178	179	210	213
	allele 1	A	A	G	C	T	T	C	C
	allele 2	G	C	A	T	C	A	T	T
693	A - positions	212	222
	allele 1	A	A
	allele 2	G	G
695	A - positions	88	93	109	128	133	137	150
	allele 1	A	T	C	G	G	C	G
	allele 2	C	C	T	T	A	T	A
706	A - positions	61	70
	allele 1	G	G
	allele 2	A	T
725	A - positions	131	162	203	218	221	234	256
	allele 1	T	G	G	C	T	C	T
	allele 2	G	A	T	T	C	G	A
754	A - positions	270	296
	allele 1	C	C
	allele 2	A	T
	B - positions	362	376
	allele 1	T	C
	allele 2	C	T
755	A - positions	68	114
	allele 1	A	A
	allele 2	C	C
766	A - positions	160	191	192	206	212	250	267	278	291	326	332	339	347
	allele 1	T	T	T	A	G	T/C	A	A	A	A/C	T	A	T
	allele 2	A	G	C	G	A	T	G	C	T	C	C	G	C
792	A - positions	64	65	67	68	95	99	112	129
	allele 1	G	G	C	T	A	A	A	T
	allele 2	A	A	A	A	C	T	T	C
828	A - positions	314	327	336	342	344	385
	allele 1	T	A	C	A	A	G
	allele 2	C	G	T	C	G	A
843	A - positions	123	128
	allele 1	A	G
	allele 2	G	A
865	A - positions	447	449	465
	allele 1	T	T	A
	allele 2	G	C	G
894	A - positions	58	88	90
	allele 1	T	A	G
	allele 2	C	C	C
895	A - positions	49	51	104
	allele 1	G	A	A
	allele 2	A	T	C
907	A - positions	648	690	695	700	709	735
	allele 1	C	A	T	T	A	G
	allele 2	T	T	A	C	G	A
931	A - positions	46	97
	allele 1	T	T
	allele 2	G	G
	B - positions	173	189
	allele 1	T	A
	allele 2	C	C
934	A - positions	144	147
	allele 1	A	G
	allele 2	G	A
943	A - positions	669	673	675	678
	allele 1	A	G	T	T
	allele 2	G	A	G/T	T
955	A - positions	102	123
	allele 1	T	A
	allele 2	C	C
959	A - positions	155	185	193	204	216	240
	allele 1	C	G	G	G	C	G
	allele 2	T	A	A	C	T	A
973	A - positions	191	193	220	223
	allele 1	G	G	T	A
	allele 2	T	C	C	G
1039	A - positions	151	167
	allele 1	C	G
	allele 2	T	A
1072	A - positions	238	239
	allele 1	A	T
	allele 2	G	A
1113	A - positions	413	483	518	519	555
	allele 1	T	A	T	G	A
	allele 2	C	G	C	A	G
1124	A - positions	278	308
	allele 1	C	G
	allele 2	T	T
1135	A - positions	58	91	96
	allele 1	C	G	A
	allele 2	G	T	G
1147	A - positions	403	427
	allele 1	T	A
	allele 2	C	T
1156	A - positions		321	333	337	339
	allele 1		T	G	C	A
	allele 2		C	A	T	G
	B - positions		386	392	413	449	459
	allele 1		C	C	T	G	T
	allele 2		T	T	C	T	C
1157	A - positions	205	246
	allele 1	G	C
	allele 2	A	T
1167	A - positions	66	101
	allele 1	G	G
	allele 2	A	C
1176	A - positions	212	213	226	249	257	260	264	266	310	353	359	373	377
	allele 1	A	T	C	C	G	T	G	G	T	T	C/T	C	T
	allele 2	T	G	G	C	G	T	G	A	T
	allele 3	T	G	C	T	A	C	A	T	G	A	A	T	G
1184	A - positions	235	261
	allele 1	A	T
	allele 2	G	A
1262	A - positions	75	77	82
	allele 1	T	A	G
	allele 2	A	C	A
1265	A - positions	217	240	249
	allele 1	A	A	T
	allele 2	G	C	G
1280	A - positions	78	96	100	104	106	140	143	147	152
	allele 1	T	A	A	C	A	T	C	G	T
	allele 2	A	C	G	T	G	T	C	G	C
	allele 3	A	T	G	T	G	C	T	T	T
1299	A - positions	115	162
	allele 1	G	A
	allele 2	A	G
1318	A - positions	49	118
	allele 1	T	G
	allele 2	G	T
1329	A - positions	180	208	214	217	230
	allele 1	T	T	A	T	T
	allele 2	C	A	C	C	A
1338	A - positions	297	314	338	361	386	412	415	416	421	422	458	466	469	472
	allele 1	A	G	T	G	T	C	C	A	G	T	C	A	G	A
	allele 2	G	G	T	A	G	A	T	T	A	C	T	G/A	T/G	C
	allele 3	G	T	C	A	G	A	T	T	A	C
1340	A - positions	69	99
	allele 1	A	G
	allele 2	G	A
1348	A - positions	258	266
	allele 1	G	G
	allele 2	A	A
1395	A - positions	118	162
	allele 1	G	A
	allele 2	A	G
1427	A - positions	260	266	296	306	313	314	372
	allele 1	A	T	G	T	C	G	T
	allele 2	T	G	A	C	G	T	C
1450	A - positions	109	142
	allele 1	G	G
	allele 2	T	T
	B - positions	213	220
	allele 1	T	G
	allele 2	A	A
1456	A - positions	135	190	230
	allele 1	G	A	C
	allele 2	C	G	T
1458	A - positions	362	420
	allele 1	C	C
	allele 2	T	A
1461	A - positions	44	102	103	133	145	151
	allele 1	T	A	G	T	C	A
	allele 2	C	T	T	C	A	C
1462	A - positions	149	152	15	154	174	195
	allele 1	C	T	C	C	C	A
	allele 2	C	G	T	A	G	A
	allele 3	T	G	T	A	C	T
	B - positions	287	297	306	312	321	341	362	403	443
	allele 1	A	G	T	A	G	T	T	T	A
	allele 2	G	A	C	T	T	A/T	A	C	T
1484	A - positions	220	286	305
	allele 1	A	C	C
	allele 2	T	T	T
	B - positions	417	453	472
	allele 1	G	T	C
	allele 2	A	A	G
1497	A - positions	104	132
	allele 1	G	A
	allele 2	C	G
1502	A - positions	165	181
	allele 1	C	A
	allele 2	G	G
1507	A - positions	22	30	33	85	104	105
	allele 1	C	T	A	C	T	G
	allele 2	G	A	C	T	C	A
1521	A - positions	205	252
	allele 1	G	T
	allele 2	A	G
1524	A - positions	159	212	213	238	295
	allele 1	A	G	A	T	T
	allele 2	T	A	G	C	C
	B - positions	692	714
	allele 1	A	A
	allele 2	G	C
1548	A - positions	279	294
	allele 1	T	G
	allele 2	C	A
1566	A - positions	737	766
	allele 1	T	A
	allele 2	C	C
1569	A - positions	323	328	358
	allele 1	G	C	G
	allele 2	T	T	T
1598	A - positions	132	147
	allele 1	T	A
	allele 2	G	C
1633	A - positions	240	307
	allele 1	A	G
	allele 2	G	T
1636	A - positions	347	356	358
	allele 1	A	C	A
	allele 2	G	T	G
1641	A - positions	470	539
	allele 1	T	G
	allele 2	C	T
1644	A - positions	91	99
	allele 1	A	T
	allele 2	T	C
1685	A - positions	72	84	94	101	119
	allele 1	A	G	T	C	T
	allele 2	G	A	C	A	A
1699	A - positions	75	78	138	177	185	233	25	236	241	242	243
	allele 1	T	C	G	T	T	G	G	T	T	G	A
	allele 2	C	G	A	C	G	T	A	A	C	T	T
1751	A - positions	101	145
	allele 1	A	A
	allele 2	G	G
1753	A - positions	260	262
	allele 1	T	A
	allele 2	C	G
1773	A - positions	131	170
	allele 1	G	C
	allele 2	T	T
1787	A - positions	179	183
	allele 1	C	C
	allele 2	T	A
1793	A - positions	279	285	290	293	295	322	330	331	334	346
	allele 1	A	A	G	C/G	G	A	A	A	A	A
	allele 2	C	G	C	C	A	G	G	G	T	G
1796	A - positions	384	392
	allele 1	T	C
	allele 2	G	T
1814	A - positions	97	107	113	114	116	117	122
	allele 1	G	A	G	T	T	T	G
	allele 2	C	T	C	A	G	G	T
1868	A - positions	293	302
	allele 1	C	C
	allele 2	A	A
1925	A - positions	219	220	221	222
	allele 1	A	A	C	T
	allele 2	T	G	A	A
1927	A - positions	155	164
	allele 1	C	C
	allele 2	T	G
1929	A - positions	218	225	229
	allele 1	T	C	T
	allele 2	C	A	G
1944	A - positions	53	88	99
	allele 1	T	A	T
	allele 2	A	C	G
1945	A - positions	229	235
	allele 1	G	T
	allele 2	A	G
1946	A - positions	246	247	258	264
	allele 1	T	G	C	T
	allele 2	C	A	T	A
1966	A - positions	488	503
	allele 1	A	C
	allele 2	G	A
1978	A - positions	346	352	364
	allele 1	T	C	C
	allele 2	G	A	T
2011	A - positions	41	51	52
	allele 1	T	G	T
	allele 2	C	A	C
2021	A - positions	140	180	181
	allele 1	G	C	T
	allele 2	C	G	A
2036	A - positions	148	217	229
	allele 1	A	C	G
	allele 2	T	T	A
2043	A - positions	222	223	224
	allele 1	A	A	A
	allele 2	T	T	T
2061	A - positions	442	452
	allele 1	C	C
	allele 2	A	T
2102	A - positions	194	213
	allele 1	C	A
	allele 2	T	G
2130	A - positions	72	103	105
	allele 1	T	G	G
	allele 2	A	C	C
2166	A - positions	57	58
	allele 1	G	A
	allele 2	T	T
2208	A - positions	150	166	175
	allele 1	T	C	T
	allele 2	C	T	C
2246	A - positions	275	298
	allele 1	G	A
	allele 2	T	G
2265	A - positions	76	99
	allele 1	A	G
	allele 2	G	T
	B - positions	170	191
	allele 1	C	T
	allele 2	T	G
2277	A - positions	60	63	64	87	89	100	114	133
	allele 1	T	C	A	A	C	A	T	G
	allele 2	A	G	T	T	T	G	A	A
2294	A - positions	141	157	172	177	185	188	190	192
	allele 1	A	G	T	T	C	G	G	C
	allele 2	G	A	C	T/C	A	A	T	A
2306	A - positions	96	97
	allele 1	A	A
	allele 2	T	T
2369	A - positions	48	69	117
	allele 1	G	G	C
	allele 2	C	T	T
2383	A - positions	175	182	189	208	210	216
	allele 1	A	T	T	A	A	C
	allele 2	G	C	C	G	G	T
2386	A - positions	390	409
	allele 1	C	C
	allele 2	A	T
2393	A - positions	90	98	99	105	106	107
	allele 1	C	A	C	A	T	A
	allele 2	T	T	A	T	C	C
	B - positions	171	226
	allele 1	A	C
	allele 2	G	A
2417	A - positions	213	251	253	257	264	267	304	321
	allele 1	A	A	C	C	A	T	G	T
	allele 2	T	G	A	T	T	A	C	C
2474	A - positions	175	178	179	198
	allele 1	G	A	A	A
	allele 2	A	C	C	G
	B - positions	252	277
	allele 1	T	A
	allele 2	C	G
2495	A - positions	221	235	239	264
	allele 1	T	T	C	C
	allele 2	G	A	T	T
2506	A - positions	148	158	164	167
	allele 1	C	G	T	T
	allele 2	G	A	G	C
2525	A - positions	309	370
	allele 1	T	T
	allele 2	G	C
2528	A - positions	224	264	265
	allele 1	G	C	T
	allele 2	C	A	C
2531	A - positions	495	540
	allele 1	G	T
	allele 2	A	A
2535	A - positions	74	76	118	144
	allele 1	T	T	C	T
	allele 2	C	A	T	C
2603	A - positions	100	146	149
	allele 1	T	T	C
	allele 2	A	C	T
2678	A - positions	236	244
	allele 1	T	C
	allele 2	A	G
2743	A - positions	56	87
	allele 1	T	T
	allele 2	C	G
2755	A - positions	430	441	442	467	482	492	506	507	523
	allele 1	A	C	A	G	T	T	T	C	C
	allele 2	G	T	T	A	C	C	G	T	T
2774	A - positions	342	343	420
	allele 1	G	T	G
	allele 2	A	C	A
2813	A - positions	214	215	228	261	266
	allele 1	C	C	T	T	T
	allele 2	A	A	G	C	C
2818	A - positions	364	410
	allele 1	G	A
	allele 2	T	T
2817	A - positions	86	108
	allele 1	T	T
	allele 2	G	C
	B - positions	254	258	259
	allele 1	C	A	T
	allele 2	G	C	A
2839	A - positions	95	113
	allele 1	C	A
	allele 2	G	T
2886	A - positions	257	287
	allele 1	G	G
	allele 2	T	A
2887	A - positions	39	56
	allele 1	T	C
	allele 2	C	A
2907	A - positions	50	54	64	74	78	82	93
	allele 1	C	A	G	G	G	A	G
	allele 2	C	G	A	G	A	T	G
	allele 3	T	A	A	A	A	T	A
3032	A - positions	181	240
	allele 1	A	A
	allele 2	T	C
3079	A - positions	221	222	223	269	274	289
	allele 1	A	G	A	T	A	C
	allele 2	T	T	C	C/T	G	A
3123	A - positions	258	274	288	310
	allele 1	C	C	G	C
	allele 2	T	T	T	T
3214	A - positions	332	338
	allele 1	T	G
	allele 2	C	A
3245	A - positions	296	297
	allele 1	A	T
	allele 2	C	A
	B - positions	353	379	387	400
	allele 1	G	G	C	G
	allele 2	C	A	T	A
3258	A - positions	66	85	93	95	99	154	159	166	180	181
	allele 1	T	C	A	C	A	A	T	G	G	A
	allele 2	A	G	G	A	T	T	G	A	A	C
3263	A - positions	18	19
	allele 1	C	A
	allele 2	G	C
3278	A - positions	182	186	191
	allele 1	C	T	T
	allele 2	T	G	A
3355	A - positions	140	141	144	149	151
	allele 1	G	T	T	C	G
	allele 2	A	G	A	T	C
3361	A - positions	203	211
	allele 1	T	G
	allele 2	A	A
3411	A - positions	156	200
	allele 1	G	T
	allele 2	T	A
3412	A - positions	309	362	379	412	419	424	426	427
	allele 1	T	A	T	A	T	T	T	C
	allele 2	C	C	G	G	C	A	A	T
3472	A - positions	88	95
	allele 1	C	T
	allele 2	G	C
3481	A - positions	72	111	113	115	119	122	125
	allele 1	A	G	C	A	C	A	A
	allele 2	T	T	T	G	T	G	C
3554	A - positions	279	322
	allele 1	T	G
	allele 2	C	G
3573	A - positions	174	175
	allele 1	C	A
	allele 2	T	C
3629	A - positions	125	130	160
	allele 1	C	G	G
	allele 2	T	A	A
3654	A - positions	123	155
	allele 1	A	A
	allele 2	G	G
3700	A - positions	105	107	111
	allele 1	T	T	C
	allele 2	C	C	G
3742	A - positions	204	212	275	276
	allele 1	T	G	C	A
	allele 2	A	C	T	G
3791	A - positions	146	150
	allele 1	A	T
	allele 2	T	C
3812	A - positions	181	191
	allele 1	G	G
	allele 2	A	A
3817	A - positions	192	193
	allele 1	G	T
	allele 2	A	G
	B - positions	315	344	345	348	358	367	373	375	376
	allele 1	A	G	A	T	T	G	A	C	A
	allele 2	G	T	T	A	C	T	C	T	A
3832	A - positions	172	180	187
	allele 1	G	A	T
	allele 2	A	C	G
3933	A - positions	111	130
	allele 1	A	T
	allele 2	C	C
4040	A - positions	105	111	166
	allele 1	C	A	G
	allele 2	T	T	A
4044	A - positions	208	262	303
	allele 1	G	A	T
	allele 2	A	A	A
4174	A - positions	96	159	173	190	210
	allele 1	A	A	G	A	G
	allele 2	G	T	C	G	A
4187	A - positions	96	97	101	104
	allele 1	A	T	C	C
	allele 2	C	C	A	A
4208	A - positions	158	163
	allele 1	C	T
	allele 2	T	C
	B - positions	274	284	318	333	341	369
	allele 1	T	T	T	A	A	A
	allele 2	C	C	G	G	T	G
4212	A - positions	101	130	131	138	147	153	160
	allele 1	A	A	C	C	T	T	A
	allele 2	G	G	T	T	A	A	G
	B - positions	228	234
	allele 1	G	T
	allele 2	A	C
4236	A - positions	277	289	293	295	296	346	323
	allele 1	T	A	T	C	A	T	A
	allele 2	C	T	A	T	T	G/T	T
4264	A - positions	554	592
	allele 1	C	C
	allele 2	G	A
4319	A - positions	74	80
	allele 1	G	T
	allele 2	C	A
4440	A - positions	92	94	126
	allele 1	T	T	T
	allele 2	C	C	C
4453	A - positions	246	255	276
	allele 1	G	T	G
	allele 2	A	C	C
4514	A - positions	289	321
	allele 1	T	A
	allele 2	C	G
4546	A - positions	131	134
	allele 1	T	C
	allele 2	C	A
4601	A - positions	197	206	212
	allele 1	A	C	A
	allele 2	G	A	G
4623	A - positions	149	166
	allele 1	A	T
	allele 2	G	A
4785	A - positions	109	111	139
	allele 1	G	T	G
	allele 2	A	C	C
4872	A - positions	79	80	81	84	87	99
	allele 1	A	C	T	C	C	G
	allele 2	T	T	G	T	T	A
5032	A - positions	124	137
	allele 1	G	C
	allele 2	A	G
5335	A - positions	138	151	154	155	156	157	158
	allele 1	A	G	T	T	T	T	G
	allele 2	G	A	G	A	A	A	T
5356	A - positions	144	197	202	230
	allele 1	C	C	C	G
	allele 2	G	G	A	T
5377	A - positions	258	270
	allele 1	C	T
	allele 2	T	G
5401	A - positions	148	151	152
	allele 1	A	C	T
	allele 2	C	A	A
5570	A - positions	124	132	134
	allele 1	A	C	C
	allele 2	G	T	G
5626	A - positions	96	126	135
	allele 1	T	T	A
	allele 2	C	A	G
5722	A - positions	83	93
	allele 1	A	C
	allele 2	G	A
5819	A - positions	397	439	169
	allele 1	C	T	C
	allele 2	T	C	T
5896	A - positions	64	70
	allele 1	T	C
	allele 2	A	T
5898	A - positions	171	194	197
	allele 1	C	A	A
	allele 2	T	G	G
5929	A - positions	177	208
	allele 1	A	G
	allele 2	C	A
5978	A - positions	11	18	33	42	46	47	79	80	81	95	102
	allele 1	T	C	C	A	T	G	C	T	G	T	A
	allele 2	A	C	C	A	T	G	C	?	G	C	G
	allele 3	A	C	T	A	G	G	C	T	G	T	?
	allele 4	?	T	C	A	T	A	T	A	C	C	G
	allele 5	?	T	C	G	C	G	C	C	G	C	G
6107	A - positions	28	30	31	66
	allele 1	G	A	T	C
	allele 2	C	C	G	T
6136	A - positions	151	187
	allele 1	A	C
	allele 2	G	T
6189	A - positions	248	278	280	289	291	293	294
	allele 1	C	A	A	C	A	G	C
	allele 2	A	T	T	T	G	A	T
6205	A - positions	79	82
	allele 1	C	T
	allele 2	A	A
6224	A - positions	79	91
	allele 1	C	C
	allele 2	A	A
6263	A - positions	78	82	85
	allele 1	G	C	G
	allele 2	C	G	C
6524	A - positions	76	112
	allele 1	T	T
	allele 2	A	A
6535	A - positions	195	213	215	217
	allele 1	C	A	C	G
	allele 2	G	G	A	A
6561	A - positions	101	119	146	148
	allele 1	C	A	T	C
	allele 2	A	G	C	G
6640	A - positions	278	331
	allele 1	T	A
	allele 2	G	T
6905	A - positions	102	121
	allele 1	A	G
	allele 2	G	A
7010	A - positions	180	181
	allele 1	C	T
	allele 2	T	C
7097	A - positions	85	86	95	99
	allele 1	T	G	A	G
	allele 2	C	A	G	T
7167	A - positions	10	11
	allele 1	T	A
	allele 2	C	G
7611	A - positions	67	97
	allele 1	T	A
	allele 2	C	G
	B - positions	145	151
	allele 1	G	A
	allele 2	A	G
7628	A - positions	112	114	137
	allele 1	A	T	G
	allele 2	G	C	C
7862	A - positions	184	242
	allele 1	T	A
	allele 2	A	C
7933	A - positions	44	45	46	47	50	52
	allele 1	T	T	A	C	T	G
	allele 2	A	A	A/C	A	A	A
7983	A - positions	133	145	180
	allele 1	C	G	C
	allele 2	T	T	T
8064	A - positions	94	106
	allele 1	G	A
	allele 2	C	G
8313	A - positions	283	299	306	312
	allele 1	C	A	G	A
	allele 2	G	G	A	G
8361	A - positions	47	96	109
	allele 1	T	C	T
	allele 2	C	G	C
8667	A - positions	204	228
	allele 1	G	T
	allele 2	A	C
8786	A - positions	182	224
	allele 1	A	G
	allele 2	G	A
9276	A - positions	166	167
	allele 1	G	T
	allele 2	T	A
9338	A - positions	50	57
	allele 1	C	A
	allele 2	G	T
9617	A - positions	64	102
	allele 1	C	T
	allele 2	T	C
9836	A - positions	32	40	68	70	91	93	94	100
	allele 1	G	G	T	T	A	T	A	A
	allele 2	C	A	A	G	G	G	T	G
9936	A - positions	151	152	175	177	178
	allele 1	G	C	A	C	A
	allele 2	A	T	G	T	T
10534	A - positions	69	80	86	103
	allele 1	A	G	C	T
	allele 2	C	A	T	A
12880	A - positions	86	109	110	113
	allele 1	A	T	T	G
	allele 2	T	G	A	T
13755	A - positions	89	98	99	101	106	114
	allele 1	C	T	A	C	G	G
	allele 2	A	G	G	G	A	A
13776	A - positions	15	16	24
	allele 1	G	T	G
	allele 2	A	C	T/A
14242	A - positions	59	64	65
	allele 1	A	A	T
	allele 2	G	T	A
14355	A - positions	73	81	82
	allele 1	A	G	T
	allele 2	C	T	C
15424	A - positions	65	66	67	72	73
	allele 1	C	A	A	T	T
	allele 2	T	T	G	G	C
18601	A - positions	79	101
	allele 1	T	T
	allele 2	C	A
18908	A - positions	46	48
	allele 1	G	G
	allele 2	C	A
33127	A - positions	78	86	89
	allele 1	G	A	C
	allele 2	T	C	T
